# Supplementary material for: Genome and Metabolome MS-Based Mining of a Marine Strain of Aspergillus affinis
Source: J Fungi (Basel). 2021 Dec 18;7(12):1091. doi: 10.3390/jof7121091 (PMC8709101; doi:10.3390/jof7121091)
Supplement: Supplementary file 1 [file jof-07-01091-s001.zip]

Archive with 22 entries (21 files):
- Supplementary Material/
- __MACOSX/._Supplementary Material
- Supplementary Material/Table S6 - summary.xlsx
- __MACOSX/Supplementary Material/._Table S6 - summary.xlsx
- Supplementary Material/Table S8 - A. affinis compounds - corrected.xlsx
- __MACOSX/Supplementary Material/._Table S8 - A. affinis compounds - corrected.xlsx
- Supplementary Material/Table S4 - transporters.xlsx
- __MACOSX/Supplementary Material/._Table S4 - transporters.xlsx
- Supplementary Material/Table S9 - Statistic results - corrected.xlsx
- __MACOSX/Supplementary Material/._Table S9 - Statistic results - corrected.xlsx
- Supplementary Material/Table S1 - Annotation Final A.affinis.xlsx
- __MACOSX/Supplementary Material/._Table S1 - Annotation Final A.affinis.xlsx
- Supplementary Material/Table S7 - cazymes comparioson.xlsx
- __MACOSX/Supplementary Material/._Table S7 - cazymes comparioson.xlsx
- Supplementary Material/File S1 - All significants matched against MONA libraries based on precursor and MSMS.pdf
- __MACOSX/Supplementary Material/._File S1 - All significants matched against MONA libraries based on precursor and MSMS.pdf
- Supplementary Material/Table S5 - Biosynthetic Gene Clusters.xlsx
- __MACOSX/Supplementary Material/._Table S5 - Biosynthetic Gene Clusters.xlsx
- Supplementary Material/Table S3 - Secreted proteins.xlsx
- __MACOSX/Supplementary Material/._Table S3 - Secreted proteins.xlsx
- Supplementary Material/Table S2 - CAZYmes.xlsx
- __MACOSX/Supplementary Material/._Table S2 - CAZYmes.xlsx
