# Supplementary material for: Genome and Metabolome MS-Based Mining of a Marine Strain of Aspergillus affinis
Source: J Fungi (Basel). 2021 Dec 18;7(12):1091. doi: 10.3390/jof7121091 (PMC8709101; doi:10.3390/jof7121091)
Supplement: Supplementary file 1 [file jof-07-01091-s001.zip › Supplementary Material/Table S6 - summary.xlsx]

## Sheet: Folha1
Table S6. Summary of genomic features, CAZymes and Biosynthetic Gene Clusters of Circumdati genomes
Species	Strain	Genome Size (Mb)	GC content (%)	CAZymes							Transporters	Secondary Biosynthetic Gene Clusters
				AA	CBM	CE	GH	GT	PL	Total		PKS	PKS,NRPS	NRPS	NRPS-Like	Terpene	Indole	NRPS,Indole	NRPS-Like,PKS	Betalactone	PKS,terpene	NRPS-Like,Terpene	NRPS,terpene,PKS	NRPS-Like,Indole	NRPS-Like,NRPS	Terpene,Indole	Fungal-RiPP	PKS,NRPS,indole	PKS,indole	NRPS,terpene	Siderophore	NRPS,betalactone,T1PKS	NRPS,T1PKS,NRPS-like	NRPS,betalactone	Other	Total
Aspergillus ostianus	CBS 103,07	35.65	49.29	64	69	29	279	104	26	571	1213	26	3	11	9	5	3	4	2	1																64
Aspergillus ochraceus	AO.MF010	37.09	48.7							0		21	5	8	16	6	3	2	4	1	1															67
Aspergillus sesamicola	CBS 137324	38.31	48.27	71	90	30	281	100	25	597	1245	21	4	13	13	5	4	1	3	1	1															66
Aspergillus melleus	CBS 546,65	38.85	48.87							0		20	6	9	16	8	3	2	2	1					1											68
Aspergillus westerdijkiae	CBS 112803	36.27	48.88	67	71	34	281	102	25	580	1264	18	5	16	14	5	4	3	3	1	1				1	1										72
Aspergillus cretensis	CBS 112802	36.18	49.92	60	85	32	278	98	21	574	1218	19	9	10	16	4	7	2	1	1				1												70
Aspergillus affinis	CMG 70	37.6	50.21	107	22	39	279	96	23	566	3006	23	7	8	14	7	5	3	3	1				1												72
Aspergillus affinis	ATCC MYA-4773	37.3	50.1	71	95	31	296	103	23	619	1287	27	9	8	17	6	4	3	2	1				1					1							79
Aspergillus muricatus	CBS 112808	34.12	51.22	61	65	30	252	100	24	532	1163	20	6	11	15	8	3	1	5	1						1										71
Aspergillus westlandensis	CBS 123905	39.73	48.79	63	56	30	276	100	26	551	1314	20	5	13	18	9	3	1	1	1	1															72
Aspergillus pulvericola	CBS 137327	34.9	50.38	62	69	31	275	103	26	566	1223	17	7	12	17	6	6	3	3	1											1					73
Aspergillus steynii	IBT 23096	37.85	49.07	65	74	31	284	108	24	586	1309	19	10	11	15	6	3	2	3	1	1	1	1				1								1	75
Aspergillus elegans	CBS 116.39	37.55	49.38	65	76	31	285	108	25	590	1309	22	9	12	15	7	3	3	3	1		1	1				1	1							1	80
Aspergillus roseoglobulosus	CBS 112800	35.82	48.88	65	68	33	291	109	25	591	1277	23	7	11	23	6	4	3		1			1													79
Aspergillus subramanianii	CBS 138230	37.44	49.49	63	76	25	236	103	16	519	1204	29	13	10	16	3	1	4	1	1									1			1				80
Aspergillus sclerotiorum	CBS 549,65	37.97	48.66	67	93	24	238	100	18	540	1164	25	9	10	15	5	1	3	3	1		1						1		1			1			76
Aspergillus persi	CBS 112795	37.82	49.08	66	87	26	238	102	17	536	1191	30	8	14	13	2	1	3	3	1		1								1				1		78
