# Supplementary material for: Genome and Metabolome MS-Based Mining of a Marine Strain of Aspergillus affinis
Source: J Fungi (Basel). 2021 Dec 18;7(12):1091. doi: 10.3390/jof7121091 (PMC8709101; doi:10.3390/jof7121091)
Supplement: Supplementary file 1 [file jof-07-01091-s001.zip › Supplementary Material/Table S8 - A. affinis compounds - corrected.xlsx]

## Sheet: A. affinis with salt
Table S8. Full list of compound ions of Aspergillus affinis CMG 70.
Note: This list contains some positive ionizations, but only ESI negative were considered for identification purposes.
Aspergillus affinis with salt
sample	R1	R2	R3	R4	R5	Mean	Hit	MF	RMF	CATEGORY	MOLECULAR FORMULA
8.17_257.0120m/z	127500	145860	142689	142770	132809	138326	Unknown			Unknown
10.98_273.0070m/z	120052	140147	134614	130016	115526	128071				Unknown				compounds identified with unknown function
0.92_272.9581m/z	57403.3	63147.6	55198.2	56882.4	54110.5	57348.4	Unknown			Unknown
17.30_431.2294m/z	52121.4	57068.4	53446.3	56630.7	48603.5	53574.1				Unknown
10.03_273.0068m/z	45406.9	56690.2	51533.2	51225.4	44112	49793.5				Unknown
14.49_772.3468m/z	34989.3	49438.1	44518.5	41312.7	34121	40875.9	Unknown	-		Unknown
27.01_402.0746m/z	37671.1	42211.5	40516.8	37564.9	39003.6	39393.6	Ochratoxin A	74	401	Mycotoxin	C20H18ClNO6
24.37_369.2277m/z	37326.7	41087.7	38433.8	35296.4	35206.9	37470.3	19R-Hydroxy-PGF2alpha	232	911	Eicosanoid	C20H34O6
0.90_500.9186m/z	36393.2	35609.5	34337	32831.7	34399.6	34714.2	Unknown			Unknown
14.47_239.1392m/z	28512	29779.2	28658.3	29025.5	27576.5	28710.3	7-(2-Cyclopentylidenehydrazinyl)-7-oxoheptanoic acid	8	59		C12H20N2O3
0.90_386.9380m/z	27923.5	29259.4	26763.5	27641.7	25358.2	27389.3	Unknown			Unknown
12.28_193.0500m/z	21614.6	22320.5	23193.2	21619.3	22579.7	22265.5	Methyldopa	338	722	Catecholamine	C10H13NO4
12.84_799.3187m/z	19203.5	17656.8	21800.5	20575.9	20150.6	19877.5	Unknown			Unknown
8.14_177.0550m/z	17932.6	22205.1	21100.7	19896.3	17745.1	19776				Unknown
14.47_775.3532m/z	16258.8	21395.5	19971	20565.6	19227.9	19483.8	Unknown			Unknown
23.20_368.1134m/z	18829.4	20682.2	18938.3	17985.6	17917.8	18870.7	2-Chloro-N6-cyclopentyladenosine	4	196	Nucleoside	C15H20ClN5O4
31.78_311.2225m/z	15130.2	18310.5	18438.9	16931.9	20803.7	17923	Unknown (carbon number 19); C19H34O4	742	837	Fatty acid	C19H34O4
10.73_247.0275m/z	13029.7	19296.2	16877.9	16199.3	15878.4	16256.3	Unknown			Unknown
1.04_377.0851m/z	13684.1	18309	14301.9	15616.8	11264.6	14635.3	Maltose	905	828	Carbohydrate	C12H22O11
18.37_327.1803m/z	13199.3	14689.7	13256.6	13981.5	11972.5	13419.9				Unknown
27.00_404.0719m/z	12644.5	14318.2	13538.9	12421.8	13087.4	13202.1	2-hydroxypentyl glucosinolate	9	202	Carbohydrate	C12H23NO10S2
7.54_289.0014m/z	11719.7	11903.2	12653.1	9994.72	9749.11	11204	Catechin	59	534	Flavonoid	C15H14O6
9.21_167.0343m/z	9971.79	11080.8	11490	11131.8	10515.5	10838	Lecanoric acid	967	977	Phenolic compound	C16H14O7
6.02_203.0011m/z	8886.39	10186.9	10370.9	9830.45	8953.07	9645.55				Unknown
0.91_472.9235m/z	9525.28	10055	9890.39	9382.14	9121.94	9594.95	Unknown			Unknown
17.68_522.1302m/z	9359.62	11233.2	9543.78	9643.49	7472.67	9450.55	Unknown			Unknown
1.08_539.1376m/z	8279.54	12475	8670.26	9597.03	7129.42	9230.25	Maltotriose	866	842	Sugar	C18H32O16
7.57_289.0014m/z	6348.79	9196.48	11929.4	11079.2	7456.45	9202.07	Catechin	51	515	Flavonoid	C15H14O6
19.02_237.1234m/z	8613.58	9433.01	8804.18	8769.02	8774.55	8878.87	Secobarbital	279	907	Barbiturate	C12H18N2O3
0.97_130.8886m/z	8204.81	8760.97	8064.12	8112.52	7974.56	8223.4	Unknown			Unknown
14.50_578.2033m/z	7397.6	8444.32	7681.21	8122.05	6623.6	7653.76	Unknown			Unknown
14.50_568.1749m/z	8543.21	6985.75	7907.82	8063.88	5843.76	7468.88	C28H30ClN5O4S	5	97		C28H30ClN5O4S
27.48_353.2326m/z	6876.67	8306.49	7597.7	6987.21	7471.14	7447.84	9S,11R-Dihydroxy-15-oxo-13E-prostenoic acid	287	953	Eicosanoid	C20H34O5
17.67_239.1392m/z	7013.35	8362.93	7264.38	7349.42	7023.13	7402.64	Heptanedioic acid, 1-(2-cyclopentylidenehydrazide)	19	109	Polyketide	C12H20N2O3
15.70_432.8428m/z	6408.23	8285.91	7628.17	7938.29	6721.56	7396.43	Unknown			Unknown
7.81_284.1970m/z	7411.39	6685.02	7973.34	7961.31	6378.11	7281.83	Unknown			Unknown
28.31_453.2849m/z	5070.1	8055.01	7646.26	6208.61	8664.16	7128.83				Unknown
23.71_329.2328m/z	6665.77	8191.97	7362.89	6467.02	6924.03	7122.33	Pinellic acid	282	599	Fatty Acid	C18H34O5
25.17_249.1489m/z	6858.97	7365.21	7367.38	7080.31	6742.36	7082.85	3,5-Di-tert-butyl-4-hydroxybenzoic acid	55	481	Phenolic compound	C15H22O3
16.34_443.2291m/z	6756.06	7439.1	7534.56	7306.89	6208.62	7049.05	Rhodamine 6G cation	58	847	Rhodamine	C28H31N2O3
15.19_351.1616m/z	6888.48	8252.36	7813.06	6342.52	5844.95	7028.27	Unknown			Unknown
7.80_240.1710m/z	7332.61	6561.74	8024.83	7331.2	5463.92	6942.86	Unknown			Unknown
20.88_325.1649m/z	6557.25	7481.11	6824	6789.82	6694.33	6869.3	[5-acetyloxy-3-(hydroxymethyl)-2-oxo-6-propan-2-ylcyclohex-3-en-1-yl] 3-methylbutanoate	4	86	Terpenes	C17H26O6
0.97_128.8915m/z	6604.48	7187.13	6898.87	6694.6	6922.23	6861.46	Unknown			Unknown
10.04_193.0498m/z	6091.99	8067.48	7199.1	6996.55	5916.65	6854.35	Carbidopa	898	937	Catecholamine	C10H14N2O4
2.63_549.0872m/z	5604.71	7861.32	7054.18	6961.33	6404.27	6777.16	verlukast	3	127	Receptor	C26H27ClN2O3S2
18.30_450.0298m/z	6961.36	6845.8	6587.31	7466.71	5682.78	6708.79				Unknown
26.29_329.2326m/z	6248.44	7846.76	6867.63	6049.95	6359.52	6674.46	Pinellic acid	342	799	Fatty Acid	C18H34O5
1.65_290.0871m/z	5716.6	7938.54	6187.39	6256.36	6586.91	6537.16	N-Fructosyl pyroglutamate	200	778		C11H17NO8
7.89_240.1708m/z	5790.4	6236.02	7348.32	7732.05	5112.2	6443.8	Unknown			Unknown
7.89_284.1970m/z	6109.5	5974.3	6956.49	7366.75	5701.41	6421.69	Unknown			Unknown
17.27_475.2556m/z	6055.88	7347.4	6667.12	6133.58	5871.9	6415.18				Unknown
14.60_772.3507m/z	4936.6	8799.88	6469.15	6420.02	5390.06	6403.14	Unknown			Unknown
23.21_329.2325m/z	6340.83	7069.7	6277.84	6131.67	6178.41	6399.69				Unknown
10.12_283.1542m/z	6515.06	6777.24	6224.97	6105.03	5944.11	6313.28	(4E,6E)-2-(hydroxymethyl)-3-(3-methoxy-3-oxopropyl)deca-4,6-dienoic acid	10	140	Fatty acid	C15H24O5
1.26_197.8070m/z	7358.91	6905.65	5892.44	5266.18	6017.73	6288.18	Unknown			Unknown
12.84_596.1336m/z	6538.54	5689.89	6712.68	7436.17	4533.89	6182.23	Unknown			Unknown
26.47_329.2326m/z	5780.35	6767.65	6319.06	5717.17	5668.54	6050.56	Pinellic acid	233	706	Fatty Acid	C18H34O5
9.47_584.0141m/z	6035.19	6299.47	6184.13	6117.88	5159.87	5959.31	Unknown			Unknown
9.37_339.1073m/z	5599.79	7153.46	5673.42	5266.92	5827.06	5904.13	(1R,3R,4S,5R)-1,3,4-trihydroxy-5-[(E)-3-(4-hydroxyphenyl)prop-2-enoyl]oxycyclohexane-1-carboxylic acid	0	19	Carboxylic Acid	C16H18O8
12.49_351.1076m/z	5805.31	5973.95	6082.9	6228.9	5225.09	5863.23	Unknown			Unknown
4.51_647.2658m/z	5826.3	6639.35	6574.74	4569.24	5459.2	5813.76	Bavachin	0	36	Flavonoids	C20H20O4
12.84_814.2902m/z	4973.55	6157.31	6214.95	7215.85	4328.47	5778.03	Ascotrichalactone A	1	71	Polyketide	C40H44O17
2.70_588.1090m/z	5006.52	6305.77	5714.95	5422.04	5684.82	5626.82	Unknown			Unknown
9.15_339.1073m/z	5296.23	5293.34	6175.91	6225.54	4846.27	5567.46	3-p-Coumaroylquinic acid	0	12	Phenolic compound	C16H18O8
8.84_608.0820m/z	5369.95	5852.16	5773.38	5547.5	4643.39	5437.28	Unknown			Unknown
14.47_741.4041m/z	4500.25	5039.68	5085.51	5771.94	6651.53	5409.78	Unknown			Unknown
1.96_856.3202m/z	4502.63	5573.55	6035.75	5854.91	4742.55	5341.88	Unknown			Unknown
4.55_375.0919m/z	4858.18	6231.71	5869.68	4906.17	4804.84	5334.11	Unknown			Unknown
19.03_428.0514m/z	5189.37	6100.26	5770.46	5613.68	3896.85	5314.12	Unknown			Unknown
0.96_234.8398m/z	5386.3	5827.75	5354.59	5244.71	4658.7	5294.41	Unknown			Unknown
10.94_569.0031m/z	5706.63	5248.78	5021.68	5417.03	4990.87	5277	Unknown			Unknown
1.10_701.1903m/z	4637.8	7380.06	4848.39	5577.15	3326.66	5154.01	Laminaritetraose	332	957	sugar	C24H42O21
21.74_498.2124m/z	4822.05	5838.52	5134.92	4861.71	5093.35	5150.11				Unknown
2.03_445.1817m/z	5458.8	5611.94	6493.16	2012.11	5573.37	5029.88	Difenacoum	9	517	Drug	C31H24O3
1.90_452.1398m/z	4496.34	5890.4	4905.52	4980.35	4157.34	4885.99	Unknown			Unknown
9.21_546.0459m/z	4920.56	5080.6	5523.09	4805.91	3744.41	4814.91	Unknown			Unknown
2.06_257.0767m/z	4674.13	5676.4	4307.67	4725.83	4433.42	4763.49				Unknown
18.29_704.2502m/z	3687.67	6276.1	4842.08	4774.6	3898.7	4695.83	Difucosyllacto-N-hexaose I c	0	20	sugar	C52H88N2O39
1.31_290.0872m/z	4285.4	5375.86	4565.81	4828.42	4141.01	4639.3	N-Fructosyl pyroglutamate	284	801		C11H17NO8
1.05_379.0825m/z	4102.19	6111.37	4199.63	4637.57	3654.44	4541.04	Daunomycinone	13	181	Naphthacene	C21H18O8
17.28_511.2321m/z	4651.66	4395.03	4366.36	4508.61	4332.25	4450.78				Unknown
8.85_484.0296m/z	4482.18	4700.25	4816.98	4494.78	3664.44	4431.73				Unknown
12.82_817.2934m/z	4018.65	3800.32	5352.46	4387.92	4498.21	4411.51				Unknown
4.45_305.0692m/z	3809.26	5065.46	4483.86	4494.74	4031.99	4377.06	Gallocatechin	23	625	Flavonoid	C15H14O7
7.17_348.1441m/z	4095.19	4114.24	4921.39	4718.36	3515.85	4273.01	His-Gly-His	7	181	Amino acid	C14H19N7O4
18.29_452.0270m/z	4519.45	4249.83	4223.6	4834.31	3497.06	4264.85				Unknown
12.27_317.9143m/z	4900.7	3206.37	4720.26	4682.12	3586.26	4219.14	Unknown			Unknown
14.46_167.0817m/z	4195.34	4372.81	4169.98	4338.69	3912.06	4197.77	PYRIDOXAMINE	16	222	Vitamin	C8H12N2O2
0.93_158.9779m/z	3972.07	4566.13	4151.42	4195.13	3973.69	4171.69	Unknown			Unknown
0.97_224.8108m/z	3962.39	4257.33	4418.38	4169.11	3968.41	4155.12	Unknown			Unknown
26.99_500.9910m/z	3947.81	4857.85	4561.48	4055.07	3173.55	4119.15	Unknown			Unknown
9.22_387.9876m/z	3751.42	4199.32	4334.16	4334.82	3248.53	3973.65	Unknown			Unknown
3.40_297.0095m/z	3501.83	4347.53	4161.5	4014.94	3582.75	3921.71	Unknown			Unknown
12.29_409.0890m/z	3945.08	3843.61	3947.42	3842.68	3836.6	3883.08	Unknown			Unknown
8.15_257.1622m/z	3526.28	4002.89	3927.53	3965.25	3830.03	3850.39	Unknown			Unknown
22.59_250.1079m/z	3650.89	4230.75	3883.78	3719.33	3694.76	3835.9	N-Acetyl-L-tyrosine ethyl ester	33	165	Amino acid	C13H17NO4
0.90_614.8971m/z	3999.35	3956.84	3606.12	3542.41	3806.96	3782.34	Unknown			Unknown
3.92_382.0995m/z	3220.27	4183.13	3966.97	3982.34	3556.83	3781.91	Flavopiridol	0	52	Piperidines	C21H20ClNO5
5.34_289.0013m/z	3172.48	4278.52	4202.03	3801.3	3371.96	3765.26	Catechin	59	534	Flavonoid	C15H14O6
30.02_467.3007m/z	2458.04	4141.89	3980.66	3293.67	4647.9	3704.43	Goshonoside F1	2	46	Polyketide	C26H44O8
3.12_297.0096m/z	3095.25	4258.81	3962.76	4569.62	2486.88	3674.66	Unknown			Unknown
4.24_354.1044m/z	3148.88	4026.73	3846.63	3781.02	3280.58	3616.77	5'-O-Acetyladenosine	15	224		C12H15N5O5
18.45_437.1921m/z	3519.57	4056.09	3707.79	3577.14	3186.31	3609.38	17-Trifluoromethylphenyltrinorprostaglandin F2α	2	95		C24H31F3O5
0.92_244.9629m/z	3482.27	3797.7	3596.07	3642.69	3357.73	3575.29	Unknown			Unknown
8.67_401.0537m/z	2940.23	4453.26	3707.21	3743.56	2988.15	3566.48	Unknown			Unknown
7.49_648.0272m/z	3217.84	3571.81	4392.1	3945.73	2350.72	3495.64	Unknown			Unknown
4.51_526.2026m/z	3454.92	3960.25	3833.8	3254.57	2863.98	3473.5	Unknown			Unknown
12.24_319.9115m/z	3960.67	2809.76	3738.89	3649.53	3172.25	3466.22	Unknown			Unknown
10.99_273.1616m/z	3221.43	3797.61	3550.11	3553.92	3021.99	3429.01				Unknown
0.96_320.7309m/z	3152.87	3756.78	3511.37	2954.54	3630.12	3401.14	Unknown			Unknown
5.94_246.9906m/z	2922.17	3573.05	3714.19	3406.45	3257.65	3374.7	Unknown			Unknown
5.47_375.0918m/z	2692.11	3828.77	3772.3	3621.91	2941.64	3371.35				Unknown
18.63_568.1349m/z	2980.57	4195.14	3336.22	3729.59	2562.15	3360.73	Unknown			Unknown
14.75_456.1075m/z	3232.73	3421.99	3585.5	3871.82	2482.09	3318.82				Unknown
14.08_475.1714m/z	3168.09	3420.96	3467.14	3541.08	2921.97	3303.85	Unknown			Unknown
2.27_548.1029m/z	3972.28	3664.35	3878.85	1299.39	3588.44	3280.66	Unknown			Unknown
0.96_236.8370m/z	3022.1	3791.95	3236.9	3067.85	3098.85	3243.53	Unknown			Unknown
29.81_437.2899m/z	2187.01	3823.43	3211.7	3053.53	3806.26	3216.39	Unknown			Unknown
12.83_783.3416m/z	2239.32	2936.76	3256.18	3854.4	3578.47	3173.03				Unknown
3.70_966.3585m/z	2319.41	3718.13	3716.66	3486.61	2565.45	3161.25	Unknown			Unknown
12.85_817.2939m/z	2546.39	3262	3317.7	3829.76	2739.62	3139.09	Unknown			Unknown
20.97_682.2865m/z	2836.34	4040.9	2846.84	2741.2	3224.98	3138.05	Unknown			Unknown
3.56_498.1351m/z	2485.74	4149.25	3507.36	3219.23	2017.49	3075.81				Unknown
18.53_544.2282m/z	2968.67	3439.66	3069.31	3283.79	2605.39	3073.37	Unknown			Unknown
9.51_275.1030m/z	2582.39	3325.15	3016.71	3435.1	2917.68	3055.4	5-Benzylacyclouridine	696	952	Pyrimidines	C14H16N2O4
5.19_375.0918m/z	2433.38	3583.87	3491.12	3044.53	2503.29	3011.24				Unknown
10.82_534.2222m/z	2291.79	3687.96	3327.13	3038.19	2631.18	2995.25	Unknown			Unknown
0.96_232.8426m/z	3011.29	3238.44	2888.72	3004.37	2648.29	2958.22	Unknown			Unknown
4.83_375.0919m/z	2380.53	3919.44	2986.73	2914.75	2419.1	2924.11				Unknown
18.64_239.1387m/z	2780.55	3167.07	2744.58	3011.22	2732.69	2887.22	Heptanedioic acid, 1-(2-cyclopentylidenehydrazide)	15	97		C12H20N2O3
0.96_318.7335m/z	2623.06	2982.43	3243.44	2502.98	2851.55	2840.69	Unknown			Unknown
0.97_226.8079m/z	2831.98	2806.45	3204.57	2672.59	2652.1	2833.54	Unknown			Unknown
15.85_371.1243m/z	2409.68	3291.26	2904.29	2961.64	2597.24	2832.82	G(8-O-4)5HFA'2 ()	0	32		C20H20O7
3.72_225.0870m/z	2308.86	2809.84	3267.21	3137.16	2576.01	2819.82	Porphobilinogen	560	961		C10H14N2O4
9.17_387.0861m/z	2643.51	2676.96	3126.61	3107.58	2494.51	2809.83	Unknown			Unknown
31.81_311.1674m/z	2844.85	2814.2	2713.41	2841.53	2784.33	2799.66				Unknown
3.93_562.1182m/z	2501.53	3030.71	2843.92	2753.75	2531.83	2732.35	Unknown			Unknown
0.97_132.8857m/z	2637.09	2854.7	2769.64	2601.57	2620.68	2696.74	Unknown			Unknown
12.28_475.9953m/z	2709.62	2932.36	2793.72	2482.65	2470.32	2677.73	Unknown			Unknown
9.35_329.1054m/z	2381.24	3358.27	2639.95	2351.31	2609.27	2668.01	4,2'-Dihydroxy-3,4',6'-trimethoxychalcone	175	817		C18H18O6
7.45_722.1774m/z	2814.54	2414.09	3330.14	2988.35	1758.64	2661.15	Unknown			Unknown
20.10_325.1649m/z	2786.13	2592.76	2440.73	2650.14	2686.94	2631.34	[5-acetyloxy-3-(hydroxymethyl)-2-oxo-6-propan-2-ylcyclohex-3-en-1-yl] 3-methylbutanoate	26	286		C17H26O6
16.77_209.0938m/z	2361.65	2967.81	2624.38	2683.12	2462.81	2619.95	Aprobarbital	3	171	Pyrimidines	C10H14N2O3
20.86_450.0296m/z	2566.66	2867.67	2456.72	2671.22	2418.64	2596.18	Unknown			Unknown
1.08_541.1356m/z	2314.98	3672.76	2505.47	2785.1	1675.81	2590.82	Unknown			Unknown
10.99_569.0032m/z	1940.46	3432	3350.77	2125.41	2035.98	2576.92				Unknown
3.94_586.1290m/z	2180.44	2910.05	2490.93	2887.6	2353.53	2564.51	Unknown			Unknown
4.32_563.1022m/z	2091.09	2960.23	2876.4	2477.24	2323.25	2545.64	Theaflavin 3-gallate	0	9	Phenolic compound	C36H28O16
4.14_472.1561m/z	2283.15	2841.27	2872.81	2477.6	2138.23	2522.61	Folinic acid	23	374	Vitamin	C20H23N7O7
6.26_654.2087m/z	2181.66	2538.41	3006.34	2892.81	1973.26	2518.5	Unknown			Unknown
1.26_195.8101m/z	3373.76	2276.91	2396.55	1939.62	2446.89	2486.75	Unknown			Unknown
20.86_263.1646m/z	2299.27	2761.73	2437.22	2363.89	2487.48	2469.92	Dinor-12-oxophytodienoic acid	113	634	phytohormone	C16H24O3
29.19_309.1732m/z	2540.47	2259.94	2059.85	2360.46	3093.34	2462.81	Mestranol	80	796	drug	C21H26O2
10.75_306.9464m/z	2044.78	2837.11	2664.43	2387.67	2376.46	2462.09	5'-Iodoresiniferatoxin	49	346	Terpene	C37H39IO9
6.93_241.0709m/z	2171.69	2357.32	2882.86	2654.22	2111.51	2435.52				Unknown
7.88_387.0857m/z	2493.65	2249.85	2679.63	2738.55	1999.15	2432.16	Unknown			Unknown
18.37_416.0682m/z	2413.43	2633.27	2404.58	2491.69	2179.01	2424.4				Unknown
0.95_244.8687m/z	2416.15	2816.42	2230.05	2498.72	2156.76	2423.62	Unknown			Unknown
2.46_587.1247m/z	2642.85	3429.1	2987.53	90.9897	2935.06	2417.1	Unknown			Unknown
18.29_425.0898m/z	2142.54	2789.01	2382.86	2725.66	1817.51	2371.52				Unknown
9.35_325.0913m/z	2448.11	2315.27	2422.37	1949.47	2599.52	2346.95				Unknown
18.29_470.0871m/z	2218.94	2845.02	2436.86	2628.13	1576.67	2341.12
4.35_305.0689m/z	2317.78	2680.48	2816.69	1831.52	2052.96	2339.88	Gallocatechin	1	89	Flavonoid	C15H14O7
18.62_523.1368m/z	2166.17	3010.89	2247.15	2383.11	1864.78	2334.42	C26H28O9	0	52		C26H28O9
17.10_431.1372m/z	1972.21	2668.08	2357.48	2434.14	2058.02	2297.99	populoside B2	0	88	Terpene	C22H24O9
0.96_322.7282m/z	2049.87	2484.11	2636.47	2201.82	2078.19	2290.09	Unknown			Unknown
8.81_387.0854m/z	2234.34	2501.55	2349.14	2380.97	1961.48	2285.5	Pamoic acid	22	249		C23H16O6
5.26_654.2082m/z	1892.24	2380.38	2858.68	2472.51	1775.21	2275.8	Unknown			Unknown
4.33_387.1760m/z	2122.11	2572.25	2463.19	2216.55	1884.43	2251.7				Unknown
9.44_586.0112m/z	2440.34	2522.17	2144.82	2542.17	1605.47	2250.99	Unknown			Unknown
1.63_825.2519m/z	2797.17	1576.29	3240.03	19.749	3592.29	2245.11				Unknown
0.86_586.9023m/z	2340.18	2386	2300.55	1992.22	2157.26	2235.24	Unknown			Unknown
1.86_476.1511m/z	1603.53	2842.55	1930.91	3172.85	1620.47	2234.06	Unknown			Unknown
3.44_445.1454m/z	1837.02	2431.96	2399.48	2384.39	1913.12	2193.2	LPI 7:0	2	93	Unknown	C16H31O12P
8.86_598.0523m/z	2307.12	1851.39	2540.97	2344.97	1869.9	2182.87	Unknown			Unknown
10.56_329.0326m/z	1969.49	2363.54	2358.34	2332.5	1810.17	2166.81	Unknown			Unknown
19.18_578.1699m/z	1988.51	2399	2156.98	2207.83	1972.87	2145.04				Unknown
7.48_679.1020m/z	2184.97	2069.33	2418.1	2399.07	1570.3	2128.35	Unknown			Unknown
10.44_419.0640m/z	1759.55	2604.42	2448.91	2124.42	1693.89	2126.24	D-Saccharic acid	10	156	Carbohydrate	C6H10O8
20.27_682.2855m/z	1953.06	2362.42	2005.56	1817.18	2448.48	2117.34				Unknown
3.12_354.1044m/z	1889.28	2344.95	2105.06	2205.93	2003.86	2109.81	5'-O-Acetyladenosine	7	113		C12H15N5O5
8.25_455.0864m/z	1829.01	2425.39	2270.73	2025.54	1946.63	2099.46				Unknown
3.16_303.0530m/z	1791.79	2440.06	2181.41	2197.41	1826.96	2087.53	Dihydroquercetin	0	50	Phenolic compound	C15H12O7
13.26_289.2008m/z	2236.34	2097.91	2079.93	2198.62	1811.92	2084.94	9-Oxo-11α,16R-dihydroxy-17-cyclobutyl-5Z,13E-dien-1-oic acid	47	530		C23H36O5
24.36_468.1444m/z	2086.7	2643.22	2053.16	2160.26	1455.39	2079.74	Unknown			Unknown
23.40_329.2324m/z	2003.1	2304.91	2180.58	1937.4	1962.42	2077.68	9,12,13-Trihydroxyoctadec-10-enoic acid	420	740	Fatty acid	C18H34O5
1.80_257.0768m/z	1453.53	2633.38	2154.88	2069.95	1891.01	2040.55	L-Pyroglutamic acid	312	880	Polyketide	C5H7NO3
12.83_815.2922m/z	1980.66	2051.97	2455.87	1706.25	1903.3	2019.61				Unknown
9.55_534.2213m/z	1630.41	2589.81	1944.22	2233.53	1646.95	2008.98	Unknown			Unknown
19.02_751.3342m/z	1110.34	2328.19	1914.67	1523.44	3120.99	1999.53				Unknown
0.90_427.9170m/z	1930.54	1818.2	2076.51	2010.98	2152.62	1997.77	Unknown			Unknown
18.39_426.0958m/z	1927.32	2501.74	2141.28	1956.27	1442.26	1993.77				Unknown
10.22_314.1138m/z	1920.26	1787.48	2223.94	2202.82	1787.94	1984.49	Pyroglutamyltryptophan	899	922	Amino acid	C16H17N3O4
2.83_526.2034m/z	1989.48	1883.59	2055.78	2040.74	1885.73	1971.06	Unknown			Unknown
4.11_602.1241m/z	1643.25	2130.22	2120.17	2112.39	1831	1967.41	Unknown			Unknown
14.79_475.1705m/z	1867.33	2026.52	1984.71	2178.18	1713.2	1953.99	Unknown			Unknown
5.83_289.0007m/z	1630.66	1924.39	2393.78	2026.4	1610.96	1917.24	Argininosuccinate	0	32	Amino acid	C10H18N4O6
5.41_494.1765m/z	1727.35	2067.02	2167.11	2048.95	1563.84	1914.85	Unknown			Unknown
0.96_222.8133m/z	1875.48	2022.84	2164.12	1706.34	1755.36	1904.83	Unknown			Unknown
7.04_241.1184m/z	1769.31	1958.86	2090.23	1997.2	1650.58	1893.24	Pyroglutamyl-Isoleucine	1	112	Amino acid	C11H18N2O4
26.20_361.2008m/z	1754.34	2129.95	1906.1	1744.75	1892.82	1885.59				Unknown
17.67_900.3489m/z	1202.72	2875.79	1886.98	1620.29	1745.77	1866.31				Unknown
9.30_356.1807m/z	1787.72	1830.51	1842.47	1909.4	1717.97	1817.62	Unknown			Unknown
0.95_242.8716m/z	1851.53	1959.53	1779.32	1769.74	1726.78	1817.38	Unknown			Unknown
9.68_534.2214m/z	1581.79	2144.94	1935.5	1934.33	1422.75	1803.86	Unknown			Unknown
10.83_454.2543m/z	1379.75	2015.93	2020.12	1989.65	1561.41	1793.37	Unknown			Unknown
0.89_616.8975m/z	1374.91	1914.98	1787.97	1856.62	1970.59	1781.01	Unknown			Unknown
0.90_588.8990m/z	1878.73	1901.43	1644.56	1672.47	1732.44	1765.93	Unknown			Unknown
15.99_498.1061m/z	1571.66	2113.28	1681.76	1776.31	1663.54	1761.31	Unknown			Unknown
3.03_561.1346m/z	1657.05	1992.08	1761.17	1851.45	1541.19	1760.59	Unknown			Unknown
11.40_413.2280m/z	1632.57	1950.92	1931.92	1835.27	1361.87	1742.51	Unknown			Unknown
26.86_475.3054m/z	1530.56	2041.44	1793.33	1529.3	1751.93	1729.31	Unknown			Unknown
10.81_221.0444m/z	1488.45	1828.62	1913.34	1741.78	1666.68	1727.78	Isofraxidin	344	971	Coumarins	C11H10O5
13.12_276.9356m/z	1781.03	1843.63	1718.18	1745.82	1549.12	1727.55	Unknown			Unknown
20.87_452.0266m/z	1766.68	1916.98	1660.28	1683.13	1565.08	1718.43	Copper gluconate	20	365		C12H22CuO14
15.56_346.2378m/z	1805.32	1878.73	1735.72	1769.73	1390.53	1716.01	Octanoic acid, 4-[(1-oxo-7-phenylheptyl)amino]-, (4R)-	364	999	Enzyme	C21H33NO3
6.89_454.1314m/z	1542.83	1599.98	2001.07	1808.49	1501.19	1690.71				Unknown
16.46_413.2183m/z	1468.27	1857.52	1705.23	1830.56	1583.63	1689.04	Unknown (carbon number 21), C21H34O8	163	539		C21H34O8
10.48_387.0741m/z	1253.16	2069.07	1697.74	1878.74	1531.08	1685.96	3-Isoxazolecarboxamide, 5-(5-chloro-2,4-dihydroxyphenyl)-N-ethyl-4-(4-methoxyphenyl)-	23	480	Unknown	C19H17ClN2O5
5.23_291.0977m/z	1484.73	1703.13	1954.41	1809.94	1469.47	1684.34	N,N'-Dicarbobenzyloxy-L-ornithine	119	658		C21H24N2O6
8.27_642.2159m/z	1735.48	952.691	2334.65	1709.9	1687.65	1684.07				Unknown
7.10_279.0861m/z	1451.31	1717	2003.27	1717.28	1458.87	1669.55				Unknown
27.02_424.0560m/z	1605.09	1601.56	1565.1	1653.56	1878.38	1660.74	Unknown			Unknown
9.39_356.1807m/z	1566.99	2004.38	1581.36	1565.83	1550.67	1653.85	Unknown			Unknown
13.29_371.1240m/z	1791.39	1531.61	1614.82	1795.59	1495.3	1645.74	G(8-O-4)5HFA'2 ()	0	38	Unknown
18.29_740.2263m/z	1088.49	2364.14	1657.54	1670.92	1304.88	1617.19	Unknown			Unknown
2.44_796.2988m/z	1409.89	2226.99	2277.11	583.979	1510.11	1601.62				Unknown
24.72_578.2032m/z	1524.03	1556.27	1743.52	1525.78	1656.71	1601.26				Unknown
19.02_620.1771m/z	1244.98	2151.19	1733.65	1483.85	1378.35	1598.4				Unknown
0.94_254.8974m/z	1588.94	1652.13	1565.89	1742.97	1420.65	1594.11	Unknown			Unknown
5.66_443.1945m/z	1492.01	1598.86	1991.28	1649.52	1230.43	1592.42	Mitoxantrone	28	504	Polyketide	C22H28N4O6
14.76_604.2437m/z	1598.91	1683.89	1591.93	1750.39	1256.84	1576.39	C30H34O12	0	13
16.27_549.1035m/z	1516.12	1704.41	1804.66	1678.97	1151.99	1571.23	Unknown			Unknown
24.92_325.1647m/z	1446.43	1774.35	1573.31	1568.51	1424.24	1557.37	[5-acetyloxy-3-(hydroxymethyl)-2-oxo-6-propan-2-ylcyclohex-3-en-1-yl] 3-methylbutanoate	2	142	Terpene	C17H26O6
12.27_149.0598m/z	1525.84	1553.12	1626.7	1516.62	1513.72	1547.2	Hydrocinnamic acid	311	887	Carboxylic acid	C9H10O2
14.33_292.9303m/z	1199.02	1785.26	1639.74	1539.93	1553.64	1543.52	Unknown			Unknown
9.37_356.8917m/z	1329.95	2002.09	1436	1537.26	1359.18	1532.89	Unknown			Unknown
2.75_387.1388m/z	1412.55	2082.62	1691.23	935.543	1530.93	1530.58				Unknown
0.82_426.9167m/z	1895.43	1395.15	1485.82	1493.54	1258	1505.59	Unknown			Unknown
5.39_654.2090m/z	1205.2	1557.2	1756.81	1665.28	1325.27	1501.95	Unknown			Unknown
10.69_387.1543m/z	1287.37	1639.33	1544.54	1646.07	1380.9	1499.64				Unknown
4.06_431.1293m/z	1232.87	1606.52	1760.68	1639.67	1244.8	1496.91	Ononin	0	29	Flavonoid	C22H22O9
31.79_474.0611m/z	1396.19	1341.88	1326.54	1451.02	1907.35	1484.6	Unknown			Unknown
5.00_600.1442m/z	1306.06	1454.65	1608.77	1731.11	1315.64	1483.25	Unknown			Unknown
18.63_239.1393m/z	1372.18	1725.54	1351.83	1509.69	1434.74	1478.79	Heptanedioic acid, 1-(2-cyclopentylidenehydrazide)	20	502	Carboxylic acid	C12H20N2O3
3.05_526.2030m/z	1339.38	1738.42	1637.32	1352.96	1307.85	1475.19	Unknown			Unknown
9.06_704.1041m/z	1098.11	1596.88	1699.51	1779.81	1190.06	1472.87	Unknown			Unknown
13.39_357.1366m/z	1444.82	1645	1448.49	1584.04	1230.81	1470.63	Matairesinol	362	997	Phenylpropanoid	C20H22O6
5.76_367.1602m/z	1353.02	1289.2	1727.52	1730.06	1248.03	1469.57	Unknown			Unknown
16.26_498.1056m/z	1245.6	1638.38	1559.03	1603.68	1249.95	1459.33	Unknown			Unknown
17.46_568.1343m/z	1341.68	1502.05	1664.32	1635.28	1126.78	1454.02	Unknown			Unknown
6.80_241.1183m/z	1234.91	1411.77	1651.56	1669.72	1236.32	1440.86	Pyroglutamyl-Isoleucine	8	118	Amino acid	C11H18N2O4
16.97_239.1386m/z	1284.53	1599.59	1442.16	1478.18	1394.31	1439.75	Heptanedioic acid, 1-(2-cyclopentylidenehydrazide)	1	30	Carboxylic acid	C12H20N2O3
7.54_642.2151m/z	1351.04	1404.91	1780.75	1448.43	1188.93	1434.81	Unknown			Unknown
18.23_393.1509m/z	1383.19	1481.88	1468.33	1467.41	1335.92	1427.35				Unknown
14.48_786.3264m/z	1102.73	1260.74	1633.75	1649.31	1459.9	1421.29				Unknown
10.09_276.0858m/z	1520.64	1468.6	1303.46	1450.05	1302.45	1409.04	Unknown			Unknown
2.96_431.1298m/z	1378.38	1717.4	1582.45	1078.85	1266.83	1404.78	O-Desmethylgefitinib	0	13		C21H22ClFN4O3
12.27_452.0187m/z	1021.39	1927.74	1461.96	1282.19	1307.27	1400.11	Unknown			Unknown
23.49_413.1259m/z	1419.77	1395.59	1482.74	1411.18	1249.31	1391.72	Beta-Peltatin	0	33	Phenolic compound	C22H22O8
0.96_426.6807m/z	1242.12	1442.87	1673.86	1210.23	1382.35	1390.29	Unknown			Unknown
31.77_502.1501m/z	1234.16	1507.29	1551.48	1435.94	1177.83	1381.34	Unknown			Unknown
3.43_625.2575m/z	1221.18	1568.19	1480.4	1167.03	1437.73	1374.91	N-Caffeoyl-O-methyltyramine	0	14	Alkaloid	C18H19NO4
0.93_278.9142m/z	1300.38	1634.86	1322.74	1403.27	1190.63	1370.38	Unknown			Unknown
26.60_241.9956m/z	1446.12	1370.39	1394.83	1323.63	1316.46	1370.29				Unknown
17.66_239.1392m/z	1442.9	1434.29	1171.98	1495.05	1250.14	1358.87	Heptanedioic acid, 1-(2-cyclopentylidenehydrazide)	14	245	Carboxylic acid	C12H20N2O3
18.62_548.0781m/z	1271.99	1609.05	1187.6	1370.76	1347.72	1357.42	Unknown			Unknown
2.29_459.1966m/z	1367.69	1905.01	1639.5	433.587	1380.98	1345.35				Unknown
0.94_262.9292m/z	1288.04	1492.57	1196.92	1324.76	1423.33	1345.12	Unknown			Unknown
12.87_606.1614m/z	1232	1337.52	1373.93	1917.19	859.133	1343.96	Unknown			Unknown
20.79_650.2270m/z	1196.46	1290.21	1412.63	1361.81	1412.05	1334.63	Unknown			Unknown
13.23_543.1980m/z	1232.85	1340.44	1402.16	1420.19	1248.72	1328.87	2',6'-Dihydroxy 4'-methoxydihydrochalcone	0	6	Phenolic compound	C16H16O4
7.46_757.1732m/z	1259.65	1317.77	1470.17	1432.71	1157.65	1327.59	Unknown			Unknown
6.15_488.1581m/z	1175.39	1259.4	1331.04	1400.24	1458.71	1324.95	Unknown			Unknown
32.96_742.5391m/z	14.5645	92.7541	83.9925	6.73181	6409.1	1321.43				Unknown
8.85_463.9725m/z	1701.7	945.122	1325.53	1453.68	1174.61	1320.13	Unknown			Unknown
6.84_263.0221m/z	1090.15	1306.33	1467.71	1543.29	1161.62	1313.82	3-Methoxy-4-hydroxyphenylglycol sulfate	0	44	Phenolic compound	C9H12O7S
7.95_289.0371m/z	1126.39	1853.8	1376.36	1303.32	906.559	1313.29	Unknown (carbon number 11), C11H14O7S	27	445		C11H14O7S
2.63_281.0326m/z	1123.63	1681.87	1382.06	1181.32	1193.24	1312.42	2-Aminoethyl dihydrogen phosphate	364	999	Polyketide	C2H8NO4P
13.20_387.9955m/z	1337.24	1603.31	1320.61	1347.06	898.79	1301.4	Unknown			Unknown
9.47_325.0910m/z	1166.68	1531.94	1294.9	1279.84	1225.6	1299.79	Unknown			Unknown
7.63_241.1186m/z	1255.09	1169.29	1444.34	1425.09	1203.05	1299.37	Pyroglutamyl-Isoleucine	401	590	Amino acid	C11H18N2O4
32.59_399.2534m/z	1143.59	1450.71	1346.68	1174.16	1319.83	1287	FAHFA 25:6; FAHFA 22:6/3:0	7	182	Fatty acid	C25H36O4
2.58_254.0658m/z	1140.52	1459.33	1337.51	1302.66	1181.61	1284.33	Unknown (carbon number 11); PlaSMA ID-419	6	92	Unknown	C11H13NO6
32.71_339.1981m/z	1251.1	1372.18	1308.6	1246.88	1212.15	1278.18				Unknown
5.02_544.2163m/z	1197.06	1425.29	1408.31	1306.32	1053.08	1278.01	Unknown			Unknown
6.83_756.1864m/z	1104.39	1309.42	1500.8	1416.97	1028.77	1272.07	Unknown			Unknown
4.96_370.1495m/z	1176.92	1331.03	1315.76	1364.26	1157.49	1269.09				Unknown
8.85_359.9756m/z	1355.51	1417.55	1302.56	1282.71	957.869	1263.24				Unknown
2.64_796.3020m/z	1069.24	1630.43	1447.57	1339.02	781.594	1253.57				Unknown
9.64_417.0841m/z	1087.13	1652.35	1355.72	1234.01	933.194	1252.48	Unknown			Unknown
3.84_218.1024m/z	1013.97	1314.35	1371.81	1340.42	1183.31	1244.77	Pantothenic acid	912	933	Vitamina	C9H17NO5
26.20_579.1033m/z	1102.76	1578.57	1312.9	1238.83	945.782	1235.77	Unknown			Unknown
24.06_578.2024m/z	1053.89	1284.82	1223.94	1179.56	1354.99	1219.44				Unknown
1.31_452.1399m/z	1359.52	1428.45	1477.36	676.042	1122.39	1212.75	Unknown			Unknown
5.82_227.1026m/z	982.892	1166.94	1460.2	1330.98	1080.66	1204.34	Pro-Hyp	2	46	Amino acid	C10H16N2O4
9.61_289.0009m/z	1026.11	1587.24	1242.35	1318.19	801.94	1195.17	Unknown			Unknown
8.80_222.0754m/z	1103.02	1279.67	1254.28	1228.23	1109.14	1194.87	N-Acetyl-L-tyrosine	20	172	Amino acid	C11H13NO4
7.37_476.1674m/z	915.684	1045.45	1498.87	1417.99	1089.34	1193.47	Unknown			Unknown
3.79_427.1698m/z	1370.74	1067.84	1668.17	520.459	1339.86	1193.42	C17H33O10P	3	129
14.57_741.4040m/z	1031.02	1335.84	1154.95	1105.01	1338.62	1193.09				Unknown
17.30_431.4242m/z	1174.84	1335.48	1182.37	1270.36	987.161	1190.04	Unknown			Unknown
3.77_369.0415m/z	976.466	1325.38	1252.25	1383.8	1004.54	1188.49				Unknown
7.53_270.1813m/z	1102.37	1088.74	1354.71	1231.64	1126.52	1180.79				Unknown
0.96_302.7646m/z	1081.81	1391.99	1281.62	1101.34	1013.34	1174.02	Unknown			Unknown
0.96_424.6829m/z	1130.04	1151.65	1235.6	1152.32	1195.21	1172.96	Unknown			Unknown
31.92_383.1756m/z	975.122	1164.61	1085.75	991.407	1630.33	1169.44	Unknown			Unknown
25.96_579.1037m/z	1104.65	1392.17	1309.09	1121.07	900.559	1165.51				Unknown
14.11_633.3105m/z	1093.1	1193.96	1256.21	1242.68	1019.45	1161.08	Goserelin	9	488	Neuropeptide	C59H84N18O14
1.71_825.2510m/z	219.456	2729.29	170.715	2294.2	372.613	1157.25	Unknown			Unknown
7.90_385.1962m/z	1251.07	1055.52	1348.78	1229.9	852.744	1147.6	Unknown			Unknown
2.57_602.1827m/z	1077.79	1253.47	1208.2	1153.88	967.82	1132.23	Unknown			Unknown
23.07_578.2031m/z	1098.14	979.178	1276.47	1103.22	1199.67	1131.34				Unknown
3.74_562.1180m/z	1047.92	1177.62	1266.02	959.82	1074.46	1105.17	Unknown			Unknown
9.22_123.0445m/z	1029	1057.65	1255.15	1142.31	1032.27	1103.28	3-Hydroxybenzyl alcohol	364	999	Benzyl alcohol	C7H8O2
5.71_555.2283m/z	950.148	1165.4	1400.8	1088.76	889.029	1098.83				Unknown
3.15_488.1526m/z	1081.02	1239.53	1217.04	910.652	986.642	1086.98	Unknown			Unknown
3.92_233.0112m/z	899.81	1194.43	1190.16	1188.2	944.918	1083.5				Unknown
9.49_409.9693m/z	1142.18	1045.93	953.464	1449.47	800.432	1078.29	Unknown			Unknown
2.12_257.1134m/z	920.248	1269.92	948.951	1438.26	804.882	1076.45	L-Saccharopine	332	767	Amino acid	C11H20N2O6
3.54_232.9748m/z	862.528	1180.3	1147.1	1184.43	990.877	1073.05	Unknown			Unknown
0.96_300.7672m/z	1065.89	1203.76	1138.74	907.023	1015.4	1066.16	Unknown			Unknown
0.96_324.7246m/z	864.658	1015.77	1219.01	986.406	1206.68	1058.51	Unknown			Unknown
23.19_467.0295m/z	1028.25	1218.84	1110.15	1074.62	858.614	1058.1	Unknown			Unknown
4.83_616.1396m/z	813.348	1411.05	1066.64	1090.29	894.982	1055.26	Unknown			Unknown
7.99_387.1576m/z	871.583	1105.62	1236.45	1177.54	884.184	1055.08	Unknown			Unknown
4.29_204.9803m/z	942.878	1128.54	1083.67	1096.9	1021.54	1054.71	Unknown			Unknown
18.30_675.2961m/z	744.52	1404.52	989.746	964.52	1169.46	1054.55	ATROPINE SULFATE	0	25	Drug	C34H48N2O10S
25.47_579.1037m/z	921.786	1368.29	1088.3	1076.55	800.075	1051	Unknown			Unknown
17.36_445.2446m/z	972.32	1169.93	989.289	1152.34	967.197	1050.22	Unknown			Unknown
0.95_246.8658m/z	1048.8	1226.93	951.811	951.684	1019.11	1039.67	Unknown			Unknown
12.86_351.1068m/z	1067.66	981.121	1024.76	1224.52	893.527	1038.32				Unknown
18.62_491.1996m/z	989.47	1191.18	1005.07	1011.19	990.035	1037.39				Unknown
2.17_548.1026m/z	1085.75	1313.4	1181.44	510.919	1093.62	1037.03	Unknown			Unknown
18.29_660.2601m/z	853.542	1292.53	802.631	1218.42	980.714	1029.57	Unknown			Unknown
7.03_283.1532m/z	894.4	1081.79	1206.64	1071.07	882.688	1027.32	Unknown			Unknown
13.55_543.1976m/z	1034.97	1148.78	1065.61	1015.29	861.396	1025.21	2',6'-Dihydroxy 4'-methoxydihydrochalcone	0	13	Phenolic compound	C16H16O4
20.88_425.0896m/z	1033.35	1253.54	1050.61	1043.2	737.373	1023.61	Unknown			Unknown
12.81_783.3437m/z	1116.31	852.633	1176.68	633.253	1271.02	1009.98				Unknown
7.73_419.0634m/z	908.464	1058.43	1127.18	1066.4	875.84	1007.26	Unknown			Unknown
16.31_358.3541m/z	954.715	1091.02	1081.97	1086.18	806.475	1004.07	Unknown			Unknown
26.68_579.1035m/z	865.776	1282.31	1094.3	978.035	791.788	1002.44				Unknown
9.98_494.1655m/z	906.52	1364.52	1214.34	737.204	769.567	998.43	Unknown			Unknown
2.48_316.1028m/z	911.941	1233.89	1033.36	939.071	871.129	997.878	Celastramycin A	0	127	Phenolic compound	C17H18Cl3NO3
14.19_436.0086m/z	975.12	1144.45	1095.7	1041.26	722.642	995.833	Unknown			Unknown
1.44_521.1262m/z	796.494	1015.09	1010.18	1227.86	890.352	987.994	C24H26O13; PlaSMA ID-1450	0	6	Unknown	C24H26O13
12.29_275.9707m/z	895.552	1072.66	1099.87	1085.71	780.142	986.786	Unknown			Unknown
9.21_401.1908m/z	906.225	1124.03	1112.24	1014.4	757.905	982.961	Unknown			Unknown
1.63_200.0551m/z	851.451	1210.69	932.905	866.611	1047.6	981.852	O-Succinyl-L-homoserine	19	352	Amino acid	C8H13NO6
24.37_369.4076m/z	986.745	1081.36	1010.33	894.896	916.568	977.978	Unknown			Unknown
17.34_481.2202m/z	1041.23	1046.38	848.654	1089.75	860.002	977.203				Unknown
11.42_433.1952m/z	858.257	1036.39	1048.09	1058.43	882.443	976.723	Unknown			Unknown
8.97_387.1762m/z	921.901	1046.4	1129.53	955.692	775.815	965.867	Neurotensin (1-6)	0	63	neuropeptide	C35H52N8O12
9.32_383.1324m/z	992.004	1027.28	927.965	847.014	1034.18	965.687				Unknown
0.96_316.7359m/z	997.034	1004.02	1023.4	723.405	1052.08	959.987	Unknown			Unknown
4.60_257.1133m/z	839.295	1043.81	1142.99	887.069	852.263	953.087	L-Saccharopine	461	720	Amino acid	C11H20N2O6
11.99_443.2020m/z	842.516	1170.91	1060.27	929.478	758.785	952.392	Poliumoside	1	86	Carbohydrate	C35H46O19
9.21_291.8980m/z	1036.5	593.245	1057.59	1168.18	885.736	948.251				Unknown
17.50_267.1589m/z	878.614	1015.15	965.378	1013.61	868.278	948.205	4,6-dihydroxy-4-(hydroxymethyl)-3,4a,8,8-tetramethyl-5,6,7,8a-tetrahydronaphthalen-1-one	4	122	Terpene	C15H24O4
3.28_431.1301m/z	971.968	1133.87	1028.63	809.158	794.864	947.697	O-Desmethylgefitinib	0	24	Quinazoline	C21H22ClFN4O3
0.94_264.9263m/z	881.94	943.571	830.971	1004.21	1034.36	939.009	Unknown			Unknown
2.53_627.1317m/z	976.786	1112.62	939.708	608.118	1051.82	937.81	Unknown			Unknown
6.88_272.0218m/z	797.859	970.388	1126.48	1029.41	763.027	937.432				Unknown
0.95_452.7717m/z	630.158	1053.43	979.907	1099.52	919.638	936.531	Unknown			Unknown
28.95_311.1668m/z	924.115	1013.72	963.703	927.671	817.595	929.36				Unknown
4.08_342.1293m/z	906.747	956.217	1028.78	1005.24	744.043	928.207	Unknown (carbon number 19); PlaSMA ID-794	2	161	Unknown	C19H21NO5
21.04_578.2029m/z	854.16	1124.21	875.113	855.142	927.732	927.271				Unknown
12.82_597.1372m/z	970.439	734.608	1023.06	1050.76	829.708	921.716				Unknown
8.85_473.9997m/z	969.848	808.562	1080.29	990.203	754.718	920.725	Unknown			Unknown
11.47_387.9944m/z	835.553	1127.08	973.934	862.918	770.492	913.995				Unknown
23.73_474.1550m/z	819.03	1115.56	959.004	950.76	720.091	912.889	Unknown			Unknown
17.82_323.1486m/z	836.002	993.039	1001.59	818.698	866.804	903.226				Unknown
10.87_528.2524m/z	898.454	1187.96	968.046	798.135	660.036	902.526	Unknown			Unknown
7.39_486.1966m/z	892.215	987.854	1013.03	889.678	721.606	900.876				Unknown
1.05_179.0551m/z	898.686	1060.73	788.669	956.967	786.309	898.272	Unknown			Unknown
1.87_243.0614m/z	871.024	909.116	981.987	839.663	886.276	897.613	Uridine	19	394	Carbohydrate	C9H12N2O6
7.98_468.1470m/z	808.489	998.14	994.182	937.434	739.173	895.484	C21H27NO11	1	126		C21H27NO11
9.75_399.1756m/z	732.803	1102.73	944.292	908.752	787.163	895.149				Unknown
12.30_500.2232m/z	923.915	986.632	910.119	827.422	812.456	892.109	Unknown			Unknown
1.76_275.0865m/z	901.842	1035.76	855.171	846.716	806.473	889.193	Unknown			Unknown
2.73_211.0712m/z	774.233	956.17	963.008	837.722	909.618	888.15				Unknown
16.30_426.1629m/z	883.068	843.042	910.21	931.244	869.109	887.334				Unknown
4.96_640.1525m/z	763.995	1026.69	818.842	996.293	830.53	887.271				Unknown
8.06_273.0056m/z	816.374	937.541	932.651	962.206	775.112	884.777				Unknown
8.05_757.1726m/z	786.641	804.455	1007.86	1061.13	763.533	884.724	Unknown			Unknown
3.47_434.1644m/z	884.597	898.111	928.876	914.526	788.348	882.892	Unknown			Unknown
0.97_228.8049m/z	760.061	976.355	946.835	888.913	833.647	881.162	Unknown			Unknown
12.61_413.1918m/z	828.613	1163.76	783.277	855.106	741.36	874.423				Unknown
4.78_305.0681m/z	787.205	1013.42	866.014	903.269	787.886	871.558	2,3-Trans-3,4-cis-Leucocyanidin	1	199	Flavonoid	C15H14O7
0.96_238.8339m/z	729.709	1034.61	920.758	781.697	884.974	870.35	Unknown			Unknown
3.23_431.1618m/z	885.35	1246.6	1033.42	381.64	779.469	865.295				Unknown
10.03_569.0026m/z	820.738	809.041	740.843	1330.66	621.634	864.584	Unknown			Unknown
0.95_444.7400m/z	804.68	964.019	898.098	897.658	753.304	863.552	Unknown			Unknown
8.31_241.1188m/z	850.268	871.368	922.42	890.544	776.784	862.277	Pyroglutamyl-Isoleucine	378	665	Amino acid	C11H18N2O4
4.12_216.9805m/z	735.194	968.682	1003.45	846.953	740.581	858.972	5-Sulfosalicylic acid	227	393	Phytohormone	C7H6O6S
13.37_619.2963m/z	883.442	875.437	909.77	966.324	645.874	856.169	Unknown			Unknown
26.76_437.2897m/z	779.879	846.527	940.7	759.724	940.088	853.383				Unknown
11.43_500.2240m/z	836.382	941.184	828.907	853.436	800.072	851.996	Unknown			Unknown
21.51_329.2325m/z	817.196	1054.22	818.064	811.269	746.606	849.47	Pinellic acid	588	762	Fatty Acid	C18H34O5
4.28_370.1492m/z	826.693	815.923	933.299	906.565	760.594	848.615				Unknown
2.26_602.1821m/z	777.338	1068.59	1004.99	708.304	676.268	847.099	Unknown			Unknown
13.50_619.2961m/z	757.513	1064.51	818.146	996.445	596.918	846.707	Unknown			Unknown
11.95_470.2138m/z	838.102	899.008	958.154	830.195	705.055	846.103				Unknown
9.38_494.1639m/z	736.431	1072.79	800.561	708.498	897.823	843.22	Unknown			Unknown
13.31_270.9908m/z	742.417	1033.89	780.164	913.216	742.372	842.411	Unknown			Unknown
13.87_369.1176m/z	601.986	960.79	984.101	936.922	719.493	840.659	Unknown			Unknown
31.92_385.1730m/z	661.914	858.901	753.413	715.676	1204.11	838.803				Unknown
2.69_243.0500m/z	707.48	987.801	944.97	802.364	743.599	837.243				Unknown
14.44_742.4041m/z	673.983	1202.93	1019.82	626.698	656.3	835.946				Unknown
15.06_527.1948m/z	881.064	1041.9	844.473	703.522	705.996	835.391				Unknown
9.10_383.1330m/z	720.048	898.998	873.199	935.936	736.321	832.9	dihydroferuloyl-beta-keto acid + deoxyhexose (curcumin)	0	8		C18H24O9
5.53_371.1805m/z	717.895	985.62	871.947	886.197	679.036	828.139	Unknown			Unknown
10.23_387.0734m/z	664.543	1068.98	890.343	830.765	679.336	826.793				Unknown
5.08_227.1028m/z	693.27	856.151	926.109	832.062	813.388	824.196	Proline-hydroxyproline	185	380	Amino acid	C10H16N2O4
9.21_425.0169m/z	785.136	941.047	981.31	755.068	656.29	823.77	Unknown			Unknown
3.17_417.1498m/z	913.087	953.312	1010.96	526.372	708.004	822.347	Unknown			Unknown
5.60_375.0912m/z	682.534	994.252	910.941	803.244	709.386	820.071				Unknown
22.74_507.1865m/z	862.629	839.583	840.707	781.598	771.287	819.161				Unknown
12.84_529.2274m/z	653.889	709.409	840.31	1129.5	762.207	819.063				Unknown
10.18_541.2870m/z	873.138	826.771	874.76	884.435	604.529	812.727				Unknown
7.53_226.1548m/z	831.083	944.698	937.451	771.863	574.307	811.88	Unknown			Unknown
17.01_568.1325m/z	583.975	1267.73	894.543	626.456	686.608	811.863				Unknown
2.58_421.1816m/z	831.765	1129.37	888.367	419.402	780.834	809.948	3-Cyclohexyl-6-{4-[3-(trifluoromethyl)phenyl]-1-piperazinyl}-2,4(1H,3H)-pyrimidinedione	2	134	Unknown	C21H25F3N4O2
5.37_435.1500m/z	699.444	1072.18	791.923	744.161	738.492	809.241	Methotrexate	3	110	Polyketide	C20H22N8O5
8.08_537.0154m/z	702.227	715.668	815.06	991.077	820.902	808.987				Unknown
3.39_369.0410m/z	738.818	991.778	880.454	605.54	827.455	808.809	Unknown			Unknown
32.16_347.1989m/z	698.1	906.089	811.425	724.536	900.251	808.08	Unknown			Unknown
7.02_467.1660m/z	684.21	759.442	986.563	858.856	748.245	807.463	N-[4-(Trifluoromethyl)phenyl]-N-[1-[5-(Trifluoromethyl)pyridin-2-Yl]piperidin-4-Yl]pyridin-3-Amine	0	89		C23H20F6N4
20.47_239.1385m/z	847.071	758.382	845.855	672.33	907.485	806.224	Unknown			Unknown
1.65_480.1124m/z	658.76	1226.95	458.06	851.997	810.028	801.159				Unknown
28.17_431.2428m/z	747.967	923.94	802.674	771.927	751.747	799.651	Bufalin	364	999		C24H34O4
11.45_355.0120m/z	705.926	999.325	751.708	786.309	744.461	797.546	3-(3,3-dichloro-2-hydroxypropyl)-6,8-dimethoxyisochromen-1-one	0	7		C14H14Cl2O5
2.03_275.1239m/z	870.654	956.798	1070.3	167.116	907.297	794.433	Saccharopine	701	760	Amino acid	C11H20N2O6
8.97_428.2017m/z	805.611	739.175	901.078	769.811	740.166	791.169				Unknown
11.61_399.1277m/z	607.04	800.614	856.118	873.727	808.742	789.248				Unknown
8.02_412.1586m/z	772.061	783.846	917.026	890.455	581.514	788.98				Unknown
17.45_548.0779m/z	713.671	747.135	889.96	883.345	710.041	788.83				Unknown
24.37_458.1140m/z	757.61	827.343	786.413	824.296	709.558	781.044				Unknown
4.41_257.1133m/z	701.567	935.592	847.395	774.522	630.935	778.002	L-Saccharopine	285	540	Amino acid	C11H20N2O6
4.72_401.1912m/z	652.277	864.63	831.591	777.997	756.047	776.508	C23H30O7	0	23		C23H30O7
13.99_369.1175m/z	735.567	770.378	786.695	862.458	724.168	775.853				Unknown
13.66_543.1982m/z	823.545	910.685	770.27	800.186	573.771	775.691	Strictosamide; PlaSMA ID-1490	0	16	Alkaloid	C26H30N2O8
9.29_381.1184m/z	698.164	877.536	777.267	773.611	748.141	774.944				Unknown
9.07_485.9339m/z	924.879	565.036	872.691	820.645	682.499	773.15				Unknown
2.67_810.3110m/z	755.722	1049.8	942.614	63.9643	1033.24	769.068				Unknown
10.30_450.1761m/z	781.223	829.858	793.381	746.883	693.66	769.001				Unknown
7.61_385.1949m/z	742.212	740.24	882.507	880.571	598.21	768.748	Unknown			Unknown
8.77_209.0443m/z	536.782	917.757	750.965	801.822	826.719	766.809	Hydroxyferulic acid ; PlaSMA ID-282	71	323	Coumaric acid	C10H10O5
3.11_444.1596m/z	876.746	739.547	952.843	529.131	732.144	766.082	Unknown			Unknown
0.95_442.7419m/z	706.124	834.959	843.734	764.241	680.483	765.908	Unknown			Unknown
5.60_328.1504m/z	678.704	805.031	905.783	794.297	642.915	765.346	Ac-Val-Ala-Asp-CHO	23	147	Amino acid	C14H23N3O6
7.88_384.1200m/z	769.601	655.154	849.105	996.637	543.826	762.864				Unknown
8.06_387.0845m/z	753.379	751.008	871.828	934.838	502.375	762.685	Pamoic acid	12	151		C23H16O6
31.57_401.2691m/z	668.574	857.695	771.18	730.102	776.867	760.884	C25H38O4	251	763	Fatty acid	C25H38O4
17.67_167.0816m/z	707.829	881.131	791.286	741.917	681.575	760.748				Unknown
9.05_470.0149m/z	811.488	631.383	800.818	916.823	642.844	760.671	Unknown			Unknown
0.95_422.6849m/z	710.224	798.181	906.125	681.2	699.711	759.088	Unknown			Unknown
9.47_401.1908m/z	665.671	901.437	805.279	882.771	516.931	754.418	Unknown			Unknown
8.85_732.1352m/z	755.258	785.386	862.517	828.53	526.442	751.627	Unknown			Unknown
32.70_399.2531m/z	594.846	902.552	783.696	695.255	777.245	750.719	FAHFA 25:6; FAHFA 22:6/3:0	5	162	Fatty acid	C25H36O4
25.10_398.0393m/z	754.538	794.182	874.067	773.47	539.049	747.061	Unknown			Unknown
1.42_539.1376m/z	602.374	789.267	800.261	868.256	674.019	746.835	Maltotriose	811	837	Sugar	C18H32O16
3.96_602.1248m/z	607.858	941.496	770.488	657.588	743.02	744.09	Unknown			Unknown
9.80_203.0006m/z	564.92	953.706	830.7	762.229	607.775	743.866	Unknown			Unknown
12.29_637.0876m/z	607.833	874.334	815.23	705.797	706.241	741.887	Unknown			Unknown
23.22_474.1541m/z	713.878	906.766	771.421	708.319	604.244	740.926	Unknown			Unknown
11.30_787.3152m/z	683.318	1003.16	657.294	683.257	670.386	739.483	Unknown			Unknown
19.44_602.2232m/z	678.738	811.602	782.97	784.232	599.938	731.496				Unknown
5.44_509.0981m/z	677.684	644.343	714.111	959.808	654.933	730.176				Unknown
6.51_263.0204m/z	573.392	732.424	895.673	866.188	580.59	729.653				Unknown
6.39_417.0935m/z	604.823	749.615	913.51	748.69	622.878	727.903	Unknown			Unknown
31.51_383.1756m/z	636.039	802.305	689.448	646.35	853.334	725.495				Unknown
31.81_415.1855m/z	724.435	719.684	624.858	706.32	851.676	725.395	Acetic acid, 2-[[2'-(5-ethyl-3,4-diphenyl-1H-pyrazol-1-yl)[1,1'-biphenyl]-3-yl]oxy]-	0	28	Benzene Derivatives	C31H26N2O3
5.36_273.0052m/z	522.333	1004.83	616.213	867.975	608.114	723.893	ferulic acid + sulfate	12	524	Cinnamic acid	C10H10O7S
1.93_796.3014m/z	383.94	922.533	745.056	1135.36	430.36	723.449				Unknown
7.33_437.0864m/z	569.671	759.842	894.735	923.417	459.847	721.503	Unknown			Unknown
1.45_665.1693m/z	714.314	741.239	722.518	727.851	701.383	721.461	C36H58O11	0	85		C36H58O11
2.53_373.1231m/z	691.958	662.924	742.617	1027.79	479.734	721.005	Gox(8-O-4)G 2 (lignin)	0	38	Carboxilic acid	C20H22O7
7.06_787.3338m/z	560.605	675.442	953.17	842.82	571.638	720.735	Unknown			Unknown
7.82_384.1217m/z	785.378	643.472	961.784	650.419	544.905	717.192				Unknown
6.55_395.1500m/z	655.628	703.901	858.462	791.745	575.368	717.021	Garcinone C	0	28	Xanthones	C23H26O7	Pesticid
5.21_355.1607m/z	491.547	832.005	905.767	755.471	598.567	716.671	Unknown			Unknown
2.50_454.1920m/z	578.682	788.969	842.188	723.206	647.91	716.191	Acetic acid	0	11	Benzene Derivatives	C25H29N3O3
21.92_578.2044m/z	644.366	636.366	826.008	711.134	761.996	715.974				Unknown
4.90_401.1911m/z	624.542	921.029	746.744	732.529	554.054	715.78				Unknown
3.59_430.1452m/z	716.507	752.3	668.852	849.896	564.578	710.426	Unknown			Unknown
13.64_527.1956m/z	691.77	771.826	760.416	702.889	621.435	709.667				Unknown
12.65_507.1478m/z	667.255	855.149	717.29	737.974	569.729	709.479				Unknown
12.06_372.0745m/z	544.116	945.268	843.995	639.231	562.664	707.055	Unknown			Unknown
19.01_767.3246m/z	384.865	875.822	688.01	573.451	1010.89	706.608				Unknown
7.59_468.1469m/z	699.139	654.42	781.115	784.446	590.001	701.824	C21H27NO11	1	106		C21H27NO11
8.85_465.9657m/z	893.536	556.281	733.927	699.591	593.845	695.436				Unknown
7.94_463.2065m/z	749.655	577.321	804.717	813.468	530.944	695.221	Unknown			Unknown
17.68_349.0920m/z	645.119	830.084	678.658	705.315	606.207	693.077	Hydroxysulochrin	16	184	Growth regulator	C17H16O8
9.15_342.9132m/z	579.341	761.436	862.869	751.987	488.803	688.887	Unknown			Unknown
9.66_494.1628m/z	642.588	660.927	751.708	651.444	731.312	687.596				Unknown
2.56_338.0811m/z	817.034	799.17	904.225	134.296	779.103	686.766				Unknown
6.18_282.0967m/z	661.896	865.417	674.698	596.337	633.356	686.341				Unknown
9.13_381.1178m/z	647.125	728.101	752.249	764.084	536.493	685.61	Unknown			Unknown
9.71_401.1911m/z	586.776	811.382	748.103	794.505	484.204	684.994	1-Phenanthrenecarboxylic acid	0	17	Carboxilic acid	C23H30O7
26.07_236.1043m/z	694.042	737.752	684.133	633.536	672.466	684.386				Unknown
21.68_267.1588m/z	631.901	700.113	738.829	694.792	643.824	681.892	3-[4-methyl-1-(2-methylpropanoyl)-3-oxocyclohexyl]butanoic acid	19	586	Cyclohexanones	C15H24O4
8.44_300.0170m/z	622.486	783.602	705.513	717.424	570.054	679.816	Unknown			Unknown
4.22_655.3067m/z	542.788	815.397	682.426	695.452	656.151	678.443				Unknown
7.62_387.1743m/z	607.254	696.963	752.459	810.733	495.419	672.566	Neurotensin (1-6)	13	117	neuropeptide	C35H52N8O12
6.51_301.0912m/z	513.837	675.083	857.367	678.795	615.797	668.176	Unknown			Unknown
3.83_647.2658m/z	578.952	684.445	967.371	638.595	466.764	667.225	Unknown			Unknown
24.38_437.2143m/z	744.339	758.012	639.872	612.363	578.234	666.564	1-Hydroxy-3,6,7-Trimethoxy-2,8-Diprenylxanthone	20	315		C26H30O6
18.13_544.2281m/z	648.057	685.361	606.98	689.729	700.075	666.041				Unknown
0.82_558.8905m/z	753.117	615.958	756.993	632.232	558.262	663.312	Unknown			Unknown
31.93_347.1991m/z	542.863	569.717	642.657	603.501	948.636	661.475				Unknown
13.54_357.1359m/z	656.211	650.718	675.663	778.464	545.304	661.272	Matairesinol	362	997	Phenolic compound	C20H22O6
26.54_578.2036m/z	660.986	622.085	772.613	568.718	670.343	658.949				Unknown
5.20_552.1317m/z	548.927	840.028	757.987	626.856	516.97	658.153				Unknown
10.73_263.0216m/z	446.62	874.596	674.242	660.268	624.89	656.123	3-Methoxy-4-hydroxyphenylglycol sulfate	0	49	Phenolic compound	C9H12O7S
19.68_291.1227m/z	652.629	681.903	629.411	648.91	666.955	655.962	2-Cyclopentene-1-octanoic acid, 5-(2-carboxyethyl)-ε,4-dioxo-	68	256		C16H22O6
20.89_704.2504m/z	402.982	963.576	682.358	612.655	613.837	655.081	Difucosyllacto-N-hexaose I c	0	12	Sugar	C52H88N2O39
10.10_457.1819m/z	722.64	741.552	625.55	602.003	580.447	654.438				Unknown
2.32_407.1661m/z	482.338	737.397	728.741	734.968	587.42	654.173	16-Phenyltetranorprostaglandin E2	2	58	Fatty Acid	C22H28O5
5.38_446.1650m/z	557.38	828.56	678.377	707.792	490.993	652.62	Unknown			Unknown
8.18_537.0116m/z	599.741	769.34	592.176	551.069	747.774	652.02	Unknown			Unknown
9.24_357.0560m/z	683.115	587.23	733.298	686.33	566.113	651.217	Unknown			Unknown
13.21_432.9916m/z	687.076	698.528	682.34	712.913	473.892	650.95	Unknown			Unknown
2.04_467.1573m/z	814.99	796.179	738.62	115.007	785.633	650.086				Unknown
17.67_586.0513m/z	757.387	597.039	558.37	762.8	572.429	649.605				Unknown
14.41_510.2441m/z	559.607	727.091	658.805	722.038	570.184	647.545				Unknown
4.26_502.2020m/z	590.894	761.321	791.547	635.285	455.088	646.827	Unknown			Unknown
7.38_467.1654m/z	493.492	589.819	815.868	766.928	546.373	642.496	Man3 a	2	162	Sugar	C34H58N2O26
4.57_228.0870m/z	614.654	727.244	690.196	531.109	642.462	641.133	Unknown			Unknown
15.38_654.3701m/z	598.316	876.03	658.889	632.939	436.93	640.621				Unknown
7.27_628.1985m/z	507.893	695.542	859.149	731.633	407.902	640.424	Unknown			Unknown
17.71_527.1946m/z	674.369	710.421	681.615	639.258	492.943	639.721				Unknown
14.76_357.1891m/z	642.338	649.6	587.106	698.353	619.729	639.425	Unknown			Unknown
9.09_437.1028m/z	490.046	668.153	703.586	825.973	499.722	637.496	Ouabain	0	10	Glycosides	C29H44O12
13.40_281.1010m/z	614.056	569.499	698.962	697.398	598.197	635.622	methyl 3-(3,4-dihydroxy-5-phenyloxolan-2-yl)-3-hydroxypropanoate	11	160		C14H18O6
3.31_473.0879m/z	559.062	791.476	600.424	646.221	579.823	635.401	Unknown			Unknown
7.43_413.2016m/z	627.518	660.723	653.482	682.967	546.846	634.307	Unknown			Unknown
20.66_440.1122m/z	727.959	625.865	752.632	561.732	502.473	634.132	Unknown			Unknown
4.33_284.1238m/z	530.091	692.043	749.376	566.841	621.449	631.96	Unknown (carbon number 12); PlaSMA ID-512	2	99	Unknown	C12H19N3O5
9.46_494.1676m/z	575.827	734.253	537.948	675.84	623.057	629.385	Unknown			Unknown
7.12_787.3384m/z	584.736	714.409	685.404	665.691	496.193	629.287	Unknown			Unknown
18.29_325.3344m/z	632.312	681.693	601.648	659.164	567.939	628.551	Unknown			Unknown
13.68_369.1174m/z	590.329	668.87	680.155	644.201	554.991	627.709				Unknown
6.61_628.1987m/z	539.913	683.673	771.053	695.134	446.476	627.25	Unknown			Unknown
6.71_242.9953m/z	474.207	582.815	710.351	707.698	649.274	624.869	Unknown			Unknown
6.75_589.2713m/z	506.446	574.88	727.504	714.602	593.942	623.475	Unknown			Unknown
1.65_796.2970m/z	720.681	744.827	626.916	300.56	721.033	622.803	Unknown			Unknown
12.95_398.0383m/z	693.701	566.789	727.885	672.59	442.485	620.69	Unknown			Unknown
25.44_433.1306m/z	569.98	762.648	615.193	579.218	574.494	620.307				Unknown
9.51_484.2629m/z	492.265	719.147	618.245	739.892	521.138	618.137				Unknown
4.79_456.1625m/z	455.496	763.822	686.396	684.68	497.931	617.665	Codeine-6-β-D-glucuronide	0	29	Unknown	C24H29NO9
6.07_208.0599m/z	648.946	662.893	664.765	456.927	654.182	617.542				Unknown
22.90_498.0813m/z	571.552	732.398	668.241	625.077	488.169	617.087				Unknown
21.99_456.1076m/z	610.382	583.017	763.599	636.522	490.946	616.893	Unknown			Unknown
3.67_355.1486m/z	602.84	693.799	680.194	431.365	669.152	615.47				Unknown
27.93_251.1642m/z	547.486	682.898	653.262	591.722	598.173	614.708				Unknown
16.41_346.1284m/z	538.71	658.191	591.198	688.351	592.122	613.714	Deoxyguanylic acid	0	32		C10H14N5O7P
16.99_523.1377m/z	540.08	716.37	654.759	605.428	550.183	613.364				Unknown
14.20_461.9564m/z	576.485	637.094	659.155	742.781	445.079	612.119	Unknown			Unknown
0.05_195.8101m/z	742.641	524.959	570.17	584.716	609.525	606.402	Unknown			Unknown
12.06_496.2298m/z	647.343	621.2	673.369	587.894	502.104	606.382				Unknown
9.39_449.1526m/z	519.206	766.321	576.685	534.435	623.884	604.106	Unknown			Unknown
9.55_429.1868m/z	467.568	711.294	623.255	718.508	496.955	603.516	Unknown			Unknown
20.89_488.0021m/z	726.963	489.6	499.363	649.837	649.51	603.055				Unknown
4.72_227.1023m/z	540.459	580.664	607.937	638.729	642.813	602.12				Unknown
19.85_351.0895m/z	621.625	598.316	547.701	523.897	714.375	601.183	8-O-Methylrabelomycin	77	730	Quinones	C28H32O15
0.96_304.7606m/z	538.512	528.555	736.527	651.989	546.929	600.502	Unknown			Unknown
15.16_493.2443m/z	635.789	646.497	652.381	528.888	538.605	600.432				Unknown
21.63_329.2325m/z	601.702	580.357	653.534	607.313	553.218	599.225	FA 18:1+3O; PlaSMA ID-735	234	764	Fatty Acid	C18H34O5
0.89_358.9415m/z	625.618	528.97	656.128	639.073	544.676	598.893	Unknown			Unknown
3.77_213.0868m/z	562.721	578.883	652.139	600.712	597.073	598.306	Unknown			Unknown
9.79_325.0915m/z	576.106	633.812	715.249	573.798	480.294	595.852				Unknown
2.46_302.1233m/z	602.075	672.133	699.83	416.486	588.463	595.798	Pipemidic acid	36	518	Polyketide	C14H17N5O3	Antibacterial
7.74_502.2003m/z	541.936	670.807	747.994	541.544	476.22	595.7				Unknown
0.96_434.7099m/z	600.267	559.295	696.58	581.258	533.357	594.151	Unknown			Unknown
0.97_282.7680m/z	674.419	571.757	640.995	527.535	550.135	592.968	Unknown			Unknown
0.84_402.9143m/z	670.408	606.633	570.426	555.664	561.643	592.955	Unknown			Unknown
17.45_523.1378m/z	395.519	707.243	739.925	685.443	428.941	591.414				Unknown
13.37_573.2098m/z	563.767	579.865	622.986	678.242	507.386	590.449				Unknown
12.21_555.2308m/z	573.277	695.889	564.321	518.36	600.181	590.406	Unknown			Unknown
2.30_856.3205m/z	414.903	886.539	784.259	446.89	415.32	589.582				Unknown
14.46_221.1279m/z	509.963	614.914	627.714	653.035	540.019	589.129				Unknown
4.53_421.1338m/z	685.829	596.835	609.126	496.224	554.404	588.483	lamalbid	0	62	Terpene	C17H26O12	iridoid
13.40_484.2275m/z	527.161	689.085	589.544	648.297	486.83	588.184				Unknown
0.80_442.9105m/z	641.455	594.664	647.717	567.414	479.958	586.242	Unknown			Unknown
22.10_578.2037m/z	538.827	549.897	618.273	576.914	645.789	585.94				Unknown
4.31_342.1277m/z	519.12	771.806	487.291	681.682	458.549	583.69				Unknown
19.02_319.0812m/z	560.444	671.753	519.375	586.142	572.248	581.992				Unknown
7.90_794.2468m/z	524.431	440.948	745.05	659.697	535.163	581.058				Unknown
4.85_435.1497m/z	520.209	681.231	620.572	609.048	470.362	580.284				Unknown
4.08_399.1507m/z	527.953	588.717	685.489	560.845	535.46	579.693	Unknown			Unknown
0.96_330.7581m/z	550.578	637.342	616.522	594.7	496.664	579.161	Unknown			Unknown
2.55_611.1352m/z	582.478	644.175	639.818	419.834	596.628	576.587	(-)-Epigallocatechin	108	622	Flavonoid	C15H14O7
3.85_641.1467m/z	480.644	620.22	642.938	606.154	522.652	574.522	Unknown			Unknown
5.64_413.1561m/z	491.542	631.928	646.975	624.591	476.787	574.365				Unknown
17.22_382.0338m/z	549.807	615.678	613.567	673.788	412.81	573.13				Unknown
21.29_578.2030m/z	484.032	735.001	559.454	534.899	550.147	572.707				Unknown
4.87_552.1319m/z	458.856	762.511	603.914	536.623	501.585	572.698				Unknown
0.93_392.8935m/z	644.866	560.936	535.773	582.549	537.632	572.351	Unknown			Unknown
3.82_387.1751m/z	524.433	636.546	646.174	556.502	496.387	572.008	Neurotensin (1-6)	2	49	neuropeptide	C35H52N8O12
8.18_835.1936m/z	569.006	790.876	552.35	399.244	545.602	571.415				Unknown
1.62_324.0933m/z	634.831	592.452	657.017	144.465	827.011	571.155				Unknown
18.28_484.2542m/z	625.924	634.737	608.512	518.623	450.58	567.675				Unknown
0.96_328.7616m/z	525.386	579.324	629.552	582.351	521.246	567.572	Unknown			Unknown
0.95_446.7360m/z	578.447	686.774	505.91	537.58	527.292	567.201	Unknown			Unknown
26.08_293.1749m/z	583.224	556.831	565.118	527.628	600.764	566.713				Unknown
0.80_262.9280m/z	675.284	469.219	534.161	557.383	570.857	561.381	Unknown			Unknown
15.42_380.0181m/z	626.265	640.027	569.193	600.183	368.192	560.772				Unknown
3.98_298.0917m/z	510.714	598.731	631.161	520.956	540.342	560.381	Unknown			Unknown
28.31_506.1954m/z	369.114	702.327	667.516	471.161	587.136	559.451				Unknown
6.45_464.0891m/z	496.962	516.745	725.382	576.995	477.216	558.66	Unknown			Unknown
7.27_444.1866m/z	495.537	505.031	688.415	634.724	469.483	558.638	Unknown			Unknown
8.15_481.0820m/z	410.571	859.408	533.684	526.35	461.929	558.388	Unknown			Unknown
11.59_470.2125m/z	439.473	654.635	588.178	518.805	585.503	557.319				Unknown
14.95_191.0336m/z	457.738	598.656	605.008	586.77	530.391	555.713	Scopoletin	478	785	Phenolic compound	C10H8O4
13.57_383.1313m/z	522.549	598.264	557.158	583.275	504.453	553.14				Unknown
4.71_472.1897m/z	467.199	639.352	599.965	588.218	468.563	552.659				Unknown
20.38_242.1751m/z	718.425	457.253	453.127	522.773	608.319	551.979				Unknown
22.20_252.1226m/z	548.223	485.808	579.599	530.81	598.312	548.551	N-[1-(4-methoxy-6-oxopyran-2-yl)-2-methylbutyl]acetamide	0	29	pyrans	C13H19NO4
25.44_435.1276m/z	450.818	661.204	558.344	525.188	546.492	548.409				Unknown
11.42_417.1751m/z	486.943	717.121	521.052	548.331	465.603	547.81	Unknown			Unknown
12.81_507.1491m/z	416.895	572.727	549.394	624.672	575.109	547.759				Unknown
13.02_398.0383m/z	506.351	705.69	563.533	557.839	404.674	547.617				Unknown
7.66_444.1861m/z	533.531	507.108	593.753	667.513	433.426	547.066				Unknown
6.07_489.0120m/z	496.984	581.802	551.837	621.53	482.87	547.005	Unknown			Unknown
1.63_735.2330m/z	440.972	767.042	582.01	387.377	556.337	546.748	Unknown			Unknown
6.35_403.1695m/z	470.111	609.542	683.938	559.065	409.699	546.471	7-Phenyltrinorprostaglandin A2	0	4	Fatty Acid	C23H28O4
5.15_376.0985m/z	596.195	616.292	618.203	497.244	403.089	546.205	2-Pyridinecarboxylic acid	0	5		C24H18ClF2NO3
2.45_459.0745m/z	572.327	702.836	720.205	79.3927	638.554	542.663	C17H24O12	0	67		C17H24O12
18.06_449.1433m/z	640.048	457.366	448.474	592.145	574.009	542.408				Unknown
10.63_443.2014m/z	479.082	593.404	562.761	522.695	546.687	540.926				Unknown
19.15_544.2288m/z	472.459	627.635	629.462	517.068	456.086	540.542				Unknown
13.05_371.1240m/z	541.252	559.314	563.044	538.648	499.604	540.373				Unknown
9.43_379.8816m/z	817.547	333.789	582.855	575.133	390.36	539.937				Unknown
7.82_794.2447m/z	569.714	427.955	721.56	640.815	338.736	539.756				Unknown
0.89_542.8965m/z	537.992	523.493	648.911	465.622	518.712	538.946	Unknown			Unknown
10.50_520.2065m/z	530.803	623.596	672.926	457.827	408.844	538.799				Unknown
32.23_383.1753m/z	480.526	564.14	544.169	464.01	627.54	536.077				Unknown
10.85_454.2544m/z	627.761	530.897	592.823	371.273	556.575	535.866				Unknown
15.77_246.9240m/z	413.894	649.947	545.392	552.216	509.597	534.209	3-Iodobenzoic acid	560	979	Carboxylic acid	C7H5IO2
5.45_357.1651m/z	499.663	513.01	620.663	610.576	423.445	533.471				Unknown
1.04_375.0682m/z	452.218	669.384	585.317	590.732	362.699	532.07	C11H21O12P	2	117	Lipid	C11H21O12P
2.18_458.1914m/z	554.581	669.335	597.2	355.661	482.463	531.848				Unknown
2.68_426.1259m/z	512.073	620.874	612.888	444.628	465.759	531.244	Unknown			Unknown
13.12_527.2705m/z	521.207	618.765	502.709	529.6	476.168	529.69				Unknown
31.43_347.1991m/z	420.141	373.518	589.594	501.896	763.276	529.685				Unknown
9.05_487.9294m/z	518.05	414.454	605.352	634.567	464.09	527.303				Unknown
5.77_385.1692m/z	477.723	549.121	628.736	528.378	445.56	525.904	Unknown			Unknown
12.30_438.0224m/z	512.022	570.929	538.003	575.233	428.57	524.951				Unknown
2.06_239.0657m/z	478.876	566.732	567.551	488.499	511.23	522.578				Unknown
11.45_341.1566m/z	496.707	561.273	605.627	493.357	454.335	522.26				Unknown
18.29_460.0563m/z	574.927	598.064	490.609	602.692	338.433	520.945	Unknown			Unknown
14.85_299.1116m/z	505.926	542.529	549.115	552.727	450.726	520.205	Unknown			Unknown
2.93_417.1150m/z	518.755	658.319	658.431	210.106	551.677	519.458	Aloin	0	81	Anthracenes	C21H22O9
15.50_295.1167m/z	427.789	629.924	541.124	513.342	482.947	519.025				Unknown
0.93_506.8754m/z	513.699	595.081	458.159	524.735	490.886	516.512	Unknown			Unknown
12.85_341.1568m/z	475.448	483.729	622.977	501.322	496.809	516.057				Unknown
5.67_421.1592m/z	451.532	600.489	537.531	534.471	453.944	515.593	2-[[(2R,3S)-2-(3,4-dihydroxyphenyl)-3,5-dihydroxy-3,4-dihydro-2H-chromen-7-yl]oxy]oxane-3,4,5-triol	0	65	Unknown	C20H22O10
25.50_578.2024m/z	387.581	727.914	547.404	421.24	490.595	514.947				Unknown
25.20_329.2324m/z	523.118	551.641	507.275	480.142	499.179	512.271	FA 18:1+3O; PlaSMA ID-738	395	737	Fatty Acid	C18H34O5
3.24_217.0699m/z	528.424	643.972	610.507	497.437	276.964	511.461				Unknown
18.64_550.0741m/z	466.091	554.403	412.097	599.801	524.012	511.281				Unknown
8.28_371.1814m/z	537.051	428.347	549.467	509.115	532.206	511.237				Unknown
26.08_438.0969m/z	511.761	566.656	563.652	553.351	359.227	510.929				Unknown
4.96_600.2412m/z	430.169	548.952	656.784	460.37	458.01	510.857	Unknown			Unknown
5.96_175.0600m/z	507.292	546.895	522.886	522.698	452.255	510.405				Unknown
21.74_414.0709m/z	520.393	422.671	628.685	496.077	482.27	510.019				Unknown
10.54_338.1711m/z	400.326	548.292	556.388	567.958	470.982	508.789				Unknown
14.45_789.3379m/z	349.496	559.531	541.547	408.176	684.323	508.614				Unknown
21.83_392.0549m/z	458.771	621.583	540.486	539.82	381.702	508.472	Unknown			Unknown
20.66_450.1769m/z	506.438	435.137	507.973	440.587	646.878	507.403				Unknown
1.94_487.2023m/z	526.477	509.501	798.893	135.914	562.039	506.565	Unknown			Unknown
6.31_464.0882m/z	481.797	420.817	697.709	559.844	372.08	506.449				Unknown
7.15_323.0762m/z	431.903	456.262	669.294	502.73	471.421	506.322				Unknown
31.51_385.1725m/z	469.477	551.087	461.221	445.922	601.491	505.839				Unknown
7.41_470.2491m/z	329.687	420.618	735.555	591.753	448.241	505.171				Unknown
4.60_362.0899m/z	440.522	517.718	630.763	443.666	481.857	502.905				Unknown
21.99_436.0494m/z	512.195	424.071	576.359	520.815	477.93	502.274	Unknown			Unknown
20.89_393.1518m/z	458.538	521.04	503.656	449.914	575.543	501.738	Vernodalol	0	44	Polyketide	C20H24O8
20.10_450.0290m/z	497.11	529.368	487.669	501.732	487.137	500.603	Unknown			Unknown
4.13_387.1750m/z	484.748	410.608	634.464	520.651	450.224	500.139	Unknown			Unknown
0.97_284.7658m/z	509.966	542.497	528.812	501.543	409.965	498.557	Unknown			Unknown
10.00_338.1710m/z	520.816	520.623	469.566	535.721	445.868	498.519	Unknown			Unknown
10.65_569.2913m/z	315.172	655.185	433.203	445.323	640.19	497.814				Unknown
2.59_386.1190m/z	559.035	696.757	589.912	122.833	516.12	496.931	Unknown			Unknown
31.37_492.1194m/z	388.026	557.551	567.805	493.45	477.675	496.901				Unknown
10.65_463.1713m/z	404.277	663.452	489.172	477.046	450.518	496.893	Unknown			Unknown
3.64_474.1938m/z	516.431	519.186	509.077	331.96	606.761	496.683	Unknown			Unknown
7.72_281.0868m/z	497.388	494.247	629.095	476.637	378.296	495.133	2'-O-Methylinosine	210	575	inosines	C11H14N4O5
12.26_542.2337m/z	481.097	507.173	535.043	469.749	479.751	494.562				Unknown
8.83_371.1804m/z	464.226	575.719	537.356	488.173	407.149	494.525	Unknown			Unknown
0.89_730.8761m/z	536.502	495.281	443.057	445.662	548.765	493.854	Proll, DAla12 Angiotensin (I)	0	1	Amino acid	C70H101N19O16
8.33_284.0224m/z	427.972	576.974	528.157	518.697	413.86	493.132				Unknown
22.87_532.1974m/z	415.198	588.277	459.867	413.785	587.936	493.013				Unknown
4.54_314.1232m/z	573.181	607.943	502.274	277.527	491.136	490.412	Unknown			Unknown
1.61_243.0607m/z	399.651	731.675	454.141	407.502	457.375	490.069				Unknown
3.64_467.0791m/z	435.32	562.447	536.296	524.799	389.78	489.728	ginnalin A	0	43	Carbohydrates	C20H20O13
18.37_602.2236m/z	542.371	497.044	506.915	459.578	439.997	489.181				Unknown
1.56_191.0185m/z	450.587	647.916	450.43	414.022	480.768	488.745	Unknown			Unknown
15.16_357.1166m/z	488.182	510.288	496.155	472.688	465.735	486.61				Unknown
22.81_425.2532m/z	444.841	552.196	490.16	483.737	460.644	486.316				Unknown
12.23_620.1085m/z	428.518	573.978	618.263	382.588	427.094	486.088	Unknown			Unknown
18.62_558.1043m/z	405.905	575.455	447.993	545.657	455.279	486.058				Unknown
32.84_673.4799m/z	282.876	550.13	525.879	363.647	704.928	485.492				Unknown
26.64_578.2011m/z	380.772	489.283	546.168	471.057	539.326	485.321				Unknown
8.99_209.0440m/z	479.971	418.212	573.902	451.022	503.392	485.3				Unknown
11.50_412.9334m/z	415.375	389.362	560.697	614.84	442.037	484.462	Unknown			Unknown
2.26_316.1035m/z	598.469	621.445	566.279	112.417	521.032	483.928				Unknown
2.27_282.0838m/z	383.474	519.133	504.266	517.479	495.138	483.898	Guanosine	909	946	Sugar	C10H13N5O5
7.14_387.1755m/z	438.972	485.156	608.893	528.138	355.24	483.28	Unknown			Unknown
27.73_562.1866m/z	396.048	588.906	574.498	435.809	418.805	482.813	Unknown			Unknown
10.03_149.0596m/z	494.484	563.813	471.712	482.98	399.69	482.536				Unknown
2.53_415.1819m/z	444.503	523.071	495.918	456.806	479.409	479.942	Unknown			Unknown
1.92_444.1352m/z	554.67	408.514	815.08	21.0011	599.234	479.7				Unknown
13.21_412.9346m/z	625.313	350.012	393.561	635.297	394.122	479.661				Unknown
4.47_336.1434m/z	380.057	438.039	510.301	517.28	551.08	479.351	Unknown			Unknown
7.44_465.1520m/z	469.613	535.581	463.652	498.446	410.223	475.503				Unknown
7.52_329.0852m/z	455.553	487.559	540.933	540.032	353.056	475.426				Unknown
20.86_486.0058m/z	587.874	408.58	442.227	466.202	470.039	474.984	Unknown			Unknown
20.99_701.3761m/z	399.273	663.39	422.442	348.222	538.002	474.266				Unknown
16.52_271.0631m/z	455.02	487.714	483.728	515.916	425.207	473.517				Unknown
3.96_467.0790m/z	459.915	629.175	488.68	524.122	264.057	473.19	Unknown			Unknown
5.42_224.1276m/z	439.988	477.877	512.813	497.575	437.098	473.07				Unknown
2.31_485.1875m/z	434.569	499.594	463.398	557.195	401.857	471.323	Alpha-Dihydrogedunol	0	20		C28H38O7
15.82_397.1043m/z	369.171	509.158	488.069	487.543	501.784	471.145				Unknown
23.37_532.1982m/z	397.923	498.833	484.409	406.74	565.369	470.655				Unknown
31.64_474.0606m/z	340.368	487.613	507.213	437.522	580.022	470.547	Unknown			Unknown
3.55_647.2653m/z	237.372	693.697	578.97	168.984	669.474	469.7	Unknown			Unknown
5.31_625.1399m/z	344.28	524.377	533.255	530.886	405.345	467.628				Unknown
20.42_578.2042m/z	513.586	477.979	429.913	411.986	498.122	466.317				Unknown
2.37_549.0881m/z	41.7487	1135.86	444.966	349.066	355.173	465.364				Unknown
16.29_458.0991m/z	378.822	591.035	511.024	540.732	300.289	464.38	Desmethyl Bosentan	0	88	Drug	C26H27N5O6S
9.32_387.1756m/z	403.184	595.632	456.858	439.952	423.135	463.752	Unknown			Unknown
11.06_397.1056m/z	438.347	518.518	487.116	374.379	492.421	462.156				Unknown
9.06_325.0901m/z	489.322	354.64	499.354	450.987	513.585	461.578				Unknown
20.29_381.0999m/z	517.468	414.002	395.05	404.564	569.043	460.026	Teniposide	85	827	Glycosides	C32H32O13S
32.57_731.4002m/z	424.416	388.598	440.851	383.695	655.166	458.545				Unknown
1.35_863.2438m/z	116.513	763.847	316.309	796.568	299.353	458.518	Genistin	0	37	Flavonoid	C21H20O10
7.97_472.1930m/z	502.723	336.591	573.149	507.328	359.53	455.864				Unknown
2.96_417.1485m/z	498.749	623.896	514.08	111.418	524.953	454.619				Unknown
20.11_687.3608m/z	430.404	524.74	402.93	398.31	515.64	454.405	Unknown			Unknown
14.42_786.3356m/z	275.583	663.077	679.272	358.433	293.081	453.889				Unknown
0.87_516.8949m/z	580.521	395.097	488.373	387.056	417.8	453.769				Unknown
8.96_371.1799m/z	589.711	454.91	553.657	376.001	293.423	453.541	Unknown			Unknown
10.93_273.1029m/z	405.494	513.628	473.708	531.969	341.427	453.245				Unknown
8.51_401.1542m/z	366.873	550.395	486.497	475.802	385.407	452.995				Unknown
3.33_277.0809m/z	453.55	561.605	546.986	238.789	463.453	452.877				Unknown
19.11_454.1859m/z	447.163	507.918	403.865	493.314	410.9	452.632	phosphatidylserine	3	154	Fatty Acid	C18H34NO10P
1.12_160.8408m/z	421.131	503.37	441.225	361.567	531.735	451.806	Unknown			Unknown
11.93_663.2141m/z	352.453	491.868	546.152	404.57	458.841	450.777	Unknown			Unknown
27.17_578.2040m/z	377.239	364.661	525.466	462.84	514.376	448.916				Unknown
9.09_401.1253m/z	455.973	390.437	413.039	555.766	429.257	448.894				Unknown
3.48_246.9897m/z	423.95	504.182	632.776	450.552	231.719	448.636				Unknown
10.67_415.1703m/z	348.311	564.04	456.326	457.004	416.88	448.512	6-Formyl-10-(hydroxymethyl)-5-methoxy-3-methylidene-2-oxo-2H,3H,3aH,4H,5H,8H,9H,11aH-cyclodeca[b]furan-4-yl 2-methylbutanoate	0	1		C21H28O7
8.53_415.1705m/z	399.628	506.48	485.516	442.453	407.637	448.343				Unknown
1.13_863.2428m/z	473.314	625.401	547.439	455.188	136.369	447.542	Genistin	0	29	Flavonoid	C21H20O10
1.05_237.0028m/z	406.569	562.4	446.895	443.716	377.834	447.483	Unknown			Unknown
13.59_383.1328m/z	427.399	413.563	537.705	406.289	451.459	447.283				Unknown
10.09_415.1713m/z	509.385	465.179	399.521	448.49	408.784	446.271	C21H28O7	0	15		C21H28O7
5.64_369.1765m/z	462.714	369.106	516.698	421.637	455.413	445.114	5β-Androstan-3α-ol-17-one sulfate	209	662	drug	C19H30O5S
1.31_200.0550m/z	413.497	488.084	430.918	445.339	442.049	443.977	O-Succinyl-L-homoserine	2	190	Amino acid	C8H13NO6
32.23_482.0918m/z	382.763	554.081	474.832	456.407	346.768	442.97				Unknown
27.02_457.9918m/z	455.885	436.293	505.771	483.558	331.143	442.53	Unknown			Unknown
12.61_539.3085m/z	314.918	500.357	486.584	438.791	469.922	442.114				Unknown
8.69_544.2140m/z	470.192	536.162	481.184	422.306	298.297	441.628	Unknown			Unknown
5.50_401.1916m/z	399.57	434.008	525.055	451.766	395.381	441.156	C23H30O7	0	14	Carboxilic acid	C23H30O7
14.09_682.2813m/z	359.582	533.48	461.383	506.656	342.249	440.67				Unknown
5.08_284.1224m/z	401.642	468.198	487.954	410.962	432.636	440.278				Unknown
5.75_458.1754m/z	346.719	473.552	602.095	457.82	316.54	439.345				Unknown
0.95_432.7146m/z	406.571	492.221	485.368	408.052	403.599	439.162	Unknown			Unknown
14.58_579.2038m/z	395.421	485.352	483.696	473.18	348.727	437.275				Unknown
9.30_428.2011m/z	424.697	502.781	448.703	433.16	374.409	436.75	Unknown			Unknown
5.37_647.2652m/z	345.362	487.013	517.426	462.351	365.883	435.607	Bavachin	1	41	Unknown
4.55_538.1160m/z	364.928	499.195	482.35	402.775	426.118	435.073	Unknown			Unknown
22.92_467.9948m/z	395.267	438.007	433.56	437.682	466.321	434.167				Unknown
23.15_477.3206m/z	446.392	431.469	430.675	371.996	484.545	433.015	C28H46O7	0	172		C28H46O7
25.16_219.1379m/z	417.438	458.326	436.031	427.617	423.116	432.505
4.26_679.2569m/z	353.935	475.397	516.872	417.024	398.32	432.309
25.02_311.2217m/z	400.934	470.906	453.841	409.553	422.944	431.636
0.95_436.7099m/z	412.007	473.528	509.697	381.281	378.616	431.026
12.27_514.2387m/z	443.36	494.821	390.192	434.46	391.445	430.856
2.72_355.0239m/z	467.202	667.564	519.84	61.7814	431.6	429.597
2.46_389.1183m/z	456.145	532.282	376.704	526.585	255.821	429.507
8.34_468.0814m/z	436.299	423.368	511.354	475.237	295.966	428.445
6.84_516.1848m/z	431.617	418.297	486.94	476.573	322.217	427.129
3.71_524.1011m/z	326.154	526.267	495.956	513.565	272.786	426.946
9.51_548.2359m/z	346.961	447.669	460.714	435.324	441.537	426.441
10.86_463.2059m/z	373.808	461.777	496.961	408.634	390.965	426.429
1.88_279.0380m/z	400.719	381.791	448.305	416.378	484.628	426.364
15.51_484.0310m/z	355.533	610.731	459.855	437.66	268.032	426.362
4.91_544.2129m/z	364.889	530.96	433.373	412.206	388.275	425.94
6.43_284.1952m/z	400.988	432.467	532.652	470.204	291.662	425.595
3.52_431.1295m/z	212.736	800.108	605.335	92.8705	416.685	425.547
19.84_303.2169m/z	467.308	459.45	369.428	362.975	465.616	424.955	Aleuritic acid	58	232	Fatty Acid	C16H32O5
18.45_582.1150m/z	412.874	454.082	474.413	430.995	345.112	423.495
20.19_239.1385m/z	465.869	405.26	405.97	423.117	417.203	423.484
17.44_550.0757m/z	391.943	413.945	473.798	398.572	436.556	422.963
5.88_486.2067m/z	490.98	331.598	617.118	374.186	296.399	422.056
6.31_545.1806m/z	411.22	446.652	426.139	452.041	366.18	420.446
9.45_381.8784m/z	597.298	365.927	366.946	511.747	260.29	420.441
11.11_390.1541m/z	449.909	449.749	355.432	437.315	408.695	420.22
10.51_461.2022m/z	357.354	494.84	449.1	450.087	347.108	419.698
7.89_770.2049m/z	431.816	437.733	540.303	394.123	290.457	418.886
3.22_666.2619m/z	405.25	404.294	425.914	495.978	357.999	417.887
3.59_416.0597m/z	404.763	497.982	445.554	361.594	379.491	417.877
25.45_399.1510m/z	393.239	529.984	382.433	395.024	384.958	417.128
31.92_482.0921m/z	341.917	441.907	456.433	380.732	464.037	417.005
4.10_298.0913m/z	406.275	386.724	469.813	389.548	426.293	415.731
12.32_337.9714m/z	421.523	461.967	448.522	388.665	357.433	415.622
1.80_419.1277m/z	515.987	398.622	583.263	144.563	435.163	415.52
18.26_520.0691m/z	352.443	460.567	386.048	591.043	286.085	415.237
3.21_494.1776m/z	384.202	568.026	535.354	287.685	300.492	415.152
32.22_313.1798m/z	412.405	415.482	436.806	368.629	435.928	413.85
19.56_459.2589m/z	334.612	443.239	394.472	354.804	540.553	413.536
8.18_133.0287m/z	381.309	481.118	394.414	359.748	445.824	412.482
4.31_589.2468m/z	425.469	462.86	484.294	325.427	357.169	411.044
31.41_311.2219m/z	315.769	472.402	418.736	382.361	464.587	410.771
10.25_457.0792m/z	481.771	284.579	503.228	428.101	354.906	410.517
18.82_511.1988m/z	402.245	485.134	438.28	368.205	355.816	409.936
5.46_350.1458m/z	398.219	368.339	447.423	467.3	361.083	408.473
33.00_353.1994m/z	423.668	235.785	189.391	261.651	927.022	407.503
5.08_451.1708m/z	359.213	461.804	438.397	409.105	366.737	407.051
2.39_460.1660m/z	454.371	490.106	445.835	195.601	447.414	406.665
7.59_289.0726m/z	368.472	293.947	473.988	497.112	399.648	406.634
6.86_405.1643m/z	353.985	418.795	503.73	429.019	327.364	406.578
11.87_677.3060m/z	393.37	549.357	390.876	388.036	310.493	406.426
11.86_377.1215m/z	336.387	449.526	459.701	393.233	392.875	406.344
7.99_439.1815m/z	432.743	279.328	566.836	475.994	276.55	406.29
15.71_281.1012m/z	372.727	390.665	411.567	416.142	439.463	406.113
24.21_532.1980m/z	329.257	443.398	446.729	336.207	472.479	405.614
4.54_481.0940m/z	376.34	472.624	541.027	361.206	275.124	405.264
6.48_360.0728m/z	336.596	372.893	488.156	479.062	344.3	404.201
23.16_532.1979m/z	428.644	298.334	486.23	365.451	441.088	403.949
2.49_508.1087m/z	416.566	604.166	375.297	182.333	441.121	403.897
25.21_433.1310m/z	334.32	482.507	404.332	368.303	424.652	402.823
7.92_514.2128m/z	406.605	421.267	419.618	471.173	294.674	402.667
6.32_516.1858m/z	339.294	366.836	532.755	411.859	341.434	398.436
0.87_617.8931m/z	419.853	386.325	342.695	404.755	431.007	396.927
7.59_527.2706m/z	509.773	278.321	403.659	469.749	321.895	396.679
1.32_191.0186m/z	360.675	519.632	444.64	273.81	383.414	396.434
6.62_451.1690m/z	358.639	363.288	474.063	496.719	289.322	396.406
17.68_548.0848m/z	731.041	393.29	243.509	385.907	227.825	396.315
5.85_557.2438m/z	321.135	404.234	472.635	433.873	348.404	396.056
18.15_402.8321m/z	398.365	465.749	374.619	401.712	338.015	395.692
13.67_355.0834m/z	377.636	428.774	427.376	386.027	357.48	395.459
9.57_415.1225m/z	311.962	474.402	373.942	491.298	324.293	395.179
8.85_455.0753m/z	361.523	343.925	468.341	479.495	322.26	395.109
23.19_368.2933m/z	409.386	430.436	378.533	373.53	383.19	395.015
3.10_488.1861m/z	348.347	478.224	447.913	363.95	336.189	394.925
12.47_485.2122m/z	489.049	331.002	314.305	488.216	351.061	394.727
31.79_482.0912m/z	466.906	343.102	375.779	451.384	336.373	394.709
9.97_463.1701m/z	384.424	505.032	378.024	455.723	249.604	394.561
5.15_518.1860m/z	356.117	460.154	491.955	365.256	298.607	394.418
4.55_451.1364m/z	371.841	386.626	491.132	351.714	366.48	393.559
6.02_654.2085m/z	347.904	427.47	518.141	449.543	218.275	392.267
1.43_509.1258m/z	164.454	448.43	353.243	606.701	387.788	392.123
7.36_545.1786m/z	319.972	444.253	439.325	437.817	310.072	390.288
5.94_609.2043m/z	354.442	492.441	440.589	380.388	282.602	390.092
2.50_796.2982m/z	36.2291	119.397	87.2945	1666.08	37.9531	389.391
18.93_602.2244m/z	399.947	325.667	482.067	391.654	345.424	388.952
24.30_532.1967m/z	361.497	402.908	463.05	296.555	420.622	388.927
4.78_387.1743m/z	332.407	408.179	413.928	476.835	313.08	388.886
8.32_415.1702m/z	362.444	191.17	534.298	447.965	408.068	388.789
2.43_397.1674m/z	348.558	463.583	400.546	431.755	297.972	388.483
0.96_310.7953m/z	346.336	500.56	393.262	334.029	368.185	388.474
10.77_332.1127m/z	336.59	426.31	361.291	403.271	405.86	386.664
2.14_543.1501m/z	424.81	566.596	219.806	442.147	271.975	385.067
31.70_315.2532m/z	371.278	384.632	376.797	385.279	403.033	384.204
14.76_472.0272m/z	520.539	252.055	332.12	513.03	301.416	383.832
6.57_428.2379m/z	346.75	365.143	491.163	382.19	332.74	383.597
11.72_443.1995m/z	330.884	446.736	443.924	354.285	341.399	383.446
6.37_486.2075m/z	290.413	378.218	481.876	443.765	322.773	383.409
31.77_385.1734m/z	374.657	345.128	336.395	336.624	520.938	382.749
7.58_649.0267m/z	362.327	248.516	472.329	381.688	447.81	382.534
0.95_462.8012m/z	178.302	446.396	359.246	457.652	469.538	382.227
25.60_426.1896m/z	387.568	437.327	382.929	360.966	338.287	381.415
12.50_450.0239m/z	338.909	442.375	437.815	428.335	257.164	380.919
3.36_680.2761m/z	254.347	423.081	413.139	545.478	267.427	380.694
6.31_267.0719m/z	313.476	348.87	461.537	416.742	362.407	380.606
3.74_601.1404m/z	536.517	250.871	349.535	121.803	642.596	380.264
12.25_449.0748m/z	343.364	457.536	363.187	363.582	372.75	380.084
25.05_329.2324m/z	384.96	451.948	383.915	331.765	342.523	379.022
3.54_222.0757m/z	334.314	452.951	395.766	270.582	441.167	378.956
14.75_676.2891m/z	325.755	438.453	327.542	500.083	302.33	378.833
4.40_646.2090m/z	307.797	491.833	351.271	430.097	312.947	378.789
2.82_435.1505m/z	435.577	435.618	398.889	267.572	355.424	378.616
3.99_218.9953m/z	355.083	529.091	369.311	468.731	170.692	378.582
14.15_350.2067m/z	319.856	434.97	347.738	429.671	360.201	378.487
5.27_342.1281m/z	257.85	447.233	480.576	400.515	305.694	378.374
16.63_374.1234m/z	387.54	336.156	419.405	404.578	342.28	377.992
9.45_484.0206m/z	358.03	376.681	469.082	444.702	239.187	377.536
3.96_305.0686m/z	360.651	351.17	427.605	372.106	372.258	376.758
9.90_569.2911m/z	360.223	462.319	433.485	367.215	256.167	375.882
4.37_267.0535m/z	199.989	524.737	380.939	475.221	294.095	374.996
5.74_227.1023m/z	324.934	372.839	464.823	398.335	310.498	374.286
3.34_326.1231m/z	278.407	369.97	443.818	391.791	386.314	374.06
6.19_267.0710m/z	367.204	340.667	390.579	396.4	373.75	373.72
16.29_519.0171m/z	369.722	351.846	373.926	451.183	321.384	373.612
31.79_349.1956m/z	357.844	352.587	300.679	356.999	498.982	373.418
15.71_526.2390m/z	285.099	426.409	368.253	451.794	332.052	372.721
15.65_442.1699m/z	296.601	396.499	414.796	438.025	315.76	372.336
10.23_514.2037m/z	327.516	419.608	388.25	380.152	344.354	371.976
16.35_523.2311m/z	323.343	444.645	377.274	345.435	366.226	371.385
23.29_396.2273m/z	362.777	372.231	359.927	362.337	398.727	371.2
18.38_395.1668m/z	418.538	379.02	364.036	347.505	345.75	370.97
17.19_417.2115m/z	324.725	370.818	341.44	494.961	317.173	369.824
14.58_287.1846m/z	460.268	332.745	373.869	362.342	319.409	369.726
13.12_619.2971m/z	369.955	345.926	303.533	361.251	466.24	369.381
1.77_257.1132m/z	239.27	481.377	336.347	385.743	397.472	368.042
25.45_486.0421m/z	321.857	468.315	388.285	356.945	300.907	367.262
4.34_429.1886m/z	333.023	483.495	209.527	566.686	243.498	367.246
1.65_272.0755m/z	279.894	512.363	344.236	317.062	382.307	367.172
4.70_387.1743m/z	332.826	427.773	402.256	324.19	348.313	367.072
2.22_345.1282m/z	326.541	476.903	460.9	193.496	376.448	366.857
25.19_397.1546m/z	325.773	481.18	351.559	308.766	362.057	365.867
4.11_676.0590m/z	357.467	362.45	434.589	350.689	322.359	365.511
9.49_415.2064m/z	305.688	430.881	319.356	417.721	350.436	364.816
3.78_796.2983m/z	192.613	454.52	350.571	573.239	250.624	364.313
10.51_440.2366m/z	293.91	436.42	332.294	427.505	330.774	364.181
11.37_217.0158m/z	346.665	495.203	339.845	305.95	333.137	364.16
16.97_616.9151m/z	353.233	381.394	367.353	398.146	319.468	363.919
7.32_484.2071m/z	333.243	428.744	346.33	415.741	295.464	363.905
9.21_704.1028m/z	418.437	423.948	479.581	245.928	251.46	363.871
20.50_578.2039m/z	340.193	344.169	435.29	305.853	391.926	363.486
5.46_544.2146m/z	324.675	406.664	409.968	392.934	282.225	363.293
3.27_373.1595m/z	379.829	718.347	272.458	37.1413	406.001	362.755
25.44_488.0386m/z	316.331	449.632	408.871	352.823	285.51	362.633
16.88_662.7786m/z	347.119	478.529	320.361	395.009	269.439	362.091
3.67_626.1783m/z	268.765	370.652	450.578	448.681	269.075	361.55
8.10_258.1124m/z	342.024	370.764	313.834	394.624	382.063	360.662
12.40_547.1915m/z	256.657	456.856	425.898	348.498	314.901	360.562
5.58_555.2267m/z	361.68	430.699	423.851	347.386	237.947	360.313
2.76_393.0951m/z	360.823	590.542	427.72	22.3778	399.95	360.283
8.52_468.0824m/z	361.963	377.871	427.16	416.052	213.802	359.37
15.15_502.0387m/z	352.226	423.336	406.038	311.046	299.466	358.422
22.31_532.1971m/z	299.382	396.884	369.67	292.488	433.171	358.319
31.77_311.3876m/z	298.125	365.901	369.422	341.063	415.408	357.984
24.16_578.2024m/z	275.687	398.751	368.901	346.28	399.054	357.735
2.43_338.0813m/z	410.097	411.255	500.811	0	460.166	356.466
18.45_554.2690m/z	346.905	357.352	408.917	397.423	269.156	355.951
13.43_371.1234m/z	382.583	330.827	365.704	422.718	277.395	355.846
3.35_389.1540m/z	344.252	589.14	361.414	0	484.325	355.826
7.45_848.1800m/z	331.042	356.875	437.516	437.294	215.512	355.648
3.85_587.2206m/z	358.95	247.784	507.839	331.068	332.271	355.582
30.96_414.0714m/z	350.479	408.59	423.493	340.473	249.019	354.411
9.21_704.1094m/z	283.412	403.676	338.622	386.346	359.38	354.287
10.33_463.1704m/z	385.827	310.744	335.793	412.537	323.58	353.696
1.71_487.2020m/z	392.171	348.335	471.972	172.838	382.354	353.534
12.86_307.0797m/z	419.77	259.207	345.941	490.03	251.372	353.264
4.05_482.1502m/z	329.539	81.9546	553.324	255.316	545.838	353.194
10.02_401.1895m/z	343.117	364.991	386.896	369.194	301.672	353.174
9.16_463.9698m/z	441.512	224.543	446.748	451.016	199.379	352.64
13.12_341.1589m/z	355.929	420.059	365.322	290.904	330.941	352.631
3.30_498.1345m/z	375.714	413.09	549.414	233.941	189.775	352.387
6.62_453.1499m/z	329.075	385.356	380.79	406.668	258.36	352.05
3.82_431.1657m/z	348.14	356.773	465.168	311.665	277.957	351.94
7.55_289.1612m/z	320.256	372.16	413.036	401.935	251.515	351.78
10.26_463.2041m/z	331.608	331.718	453.711	353.177	287.227	351.488
12.70_419.1448m/z	155.2	164.487	515.701	503.4	413.969	350.551
22.08_396.2271m/z	335.578	310.883	375.16	352.262	375.632	349.903
26.98_426.0525m/z	368.288	289.072	331.164	299.605	460.451	349.716
16.54_411.1277m/z	255.013	401.933	418.099	354.915	312.565	348.505
19.28_479.1552m/z	395.555	368.082	370.163	353.967	252.39	348.032
8.92_417.0837m/z	292.646	349.164	430.238	376.814	287.918	347.356
15.48_151.0867m/z	305.443	390.807	330.111	347.836	359.095	346.658
6.12_474.1429m/z	353.796	353.647	277.143	320.155	427.122	346.373
21.37_578.2023m/z	314.246	452.991	314.434	314.78	333.142	345.918
2.15_403.1336m/z	403.881	450.966	390.449	184.857	298.013	345.633
5.33_543.2294m/z	255.06	459.496	464.166	376.723	172.592	345.607
19.95_323.1476m/z	359.37	348.4	316.473	338.484	365.21	345.587
4.32_441.1862m/z	277.103	401.864	455.525	329.82	262.096	345.282
7.18_448.0683m/z	329.746	372.366	389.757	393.535	239.071	344.895
4.12_446.1679m/z	343.532	314.507	395.001	320.057	349.372	344.494
5.62_334.1275m/z	300.617	388.142	381.965	387.021	260.574	343.664
1.13_509.1248m/z	287.575	499.804	360.129	359.535	209.73	343.355
3.38_426.1871m/z	310.67	432.94	452.652	102.962	414.346	342.714
20.41_303.2169m/z	372.341	357.689	326.142	277.239	379.386	342.559
7.03_415.1695m/z	276.097	292.893	450.034	369.68	322.094	342.16
25.98_534.1059m/z	296.318	483.874	375.093	313.506	236.4	341.038
17.68_584.0572m/z	536.523	282.388	225.637	424.344	235.31	340.84
1.66_603.1666m/z	320.064	364.963	376.736	207.131	432.959	340.37
5.73_371.1786m/z	324.066	370.297	420.941	349.702	234.554	339.912
3.71_314.1338m/z	305.774	366.991	432.048	283.56	310.371	339.749
7.60_433.1707m/z	373.38	309.703	346.849	404.45	262.869	339.45
25.78_445.2426m/z	288.831	411.433	358.7	285.08	350.056	338.82
2.97_344.1329m/z	394.471	330.446	436.426	199.39	331.927	338.532
2.85_695.2510m/z	331.592	332.073	458.09	270.49	299.904	338.43
0.95_312.7927m/z	329.496	315.404	402.396	328.475	315.518	338.258
15.19_379.0994m/z	361.489	370.505	332.508	312.36	309.673	337.307
31.92_484.0906m/z	257.037	393.3	365.603	315.923	353.006	336.974
7.78_348.1441m/z	326.428	221.671	447.577	357.429	330.598	336.741
8.74_449.1897m/z	248.574	350.918	390.114	341.615	351.453	336.534
14.10_543.1964m/z	296.937	400.229	407.813	345.604	228.687	335.854
3.49_626.1751m/z	291.19	307.601	463.369	344.219	268.917	335.059
7.37_226.1533m/z	366.993	353.638	399.248	303.223	251.191	334.859
7.49_477.1831m/z	265.545	324.321	416.576	411.835	254.68	334.591
23.60_532.1978m/z	276.373	422.931	310.021	313.91	347.592	334.165
2.92_619.2350m/z	357.858	406.344	499.039	62.1334	343.966	333.868
14.46_772.6076m/z	244.171	487.941	395.425	321.243	214.8	332.716
13.39_587.2217m/z	359.944	353.897	317.22	401.449	230.73	332.648
6.86_261.0865m/z	306.278	272.183	371.326	393.594	317.295	332.135
14.78_506.0884m/z	337.189	354.706	327.481	421.727	216.852	331.591
4.90_605.2552m/z	243.153	334.474	407.94	358.935	311.871	331.275
9.68_663.2492m/z	291.934	400.365	416.047	377.03	169.419	330.959
31.79_484.0892m/z	347.624	347.296	344.755	344.194	270.356	330.845
15.47_368.0653m/z	311.676	315.972	324.788	407.584	293.084	330.621
26.25_331.2464m/z	321.805	305.312	348.097	317.201	360.25	330.533
6.26_178.1227m/z	317.036	278.498	416.839	356.488	280.594	329.891
20.11_470.0872m/z	381.332	370.636	335.047	316.505	244.084	329.521
18.29_408.0852m/z	250.306	445.459	286.812	378.367	285.748	329.338
9.34_457.1839m/z	303.817	377.373	350.911	269.97	339.262	328.267
11.18_475.1687m/z	306.099	474.484	267.138	302.364	290.752	328.167
15.34_654.3692m/z	342.482	339.831	408.031	341.459	208.201	328.001
1.05_341.1078m/z	297.413	402.019	316.345	391.585	232.343	327.941
9.04_487.9324m/z	520.097	201.471	307.706	353.8	255.219	327.659
15.32_468.1065m/z	319.457	477.467	394.257	271.012	173.766	327.192
12.84_338.8676m/z	366.608	235.482	347.263	423.567	260.183	326.62
32.24_385.1719m/z	325.02	325.865	308.653	282.246	388.632	326.083
22.52_251.1635m/z	324.665	366.339	332.274	330.739	276.307	326.065
1.14_521.1258m/z	236.896	437.481	380.881	360.047	214.37	325.935
13.10_459.1310m/z	327.33	378.111	291.102	356.377	276.018	325.787
21.66_578.2030m/z	256.43	334.633	328.146	343.076	362.28	324.913
11.37_583.2973m/z	323.921	286.616	384.156	331.998	293.887	324.116
21.75_358.1645m/z	281.098	402.931	318.827	357.085	253.946	322.777
3.24_659.1476m/z	382.42	579.494	407.609	62.5337	179.534	322.318
4.83_479.1630m/z	255.542	441.685	338.371	298.039	275.766	321.881
2.56_655.1880m/z	370.494	363.188	490.917	8.76845	374.75	321.623
22.19_532.1985m/z	276.004	283.856	359.562	303.002	385.373	321.559
3.71_680.2771m/z	309.02	283.129	397.954	388.331	228.526	321.392
10.93_273.4840m/z	299.601	374.384	326.484	368.721	237.011	321.24
13.53_484.2295m/z	294.783	322.134	354.307	396.628	238.109	321.192
17.02_464.1544m/z	233.856	505.509	316.76	300.626	248.471	321.044
10.56_249.0751m/z	239.202	403.066	352.546	335.277	274.978	321.014
4.20_267.0519m/z	275.15	324.939	443.939	297.4	261.575	320.6
3.70_587.2200m/z	379.566	331.79	372.809	173.763	341.327	319.851
3.64_647.2670m/z	359.83	219.935	319.17	596.321	103.162	319.684
2.40_254.0656m/z	406.914	345.4	424.867	0	421.037	319.644
2.90_445.1808m/z	328.596	348.304	355.454	205.554	359.589	319.499
2.78_426.1254m/z	303.573	271.866	326.498	471.94	221.746	319.124
13.21_599.1307m/z	315.887	294.068	288.797	367.975	326.943	318.734
8.96_548.2336m/z	287.46	345.458	451.307	245.197	262.659	318.416
20.52_568.2849m/z	317.152	337.114	347.166	263.326	325.336	318.019
32.82_221.1538m/z	323.14	282.3	327.413	291.811	361.517	317.236
0.96_298.7686m/z	308.75	346.397	362.157	282.43	284.814	316.91
12.59_447.2129m/z	267.952	376.624	333.105	336.103	268.51	316.459
9.83_415.1697m/z	263.889	340.251	338.185	394.599	243.443	316.073
31.64_482.0918m/z	275.792	331.748	351.108	336.638	283.163	315.69
2.75_400.1699m/z	315.571	398.591	319.921	234.149	308.6	315.366
13.29_474.1999m/z	187.682	296.947	307.411	520.426	264.125	315.318
9.63_295.0807m/z	310.714	307.19	358.313	338.898	260.79	315.181
3.17_351.0928m/z	287.497	366.873	330.258	303.992	282.619	314.248
0.93_508.8731m/z	240.707	406.062	284.945	331.149	308.145	314.202
10.87_548.2387m/z	308.062	397.686	392.367	291.406	179.332	313.771
10.51_528.2541m/z	292.511	382.557	325.267	338.3	229.922	313.711
5.22_527.1890m/z	238.086	302.816	387.648	360.109	279.782	313.688
2.31_469.1921m/z	265.59	390.706	357.563	293.818	260.105	313.556
13.07_542.2334m/z	318.579	538.863	182.833	295.867	229.05	313.038
10.99_399.1281m/z	206.703	343.346	342.419	289.366	382.903	312.947
15.71_557.7089m/z	348.01	247.386	301.396	393.392	274.049	312.847
7.46_302.1013m/z	392.634	220.945	325.724	338.495	284.337	312.427
0.83_728.8746m/z	416.325	305.739	266.404	239.042	333.962	312.294
7.39_701.3374m/z	275.825	307.241	371.811	400.063	205.949	312.177
9.38_463.9739m/z	367.738	241.364	344	320.238	285.484	311.765
0.96_406.7143m/z	178.58	490.016	302.249	326.133	261.074	311.611
23.59_325.2009m/z	262.962	357.622	318.389	277.088	338.768	310.966
8.77_371.1331m/z	272.541	373.932	267.854	327.991	311.941	310.852
31.64_449.1237m/z	252.082	407.901	363.062	280.42	249.791	310.651
15.12_498.2440m/z	302.915	393.3	341.481	290.559	223.954	310.442
8.43_387.1541m/z	268.786	272.711	413.521	363.48	232.378	310.175
21.52_522.2801m/z	315.493	284.005	301.42	341.033	308.218	310.034
13.07_742.8029m/z	249.741	413.84	320.01	285.742	280.297	309.926
8.97_516.2188m/z	329.767	360.453	331.729	308.927	218.309	309.837
16.53_443.2287m/z	288.224	268.841	332.591	366.887	290.847	309.478
25.01_578.2046m/z	274.697	370.755	314.793	253.586	331.954	309.157
2.96_473.0880m/z	318.597	433.925	347.362	67.7745	378.055	309.143
2.57_375.1380m/z	404.607	406.582	419.765	81.5708	231.633	308.832
12.49_475.9713m/z	365.68	217.179	308.361	368.456	281.396	308.214
7.50_591.1015m/z	264.804	323.799	429.488	337.86	183.52	307.894
5.45_472.1903m/z	243.424	321.344	378.409	333.22	260.983	307.476
3.97_458.1999m/z	285.043	163.626	467.951	203.436	414.869	306.985
24.90_532.1986m/z	273.401	358.6	325.42	236.832	338.735	306.597
10.41_426.1773m/z	286.981	235.987	330.226	411.123	267.779	306.419
3.67_414.1854m/z	327.453	346.864	382.157	53.9702	420.297	306.149
14.21_359.0722m/z	295.375	266.741	340.09	331.5	293.369	305.415
6.89_474.1437m/z	292.442	271.429	335.542	317.072	306.837	304.664
10.26_456.1958m/z	280.325	241.999	364.41	312.525	322.854	304.423
13.97_484.2285m/z	425.305	272.597	259.675	289.119	275.212	304.382
22.64_432.1639m/z	279.544	335.349	326.105	270.427	306.888	303.662
10.60_863.2076m/z	296.434	349.828	313.898	322.437	235.361	303.592
5.12_259.1289m/z	277.075	336.035	344.897	316.809	242.902	303.544
23.82_351.1802m/z	300.82	348.91	291.571	264.472	311.057	303.366
12.55_528.2136m/z	373.299	314.827	246.972	331.433	249.133	303.133
26.77_374.2435m/z	242.956	265.109	368.127	271.014	367.491	302.939
14.15_324.1803m/z	284.95	292.382	310.144	330.776	296.056	302.862
22.95_321.1693m/z	277.927	358.512	335.665	290.95	251.05	302.821
7.98_386.9024m/z	119.44	442.542	363.607	402.82	182.878	302.257
5.33_371.1799m/z	281.058	378.263	325.496	293.277	232.203	302.059
6.20_386.1909m/z	224.14	234.309	317.616	390.521	339.481	301.213
15.48_307.0804m/z	333.963	239.491	260.965	310.44	361.156	301.203
25.21_435.1273m/z	295.375	398.288	286.005	232.158	292.906	300.946
5.65_357.1616m/z	263.954	353.552	286.332	340.901	257.425	300.433
31.51_347.1991m/z	307.446	356.956	274.184	244.598	317.08	300.053
6.45_342.1657m/z	268.015	336.762	337.245	311.918	244.209	299.63
3.60_387.1362m/z	281.282	380.949	359.941	161.913	311.805	299.178
2.06_400.1432m/z	304.614	386.865	300.257	190.001	313.99	299.145
2.37_393.1860m/z	289.053	319.296	293.361	299.199	290.687	298.319
0.94_480.8596m/z	328.837	337.337	267.855	252.54	304.209	298.155
32.88_388.1541m/z	306.298	268.783	289.878	311.698	311.627	297.657
3.69_389.2056m/z	210.15	330.343	305.156	378.959	262.511	297.424
31.93_474.0608m/z	212.612	294.176	293.752	262.478	423.402	297.284
4.65_617.2733m/z	245.03	339.061	346.696	293.781	260.812	297.076
19.20_602.2232m/z	314.565	349.212	285.322	309.968	216.127	295.039
17.67_549.0900m/z	186.914	310.914	308.982	351.161	314.892	294.573
0.82_730.8721m/z	428.159	262.331	290.348	252.121	237.356	294.063
12.84_801.3292m/z	158.173	278.905	327.848	359.259	345.422	293.921
12.59_527.1895m/z	254.179	351.159	299.127	289.189	275.713	293.873
6.85_428.2361m/z	290.124	235.793	356.219	351.535	234.826	293.7
13.04_542.2373m/z	343.452	227.747	341.96	300.246	253.404	293.362
10.96_415.1700m/z	313.862	304.153	323.079	293.778	230.441	293.062
28.15_417.2630m/z	270.898	361.99	294.382	253.613	284.238	293.024
11.72_587.2274m/z	264.949	289.886	331.827	319.692	258.718	293.014
16.80_539.2724m/z	275.342	327.639	266.83	330.077	263.802	292.738
10.74_247.1755m/z	206.106	367.615	301.887	294.931	292.589	292.626
4.30_481.0932m/z	255.971	389.378	324.818	273.418	219.414	292.6
27.48_421.2186m/z	263.946	279.419	308.147	280.924	328.995	292.286
7.36_530.1972m/z	275.618	270.883	312.757	422.162	177.434	291.771
6.30_517.1680m/z	220.037	309.622	299.792	297.246	328.331	291.006
2.06_487.2005m/z	259.272	462.84	220.067	211.965	299.772	290.783
14.12_394.2326m/z	307.67	309.339	290.66	300.538	245.046	290.651
4.96_516.2160m/z	246.482	334.528	279.747	342.378	250.033	290.634
3.26_414.1835m/z	348.705	402.907	391.041	13.9179	295.866	290.487
12.82_783.3333m/z	221.032	259.137	309.645	376.955	284.327	290.219
28.38_194.0810m/z	307.2	285.217	285.034	265.016	306.244	289.742
6.29_356.1437m/z	238.78	316.242	326.321	339.096	224.632	289.014
25.17_444.0520m/z	268.124	299.901	322.857	300.802	252.562	288.849
4.24_374.1548m/z	255.781	365.661	271.178	321.079	225.973	287.934
4.96_646.2562m/z	305.115	229.76	323.534	368.85	211.452	287.743
13.69_490.1697m/z	231.252	280.017	331.145	359.58	236.696	287.738
2.48_446.1391m/z	257.516	426.748	355.141	253.489	143.543	287.287
13.89_543.1975m/z	269.497	315.594	286.154	289.924	273.431	286.92
15.78_358.0592m/z	292.867	322.109	271.552	282.223	259.092	285.569
5.38_284.1223m/z	229.711	343.128	260.785	314.983	278.986	285.519
11.48_282.0057m/z	188.18	336.827	372.893	363.647	162.714	284.852
6.73_329.0861m/z	244.033	266.42	421.128	258.618	233.741	284.788
3.42_364.1145m/z	234.05	274.637	329.133	295.335	287.553	284.142
9.45_513.2214m/z	275.324	352.419	253.233	274.071	265.511	284.111
13.20_241.0697m/z	281.986	279.142	226.57	312.824	319.25	283.954
5.71_707.1927m/z	236.103	299.008	335.09	302.36	245.242	283.561
12.70_470.2139m/z	150.91	123.914	477.921	351.693	312.32	283.351
8.17_835.1835m/z	254.144	486.853	158.708	171.413	345.227	283.269
4.20_336.1414m/z	275.666	258.142	340.576	252.194	287.229	282.761
20.87_740.2260m/z	133.152	523.826	240.436	236.613	276.923	282.19
9.43_565.9552m/z	346.341	140.695	347.222	340.92	235.013	282.038
4.68_481.0940m/z	184.762	292.439	313.905	358.979	258.312	281.679
3.20_545.2095m/z	272.88	362.933	298.654	274.324	198.496	281.457
7.58_636.0276m/z	178.565	104.723	441.94	426.615	252.678	280.904
4.16_529.2142m/z	250.377	284.933	335.128	291.868	242.116	280.884
18.14_389.1797m/z	254.751	316.398	269.436	312.736	248.859	280.436
5.12_427.1346m/z	258.963	296.59	309.733	306.132	225.586	279.401
4.96_481.0946m/z	248.107	267.067	341.525	319.296	220.775	279.354
13.30_369.1162m/z	265.564	289.359	258.042	353.974	229.724	279.333
31.52_482.0917m/z	329.656	363.633	242.482	249.241	208.36	278.674
6.39_663.1510m/z	249.464	252.76	362.96	285.8	241.064	278.41
6.84_453.1503m/z	284.702	230.48	335.279	333.362	207.375	278.24
10.43_397.1064m/z	255.443	157.765	297.254	354.192	326.316	278.194
2.24_459.0737m/z	85.3813	541.171	356.518	23.105	384.315	278.098
5.86_371.1791m/z	278.455	330.477	356.249	261.766	163.19	278.027
2.86_359.1463m/z	322.214	327.938	339.443	155.596	243.859	277.81
8.89_542.2303m/z	263.804	384.442	258.673	227.879	253.41	277.641
3.91_530.1959m/z	309.159	139.205	478.879	107.361	353.556	277.632
22.68_532.1953m/z	263.32	275.881	282.154	263.438	302.895	277.538
5.56_770.2961m/z	174.448	286.208	231.979	361.215	329.467	276.663
1.44_284.1341m/z	239.856	331.497	241.23	307.859	258.753	275.839
2.90_444.1593m/z	332.321	235.678	322.299	294.972	188.642	274.782
7.93_328.1009m/z	308.778	226.26	299.277	329.471	209.007	274.559
14.29_557.2133m/z	271.044	306.515	357.937	224.757	211.99	274.449
2.19_485.1879m/z	224.92	415.22	350.382	136.81	244.783	274.423
3.14_619.2279m/z	445.496	57.2284	463.76	89.4738	315.689	274.329
4.48_317.0863m/z	231.637	317.998	357.224	162.427	300.102	273.878
4.96_666.2618m/z	270.595	206.195	348.525	325.708	218.166	273.838
14.49_684.2406m/z	143.289	182.387	495.716	238.483	309.087	273.793
0.94_376.9076m/z	247.404	288.796	279.108	279.065	271.415	273.158
10.27_528.2196m/z	322.689	137.392	371.553	294.252	239.448	273.067
7.77_542.2090m/z	301.897	331.38	321.632	298.331	111.576	272.963
8.65_371.1805m/z	197.143	356.961	325.744	292.448	191.18	272.695
2.63_387.1396m/z	250.532	433.338	303.147	105.42	266.841	271.855
17.68_568.1352m/z	306.525	280.633	268.062	341.226	162.591	271.808
14.62_546.2769m/z	233.213	309.592	275.965	301.868	236.537	271.435
12.54_512.2244m/z	293.581	257.04	287.47	300.511	218.443	271.409
7.32_275.1024m/z	263.957	241.448	328.188	281.757	239.571	270.984
4.48_328.1495m/z	202.647	295.979	285.972	283.8	286.348	270.949
4.37_326.1339m/z	243.72	246.423	318.808	297.096	244.05	270.019
14.13_394.2314m/z	183.522	286.18	282.566	323.198	273.643	269.822
1.50_239.1384m/z	277.073	229.251	364.354	196.743	277.517	268.988
1.68_323.0969m/z	58.4295	402.642	26.0775	748.07	106.038	268.251
17.30_636.0978m/z	261.06	324.345	225.115	338.218	191.235	267.995
17.70_614.1425m/z	320.596	318.678	251.126	305.088	144.357	267.969
12.18_528.2548m/z	264.457	248.923	344.479	180.023	292.551	266.087
2.56_493.0914m/z	247.285	333.624	333.566	217.413	197.247	265.827
32.78_713.5118m/z	159.998	357.02	298.894	191.043	319.672	265.325
3.58_508.1924m/z	219.068	321.559	327.12	138.524	317.956	264.845
1.44_684.1794m/z	166.692	279.8	206.625	465.142	204.047	264.461
4.94_472.1933m/z	250.588	253.845	299.645	299.052	215.653	263.757
11.57_427.2407m/z	191.589	340.969	257.713	293.048	232.536	263.171
0.89_540.8949m/z	226.471	287.422	263.93	269.544	267.057	262.885
17.28_666.1809m/z	272.746	220.873	325.32	265.495	225.989	262.085
31.52_484.0888m/z	214.592	378.294	256.708	246.181	214.313	262.017
0.94_492.8871m/z	306.956	297.633	232.742	211.732	259.465	261.705
7.85_369.1771m/z	270.556	184.836	346.168	309.041	197.634	261.647
7.51_559.2237m/z	292.495	249.331	353.514	258.716	153.75	261.561
3.50_333.0811m/z	241.337	293.394	294.103	199.704	279.077	261.523
9.88_405.1662m/z	246.012	262.798	314.537	297.879	184.842	261.213
3.05_372.0697m/z	253.988	346.985	268.984	295.611	140.125	261.139
9.63_456.2008m/z	278.645	372.096	226.432	327.969	99.6582	260.96
14.44_789.3275m/z	157.52	239.608	338.841	313.565	254.948	260.897
2.37_288.1078m/z	271.97	358.762	318.403	108.904	245.757	260.759
3.39_460.1571m/z	231.659	295.283	335.692	188.498	252.087	260.644
20.75_321.1686m/z	259.148	242.886	258.794	266.259	275.392	260.496
3.66_502.1863m/z	280.308	213.496	191.839	418.247	196.711	260.12
24.02_570.2664m/z	332.08	299.211	237.885	121.968	308.822	259.993
10.38_450.1734m/z	267.179	267.408	319.359	252.343	192.993	259.856
21.97_438.0470m/z	303.538	197.307	268.942	269.994	258.311	259.618
10.57_387.9970m/z	206.515	372.907	364.312	218.032	135.985	259.55
9.69_548.2381m/z	214.646	322.187	247.689	324.052	187.48	259.211
4.59_314.1334m/z	137.531	271.463	231.187	371.355	284.419	259.191
17.88_540.2566m/z	197.592	370.514	280.747	232.961	212.594	258.882
31.18_311.2214m/z	180.491	311.071	249.974	223.177	329.31	258.805
12.67_599.2575m/z	116.906	133.018	382.098	325.881	333.879	258.356
3.39_417.1159m/z	230.396	293.527	368.674	264.382	134.395	258.275
1.09_597.0958m/z	194.634	405.597	243.067	278.303	166.381	257.596
4.54_617.2653m/z	273.769	286.024	308.563	123.177	293.868	257.08
9.64_456.1942m/z	266.766	216.325	279.624	233.814	288.475	257.001
3.45_359.1432m/z	203.662	378.61	348.827	35.7301	317.908	256.947
22.42_532.1985m/z	214.905	324.609	251.35	225.107	268.524	256.899
6.12_558.1784m/z	250.285	358.924	203.626	166.133	304.606	256.715
22.66_578.2045m/z	242.054	246.406	320.845	231.881	235.122	255.262
4.52_354.1279m/z	246.854	234.219	283.687	259.491	250.477	254.946
2.83_373.1250m/z	308.095	246.149	311.915	200.206	206.261	254.525
7.46_434.0517m/z	256.34	230.53	287.796	296.066	201.422	254.431
8.64_529.2026m/z	219.195	375.362	275.76	237.52	163.991	254.366
23.21_365.1585m/z	214.928	320.114	291.571	204.796	239.641	254.21
25.17_317.1350m/z	246.345	264.576	245.379	245.686	268.317	254.061
4.44_399.1492m/z	220.496	279.397	276.267	243.712	247.611	253.497
21.17_532.1962m/z	206.206	240.702	265.4	257.088	292.788	252.437
26.69_534.1067m/z	252.598	326.552	253.862	253.248	174.795	252.211
7.68_401.1531m/z	225.284	279.831	252.388	305.534	197.847	252.177
13.21_414.9309m/z	296.352	222.908	239.974	297.288	204.311	252.167
9.47_506.1770m/z	279.047	197.965	308.795	194.869	278.796	251.894
1.97_796.3005m/z	68.03	367.778	131.073	619.738	72.6343	251.851
2.79_325.0165m/z	292.224	358.603	334.447	93.2633	178.7	251.447
11.77_527.2309m/z	213.278	349.186	241.357	237.456	215.393	251.334
4.69_594.1938m/z	229.259	274.113	303.596	240.154	206.769	250.778
6.33_217.0518m/z	185.55	275.809	285.434	293.873	212.542	250.642
7.19_628.1990m/z	254.967	231.205	335.856	248.622	181.477	250.426
8.48_770.2048m/z	134.652	426.63	270.493	150.331	268.607	250.143
11.76_417.1764m/z	186.958	232.929	293.65	309.938	224.336	249.562
3.54_343.1492m/z	86.3876	470.358	287.913	69.8748	333.172	249.541
23.68_532.1969m/z	207.116	321.617	224.275	222.56	270.791	249.272
8.11_722.1756m/z	317.029	549.35	69.6433	151.258	158.215	249.099
20.31_400.0715m/z	267.128	225.162	219.157	215.983	317.25	248.936
32.11_239.0663m/z	230.2	237.65	231.664	233.393	310.145	248.61
12.98_799.2996m/z	200.251	328.408	269.87	238.953	205.04	248.504
10.97_454.2545m/z	163.715	292.583	312.957	188.91	284.288	248.49
4.43_465.1492m/z	314.532	241.943	276.528	184.772	224.56	248.467
1.29_272.0761m/z	269.752	274.702	320.871	135.375	241.33	248.406
0.96_332.7563m/z	285.264	238.18	272.58	206.023	236.701	247.75
4.12_428.2033m/z	241.618	250.224	284.973	229.827	230.547	247.438
10.26_371.1326m/z	245.288	259.201	263.179	267.128	201.609	247.281
11.33_500.2240m/z	247.423	282.799	254.959	236.892	213.677	247.15
10.12_548.2362m/z	296.531	163.232	255.56	242.293	277.419	247.007
4.72_336.1408m/z	139.31	328.028	198.949	349.746	218.714	246.949
5.66_488.1574m/z	223.149	217.609	331.189	317.7	144.875	246.904
4.19_387.1773m/z	175.584	432.295	89.1442	368.697	167.825	246.709
28.87_433.2581m/z	228.033	267.943	252.833	227.343	254.518	246.134
6.14_565.2231m/z	234.557	209.436	280.141	165.372	340.763	246.054
9.01_472.1918m/z	231.933	258.498	288.013	244.782	205.325	245.71
18.63_167.0817m/z	216.878	275.493	226.399	257.708	251.66	245.628
26.20_456.1626m/z	214.116	273.069	248.61	231.492	258.686	245.195
13.90_451.2066m/z	171.391	299.235	270.962	283.268	200.92	245.155
7.75_419.0631m/z	237.909	321.669	339.435	250.127	74.7883	244.786
5.46_334.1265m/z	196.832	286.507	254.043	291.963	194.526	244.774
7.85_472.1921m/z	239.986	198.103	317.396	267.53	200.48	244.699
5.79_614.2674m/z	271.354	239.042	227.748	350.506	133.018	244.334
21.77_329.2323m/z	246.159	254.736	244.509	248.231	227.551	244.237
31.81_379.2088m/z	231.599	198.09	220.674	225.034	343.057	243.691
14.62_579.2058m/z	207.744	292.13	285.822	237.36	194.153	243.442
20.14_335.1845m/z	293.912	253.38	199.423	221.003	248.457	243.235
3.77_417.1521m/z	285.1	185.673	334.973	91.0366	319.381	243.233
13.05_457.2163m/z	183.821	281.387	278.048	258.266	213.937	243.091
31.21_492.1215m/z	180.95	294.809	247.082	261.514	228.369	242.545
3.28_395.0753m/z	210.41	241.253	254.674	288.021	217.234	242.318
11.48_450.9101m/z	334.188	147.13	205.298	229.016	295.477	242.222
23.48_323.1839m/z	217.261	287.883	243.374	230.378	231.918	242.163
1.50_290.0872m/z	168.038	328.934	280.786	273.234	159.301	242.059
20.64_450.1734m/z	293.868	200.623	271.112	206.229	238.348	242.036
7.18_787.3366m/z	167.058	304.561	251.775	325.31	159.79	241.699
4.24_440.1912m/z	204.884	392.14	126.569	343.231	140.179	241.4
5.80_680.2400m/z	219.097	277.724	258.422	326.197	124.46	241.18
9.67_443.2028m/z	221.444	279.295	246.408	282.257	176.204	241.122
25.39_329.2312m/z	219.677	241.523	254.052	223.513	265.482	240.849
3.81_355.1607m/z	218.773	292.672	235.424	278.833	178.474	240.835
5.64_357.1660m/z	244.73	185.93	286.16	224.288	262.776	240.777
2.56_686.1328m/z	273.734	291.303	251.561	0	386.53	240.626
4.19_626.1365m/z	197.747	293.326	200.727	293.75	215.969	240.304
7.12_463.1705m/z	244.47	144.627	368.926	222.086	221.308	240.284
9.39_502.0661m/z	228.699	301.947	237.612	199.365	233.527	240.23
3.06_426.1230m/z	234.945	309.733	360.616	94.4365	201.076	240.161
22.97_384.0615m/z	181.149	281.174	261.749	257.958	215.948	239.596
9.83_563.2457m/z	197.185	280.784	324.406	285.297	110.171	239.568
0.82_270.9416m/z	260.121	262.218	242.18	212.879	218.874	239.254
18.38_327.3501m/z	236.604	255.056	237.828	252.046	213.283	238.964
21.27_341.1586m/z	203.543	284.347	250.266	239.845	215.983	238.797
21.46_532.1992m/z	221.022	292.81	217.65	208.247	252.445	238.435
2.54_348.1113m/z	237.053	256.235	332.787	115.316	249.135	238.105
31.63_518.0439m/z	194.519	314.408	309.189	236.627	134.066	237.762
2.82_409.0901m/z	267.499	245.323	295.736	198.565	180.743	237.573
31.80_493.1209m/z	270.781	268.766	222.641	266.819	158.619	237.525
32.12_451.3064m/z	145.825	251.257	265.237	204.544	317.291	236.831
7.81_366.1599m/z	217.717	154.746	268.131	404.857	134.743	236.039
4.62_370.1506m/z	252.129	267.506	247.875	173.963	237.956	235.886
24.35_509.1444m/z	243.911	256.852	224.391	253.722	199.901	235.756
28.63_293.1743m/z	231.369	226.856	244.571	240.044	235.674	235.703
18.37_311.1853m/z	208.708	271.504	262.926	233.753	201.461	235.67
15.30_541.2398m/z	238.687	267.89	247.838	274.794	148.688	235.58
14.30_403.1965m/z	144.102	285.993	250.239	262.753	234.679	235.553
4.21_458.1986m/z	241.895	203.289	286.846	186.122	259.192	235.469
4.46_451.1374m/z	214.355	306.311	231.075	228.368	197.17	235.456
14.72_757.3746m/z	169.684	294.513	179.228	244.07	288.745	235.248
6.26_625.2551m/z	184.689	207.471	256.844	257.548	268.331	234.977
13.59_562.2395m/z	241.526	287.236	245.62	225.108	175.364	234.971
1.25_359.0730m/z	244.059	251.7	210.712	244.172	222.647	234.658
10.17_421.1590m/z	184.54	256.072	285.669	258.461	186.873	234.323
1.15_359.0715m/z	170.819	293.572	323.148	136.168	247.321	234.206
8.57_431.0641m/z	132.489	324.956	340.716	239.085	132.81	234.011
3.40_343.1484m/z	254.48	285.623	329.152	69.3078	231.048	233.922
14.59_501.2634m/z	167.041	402.287	252.705	145.514	201.326	233.775
7.68_209.0440m/z	236.032	255.641	255.755	265.951	155.373	233.75
3.54_344.1364m/z	142.523	377.006	279.051	147.621	222.355	233.711
5.13_482.1001m/z	250.772	207.602	294.004	283.413	131.852	233.529
6.31_558.1803m/z	155.022	222.296	333.96	218.1	236.621	233.2
0.86_731.8780m/z	262.36	231.893	172.028	206.509	292.94	233.146
21.84_371.9966m/z	230.787	269.443	229.36	224.68	209.626	232.779
7.73_400.1704m/z	232.532	232.986	246.15	247.854	202.904	232.485
20.03_277.1435m/z	278.191	218.648	190.852	243.899	228.63	232.044
2.59_444.1613m/z	209.715	209.779	278.216	298.026	163.909	231.929
25.96_329.2317m/z	196.667	261.224	234.452	212.327	251.946	231.323
5.55_659.2521m/z	204.966	311.47	207.639	223.969	206.984	231.005
1.07_599.0931m/z	174.751	321.666	289.028	260.385	108.009	230.768
9.37_501.9458m/z	298.382	160.325	192.664	228.038	273.17	230.516
11.18_518.2472m/z	215.086	264.074	198.175	235.056	237.677	230.014
3.07_328.0758m/z	303.56	254.102	305.303	42.4415	243.95	229.871
22.52_421.1852m/z	231.716	245.815	217.604	247.164	206.923	229.844
13.22_448.9147m/z	309.233	129.891	244.417	294.586	170.043	229.634
2.08_371.1171m/z	299.841	229.053	261.491	56.5777	301.035	229.599
26.34_576.1899m/z	181.266	290.708	270.373	173.795	229.137	229.056
6.67_479.1688m/z	211.244	237.835	273.808	259.809	162.535	229.046
13.52_562.2388m/z	211.495	242.559	298.498	211.629	180.333	228.903
14.22_243.1590m/z	201.535	242.061	224.799	247.165	228.302	228.773
0.76_677.2707m/z	228.681	215.126	212.814	187.142	300.04	228.761
16.33_458.1003m/z	158.034	382.276	240.87	222.245	139.222	228.53
7.94_406.1831m/z	147.616	246.462	259.723	271.206	217.46	228.493
18.20_281.1381m/z	245.455	260.224	213.571	207.242	214.433	228.185
3.93_332.1695m/z	204.622	227.981	237.871	227.032	243.081	228.117
20.59_417.2104m/z	228.689	195.8	252.563	234.009	227.183	227.649
11.70_587.2209m/z	190.691	232.897	267.611	203.026	239.424	226.73
6.94_373.1585m/z	185.18	221.669	289.069	246.647	190.469	226.607
14.48_605.1665m/z	172.691	223.094	229.883	302.926	203.504	226.42
6.33_526.2159m/z	164.922	210.226	278.89	245.733	231.458	226.246
24.46_532.1985m/z	213.188	230.498	267.152	166.74	253.481	226.212
9.66_494.1663m/z	201.528	185.021	329.517	226.981	186.34	225.877
2.68_283.0681m/z	252.324	244.277	255.969	123.018	251.875	225.492
21.69_321.1316m/z	257.797	176.257	210.186	239.988	242.3	225.306
0.93_164.9337m/z	197.687	237.11	220.478	272.251	193.762	224.258
4.68_527.1880m/z	189.934	211.198	252.315	303.387	162.747	223.916
8.85_579.1182m/z	215.916	225.107	224.835	247.912	205.119	223.778
18.23_313.1265m/z	215.853	265.659	210.978	236.187	190.089	223.753
4.20_332.1698m/z	199.488	197.966	266.683	241.213	210.573	223.184
15.12_421.1962m/z	298.17	213.075	238.952	205.224	159.955	223.075
2.37_345.1283m/z	238.534	292.424	229.922	175.612	178.315	222.961
3.11_666.2614m/z	239.143	302.522	264.943	136.068	171.813	222.898
7.05_530.1961m/z	185.305	248.599	232.423	249.777	198.131	222.847
17.01_264.0863m/z	188.865	236.455	229.393	227.06	229.985	222.352
32.23_474.0591m/z	206.82	203.595	228.478	202.83	269.463	222.237
33.73_223.0269m/z	241.079	226.262	189.081	227.602	226.686	222.142
12.36_387.1531m/z	224.099	250.813	239.931	215.419	179.869	222.026
31.42_383.1747m/z	171.03	226.757	217.349	185.06	309.585	221.956
12.88_598.1391m/z	324.505	157.63	230.24	220.774	175.446	221.719
9.88_605.2459m/z	230.521	286.621	234.01	255.577	100.321	221.41
18.42_449.1447m/z	222.941	269.474	178.636	226.324	209.11	221.297
9.68_536.2153m/z	225.214	204.368	291.609	243.343	141.415	221.19
23.72_397.2191m/z	166.446	249.164	240.636	209.679	239.856	221.156
12.02_427.2425m/z	155.759	235.377	253.942	196.663	263.501	221.048
15.78_576.2537m/z	185.836	282.874	260.765	220.371	154.288	220.827
17.26_955.4046m/z	172.299	317.794	265.409	208.961	139.38	220.769
22.91_469.9920m/z	211.787	215.981	244.446	222.153	208.919	220.657
6.68_465.1491m/z	213.498	287.292	215.052	235.704	151.529	220.615
26.44_417.2629m/z	259.348	110.383	268.309	226.079	238.821	220.588
3.27_459.1641m/z	215.671	429.223	170.368	60.3872	225.596	220.249
2.75_445.1795m/z	260.273	309.694	270.263	64.2414	196.299	220.154
11.35_583.2965m/z	228.826	432.072	172.479	219.432	47.4746	220.057
20.87_520.0691m/z	246.038	239.23	206.135	231.575	176.43	219.882
3.62_609.2047m/z	208.216	275.438	220.606	200.307	191.932	219.3
2.99_502.1694m/z	179.244	265.167	330.573	68.3059	250.65	218.788
4.62_470.1761m/z	210.944	289.511	260.486	185.309	146.811	218.612
12.90_818.2955m/z	157.149	275.624	196.269	232.153	230.835	218.406
3.27_571.1256m/z	200.706	298.629	236.479	206.162	149.969	218.389
7.57_281.0873m/z	210.245	190.122	271.617	201.924	217.846	218.351
5.28_492.1594m/z	127.871	262.201	292.334	245.467	162.73	218.12
20.59_578.2057m/z	181.539	209.688	267.098	153.086	277.643	217.811
3.81_530.1991m/z	186.373	219.82	329.72	123.886	228.417	217.643
14.33_340.1853m/z	185.054	195.596	292.296	230.65	183.949	217.509
14.51_151.0391m/z	255.251	237.449	198.721	210.034	184.984	217.288
6.51_385.1677m/z	150.355	224.889	303.691	217.653	189.702	217.258
11.47_630.0616m/z	232.766	306.981	163.909	157.345	224.765	217.153
9.05_425.0119m/z	152.399	247.803	219.817	272.529	192.813	217.072
22.89_423.0631m/z	173.808	254.686	200.603	249.57	204.736	216.681
25.88_532.1950m/z	201.314	231.701	235.003	173.706	241.64	216.673
1.95_269.1232m/z	124.07	302.748	181.098	358.853	115.381	216.43
17.67_551.0946m/z	262.005	243.899	183.485	249.699	141.267	216.071
7.08_386.1047m/z	166.903	273.073	272.365	223.733	142.16	215.647
23.51_532.1970m/z	190.265	233.554	231.64	199.476	222.839	215.555
17.31_574.1705m/z	205.142	216.272	242.683	261.338	151.003	215.288
4.07_646.2092m/z	194.461	204.05	214.16	276.033	187.46	215.233
11.76_273.0047m/z	130.654	355.484	219.588	212.924	157.176	215.165
5.07_486.2073m/z	197.943	265.236	215.576	221.078	175.826	215.132
14.39_584.2441m/z	145.897	225.166	284.25	224.624	194.886	214.965
2.54_430.1438m/z	176.018	262.874	185.771	248.209	201.848	214.944
4.25_420.1492m/z	210.199	261.626	189.474	193.361	218.919	214.716
2.43_686.1273m/z	233.868	256.269	319.133	5.39255	258.604	214.653
18.45_405.1214m/z	212.52	276.36	189.839	214.678	177.908	214.261
17.29_638.0944m/z	178.369	232.305	273.855	214.721	171.849	214.22
4.19_359.1451m/z	212.948	181.545	290.97	209.346	175.375	214.037
9.60_304.1902m/z	236.551	287.87	212.579	245.65	87.2729	213.985
3.32_628.1471m/z	216.568	331.666	239.268	111.224	170.266	213.798
12.91_557.2132m/z	178.258	280.485	170.535	247.966	190.75	213.599
2.45_549.0886m/z	13.3849	67.4297	11.4358	974.17	0	213.284
27.00_404.2600m/z	206.883	230.598	218.739	194.805	215	213.205
10.66_419.0630m/z	179.387	276.953	209.564	160.597	238.682	213.037
27.00_490.9614m/z	206.835	223.048	240.426	215.537	176.997	212.569
18.99_576.1914m/z	168.993	296.756	201.956	189.394	205.354	212.49
16.48_654.2969m/z	142.203	277.35	169.664	266.775	206.46	212.49
11.89_347.0733m/z	167.936	225.266	223.527	228.029	217.616	212.475
20.87_460.0577m/z	210.279	290.725	223.422	215.141	122.632	212.44
1.25_509.1282m/z	317.905	259.153	160.877	122.975	200.989	212.38
3.03_431.1250m/z	182.037	257.526	203.814	334.386	82.0897	211.97
3.31_458.1417m/z	126.528	105.427	241.112	504.558	82.2192	211.969
11.68_470.2137m/z	260.657	172.232	247.951	218.419	160.501	211.952
15.52_234.1125m/z	250.691	213.489	202.163	195.856	193.184	211.076
21.88_229.1433m/z	201.938	194.021	220.603	236.832	201.774	211.034
4.64_332.0792m/z	271.848	237.385	279.546	46.8354	216.244	210.372
17.73_445.2430m/z	212.466	254.257	165.407	209.376	209.327	210.167
4.57_815.2423m/z	201.042	243.373	273.809	14.6945	317.29	210.042
6.39_438.1387m/z	156.688	273.801	248.691	213.758	155.886	209.765
0.96_404.7163m/z	206.349	224.116	212.295	206.951	198.478	209.638
5.15_600.2419m/z	214.999	202.103	266.336	262.412	100.657	209.301
4.16_616.1406m/z	176.228	424.071	107.76	228.106	107.574	208.748
3.77_966.3249m/z	175.317	195.286	212.362	295.189	160.472	207.725
6.63_385.1598m/z	154.244	171.756	301.72	289.863	120.997	207.716
24.59_243.1586m/z	224.026	208.105	210.454	190.781	203.701	207.413
11.26_565.2029m/z	250.653	252.072	155.83	162.526	214.743	207.165
0.94_490.8903m/z	127.316	266.604	240.42	197.394	203.759	207.099
1.95_796.2931m/z	120.673	178.906	241.463	389.311	103.662	206.803
14.59_772.3194m/z	118.208	254.896	299.72	192.854	166.745	206.485
20.00_650.2265m/z	219.83	227.178	145.094	184.396	254.895	206.279
3.32_254.0653m/z	165.12	232.804	194.258	221.635	215.653	205.894
13.22_542.2347m/z	240.456	229.631	176.821	220.763	161.424	205.819
11.97_587.2249m/z	239.163	234.259	196.098	172.025	186.842	205.677
6.56_500.2220m/z	172.103	125.269	297.937	262.672	170.035	205.603
23.20_424.0300m/z	193.417	252.287	208.163	212.652	161.208	205.545
16.32_739.3442m/z	142.719	234.448	224.624	201.37	222.072	205.047
2.42_626.2404m/z	215.933	280.427	256.35	22.1159	249.156	204.796
23.22_491.2994m/z	162.201	275.937	219.737	193.334	172.76	204.794
16.71_416.1319m/z	181.279	256.906	223.184	179.166	181.7	204.447
9.84_421.1600m/z	215.7	226.304	233.94	217.154	128.003	204.22
2.37_416.1382m/z	208.704	214.778	248.516	89.1918	258.641	203.966
31.79_510.0393m/z	209.149	195.171	155.476	200.049	259.843	203.938
16.34_846.4412m/z	67.3339	383.157	203.188	153.806	210.756	203.648
25.97_456.1623m/z	184.826	226.437	204.099	180.373	219.753	203.098
7.03_235.0592m/z	159.713	183.408	274.387	210.106	187.735	203.07
12.28_236.0913m/z	219.258	217.548	215.365	168.673	193.408	202.85
11.02_457.0814m/z	203.305	306.696	207.219	159.95	136.009	202.636
32.15_349.1956m/z	153.44	238.441	207.521	192.472	221.141	202.603
17.67_900.3165m/z	155.104	244.725	238.244	175.138	197.023	202.047
9.78_281.1017m/z	196.024	236.455	197.397	210.966	166.458	201.46
7.99_254.1016m/z	165.813	211.584	253.107	218.862	157.117	201.297
3.16_281.0867m/z	218.975	161.974	301.787	93.9293	228.916	201.116
5.27_400.0690m/z	161.286	181.804	318.747	145.179	192.326	199.868
3.44_339.0301m/z	182.596	233.542	236.861	107.677	237.845	199.704
5.81_343.1482m/z	194.761	182.202	300.498	197.226	123.185	199.574
18.38_341.1418m/z	161.699	235.572	194.155	229.29	176.285	199.4
3.89_199.0059m/z	76.9125	344.664	170.795	380.55	22.5749	199.099
13.62_461.1541m/z	190.107	226.097	202.179	198.823	177.558	198.953
5.45_486.2050m/z	173.601	203.73	200.379	242.753	174.17	198.926
5.59_651.2530m/z	210.298	191.225	247.572	185.69	159.543	198.866
11.21_477.2214m/z	209.821	194.869	211.556	209.405	168.444	198.819
10.62_450.1742m/z	204.511	200.049	181.551	206.325	201.643	198.816
5.86_516.2167m/z	162.889	164.786	289.755	223.961	152.654	198.809
10.44_435.1747m/z	160.125	216.523	178.894	244.622	193.357	198.704
7.01_429.1857m/z	149.968	161.453	248.284	226.303	205.863	198.374
2.47_492.1701m/z	243.214	283.286	260.906	0	203.366	198.154
13.83_445.1611m/z	235.216	185.289	187.429	193.787	188.188	197.982
1.92_845.2355m/z	282.669	18.5825	364.49	5.03131	317.616	197.678
9.48_427.2160m/z	171.658	191.948	189.221	250.619	184.925	197.674
25.16_376.0089m/z	191.487	208.624	202.026	184.219	201.177	197.507
14.41_493.2445m/z	228.163	242.501	259.042	132.678	124.405	197.358
6.86_535.1931m/z	183.653	185.744	236.753	236.11	144.473	197.346
6.78_403.1536m/z	196.514	208.413	217.828	181.151	182.408	197.263
9.05_347.0731m/z	248.158	120.537	217.722	201.681	197.595	197.139
3.08_265.0918m/z	220.511	227.992	255.46	91.8964	188.709	196.914
26.42_568.1373m/z	184.731	200.108	187.945	218.148	193.043	196.795
12.82_598.1254m/z	243.099	158.013	187.533	258.384	135.808	196.567
29.78_395.2097m/z	159.861	205.285	219.887	195.894	201.236	196.433
1.25_225.0057m/z	200.772	265.706	155.345	167.04	192.706	196.314
10.28_401.1019m/z	243.155	126.352	205.65	230.893	174.992	196.208
10.89_449.1583m/z	208.635	286.18	209.808	142.069	134.338	196.206
2.99_416.1298m/z	218.715	320.051	213.316	72.1634	156.482	196.145
13.80_374.1706m/z	172.378	185.732	235.901	234.212	152.473	196.139
2.22_469.1920m/z	219.245	274.735	285.35	42.3008	158.25	195.976
4.78_666.2621m/z	158.769	202.274	304.354	208.858	105.282	195.907
23.39_427.2688m/z	168.28	164.519	209.12	215.47	221.653	195.808
32.24_472.0646m/z	178.279	187.741	208.81	173.619	228.673	195.424
14.75_541.2387m/z	149.126	252.587	177.615	285.679	111.936	195.389
2.54_355.0261m/z	134.023	353.445	258.108	0	231.041	195.323
14.88_374.1701m/z	197.4	207.6	179.093	187.88	203.964	195.187
20.57_419.2059m/z	218.306	169.72	234.591	154.294	197.379	194.858
13.24_668.3178m/z	175.403	183.305	193.427	246.333	175.514	194.797
7.89_386.1060m/z	215.917	176.25	212.897	237.542	130.509	194.623
0.95_366.8805m/z	231.828	192.874	193.759	198.598	155.02	194.416
14.42_789.3397m/z	151.008	329.345	260.371	134.751	95.7128	194.237
3.77_437.0672m/z	135.887	212.37	187.546	250.037	185.025	194.173
10.99_534.2232m/z	134.974	185.327	185.127	104.699	360.103	194.046
7.43_757.1794m/z	156.045	168.484	248.614	261.123	135.758	194.005
2.57_389.1166m/z	205.158	282.502	206.262	147.804	128.267	193.999
32.96_325.1825m/z	196.271	214.306	196.342	182.598	178.683	193.64
1.11_759.1491m/z	150.492	261.379	212.914	240.49	101.951	193.445
11.89_528.2165m/z	140.855	247.578	221.207	206.339	149.544	193.105
32.52_415.2478m/z	167.972	255.775	183.12	161.467	196.412	192.949
4.92_718.2932m/z	154.277	219.694	194.355	196.864	199.47	192.932
7.48_313.0345m/z	171.4	140.893	231.893	284.657	132.085	192.186
12.94_598.1252m/z	187.616	187.455	219.761	217.924	147.864	192.124
2.30_267.0727m/z	183.313	211.759	228.451	180.14	156.599	192.052
11.46_706.2869m/z	187.819	243.194	186.307	180.658	161.061	191.808
5.54_328.9798m/z	160.049	250.494	237.226	148.375	160.009	191.23
2.83_393.0953m/z	116.943	242.468	138.49	298.078	159.779	191.152
25.06_532.1974m/z	160.201	217.271	204.779	155.043	217.097	190.878
17.12_539.2711m/z	146.961	250.885	132.325	213.581	210.525	190.855
0.95_368.8744m/z	214.671	164.502	203.732	201.081	168.925	190.582
4.54_318.0955m/z	217.254	168.867	225.574	129.933	211.082	190.542
8.21_573.2418m/z	167.156	188.244	231.342	162.052	203.396	190.438
16.55_493.2424m/z	176.409	207.505	203.11	182.218	181.879	190.224
20.86_568.1352m/z	190.733	249.851	165.219	177.198	167.479	190.096
3.04_296.0986m/z	215.201	207.457	231.826	56.5759	238.1	189.832
2.40_359.1088m/z	223.448	224.793	271.528	6.04892	223.322	189.828
4.57_344.1306m/z	142.92	195.836	255.183	137.1	216.635	189.535
3.99_629.2574m/z	203.458	212.61	202.541	209.863	118.449	189.384
2.55_389.1211m/z	148.986	222.275	109.114	279.723	185.064	189.032
1.04_237.0066m/z	183.56	192.685	157.665	227.568	183.009	188.897
3.70_796.2979m/z	115.472	168.304	229.301	0	430.882	188.792
6.39_465.1487m/z	184.545	137.235	201.684	210.252	209.712	188.685
4.51_500.1748m/z	198.812	173.954	264.506	146.064	157.594	188.186
17.67_869.4197m/z	70.7615	257.933	167.57	212.842	231.321	188.085
4.05_502.1993m/z	172.51	171.804	228.965	179.689	186.596	187.913
8.61_557.1987m/z	209.976	233.438	176.123	175.274	144.23	187.808
4.16_538.1094m/z	199.903	96.9338	226.197	180.074	235.579	187.737
2.02_275.1236m/z	181.451	265.819	240.347	64.8821	185.635	187.627
3.44_341.1440m/z	148.902	213.981	233.243	175.832	165.903	187.572
1.65_603.1567m/z	170.352	229.641	152.857	169.849	214.364	187.413
7.66_415.1686m/z	173.386	154.441	238.44	222.259	147.788	187.263
5.68_484.2035m/z	231.951	248.959	188.835	131.551	134.163	187.092
21.68_532.1967m/z	130.131	178.922	230.185	180.49	214.248	186.795
26.21_534.1052m/z	143.82	190.159	241.912	216.593	141.433	186.783
31.92_451.1620m/z	135.449	188.78	159.656	163.902	285.695	186.697
12.65_459.1293m/z	112.778	40.5719	295.417	286.737	197.977	186.696
30.02_520.2120m/z	143.434	208.268	216.86	172.096	192.483	186.628
14.48_742.3891m/z	157.293	148.337	272.254	161.98	193.214	186.615
18.92_295.1172m/z	180.499	188.868	200.215	200.713	162.302	186.519
8.45_502.2016m/z	192.301	209.2	223.156	245.938	61.6953	186.458
7.78_246.1324m/z	201.401	180.256	239.969	213.405	96.549	186.316
16.32_432.1638m/z	118.826	261.506	205.593	183.406	161.955	186.257
2.94_474.1730m/z	175.944	185.732	199.669	201.478	167.768	186.118
5.64_488.1610m/z	185.679	259.163	148.642	199.101	136.105	185.738
3.57_494.1748m/z	244.202	96.2437	183.003	299.259	105.748	185.691
25.44_361.1757m/z	190.127	256.477	167.689	156.876	156.316	185.497
6.09_580.1179m/z	60.3673	396.472	71.3551	269.643	127.933	185.154
10.45_383.1907m/z	131.876	218.273	249.753	175.123	150.46	185.097
14.95_438.0856m/z	173.14	215.473	202.969	237.294	96.3889	185.053
5.68_443.1839m/z	214.44	224.798	175.944	177.986	130.958	184.825
8.68_472.1934m/z	196.178	188.548	188.476	195.903	153.339	184.489
14.68_772.3429m/z	161.204	246.853	198.197	176.317	138.643	184.243
4.34_589.2440m/z	192.283	286.042	94.5902	274.414	73.0422	184.074
31.81_449.1230m/z	176.862	230.202	180.375	201.984	130.721	184.029
4.57_648.2679m/z	119.913	91.7762	131.623	465.913	110.23	183.891
10.12_372.0419m/z	290.895	120.904	170.335	135.314	201.659	183.821
14.87_442.0906m/z	152.328	186.3	214.964	211.04	154.458	183.818
14.48_516.2039m/z	224.351	222.16	159.176	201.671	111.649	183.801
5.98_428.9934m/z	190.565	98.3507	200.985	207.066	220.868	183.567
12.57_351.1079m/z	114.309	256.966	280.103	160.935	105.401	183.543
12.92_632.1059m/z	155.905	157.172	234.458	193.513	175.454	183.3
9.23_167.1560m/z	173.105	189.638	209.562	183.534	158.911	182.95
8.43_443.9918m/z	138.806	127.757	258.884	202.843	184.441	182.546
0.97_286.7635m/z	160.912	187.291	249.792	159.002	154.562	182.312
0.96_408.7100m/z	163.552	267.28	217.651	111.302	150.408	182.039
31.89_315.1943m/z	154.838	201.385	179.158	185.708	188.614	181.941
2.66_417.1147m/z	254.672	209.715	306.512	27.602	111.047	181.91
0.82_289.9456m/z	175.62	159.341	183.066	192.958	198.235	181.844
2.19_856.3218m/z	148.744	206.453	271.719	157.217	125.049	181.836
34.01_103.9198m/z	214.022	183.065	148.505	150.445	212.262	181.66
31.79_459.1517m/z	178.177	160.912	203.498	230.665	131.207	180.892
11.89_443.1995m/z	171.722	230.648	174.055	174.626	153.246	180.859
17.64_512.2604m/z	167.159	191.593	137.508	255.121	152.38	180.752
14.50_777.3413m/z	224.83	176.939	163.961	176.313	161.43	180.695
3.91_680.2762m/z	175.535	131.92	315.179	79.6169	200.809	180.612
4.89_259.1286m/z	156.126	241.397	191.484	172.763	139.955	180.345
23.21_397.2194m/z	173.017	214.953	160.116	162.402	190.137	180.125
7.81_320.1712m/z	182.901	170.705	190.989	211.929	143.356	179.976
6.77_485.1833m/z	164.941	121.353	237.587	243.47	132.248	179.92
3.63_515.1976m/z	165.734	197.981	260.343	113.717	159.071	179.369
2.90_445.1883m/z	174.245	143.798	167.934	275.876	134.885	179.348
6.26_180.1379m/z	143.564	131.155	229.436	204.86	186.458	179.095
10.39_725.1934m/z	135.826	95.907	248.584	282.397	132.383	179.019
12.37_305.1006m/z	134.179	168.921	209.426	193.031	189.536	179.018
1.95_686.2613m/z	146.662	29.5781	449.085	6.39551	261.906	178.725
11.45_275.0546m/z	96.5749	257.526	203.306	163.12	171.645	178.435
17.12_403.1141m/z	124.919	239.462	169.503	166.407	191.766	178.411
2.80_384.1131m/z	197.409	254.657	242.59	0	195.976	178.126
3.14_330.1175m/z	181.473	198.6	238.448	147.515	124.096	178.026
22.34_252.1208m/z	180.855	191.836	179.961	155.378	181.081	177.822
5.46_750.2982m/z	241.859	131.849	176.788	181.934	156.447	177.776
3.87_560.2049m/z	146.119	132.015	207.747	214.111	187.908	177.58
1.94_430.1788m/z	226.695	70.9142	330.377	22.516	237.272	177.555
18.35_706.2631m/z	89.1553	276.863	199.636	147.996	172.275	177.185
3.34_413.1551m/z	126.646	345.332	68.5166	11.2387	334.114	177.169
8.72_271.0800m/z	70.8953	190.757	185.419	215.535	220.574	176.636
8.86_465.9715m/z	244.924	109.113	197.012	215.565	114.509	176.225
9.45_165.0548m/z	124.05	175.72	263.402	141.572	175.7	176.089
2.06_389.1292m/z	207.795	213.334	210.915	40.9752	206.062	175.816
6.81_401.1928m/z	136.842	174.49	225.056	211.096	131.533	175.804
6.11_465.1507m/z	164.424	261.034	200.474	31.7076	219.968	175.521
2.96_188.0913m/z	191.698	195.65	228.51	77.7414	180.331	174.786
6.27_405.2218m/z	162.06	133.511	198.749	235.806	142.184	174.462
11.16_475.1736m/z	132.923	244.575	131.285	186.93	175.473	174.237
31.93_439.0942m/z	148.009	202.237	186.398	161.767	172.656	174.213
12.80_818.2805m/z	193.588	93.1777	270.728	82.2181	230.626	174.067
19.13_530.2987m/z	169.418	207.461	173.768	149.535	170.148	174.066
21.54_253.1177m/z	165.273	169.325	191.299	161.984	182.12	174
5.08_470.1720m/z	133.966	254.517	213.582	143.884	122.835	173.757
4.76_217.0513m/z	179.557	229.93	223.93	73.5275	160.875	173.564
22.99_484.1026m/z	143.89	280.66	145.51	162.212	135.301	173.514
7.84_782.2470m/z	96.399	114.907	217.103	363.199	75.8192	173.485
10.37_541.2854m/z	146.691	173.677	200.406	155.957	190.549	173.456
14.44_741.3847m/z	88.0426	202.694	208.192	157.441	210.588	173.392
10.41_401.0530m/z	176.684	189.358	216.584	152.834	130.59	173.21
31.65_510.0379m/z	145.529	146.242	195.267	145.596	233.044	173.136
19.13_620.1827m/z	129.226	233.125	219.853	148.679	134.134	173.003
1.88_529.0628m/z	157.203	249.82	142.888	179.525	135.326	172.952
6.06_580.1136m/z	236.222	89.0777	288.332	29.9808	219.826	172.688
3.36_573.2029m/z	195.939	143.252	249.189	93.7273	180.893	172.6
14.32_243.1584m/z	144.475	180.534	171.033	190.329	174.467	172.168
1.15_449.1038m/z	137.44	254.817	192.21	183.377	92.7494	172.119
5.54_650.1678m/z	181.794	218.856	189.492	149.746	120.563	172.09
6.06_459.0010m/z	80.6779	360.968	103.09	233.756	79.5694	171.612
24.63_329.2314m/z	150.548	184.302	180.254	155.317	186.652	171.415
13.67_739.3550m/z	73.0936	159.624	259.209	158.609	206.212	171.349
10.47_565.2047m/z	162.587	171.208	209.082	167.363	145.941	171.236
24.22_398.0399m/z	209.744	165.247	189.731	160.94	129.917	171.116
3.48_375.1382m/z	111.023	239.936	217.728	116.057	170.213	170.991
10.67_427.1702m/z	79.0209	278.488	164.48	180.997	151.736	170.944
2.37_375.1381m/z	186.285	251.995	195.066	76.2693	144.596	170.842
3.36_389.1556m/z	182.665	67.7922	288.964	283.592	28.7179	170.346
1.33_476.1509m/z	190.81	205.118	271.748	18.4743	164.893	170.209
24.75_329.2316m/z	128.544	188.476	172.639	143.787	217.239	170.137
31.93_349.1966m/z	126.884	151.628	164.61	156.177	249.995	169.859
7.25_531.2310m/z	82.9825	235.532	196.608	265.67	67.6068	169.68
8.10_722.1788m/z	90.074	37.9382	409.714	234.13	76.5241	169.676
14.45_578.1900m/z	162.128	141.296	173.215	213.857	157.498	169.599
12.93_815.2728m/z	90.757	244.461	191.247	175.655	145.779	169.58
19.21_365.1051m/z	172.551	200.302	176.786	147.053	151.113	169.561
22.52_369.2248m/z	157.791	238.492	186.015	85.8315	178.277	169.281
9.43_760.0541m/z	117.048	201.534	225.668	160.28	139.753	168.857
11.14_371.1232m/z	172.333	202.328	132.743	178.746	156.81	168.592
0.81_264.9262m/z	216.237	144.426	153.16	172.217	156.67	168.542
11.60_387.0736m/z	130.55	261.71	229.617	135.323	84.9639	168.433
2.93_325.1052m/z	156.101	207.036	258.157	35.1696	185.325	168.358
15.76_477.1807m/z	123.607	218.897	247.903	142.773	108.264	168.289
0.96_492.6049m/z	72.2693	212.18	146.189	218.145	192.271	168.211
2.38_292.1381m/z	189.887	181.863	184.097	137.782	147.209	168.167
5.51_516.2136m/z	129.597	176.535	189.773	228.09	115.308	167.86
23.16_491.3015m/z	169.384	176.855	154.603	163.084	174.003	167.586
13.74_374.1703m/z	123.797	185.717	206.048	200.355	121.984	167.58
11.49_448.9109m/z	184.491	131.294	153.212	198.843	170.03	167.574
12.86_817.2722m/z	161.105	218.88	83.4536	217.291	155.132	167.172
0.90_700.8833m/z	127.558	163.639	162.245	152.246	229.389	167.015
11.29_437.1910m/z	187.73	147.214	224.704	120.324	154.97	166.988
6.37_484.2041m/z	147.374	149.994	191.598	172.735	166.993	165.739
7.33_460.1268m/z	116.782	152.241	204.31	239.018	115.764	165.623
4.54_180.0653m/z	175.832	160.397	233.738	81.3654	176.34	165.535
32.16_415.1798m/z	150.465	159.385	161.346	161.941	194.379	165.503
17.36_401.4065m/z	163.446	197.604	146.294	169.35	149.094	165.158
12.82_341.1612m/z	253.167	137.617	160.696	116.51	157.53	165.104
28.04_299.1632m/z	148.139	181.247	166.58	150.453	178.824	165.049
31.79_439.0932m/z	187.791	176.202	129.059	188.576	143.572	165.04
16.67_535.2398m/z	133.111	185.02	180.683	185.302	138.442	164.512
12.02_326.1694m/z	179.955	183.657	145.686	187.003	126.022	164.465
6.47_415.1799m/z	144.506	185.471	210.149	182.053	99.5599	164.348
14.26_543.1970m/z	96.9228	225.21	239.729	168.96	90.2985	164.224
12.85_784.3354m/z	132.215	136.97	131.74	205.195	213.307	163.885
12.69_470.2052m/z	141.804	97.4325	211.972	184.722	183.033	163.793
6.12_430.1505m/z	154.415	105.302	155.909	167.821	235.235	163.736
3.20_680.2779m/z	103.757	192.22	226.043	161.703	134.349	163.614
12.53_605.2810m/z	197.785	146.584	127.996	228.808	115.847	163.404
15.54_442.1697m/z	151.531	223.768	132.507	175.849	132.988	163.329
31.53_472.0608m/z	145.387	175.383	161.158	155.759	178.636	163.264
18.62_384.0610m/z	179.613	199.084	138.174	180.973	118.267	163.222
0.85_114.9879m/z	185.159	143.46	172.429	166.708	147.848	163.121
9.68_435.1745m/z	147.581	212.547	134.612	229.407	90.9182	163.013
3.07_377.1911m/z	178.601	154.599	186.913	108.4	186.208	162.944
17.82_522.1347m/z	142.525	205.055	187.546	140.827	137.216	162.634
11.85_359.0725m/z	114.848	138.433	177.684	195.116	187.02	162.62
14.31_401.0525m/z	50.0406	294.832	214.072	147.466	104.581	162.198
3.09_496.2027m/z	162.767	157.931	138.979	174.037	177.215	162.186
31.78_293.2108m/z	122.384	179.586	172.417	163.526	172.908	162.164
12.74_704.1336m/z	140.557	164.62	200.812	128.76	175.883	162.126
4.72_428.1992m/z	159.365	168.524	205.809	99.8503	176.498	162.009
3.66_210.1117m/z	156.447	154.691	171.167	159.486	168.201	161.998
33.60_103.9198m/z	165.667	170.571	150.332	177.562	145.57	161.941
2.69_408.1149m/z	189.591	213.64	269.037	33.1674	102.918	161.671
16.63_435.1289m/z	149.597	197.328	163.322	164.732	133.197	161.635
12.67_585.2281m/z	90.9985	80.2773	246.252	199.934	188.42	161.176
16.05_540.2567m/z	71.1182	242.139	166.204	166.806	159.61	161.175
5.34_209.0437m/z	141.428	179.554	194.722	143.871	145.039	160.923
2.03_543.1505m/z	215.676	129.469	244.506	10.352	204.497	160.9
1.52_846.2447m/z	9.00065	427.023	45.5465	278.378	44.4311	160.876
6.75_464.1625m/z	150.007	121.528	231.438	177.37	123.377	160.744
15.26_238.1075m/z	187.785	141.412	177.867	132.695	162.988	160.549
6.23_557.2081m/z	120.122	143.275	207.849	185.707	145.773	160.545
18.28_151.1115m/z	178.154	182.62	138.024	180.345	122.047	160.238
7.88_429.1856m/z	79.0937	192.542	185.35	237.71	105.748	160.089
6.74_445.1818m/z	129.323	99.1179	204.801	184.643	182.531	160.083
34.87_220.1456m/z	161.17	169.949	159.92	165.318	143.199	159.911
13.20_448.9108m/z	252.287	89.9423	123.131	186.61	146.769	159.748
0.94_378.9052m/z	51.2229	226.42	206.873	155.109	158.531	159.631
21.55_532.2172m/z	166.835	151.2	174.446	157.716	147.436	159.527
0.95_348.8191m/z	187.052	147.604	144.924	184.055	133.874	159.502
2.12_379.1704m/z	112.241	248.948	153.49	173.657	108.499	159.367
28.29_447.1324m/z	129.853	172.841	192.41	137.613	161.732	158.89
20.48_523.1391m/z	167.836	148.573	202.754	138.624	135.185	158.594
23.45_532.1970m/z	187.448	113.087	177.195	167.436	145.996	158.232
14.20_337.2644m/z	151.69	162.746	165.983	161.426	148.418	158.053
16.80_577.1493m/z	138.685	179.73	122.28	209.758	139.442	157.979
0.95_494.6064m/z	140.595	170.633	213.131	108.42	154.651	157.486
13.01_277.0698m/z	89.7546	384.901	119.047	104.509	87.197	157.082
18.28_221.1529m/z	132.527	153.081	120.409	204.458	174.603	157.015
5.56_391.2062m/z	145.73	139.285	183.038	212.063	103.634	156.75
5.06_600.2406m/z	121.411	116.063	187.689	191.449	166.713	156.665
10.62_569.2957m/z	149.356	158.504	221.89	108.306	144.148	156.441
31.61_313.2359m/z	154.785	152.533	163.428	153.269	158.02	156.407
0.86_700.8773m/z	120.281	198.144	99.7839	184.493	179.086	156.358
6.64_373.1586m/z	143.129	172.579	162.036	171.68	131.038	156.092
7.48_445.1912m/z	144.157	145.761	194.561	193.463	102.085	156.006
0.95_440.7449m/z	28.0369	227.836	178.147	198.318	147.657	155.999
2.38_517.1757m/z	171.236	215.617	143.717	129.8	119.174	155.909
4.91_427.1782m/z	121.597	199.574	155.036	141.75	160.94	155.78
21.17_321.1330m/z	134.314	160.532	178.458	161.054	144.072	155.686
6.59_530.1985m/z	139.244	158.147	195.383	150.554	132.76	155.217
5.12_500.1857m/z	161.258	169.548	182.683	173.277	86.4972	154.653
32.74_699.4956m/z	70.8367	175.229	204.044	99.0084	223.69	154.562
4.46_391.2067m/z	153.71	175.703	185.635	127.192	129.689	154.386
12.56_546.2202m/z	229.912	159.818	115.705	146.404	119.462	154.26
17.29_531.1730m/z	157.131	166.966	162.816	175.221	109.048	154.236
3.70_313.1013m/z	111.222	241.821	136.7	181.574	99.1636	154.096
5.60_431.1669m/z	176.083	172.157	153.796	154.609	112.406	153.81
16.83_313.2004m/z	139.716	210.819	161.97	133.723	121.781	153.602
21.29_327.2164m/z	125.729	199.921	172.525	140.729	128.218	153.425
3.59_309.0988m/z	213.074	159.843	215.014	128.181	49.8054	153.184
19.40_553.2886m/z	162.955	201.273	151.061	145.294	104.679	153.052
24.25_400.1739m/z	110.597	181.202	175.135	141.71	155.729	152.875
14.81_532.1930m/z	117.835	149.192	216.829	174.175	105.711	152.748
2.34_386.1525m/z	117.26	253.456	200.294	34.7887	156.998	152.559
8.72_443.9930m/z	109.816	191.019	149.013	154.048	157.7	152.319
6.16_609.2057m/z	110.396	146.006	198.812	134.297	171.122	152.127
5.88_371.1794m/z	38.1561	196.406	142.782	205.787	177.137	152.054
6.55_356.1455m/z	135.242	153.82	157.983	147.983	164.765	151.958
24.55_532.1990m/z	128.532	226.927	153.199	96.1188	154.973	151.95
4.26_336.1476m/z	142.923	85.2444	177.204	195.057	159.032	151.892
5.27_625.2542m/z	151.278	139.153	198.566	151.401	118.719	151.824
6.37_437.1582m/z	141.744	199.148	174.325	123.45	116.915	151.116
3.77_332.1350m/z	269.762	61.7506	190.835	10.4378	220.615	150.68
14.14_415.1073m/z	149.076	171.317	163.653	145.563	121.839	150.289
8.94_544.2115m/z	165.893	179.985	205.689	135.892	63.6943	150.231
5.89_342.1287m/z	50.9185	180.439	178.494	211.43	129.841	150.225
8.86_351.1068m/z	149.193	150.802	160.713	141.971	147.756	150.087
2.12_543.1449m/z	240.575	168.656	108.996	47.0432	182.957	149.646
2.91_428.2380m/z	187.826	178.813	269.077	0	112.343	149.612
0.95_450.7736m/z	97.0385	206.797	157.599	182.347	104.128	149.582
8.08_257.1052m/z	106.157	106.904	153.665	193.701	186.405	149.366
2.10_330.1184m/z	125.645	206.015	120.612	161.192	133.295	149.352
3.88_609.2043m/z	180.007	122.726	152.364	94.4737	196.864	149.287
14.22_510.2445m/z	99.005	191.683	186.221	112.696	155.349	148.991
4.95_236.0551m/z	132.472	135.344	171.328	166.817	138.91	148.974
6.48_642.2137m/z	104.744	170.271	214.441	151.391	103.625	148.894
18.61_551.0794m/z	117.653	167.998	138.716	160.659	159.238	148.853
2.01_459.1975m/z	108.841	176.197	123.057	278.602	57.4603	148.831
22.64_291.1324m/z	143.425	158.877	147.283	139.804	154.016	148.681
2.12_498.0957m/z	188.676	243.231	150.385	79.9198	80.9315	148.629
6.92_312.1554m/z	130.172	173.211	158.541	163.985	117.002	148.582
6.78_233.1022m/z	116.12	136.653	182.468	161.95	145.398	148.518
5.26_222.0760m/z	94.2953	154.134	194.203	156.448	139.207	147.657
18.28_704.2280m/z	123.044	156.214	146.817	162.212	149.999	147.657
2.75_473.0862m/z	128.261	268.562	211.949	10.8715	118.023	147.533
13.39_542.2368m/z	158.656	150.986	154.483	178.534	94.8533	147.503
20.26_683.2919m/z	190.58	188.977	147.96	83.2973	126.429	147.448
3.99_719.4187m/z	40.3991	40.2737	309.546	24.6368	321.149	147.201
27.49_442.1192m/z	153.991	132.889	153.697	157.523	137.532	147.127
10.23_361.9913m/z	109.478	197.924	165.765	172.729	89.568	147.093
10.35_725.1924m/z	51.9791	279.924	119.645	118.289	165.599	147.087
26.48_397.2187m/z	133.077	154.06	146.681	131.436	170.002	147.051
0.90_501.1283m/z	165.459	136.178	137.452	143.515	152.568	147.034
32.27_492.1208m/z	135.703	179.084	159.265	161.444	99.5686	147.013
4.73_478.1560m/z	107.847	135.678	99.3855	287.169	104.151	146.846
1.10_429.1240m/z	141.834	166.507	266.789	102.639	55.9663	146.747
14.72_771.3679m/z	81.2712	202.319	186.853	147.359	114.789	146.518
8.60_529.2108m/z	148.325	202.632	170.876	114.844	95.8913	146.514
2.17_359.0970m/z	157.283	169.413	159.981	157.59	87.4316	146.34
6.23_393.1306m/z	115.123	161.917	157.091	179.401	118.163	146.339
5.55_718.3115m/z	131.398	157.901	183.885	153.834	104.253	146.254
16.99_568.1395m/z	75.6099	232.502	159.263	110.538	152.92	146.167
13.20_450.9092m/z	221.951	61.6582	140.008	181.762	124.495	145.975
3.99_458.1985m/z	120.833	251.802	66.0998	273.212	17.1798	145.825
4.23_609.2060m/z	134.81	122.275	198.698	154.574	116.97	145.465
2.72_573.0992m/z	139.125	133.573	186.465	227.685	40.3585	145.441
7.90_384.1244m/z	95.3546	114.619	214.333	215.353	86.8754	145.307
31.13_471.3106m/z	108.221	127.503	163.018	126.251	201.514	145.302
14.65_442.1689m/z	130.501	182.809	142.486	148.655	122.041	145.298
7.16_566.1841m/z	149.469	109.588	196.984	152.211	116.932	145.037
17.36_590.1668m/z	155.101	195.038	133.905	154.363	85.6175	144.805
16.46_457.2445m/z	115.15	167.015	169.98	163.362	108.03	144.707
4.98_336.1427m/z	127.634	135.796	176.749	159.076	124.222	144.696
11.45_193.0486m/z	158.571	185.909	121.278	129.948	127.266	144.594
12.11_547.1945m/z	122.13	205.809	128.86	111.833	153.596	144.446
7.85_357.1631m/z	126.639	126.134	211.979	140.076	117.278	144.421
12.42_281.1006m/z	130.287	102.483	153.375	171.968	163.521	144.327
5.34_599.2685m/z	151.983	193.79	167.475	126.366	81.3585	144.195
5.05_605.2530m/z	142.721	118.031	202.554	146.091	110.841	144.048
31.64_508.0401m/z	86.2795	132.838	176.366	125.668	194.406	143.112
4.91_414.2297m/z	103.965	120.22	161.904	195.475	133.386	142.99
9.23_423.9626m/z	170.031	154.763	148.349	149.891	91.6632	142.939
16.59_317.1234m/z	128.314	170.741	144.445	140.957	129.516	142.795
25.48_534.1043m/z	135.185	207.837	169.323	101.007	99.9892	142.668
14.18_200.1283m/z	141.809	119.046	173.491	138.55	140.118	142.603
5.36_371.1723m/z	79.5576	210.706	125.346	148.464	148.135	142.442
26.22_534.1060m/z	110.794	273.279	129.746	108.297	89.7449	142.372
4.28_683.2515m/z	107.384	55.4519	404.299	61.5724	82.8065	142.303
12.11_528.2523m/z	155.284	151.273	120.948	126.472	156.29	142.053
4.34_472.1949m/z	104.958	192.42	181.302	137.426	93.52	141.925
17.93_468.2139m/z	111.37	220.938	145.865	105.782	124.359	141.663
16.80_662.2410m/z	137.82	202.593	97.1887	152.565	118.125	141.658
14.02_573.2073m/z	81.2733	157.32	174.928	161.242	133.523	141.657
16.99_491.2010m/z	118.446	165.507	142.161	148.45	133.038	141.521
35.16_223.0267m/z	144.377	147.817	119.417	153.314	141.949	141.375
3.64_524.1018m/z	161.967	163.275	205.825	103.89	68.7507	140.741
12.65_599.2539m/z	160.152	111.615	117.247	174.729	139.423	140.633
18.19_423.2105m/z	182.024	112.128	133.683	133.389	140.447	140.334
4.72_438.0635m/z	146.088	222.434	140.833	53.5056	137.427	140.057
15.86_713.3556m/z	105.308	223.332	130.149	147.784	93.5035	140.015
4.46_415.1701m/z	78.2975	92.6135	68.7008	365.108	94.5475	139.853
26.28_418.1192m/z	153.628	156.175	137.03	115.861	135.762	139.691
20.01_578.2035m/z	159.865	141.401	143.076	100.163	153.904	139.682
19.64_416.1337m/z	132.321	128.755	128.64	138.728	169.512	139.591
0.91_540.8995m/z	40.7762	149.392	167.689	155.461	184.635	139.59
18.28_448.0346m/z	170.599	140.401	118.786	151.777	114.604	139.233
18.80_511.2048m/z	127.675	26.7714	116.243	226.676	196.427	138.759
10.87_498.2067m/z	166.497	168.231	123.863	100.837	131.728	138.231
3.54_502.1686m/z	166.405	150	178.273	97.9177	98.4483	138.209
19.02_305.1101m/z	122.48	141.476	120.012	154.093	152.865	138.185
3.20_494.1744m/z	190.975	55.653	241.807	0	200.768	137.841
17.52_418.1486m/z	124.893	145.209	156.555	147.407	114.74	137.761
12.60_668.3147m/z	54.588	146.289	189.25	149.541	148.398	137.613
1.44_496.2041m/z	125.649	144.295	152.176	148.118	114.964	137.041
15.83_575.2231m/z	111.083	184.213	128.454	129.074	132.142	136.993
18.37_602.2130m/z	95.763	186.006	142.904	143.386	116.005	136.813
20.99_532.1979m/z	104.117	190.519	129.842	120.356	139.09	136.785
21.20_425.1915m/z	113.82	196.762	148.947	160.799	63.4955	136.765
13.05_596.1414m/z	107.797	148.752	143.772	128.134	153.927	136.477
5.57_770.2645m/z	147.419	139.784	105.719	129.618	159.247	136.358
17.66_489.2232m/z	42.2831	147.314	174.465	137.887	179.802	136.35
1.45_261.0700m/z	138.185	150.013	157.998	114.423	119.951	136.114
11.49_474.1862m/z	116.214	141.107	128.013	185.561	109.564	136.092
8.89_253.1330m/z	92.1104	162.227	169.707	135.41	120.993	136.09
3.39_473.0846m/z	100.272	143.547	157.603	130.776	148.141	136.068
15.98_713.3494m/z	94.1259	200.052	67.8001	152.519	165.559	136.011
2.84_432.1264m/z	151.607	85.3662	165.543	203.28	73.3412	135.828
9.33_541.2847m/z	197.411	164.962	117.338	97.3456	101.304	135.672
11.42_601.9156m/z	124.236	130.427	139.055	165.675	117.708	135.42
11.87_460.1823m/z	149.912	190.023	70.8222	108.475	157.12	135.27
7.50_449.0774m/z	167.422	153.06	131.864	110.18	112.492	135.004
32.54_216.8518m/z	95.8123	225.677	187.737	122.406	43.2908	134.985
22.90_431.2251m/z	108.427	171.504	136.22	131.158	127.48	134.958
2.16_338.0528m/z	99.8389	212.17	72.5278	209.796	79.8834	134.843
6.68_277.0703m/z	156.945	116.726	182.151	127.933	90.3447	134.82
14.42_546.1735m/z	101.233	174.84	210.08	97.9605	89.9374	134.81
6.45_425.1913m/z	139.938	147.391	163.926	129.259	92.3323	134.569
18.12_540.2535m/z	117.267	164.599	146.986	113.404	129.603	134.372
14.62_569.1698m/z	112.5	170.646	140.444	151.182	97.0712	134.369
9.21_485.9322m/z	261.103	66.5754	125.839	134.353	83.875	134.349
12.97_680.1781m/z	104.535	90.423	221.862	144.364	109.934	134.224
4.64_245.1126m/z	106.192	145.681	147.216	190.039	81.5027	134.126
0.79_359.9411m/z	173.36	139.414	110.449	128.631	118.309	134.033
26.67_456.1636m/z	105.759	141.016	113.274	129.397	180.669	134.023
6.39_500.2234m/z	120.389	174.789	124.787	113.622	135.686	133.855
6.31_284.1219m/z	102.023	143.992	152.176	149.684	119.892	133.554
20.15_425.1919m/z	116.44	191.431	149.615	134.384	75.829	133.54
6.73_338.1236m/z	143.086	103.108	137.887	154.282	128.517	133.376
5.23_348.1206m/z	96.3423	156.724	207.138	128.002	78.6627	133.374
3.41_516.1806m/z	128.681	155.83	182.035	48.6271	150.662	133.167
11.49_630.0673m/z	109.035	160.5	122.159	156.592	116.77	133.011
31.22_492.1177m/z	107.12	242.955	97.8259	124.867	91.9349	132.941
27.49_353.4093m/z	125.404	149.067	134.407	110.696	144.925	132.9
2.49_227.1134m/z	116.343	117.037	137.702	169.11	124.187	132.876
6.44_465.1842m/z	127.37	139.517	144.386	154.159	98.7782	132.842
11.69_528.2504m/z	116.255	131.24	192.905	98.5398	125.11	132.81
31.64_415.2490m/z	107.12	158.496	150.351	118.082	129.887	132.787
7.89_751.3171m/z	73.6546	116.447	159.624	144.325	169.461	132.702
2.22_504.1799m/z	173.959	159.563	212.033	7.02109	110.319	132.579
2.10_275.1237m/z	103.312	48.7057	168.856	196.615	144.771	132.452
7.88_366.1580m/z	137.899	64.9986	169.763	167.178	121.98	132.364
3.23_413.1558m/z	101.4	220.589	87.9025	109.146	142.705	132.349
23.68_398.0380m/z	127.702	166.039	128.924	131.62	107.007	132.259
9.78_506.1743m/z	113.396	163.784	164.916	138.018	80.5697	132.137
17.67_572.1173m/z	83.5106	155.378	118.84	197.68	104.194	131.921
0.96_338.7903m/z	114.469	165.903	154.829	182.142	42.0142	131.872
2.32_373.1237m/z	150.254	190.887	154.097	24.3423	139.666	131.849
28.43_329.2314m/z	119.885	149.706	135.451	122.543	131.419	131.801
1.27_509.1222m/z	81.5016	193.601	177.079	103.828	102.742	131.75
12.61_504.1958m/z	135.07	181.447	89.2599	131.78	120.566	131.625
3.44_413.1574m/z	47.2419	0	38.6036	556.432	15.79	131.614
8.43_511.1351m/z	130.046	139.703	138.924	148.944	100.216	131.567
2.75_698.2882m/z	70.4025	180.576	170.731	66.4832	169.356	131.51
19.06_767.3303m/z	78.2993	154.124	159.524	80.1589	185.442	131.51
17.68_489.2176m/z	170.841	148.861	113.451	140.011	83.723	131.377
20.98_500.2279m/z	0	0	0	0	656.607	131.321
7.34_656.2787m/z	88.5108	104.712	191.564	195.407	75.6239	131.164
2.12_275.1231m/z	87.0355	281.73	50.5064	169.491	66.2014	130.993
9.22_487.9318m/z	242.703	49.4698	161.965	154.8	45.832	130.954
26.29_397.2174m/z	118.977	144.232	120.075	123.301	147.983	130.914
22.02_344.0364m/z	167.345	104.355	147.409	136.689	98.1969	130.799
5.56_587.2224m/z	173.249	134.607	139.656	138.115	68.0763	130.74
13.69_397.1462m/z	140.005	126.769	129.766	136.38	120.731	130.73
31.94_472.0647m/z	122.357	115.896	131.323	88.0316	195.143	130.55
32.27_277.1429m/z	122.471	146.083	119.397	126.135	137.769	130.371
12.31_452.0219m/z	63.979	198.019	166.369	114.288	107.956	130.122
6.27_282.0958m/z	94.3512	150.531	154.697	139.967	110.113	129.932
3.09_477.2075m/z	119.617	131.016	123.895	142.666	132.336	129.906
26.84_413.3049m/z	99.1839	163.955	118.271	100.92	167.059	129.878
1.64_348.0451m/z	138.884	116.533	150.244	67.3728	175.128	129.633
11.41_324.1542m/z	120.897	98.2497	159.734	120.797	148.09	129.554
15.00_223.0594m/z	111.574	159.038	136.071	110.805	130.136	129.525
28.32_553.2096m/z	65.5556	158.631	147.496	140.529	134.172	129.277
12.80_814.2620m/z	107.816	102.001	182.217	122.334	131.318	129.137
13.31_470.9574m/z	109.407	153.303	124.959	142.594	115.083	129.069
25.47_456.1626m/z	111.026	175.316	113.686	112.84	131.086	128.791
27.01_459.9897m/z	117.333	126.662	131.725	163.839	104.161	128.744
3.96_387.1391m/z	100.515	41.8453	238.74	45.069	215.273	128.289
2.88_399.1391m/z	135.372	217.172	159.26	17.1615	112.031	128.199
3.75_401.1501m/z	21.5588	215.048	86.2069	304.213	13.238	128.053
8.33_529.2166m/z	139.683	122.441	150.535	122.431	104.728	127.964
32.28_415.1865m/z	133.343	149.352	113.932	106.439	136.638	127.941
15.13_357.1174m/z	117.561	90.2067	168.421	92.0541	171.303	127.909
7.63_438.1350m/z	100.031	117.518	182.435	149.835	89.5383	127.872
17.42_493.1908m/z	86.4082	124.584	157.003	156.689	114.456	127.828
4.59_257.1108m/z	85.014	139.189	161.637	147.239	106.058	127.828
4.08_482.1554m/z	117.161	249.285	68.2552	149.592	53.8513	127.629
5.42_655.2193m/z	188.186	31.5444	76.6894	162.068	179.486	127.595
12.78_597.1265m/z	131.863	142.48	120.147	96.4446	146.587	127.504
24.81_353.2314m/z	97.5049	154.442	133.237	104.473	147.793	127.49
4.67_530.1961m/z	121.609	146.056	159.504	98.2768	111.818	127.453
15.42_654.3727m/z	62.9303	158.941	87.3652	194.101	133.375	127.343
14.11_373.1392m/z	129.237	140.506	151.206	135.615	80.1084	127.335
18.96_411.1763m/z	101.597	162.203	144.657	182.497	45.3618	127.263
25.17_249.2974m/z	117.311	124.136	142.578	129.875	122.254	127.231
20.09_452.0254m/z	150.482	137.277	115.988	106.549	125.651	127.189
14.44_794.3286m/z	104.906	99.5969	195.829	136.94	98.3373	127.122
4.41_660.2226m/z	114.764	165.5	104.414	167.621	83.2076	127.101
32.13_383.2403m/z	109.111	122.935	109.602	129.32	164.344	127.062
16.99_550.0742m/z	101.264	117.997	118.199	152.254	145.448	127.032
2.59_284.0759m/z	113.267	191.447	136.049	58.2443	134.903	126.782
7.36_347.1224m/z	109.723	125.138	124.903	150.909	123.139	126.762
23.61_309.2055m/z	118.141	143.991	131.626	116.922	121.989	126.534
22.04_250.1077m/z	109.956	118.841	128.066	134.998	140.474	126.467
1.45_702.1941m/z	67.1275	173.123	101.864	164.166	125.699	126.396
10.20_426.1729m/z	120.833	165.105	153.562	145.324	45.6965	126.104
17.46_558.1043m/z	95.6229	115.259	158.682	162.814	97.786	126.033
11.57_562.2400m/z	88.6142	136.495	164.389	112.365	128.276	126.028
18.90_544.2246m/z	120.029	179.419	123.855	134.631	71.986	125.984
20.15_347.2417m/z	166.209	131.163	126.817	99.9583	103.916	125.613
0.93_398.8482m/z	83.6673	114.571	127.909	134.997	164.922	125.213
[truncated: 4,080 more rows]

## Sheet: A. affinis without salt
Note: This list contains some positive ionizations, but only ESI negative were considered for identification purposes.
Aspergillus affinis without salt
sample	R1	R2	R3	R4	R5	Mean	Hit1	MF	RMF	CATEGORY
1.04_377.0851m/z	258606	271309	249279	265163	256243	260120	Maltose	905	828	Carbohydrate	C12H22O11				compounds identified with unknown function
10.98_273.0070m/z	126824	123553	121573	115511	118356	121163				Unknown
1.08_539.1376m/z	117764	117561	110522	111469	118747	115213	Maltotriose	866	842	Sugar	C18H32O16
8.17_257.0120m/z	108364	111777	114156	114672	116662	113126	Unknown			Unknown
1.05_379.0825m/z	88358.4	93857.6	83718.2	89823.5	87399.8	88631.5	Daunomycinone	13	181	Naphthacene	C21H18O8
27.01_402.0746m/z	71948.8	80252.3	71069.6	72173.6	73910.7	73871	Ochratoxin A	74	401	Mycotoxin	C20H18ClNO6
1.10_701.1903m/z	64852.7	61300.1	56441.6	60797	66681	62014.5	Laminaritetraose	332	957	Sugar	C24H42O21
10.03_273.0068m/z	55190.6	50963.3	57587.3	53291.5	53825.9	54171.7				Unknown
17.30_431.2294m/z	47012.4	51082.7	45388.4	47028.5	47897.5	47681.9				Unknown
31.78_311.2225m/z	43758.2	48531.3	46418.4	49352.8	45951.8	46802.5	Unknown (carbon number 19), C19H34O4	742	837	Fatty acid	C19H34O4
1.08_541.1356m/z	42249.6	39150.6	37432.2	40500	41314.8	40129.4	Unknown			Unknown
10.73_247.0275m/z	37821.6	40404.5	38673.4	36592.1	39892	38676.7	Unknown			Unknown
23.20_368.1134m/z	30998.2	33942.8	31592.5	32510.7	32478.5	32304.6	2-Chloro-N6-cyclopentyladenosine	4	196	Nucleosides	C15H20ClN5O4
2.63_549.0872m/z	32770.7	33676.2	30516.3	32648.3	31884	32299.1	5-(3-(2-(7-Chloroquinolin-2-yl)ethenyl)phenyl)-8-dimethylcarbamyl-4,6-dithiaoctanoic acid	3	127	RCarboxilic acid	C26H27ClN2O3S2
2.50_454.1920m/z	28887.4	30196.9	28710	28627.3	30029.7	29290.3	Acetic acid	0	11	carboxylic acid	C25H29N3O3
1.90_452.1398m/z	29012.8	31141.3	26627.1	30184.4	29086.3	29210.4	Unknown			Unknown
8.67_401.0537m/z	24103.3	26410.3	24966.7	31987.9	33506.6	28195	Unknown			Unknown
6.61_628.1987m/z	28267.9	31433.8	29016.9	26102.9	25662	28096.7	Unknown			Unknown
4.40_646.2090m/z	23849.5	28504.9	25719.9	27143.5	26707.3	26385	Unknown			Unknown
27.00_404.0719m/z	24775	26504.4	22937.3	24850.2	24760.6	24765.5	2-hydroxypentyl glucosinolate (CCR vessel)	9	202	Carbohydrate	C12H23NO10S2
7.27_628.1985m/z	22139.8	29255.2	27724.8	20295	21229.1	24128.8	Unknown			Unknown
9.21_167.0343m/z	18351.6	23149	20478.2	20302.6	21826.1	20821.5	Lecanoric acid	967	977	Phenolic compound	C16H14O7
4.96_666.2618m/z	19114.8	21489.9	19588	21960.3	20803.7	20591.3	Unknown			Unknown
1.86_476.1511m/z	19097.7	21986.3	18279.4	21701.8	19859.4	20185	Unknown			Unknown
8.14_177.0550m/z	17949.7	19810.6	20329.3	19341.3	20968	19679.8				Unknown
1.31_290.0872m/z	18671.4	20512.6	19249.5	18825.4	20156.4	19483.1	N-Fructosyl pyroglutamate	284	801		C11H17NO8
15.70_432.8428m/z	19837.2	20173.5	17924.2	19163.7	18949.3	19209.6	Unknown			Unknown
2.57_602.1827m/z	17425.8	19210	18232.9	19490.9	18273.1	18526.6	Unknown			Unknown
4.78_666.2621m/z	18527.1	20059.9	17663	17856.1	17738.9	18369	Unknown			Unknown
7.19_628.1990m/z	16270.7	19558.3	20119.5	16693.1	16096.8	17747.7	Unknown			Unknown
1.31_452.1399m/z	15681	17932.4	16484.4	17204.3	18741.4	17208.7	Unknown			Unknown
1.65_290.0871m/z	15931.8	15909.2	15356	17782.8	15975.7	16191.1	N-Fructosyl pyroglutamate	200	778		C11H17NO8
7.57_289.0014m/z	18893.6	15660.7	13244.1	14865.7	16388.8	15810.6	Catechin	51	515	Flavonoid	C15H14O6
4.51_647.2658m/z	14958	15733.2	14124	15638	14905.6	15071.8	Bavachin	0	36	Flavonoids	C20H20O4
20.88_325.1649m/z	12406.3	14537.6	13275.8	13707.7	13712.9	13528.1	5-acetyloxy-3-(hydroxymethyl)-2-oxo-6-propan-2-ylcyclohex-3-en-1-yl] 3-methylbutanoate	5	75	Terpenes	C17H26O6
18.37_327.1803m/z	13122.6	14473.7	12468	13257.8	13749.4	13414.3				Unknown
9.35_329.1054m/z	12382.2	15064.9	13009	13232.9	13295	13396.8	4,2'-Dihydroxy-3,4',6'-trimethoxychalcone	175	817		C18H18O6
25.17_249.1489m/z	12409.7	13297.5	13181.3	13364.8	13087.5	13068.2	3,5-Di-tert-butyl-4-hydroxybenzoic acid	55	481	Phenolic compound	C15H22O3
1.13_863.2428m/z	14536.7	12983.8	10440.6	11137.9	12700.5	12359.9	Genistin	0	29	Phenolic Compound	C21H20O10
3.36_680.2761m/z	12036.1	13676.7	11404.8	12572.5	12035.5	12345.1	Unknown			Unknown
12.28_193.0500m/z	11492.2	12661.1	12286.1	12118.9	11946.3	12100.9	Methyldopa	338	722	Catecholamine	C10H13NO4
18.29_704.2502m/z	11157.4	13351.4	11683.2	11333.4	12027.9	11910.6	DFLNHc	0	20	sugar	C52H88N2O39
1.96_856.3202m/z	10660.8	13446	11166.6	12399.4	11631.3	11860.8	Unknown			Unknown
16.34_443.2291m/z	11997.7	12960	10642.7	11538.7	11583	11744.4	O-Desmethylastemizole	23	527	Benzimidazoles	C27H29FN4O
2.70_588.1090m/z	11282.8	11772.2	11596.7	11612.2	11422.1	11537.2	Unknown			Unknown
4.07_646.2092m/z	10522	11385.7	10606.6	11065.9	10609.3	10837.9	Unknown			Unknown
4.29_204.9803m/z	10437.1	10475	10443.8	10986.4	11108.1	10690.1	Unknown			Unknown
15.85_371.1243m/z	10647.4	11336.1	9862.21	10941	10372.2	10631.8	G(8-O-4)5HFA'2 ()	0	32	Polyketide	C20H20O7
3.22_666.2619m/z	10438	11253.1	10072.2	10665.9	10553.8	10596.6	Unknown			Unknown
7.17_348.1441m/z	10941.8	10778.6	11328.4	9430.05	8866.38	10269	His-Gly-His	7	181	Amino acid	C14H19N7O4
4.32_563.1022m/z	10085.2	10118.4	10245.6	10294.6	10564.6	10261.7	Theaflavin 3-gallate	0	9	Phenolic compound	C36H28O16
5.37_647.2652m/z	10151.3	10633.5	9821.22	9197.55	9353.65	9831.44	Bavachin	1	41	Unknown
3.71_680.2771m/z	9083.14	10448.5	9622.32	10394.6	9307.53	9771.22	Unknown			Unknown
4.60_427.1711m/z	8582.04	10041.6	10371.2	9846.83	9623.54	9693.06	PG 11:0	0	34		C17H33O10P
6.02_203.0011m/z	8423.18	9541.88	9184.17	9932.01	10395.8	9495.41				Unknown
4.26_646.2093m/z	9956.15	9286.52	8923.91	9162.3	9392.13	9344.2	Unknown			Unknown
10.04_193.0498m/z	9561.77	8647.43	10205.1	8609.69	9510.24	9306.84	Carbidopa	898	937	Catecholamine	C10H14N2O4
2.26_602.1821m/z	10392.4	9761.53	9486.07	7719.3	8870.12	9245.89	Unknown			Unknown
1.79_476.1513m/z	8390.08	9446.94	9832.91	9466.21	9021.86	9231.6	C22H25NO8	0	106	Polyketide	C22H25NO8
3.93_562.1182m/z	8788.23	9211.82	9290.91	9241.11	8967.3	9099.87	Unknown			Unknown
8.11_414.0856m/z	7528.29	8042.94	9764.71	9399.14	9668.15	8880.65	C22H22BrNO2	0	89		C22H22BrNO2
2.27_548.1029m/z	8441.59	9478.65	8151.02	8480.68	8396.69	8589.73	Unknown			Unknown
2.83_526.2034m/z	7911.36	8313.47	8453.05	8854.95	8581.08	8422.78	Unknown			Unknown
1.05_179.0551m/z	7865.96	8947.77	7963.68	8369.52	8164.82	8262.35	Unknown			Unknown
9.85_508.1820m/z	6905.52	8369.04	9276.28	8050.42	8595.66	8239.38	Unknown			Unknown
3.70_966.3585m/z	6863.5	9361.62	8020.28	8550.28	7496.3	8058.4	Unknown			Unknown
4.51_526.2026m/z	7979.87	8036.75	8215.47	7799.08	8086.96	8023.63	Unknown			Unknown
18.30_450.0298m/z	8904.09	8455.27	6952.98	7783.96	7810.62	7981.38				Unknown
3.20_680.2779m/z	7477.17	8275.19	8110.75	7953.03	7909.11	7945.05	Unknown			Unknown
6.26_654.2087m/z	7678.06	8236.37	8459.26	7765.54	7370.86	7902.02	Unknown			Unknown
1.80_257.0768m/z	6801.46	8144	7307.53	8720.16	8012.17	7797.06	L-Pyroglutamic acid	312	880	Polyketide	C5H7NO3
23.40_329.2324m/z	7308.99	7974.49	7412.78	7647.87	8160.44	7700.91	C18H34O5	420	740	Fatty acid	C18H34O5
5.41_494.1765m/z	7731.64	7587.84	7436.8	7586.28	7861.81	7640.88	Unknown			Unknown
6.02_654.2085m/z	6982.06	7937.71	7799.34	7645.42	6562.8	7385.46	Unknown			Unknown
4.48_587.1132m/z	6961.83	7404.67	6973.14	7680.32	7111.22	7226.24	C26H28O13	0	14		C26H28O13
17.10_431.1372m/z	6973.57	7116.37	6419.25	6905.22	6857.58	6854.4	C22H24O9	0	88		C22H24O9
9.22_387.9876m/z	6715.23	7347.55	6859.96	6350.3	6984.46	6851.5	Unknown			Unknown
7.45_722.1774m/z	6509.41	7286.86	6648.58	7136.01	6490.91	6814.35	Unknown			Unknown
5.26_654.2082m/z	6898.06	7254.12	6641.94	6195.31	6806.77	6759.24	Unknown			Unknown
26.29_329.2326m/z	6234.5	7411.42	6411.84	6703.16	6811.05	6714.39	C18H34O5	342	799	Fatty Acid	C18H34O5
3.83_646.2091m/z	6431.12	6364.28	6718.06	6974.45	7029.39	6703.46	Unknown			Unknown
2.92_666.2620m/z	5847.76	6721.68	6284.99	7198.48	6605.55	6531.69	Unknown			Unknown
23.71_329.2328m/z	5815.51	6436.31	7536.76	6570.65	6238.28	6519.5	C18H34O5	282	599	Fatty Acid	C18H34O5
4.60_257.1133m/z	5749.7	6273.24	6619.14	6705.42	6826.67	6434.83	L-Saccharopine	461	720	Amino acid	C11H20N2O6
1.04_375.0682m/z	6256.3	6575.71	6315.58	6229.04	6395.34	6354.4	C11H21O12P	2	117	Lipid	C11H21O12P
3.09_496.2027m/z	6225.66	6441.59	6350.94	6211.33	6501.76	6346.26	Kelampayoside A	6	238	Phenolic compound	C20H30O13
13.23_543.1980m/z	6551.26	5880.48	6310.19	6498.88	6152.09	6278.58	2',6'-Dihydroxy 4'-methoxydihydrochalcone	0	6	Phenolic compound	C16H16O4
6.33_526.2159m/z	5974.17	6772.5	6175.15	6120.93	5878.76	6184.3	Unknown			Unknown
2.75_698.2882m/z	5302.18	6922.07	6577.35	6030.77	6075.72	6181.62	Unknown			Unknown
28.31_453.2849m/z	5684.5	6548.79	5841.32	6028.15	6070.57	6034.66				Unknown
17.57_428.1707m/z	5632.96	6789.87	6005.02	5917.28	5743.67	6017.76	C14H28NO8P	2	57		C14H28NO8P
9.10_498.2445m/z	5691.9	6571.11	6205.44	5266.98	6187.16	5984.52	C20H40NO8P	0	37		C20H40NO8P
17.27_475.2556m/z	5804.65	6194.44	6148.7	5758.19	5796.35	5940.47				Unknown
26.47_329.2326m/z	5718	6231.51	5745.57	5840.18	5940.82	5895.21	C18H34O5	233	706	Fatty Acid	C18H34O5
32.96_742.5391m/z	60.1427	1539.78	10597	6765.74	10058.4	5804.22				Unknown
23.21_329.2325m/z	5662.7	6102.58	5583.28	5869.6	5767.54	5797.14				Unknown
3.94_586.1290m/z	5857.39	5632.78	5451.86	5680.29	5998.76	5724.22	Unknown			Unknown
1.05_341.1078m/z	5805.64	5575.6	5392.83	5858.73	5731.7	5672.9	Palatinose	493	637	Sugar	C12H22O11
26.99_500.9910m/z	5940.29	6222.26	5188.17	5672.48	5115.66	5627.77	Unknown			Unknown
9.30_356.1807m/z	5148	6510.21	5356.29	5508.07	5554.36	5615.39	Unknown			Unknown
2.48_316.1028m/z	5078.88	5723.05	5705.23	5363.26	5514.07	5476.9	Celastramycin A	0	127	Phenolic compound	C17H18Cl3NO3
13.55_543.1976m/z	5324.01	5907.92	5034.61	5448.81	5191.69	5381.41	2',6'-Dihydroxy 4'-methoxydihydrochalcone	0	13	dihydrochalcones	C16H16O4
5.80_680.2400m/z	5997.98	4990.52	5603.46	5271.52	4935.44	5359.78	Unknown			Unknown
14.33_292.9303m/z	5097.87	5648.2	5266.23	5248.24	5308.74	5313.86	Unknown			Unknown
13.29_371.1240m/z	5267.97	5565.23	4755.99	5395.44	5260.86	5249.1	G(8-O-4)5HFA'2	0	38		C20H20O7
9.87_760.3046m/z	4594.51	5579.37	5503.87	5128.64	5268.36	5214.95	Unknown			Unknown
3.91_680.2762m/z	5157.58	5143.03	5048.66	5394.81	5166.68	5182.15	Unknown			Unknown
15.86_428.1708m/z	4321.52	5387.94	5401.35	5413.66	4911.66	5087.23	C23H22O7	1	45		C23H22O7
9.51_275.1030m/z	5803.8	5323.72	4727.58	4812.13	4681.06	5069.66	Unknown (carbon number 14), C14H16N2O4	696	952	Pyrimidines	C14H16N2O4
2.78_666.2620m/z	4852.22	5240.98	4960.59	4964.41	5033.24	5010.29	Unknown			Unknown
2.06_257.0767m/z	4918.03	4951.58	4974.04	5036.41	4949	4965.81				Unknown
7.46_757.1732m/z	4304.78	5479.08	4678.46	5348.14	4794.05	4920.9	Unknown			Unknown
20.86_263.1646m/z	4352.41	5478.4	4741.62	4859.54	5011.72	4888.74	Dinor-12-oxophytodienoic acid	113	634	phytohormone	C16H24O3
23.59_325.2009m/z	4457.18	4907.2	5281.21	4968.08	4729.04	4868.54	Unknown (carbon number 18)	111	274		C18H30O5
20.86_450.0296m/z	4799.58	5441.46	4315.86	4739.94	4777.12	4814.79	Unknown			Unknown
10.83_401.0536m/z	4796.7	5024.27	4829.43	4571.03	4829.18	4810.12	Unknown			Unknown
21.74_498.2124m/z	4596.2	4852.33	4461.4	4881.54	5247.99	4807.89				Unknown
12.49_351.1076m/z	4903.18	5130.37	4366.06	4700.5	4834.61	4786.94	N-(4-Cyanophenyl)glycine	0	25	Unknown	C9H8N2O2
5.39_654.2090m/z	4866.84	4942.86	4584.65	4663.88	4843.6	4780.37	Unknown			Unknown
18.29_452.0270m/z	5377.37	5314.83	3999.07	4479.83	4688.4	4771.9				Unknown
3.56_498.1351m/z	4667.23	4458.71	4695.41	4937.97	4490.2	4649.9				Unknown
17.28_511.2321m/z	4690.79	4935.9	4600.58	4344.21	4596.98	4633.69				Unknown
9.68_534.2214m/z	4470.96	4895.5	4573.55	4580.71	3708.85	4445.91	Unknown			Unknown
9.55_534.2213m/z	4623.32	4926.24	3917.32	4310.15	4260.33	4407.47	Unknown			Unknown
10.22_314.1138m/z	4202.76	4740.29	4456.25	4026.41	4573.32	4399.8	Pyroglutamyltryptophan	899	922	Amino acid	C16H17N3O4
9.17_387.0861m/z	3908.75	4649.18	4567.83	4132.17	4629.25	4377.44	Unknown			Unknown
9.32_297.1237m/z	4079.19	4955.74	4276.28	4157.13	4402.04	4374.08	C17H16N2O3	2	41	Thiadiazol	C17H16N2O3
13.66_543.1982m/z	4341.36	4607.39	4262.79	4463.13	4189.64	4372.86	Strictosamide	0	16	Alkaloid	C26H30N2O8
18.29_740.2263m/z	3920.47	4677.64	4386.21	4487.47	4283.62	4351.08	Unknown			Unknown
2.17_548.1026m/z	4303.88	4626.91	3976.09	4541.48	4185.11	4326.7	Unknown			Unknown
12.30_355.0117m/z	3582.67	3725.78	4983.73	4449.97	4619.1	4272.25	3-(3,3-Dichloro-2-hydroxypropyl)-6,8-dimethoxy-1H-2-benzopyran-1-one	0	19		C14H14Cl2O5
3.96_602.1248m/z	4106.56	4272.62	4604.06	4241.93	4098.35	4264.71	Unknown			Unknown
17.39_394.1859m/z	3923.58	4486.42	4493.13	4226.19	4192.8	4264.42	3,4,5-Trimethoxycocaine	21	194		C20H27NO7
4.41_257.1133m/z	4089.49	4214.12	4035.36	4203.03	4595.06	4227.41	L-Saccharopine	285	540	Amino acid	C11H20N2O6
3.44_445.1454m/z	4068.06	4092	4167.29	4212.32	4319.92	4171.92	C16H31O12P	2	93	Unknown	C16H31O12P
20.89_704.2504m/z	3201.16	4760.77	4295.04	4195.26	4366.52	4163.75	DFLNHc	0	12	Sugar	C52H88N2O39
13.12_276.9356m/z	4094.15	4461.33	3886.42	4307.02	3950.44	4139.87	Unknown			Unknown
20.10_325.1649m/z	4072.39	4362.05	3972.84	3813.12	4365.4	4117.16	[5-Acetyloxy-3-(hydroxymethyl)-2-oxo-6-propan-2-ylcyclohex-3-en-1-yl] 3-methylbutanoate	26	286		C17H26O6
4.42_699.1211m/z	3973.44	4007.99	4051.99	4475.01	4074.09	4116.5	Unknown			Unknown
8.94_433.0803m/z	4081.01	3973.52	3927.66	4061.6	4489.92	4106.74	Avicularin	175	806
12.84_799.3187m/z	3951.07	3557.81	4153.47	3584.56	5221.85	4093.75	Unknown			Unknown
4.11_602.1241m/z	3741.23	4485.48	3915.35	4330.11	3987.76	4091.99	Unknown			Unknown
11.40_413.2280m/z	4134.73	4058.46	4059.79	4158.18	3998.12	4081.85	Unknown			Unknown
17.32_659.2451m/z	4043.96	4298.56	4110.38	4031.04	3916.21	4080.03	Unknown			Unknown
3.03_561.1346m/z	3980.23	3998.54	4124.32	4167.8	4023.11	4058.8	Unknown			Unknown
5.07_680.2778m/z	3743.22	4395.31	3738.69	4160.8	4167.26	4041.06	Unknown			Unknown
3.05_526.2030m/z	3555.06	3972.64	3916.33	4259.35	4194.84	3979.65	Unknown			Unknown
7.84_279.0169m/z	4824.53	4180.45	3253.62	3913.94	3708.28	3976.17	Unknown			Unknown
2.52_616.2450m/z	3906.65	4386.44	3750.42	4058.43	3663.87	3953.16	Unknown			Unknown
8.10_722.1788m/z	5843.93	2938.71	3107.15	4604.66	3121.32	3923.15	Unknown			Unknown
10.75_306.9464m/z	4087.97	4012.03	3893.26	3477.29	4067.06	3907.52	5'-Iodoresiniferatoxin	49	346	Terpene	C37H39IO9
4.52_477.2073m/z	3838.59	3805.46	3827.59	3980.13	3987.86	3887.93	4-(2-Hydroxyethyl)piperazine-1-ethanesulfonic acid	58	625		C8H18N2O4S
10.56_329.0326m/z	3695.88	4256.85	3915.76	3761.24	3738.34	3873.61	Unknown			Unknown
11.30_787.3152m/z	3886.52	4092.21	3799.03	4026.29	3561.99	3873.21	Unknown			Unknown
23.20_324.1232m/z	3869.83	4056.52	3620.55	3798.65	3971.19	3863.35	Tapentadol O-sulfate	256	866		C14H23NO4S
4.40_476.1510m/z	3885.55	3726.85	3592.86	3906.15	4190.4	3860.36	Unknown			Unknown
2.04_602.1827m/z	3592.85	4001	3749.02	3989.49	3926.51	3851.77	Unknown			Unknown
8.05_757.1726m/z	3806.68	3990.68	4793.15	2896.76	3557.37	3808.93	Unknown			Unknown
1.35_863.2438m/z	2672.68	2808.28	4875.04	4747.93	3898.29	3800.44	Genistin	0	37	Phenolic Compound	C21H20O10
2.96_431.1298m/z	3489.93	4006.25	3884	3995.42	3539.39	3783	O-Desmethylgefitinib	0	13	Quinazoline	C21H22ClFN4O3
5.03_415.1707m/z	3785.13	4054.2	3509.35	3701.07	3779.91	3765.93	C21H28O7	0	31		C21H28O7
19.84_303.2169m/z	3682.09	4256.76	3542.14	3380.8	3921.8	3756.72	Aleuritic acid	58	232	Fatty acid	C16H32O5
3.74_562.1180m/z	4152.62	3860.81	3409.15	3704.63	3540.29	3733.5	Unknown			Unknown
7.88_387.0857m/z	4482.96	3495.71	3573.3	3550.47	3506.95	3721.88	Unknown			Unknown
20.41_303.2169m/z	3609.04	4092.65	3481.93	3620.17	3709.86	3702.73	Aleuritic acid	26	190	Fatty acid	C16H32O5
3.19_445.1446m/z	3372.42	3676.66	3604.66	3740.06	3948.43	3668.44	C21H26O9	1	48		C21H26O9
11.93_663.2141m/z	3739.98	3922.54	3425.58	3665.45	3475.17	3645.74	Unknown			Unknown
10.87_528.2524m/z	4112.47	3831.41	3418.78	3203.13	3642.54	3641.67	Unknown			Unknown
1.44_496.2041m/z	3684.03	3559.45	3324.64	3638.16	3786.23	3598.5	Kelampayoside A	0	192	Phenolic compound	C20H30O13
6.83_756.1864m/z	3497.18	4059.74	4586.85	3010.05	2619.46	3554.66	Unknown			Unknown
3.22_496.2038m/z	3897.44	3505.72	2940.35	3669.18	3730.31	3548.6	Kelampayoside A	2	199	Phenolic compound	C20H30O13
29.19_309.1732m/z	3633.49	2997.03	3702.71	3610.52	3553	3499.35	Mestranol	80	796	Estrogen	C21H26O2
4.55_538.1160m/z	3343.09	3522.47	3392.89	3591.83	3618.06	3493.67	Unknown			Unknown
7.06_787.3338m/z	3545.45	3892.21	3521.28	3796.62	2640.9	3479.29	Unknown			Unknown
10.55_749.3128m/z	3139.66	3744.18	3629.58	3383.38	3374.9	3454.34				Unknown
26.86_475.3054m/z	3202.12	3726.22	3317.57	3479.98	3392.1	3423.6	Unknown			Unknown
13.05_371.1240m/z	3277.76	3504.64	3249.91	3372.67	3648.32	3410.66				Unknown
5.20_401.1916m/z	3145.63	4040.73	3141.23	3385.18	3323.75	3407.3	C23H30O7	0	26		C23H30O7
4.96_496.2031m/z	3319.74	3248.78	3432.64	3576.82	3446.43	3404.88	Kelampayoside A	1	174	Phenolic compound	C20H30O13
9.39_356.1807m/z	3661.88	3681.28	3234.13	3330.42	3074.66	3396.47	Unknown			Unknown
5.61_512.1998m/z	3317.92	3800.27	3508.08	2908.67	3397.2	3386.43	Octanediamide	57	274		C27H31N3O5	Sugar
31.57_401.2691m/z	3161.3	3552.31	3362.91	3362.24	3481.62	3384.08	C25H38O4	251	763	Fatty acid	C25H38O4
13.39_357.1366m/z	3289.61	3709.02	3164.42	3394.16	3355.74	3382.59	Matairesinol	362	997	Phenylpropanoid	C20H22O6
20.87_740.2260m/z	2415.92	3920.92	3565.39	3422.23	3506.26	3366.14	Unknown			Unknown
31.77_502.1501m/z	3423.68	3655.29	3205.55	3316.26	3101.61	3340.48	Unknown			Unknown
23.49_325.2009m/z	3380.17	3478.85	3268.05	3119.19	3442.94	3337.84	Unknown (carbon number 18	80	407		C18H30O5	Polyketide
1.87_243.0614m/z	3348.62	3524.51	2814.6	3523.38	3272.43	3296.71	Uridine	19	394	Sugar	C9H12N2O6
5.57_680.2785m/z	3034.86	3425.61	3535.99	3456.34	2991.77	3288.91	Unknown			Unknown
2.45_549.0886m/z	1236.96	2725.64	3371.18	4890.2	4120.94	3268.98	5-(3-(2-(7-Chloroquinolin-2-yl)ethenyl)phenyl)-8-dimethylcarbamyl-4,6-dithiaoctanoic acid	1	161	Receptor	C26H27ClN2O3S2
9.15_342.9132m/z	3031.23	3539.96	3426.9	2749.52	3585.63	3266.65	Unknown			Unknown
14.75_456.1075m/z	3523.19	3243.35	3105.44	3210.53	3201.2	3256.74				Unknown
18.29_425.0898m/z	3350.65	3816.06	2940.81	3026.18	3065.7	3239.88				Unknown
4.55_375.0919m/z	3334.31	3254.44	3068.08	3263.86	3212.89	3226.71	Unknown			Unknown
0.92_272.9581m/z	3180	3246.66	3132.8	3152.44	3405.69	3223.52	Unknown			Unknown
1.11_759.1491m/z	3192.71	3271.41	2924.09	3601.98	3065.42	3211.12	Unknown			Unknown
20.87_452.0266m/z	3221.39	3586.06	2856.3	3181.38	3084.81	3185.99	Copper gluconate	20	365	Sugar Acid	C12H22CuO14
1.33_476.1509m/z	5064.99	2884.52	3494.97	2818.84	1624.07	3177.48	Unknown			Unknown
4.68_481.0940m/z	2734.06	3493.08	3349.51	3247.15	2930.78	3150.92	Delphinidin 3-galactoside	0	45	Flavonoid	C21H21O12
8.81_387.0854m/z	3358.41	2994.18	2977.82	3287.35	3116.07	3146.77	Pamoic acid	22	249	carboxylic acids	C23H16O6
32.59_399.2534m/z	2945.58	3393.11	3037.78	3186.72	3081.04	3128.85	FAHFAs	7	182	Fatty acid	C25H36O4
25.47_579.1037m/z	2972.48	3434.1	2981.35	3085.19	3111.88	3117	Unknown			Unknown
1.54_307.1497m/z	3050.36	3440.53	2816.13	3166.08	3000.19	3094.66				Unknown
2.37_549.0881m/z	6702.92	3295.81	1919.27	1166.08	2345.54	3085.92				Unknown
9.69_760.3070m/z	3205.57	3160.47	3216.27	3325.41	2391.41	3059.83	C34H46O18	0	20	Glycoside	C34H46O18
21.51_329.2325m/z	2855.75	3015.68	2930.75	3086.25	3367.36	3051.16	C18H34O5	558	762	Fatty Acid	C18H34O5
4.77_496.2037m/z	3313.08	3001.05	2843.38	3006.2	3058.39	3044.42	Kelampayoside A	1	259	Phenolic compound	C20H30O13
2.96_403.1344m/z	3021.07	3219.67	3055.05	2997.53	2858.98	3030.46	C21H24O9	0	118		C21H24O9
1.35_476.1506m/z	1918.4	3457.57	2586.65	3223.96	3906.63	3018.64	Unknown			Unknown
4.96_481.0946m/z	2769.19	3143.73	2825.74	3081.81	3079.59	2980.01	Delphinidin 3-galactoside	1	37	Flavonoid	C21H21O12
20.87_470.0872m/z	2947.57	3374.54	2733.98	2998.76	2840.86	2979.14	C22H19N3O5S2	0	36		C22H19N3O5S2
3.87_596.2166m/z	2846.08	2818.72	2821.53	3290.27	3089.45	2973.21	Unknown			Unknown
10.99_273.1616m/z	3103.94	2974.34	3059.38	2787.46	2867.8	2958.59				Unknown
18.30_675.2961m/z	2413.19	2986.7	3160.53	2796.42	3300.63	2931.5	ATROPINE SULFATE	0	25	Drug	C34H48N2O10S
5.23_291.0977m/z	2440.8	2856.01	3141	2789.49	3422.48	2929.96	N,N'-Dicarbobenzyloxy-L-ornithine	119	658		C21H24N2O6
31.81_311.1674m/z	2815.51	2852.28	2996.56	2991.02	2980.59	2927.19				Unknown
18.29_660.2601m/z	2842.42	3268.85	2632.16	2596.02	3279.29	2923.75	Unknown			Unknown
3.64_467.0791m/z	2810.27	2940.63	2733.04	2925.57	3063.65	2894.63	ginnalin A	0	43	Phenolic compound	C20H20O13
8.31_241.1188m/z	2678.15	2904.16	2894.82	3069.51	2901.5	2889.63	Pyroglutamyl-Isoleucine	378	665	Amino acid	C11H18N2O4
3.72_225.0870m/z	2453.6	3203.18	2768.98	2982	2977.68	2877.09	Porphobilinogen	560	961	Amines	C10H14N2O4
1.88_419.1652m/z	2894.16	3182.37	2592.31	2805.59	2774.97	2849.88	Glp-His-Pro-Gly	0	7	Amino Acid	C20H28O8
26.20_579.1033m/z	2785.34	3087.84	2651.85	2917.4	2794.12	2847.31	Unknown			Unknown
4.83_375.0919m/z	2684.42	2940.32	2757.89	2710.26	2884.1	2795.4				Unknown
3.84_218.1024m/z	2835.93	2620.37	2881.76	2773.54	2779.32	2778.18	Pantothenic acid	912	933	Vitamina	C9H17NO5
16.46_413.2183m/z	2593.26	2941.93	2756.71	2718.28	2729.2	2747.88	Unknown (carbon number 21), C21H34O8	163	539		C21H34O8
3.76_582.2041m/z	2508.47	2883.69	2671.33	2860.49	2742.45	2733.29	Isoglobotriaose-β-N(Acetyl)-Propargyl	11	210	Carbohydrate	C23H37NO16
8.15_257.1622m/z	2542.23	2638.95	2814.06	2719	2911.08	2725.06	Unknown			Unknown
14.47_239.1392m/z	2861.24	2791.46	2688.56	2545.89	2738.07	2725.04	Heptanedioic acid, 1-(2-cyclopentylidenehydrazide)	8	59	Fatty acid	C12H20N2O3
5.47_375.0918m/z	2775.94	2631	2650.95	2770.47	2698.77	2705.43				Unknown
9.13_433.0800m/z	2403.39	2684.6	3030.67	2308.14	3091.57	2703.68	Fukinolic acid	4	258	Carboxylic Acid	C20H18O11
6.84_263.0221m/z	2646.06	3113.67	3067.16	2361.41	2324.32	2702.52	3-Methoxy-4-hydroxyphenylglycol sulfate	0	44	Phenolic compound	C9H12O7S
1.07_599.0931m/z	2800.83	2906.86	2411.77	2709.85	2653.12	2696.48	Unknown			Unknown
4.93_357.1652m/z	2684.07	2810.13	2687.77	2400.21	2731.46	2662.73	C19H26O5	0	10	Polyketide	C19H26O5
5.76_255.1337m/z	2464.34	2723.01	2785.86	2669.66	2650.47	2658.67	Secobarbital	0	73	Drug	C12H18N2O3
9.61_289.0009m/z	2657.77	2827.58	2631.93	2724.75	2277.03	2623.81	Unknown			Unknown
5.66_443.1945m/z	2469.48	2898.94	2343.69	2579.71	2818.19	2622.01	Mitoxantrone	28	504	Polyketide	C22H28N4O6
5.19_375.0918m/z	2429.82	3177.7	2794.86	2585.54	2109.63	2619.51				Unknown
15.19_351.1616m/z	2437.94	2628.02	2569.74	2652.17	2803.72	2618.32	16-Phenoxytetranorprostaglandin A2	5	85	Fatty Acid	C22H26O5
10.41_401.0530m/z	2612.72	2706.35	2641.94	2536.92	2545.01	2608.59	Unknown			Unknown
4.15_530.1287m/z	2338.55	2836.38	2519.86	2582.74	2733.09	2602.12	Unknown			Unknown
1.63_200.0551m/z	2514.22	2424.82	2574.57	2806.18	2645.42	2593.04	O-Succinyl-L-homoserine	19	352	Amino acid	C8H13NO6
10.84_373.1386m/z	2610.28	2583.19	2639.74	2540.7	2575.98	2589.98	C19H26O5	0	18	Polyketide	C20H26O5
7.63_241.1186m/z	3295.54	2493.44	2498.01	2383.24	2220.17	2578.08	Pyroglutamyl-Isoleucine	401	590	Amino acid	C11H18N2O4
12.06_372.0745m/z	2687.45	2730.54	2418.73	2516.84	2407.26	2552.17	Unknown			Unknown
2.12_257.1134m/z	2543.79	2657.89	2504.76	2674.76	2339.99	2544.24	L-Saccharopine	332	767	Amino acid	C11H20N2O6
4.46_646.2109m/z	2332.67	3096.99	2688.77	2320.64	2248.21	2537.45	Unknown			Unknown
27.02_424.0560m/z	2498.13	2567.71	2458.22	2518.12	2621.46	2532.73	Unknown			Unknown
1.09_597.0958m/z	2813.82	2463.81	2746.32	2454.98	2121.4	2520.07	2,2'-Bis(3,4-dihydroxyphenyl)-3',4,5',6-tetrahydroxyspiro[2H-1-benzofuran-3,9'-3,4-dihydro-2H-furo[2,3-h]chromene]-8'-one	0	20		C30H22O12
4.45_305.0692m/z	2255.63	2664.42	2566.93	2488.62	2609.47	2517.01	Gallocatechin	23	625	Flavonoid	C15H14O7
9.97_433.0796m/z	2668.07	2704.71	2378.08	2346.49	2485.27	2516.52	Quercetin-3-O-xyloside	0	10	Flavonoid	C20H18O11
20.11_687.3608m/z	2484.72	2638.22	2517.41	2204.44	2737.41	2516.44	Unknown			Unknown
1.13_509.1248m/z	2768.16	2890.73	2236.11	2390.16	2231.54	2503.34	Unknown			Unknown
7.43_413.2016m/z	2261.75	2483.93	2749.3	2382.9	2441.79	2463.93	Unknown			Unknown
6.61_458.1396m/z	2497.99	2721.92	2574.11	2374.6	2146.79	2463.08	Unknown			Unknown
9.09_508.1820m/z	2240.74	2604.04	2758.18	2021.87	2667.82	2458.53	Unknown			Unknown
18.31_371.1962m/z	2537.86	2648.17	2264.62	2340.41	2495.23	2457.26	N,N,Diacetyl-Lys-DAla-Dala	4	297	Amino acid	C16H28N4O6
3.27_571.1256m/z	2114.63	2585.78	2571.57	2487.27	2518.76	2455.6	C31H24O11	14	490		C31H24O11
13.29_474.1999m/z	2505.1	2556.88	2619.31	1997.9	2582.15	2452.27	Ampkinone	1	69	Polyketide	C31H23NO6
5.16_409.1959m/z	2134.61	2580.23	2439.1	2342.43	2685.93	2436.46	Unknown			Unknown
9.08_429.1860m/z	2138.36	2607.41	2688.75	2111.55	2613.52	2431.92	C19H34O8	0	19	Flavonoid	C19H34O8
5.02_544.2163m/z	2427.51	2581.36	2262.58	2528.19	2328.84	2425.69	Unknown			Unknown
1.31_200.0550m/z	2317.43	2525.13	2403.08	2279.22	2598.11	2424.59	O-Succinyl-L-homoserine	2	190	Amino acid	C8H13NO6
9.22_123.0445m/z	2023.42	2768.14	2382.93	2338.99	2607.59	2424.22	3-Hydroxybenzyl alcohol	364	999	Benzyl alcohol	C7H8O2
2.29_459.1966m/z	2307.61	2538.48	2276.96	2481.45	2491.89	2419.28				Unknown
2.03_275.1239m/z	2118.67	2898.45	2312.82	2310.45	2431.7	2414.42	Saccharopine	701	760	Amino acid	C11H20N2O6
3.96_467.0790m/z	2629.79	2698.21	2084.91	2634.86	1934.39	2396.43	Unknown			Unknown
7.58_624.2501m/z	2987.77	2718.48	2327.09	2019.16	1919.01	2394.3	(Thr28,Nle31)-Cholecystokinin-33 (25-33) (sulfated)	10	541	Amino acid	C55H74N14O18S
6.93_241.0709m/z	2242.21	2428.81	2582.96	2791.29	1880.54	2385.16				Unknown
4.33_387.1760m/z	2536.25	2202.97	2308.15	2498.94	2344.45	2378.16				Unknown
11.71_433.0798m/z	2493.35	2515.34	1936.13	2615.58	2325.33	2377.15	Unknown			Unknown
2.31_485.1875m/z	2106.14	2630	2365.08	2291.64	2477.26	2374.03	Alpha-Dihydrogedunol	0	20		C28H38O7
4.06_431.1293m/z	2257.13	2626.64	2294.26	2491.46	2193.88	2372.67	O-Desmethylgefitinib	0	20	quinazolines	C21H22ClFN4O3
3.66_485.2124m/z	2711.52	2545.71	2028	2400.24	2063.71	2349.84	C27H32O8	0	119	Mycotoxin	C27H32O8
10.99_569.0032m/z	2306.91	2075.62	2500.64	2547.13	2292.59	2344.58				Unknown
9.15_339.1073m/z	1962.87	2341.11	2531.91	2142.78	2737.86	2343.3	C16H18O8	0	12	Phenolic compound	C16H18O8
7.98_468.1470m/z	2575.55	2782.23	2667.53	1793.38	1808.53	2325.44	C21H27NO11	1	126		C21H27NO11
2.46_587.1247m/z	2240.38	2613	2633.93	1808.97	2308.62	2320.98	Unknown			Unknown
3.12_297.0096m/z	2190.67	2268.76	2212.91	2380.9	2547.63	2320.17	Unknown			Unknown
6.61_463.1711m/z	2516.49	2278.37	2540.53	2041.31	2207.6	2316.86	C22H32O8	0	31	Terpene	C22H32O8
15.56_346.2378m/z	2371.35	2365.54	2133.96	2334.12	2352.85	2311.57	1-Pyrrolidineheptanoic acid	364	999
5.94_609.2043m/z	2189.88	2529.99	2464.66	2344.21	1987.2	2303.19	Unknown			Unknown
3.92_382.0995m/z	2140.16	2128.36	2549.8	2437.34	2226.4	2296.41	Flavopiridol	0	52	Phenolic compound	C21H20ClNO5
24.99_631.3474m/z	1899.98	2531.83	2253.27	2349.66	2423.65	2291.68	Unknown			Unknown
7.95_401.0522m/z	2400.64	2395.32	2712.01	2045.85	1904.47	2291.66	Unknown			Unknown
4.08_699.1225m/z	2211.97	2627.04	2130.57	2281.06	2064.78	2263.08	Unknown			Unknown
1.25_225.0057m/z	2457.09	2220.53	2027.95	2153.98	2432.3	2258.37	2-[[(Guanidino) (imino)methyl]sulfanyl]ethanesulfonic Acid	351	970		C4H10N4O3S2
5.00_600.1442m/z	2035.6	2347.02	2201	2283.61	2354.25	2244.3	Unknown			Unknown
0.93_316.9473m/z	2361.5	2412.91	1913.08	2202.03	2211.02	2220.11	Unknown			Unknown
11.42_433.1952m/z	2210.45	2145.3	2231.87	2332.62	2168.49	2217.75	Unknown			Unknown
0.93_248.9603m/z	2046.82	2275.02	2276.03	2388.44	2087.31	2214.73	Unknown			Unknown
21.63_329.2325m/z	2076.65	2224.89	2040.49	2340.01	2319.89	2200.39	C18H34O5	234	764	Fatty Acid	C18H34O5
10.73_263.0216m/z	2317.21	2151.63	2112.26	2020.8	2322.68	2184.92	3-Methoxy-4-hydroxyphenylglycol sulfate	0	49	Phenolic compound	C9H12O7S
1.76_275.0865m/z	2143.48	2369.31	2090.81	2138.01	2147.85	2177.89	Unknown			Unknown
18.37_416.0682m/z	2331.04	2403.38	1892.2	2082.98	2178.78	2177.68				Unknown
8.83_352.1399m/z	1969.39	2367.93	2043.76	2293.77	2144.13	2163.8	Unknown			Unknown
6.73_329.0861m/z	2172.96	2383.01	2366.36	1967.9	1861.26	2150.3	Unknown			Unknown
3.17_417.1498m/z	2083.89	2151.49	1850.04	2259.61	2403.11	2149.63	Unknown			Unknown
9.66_429.1860m/z	2255.77	2169.62	2200.35	2293.07	1811.11	2145.98	C19H34O8	0	7	Flavonoid	C19H34O8
3.32_628.1471m/z	1934.89	2425.87	2004.31	2190.73	2146.71	2140.5	Unknown			Unknown
10.26_371.1326m/z	2007.65	2294.95	1974.93	2244.79	2165.83	2137.63				Unknown
3.55_647.2653m/z	1797.69	2342.9	2205.09	2031.15	2309.01	2137.17	Unknown			Unknown
7.99_387.1576m/z	2215.18	2350.81	2375.72	1865.3	1793.49	2120.1	Unknown			Unknown
16.31_358.3541m/z	2079.88	2225.88	2008.96	2111.55	2148.86	2115.03	Unknown			Unknown
1.35_275.0871m/z	1783.88	2061.63	2330.44	2310.6	2067.98	2110.9	NCGC00380856-01_C13H16O5_8-Methyl-3,4,6,10b-tetrahydropyrano[3,2-c]isochromene-4a,7,9(2H)-triol	0	122		C13H16O5
1.88_529.0628m/z	2180.87	2194.51	1991.89	1984.09	2149.3	2100.13	Unknown			Unknown
31.79_474.0611m/z	2005.17	2138.69	2026.63	2181.01	2067.6	2083.82	Unknown			Unknown
9.24_433.0789m/z	1759.57	2429.16	2136.47	1855.89	2235.3	2083.28				Unknown
1.08_539.3557m/z	2456.78	2128.59	1758.97	1854.48	2213.45	2082.45	Unknown			Unknown
18.29_470.0871m/z	2275.35	2047.6	2034.95	2082.6	1950.41	2078.18				Unknown
7.04_241.1184m/z	1988.5	2043.03	2071.24	2261.52	1912.73	2055.4	Pyroglutamyl-Isoleucine	1	112	Amino acid	C11H18N2O4
30.02_467.3007m/z	1836.37	2169.55	2058.94	2050.22	2157.71	2054.56	Kendomycin	0	63	Drug	C29H44O6
19.18_578.1699m/z	2285.94	2092.86	1836.82	2033.39	1952.94	2040.39				Unknown
9.98_494.1655m/z	1687.5	2273.52	2299.49	2008.05	1922.93	2038.3	Unknown			Unknown
13.20_387.9955m/z	2195.67	2167.41	1845.85	2054.29	1904.74	2033.59	Unknown			Unknown
3.67_626.1783m/z	2027.87	2025.01	1898.34	2106.84	2092.73	2030.16	Unknown			Unknown
13.54_357.1359m/z	2012.21	2187.67	1787.37	2179.83	1960.67	2025.55	Matairesinol	362	997	Phenolic compound	C20H22O6
4.42_699.1219m/z	2155.57	2328.69	2141.44	1735.28	1707.46	2013.69	Unknown			Unknown
8.25_455.0864m/z	2118.96	1987.32	1941.8	1981.38	2018.44	2009.58				Unknown
13.37_619.2963m/z	1867.9	2199.86	1926.09	1782.82	2246.65	2004.66	Unknown			Unknown
7.90_385.1962m/z	2585.46	1961.12	1905.36	1824.38	1723	1999.86	Unknown			Unknown
2.44_796.2988m/z	1985.87	2122.2	1924.9	2020.6	1927.64	1996.24				Unknown
4.86_357.1651m/z	2069.46	2198.48	1791.26	1948.01	1923	1986.04	C19H26O5	0	19	Polyketide	C19H26O5
12.00_433.0796m/z	1816	2008.24	1990.4	2069.86	1915.6	1960.02	avicularin	0	1	Flavonoid	C20H18O11
2.21_439.1695m/z	1728.69	2470.14	1839.36	1950.86	1775.22	1952.86	(+)-Fluprostenol	12	207	Fatty Acid	C23H29F3O6
3.77_437.0672m/z	1790.55	2120.09	1909.62	1925.68	1990.58	1947.3	Unknown			Unknown
3.49_571.1260m/z	1728.1	2023.96	1938.45	2000.54	2027.47	1943.7	C31H24O11	0	79		C31H24O11
16.33_487.2547m/z	1898.3	1953.56	1944	1882.65	1931.93	1922.09	C28H36N2O4	0	30	Alkaloid	C28H36N2O4
5.63_490.2380m/z	1852.97	2035.22	2082.85	1831.37	1785.13	1917.51	Unknown			Unknown
2.55_611.1352m/z	1921.92	2081.28	1878.44	1845.8	1808.81	1907.25	(-)-Epigallocatechin	108	622	Flavonoid	C15H14O7
6.66_546.2404m/z	2064.91	2172.43	2245.68	1555.27	1479.99	1903.66	Unknown			Unknown
4.13_387.1750m/z	1847.5	1909.92	1893.1	1915.66	1938.76	1900.99	Unknown			Unknown
8.84_658.2354m/z	2164.63	1758.76	1722.06	1996.45	1856.25	1899.63	Unknown			Unknown
5.80_510.1826m/z	1966.03	1585.53	2009.81	1933.74	1992.37	1897.5	Unknown			Unknown
8.80_222.0754m/z	1737.84	1823.89	1698.96	2017.4	2208.16	1897.25	N-Acetyl-L-tyrosine	20	172	Amino acid	C11H13NO4
5.37_435.1500m/z	1762.14	1775.86	2139.96	1878.46	1929.77	1897.24	Methotrexate	3	110	Polyketide	C20H22N8O5
16.78_401.0533m/z	1727.21	1937.55	1842.41	1978.63	1984.18	1894	Unknown			Unknown
1.71_856.3216m/z	2014.56	1864.33	1455.97	2121.34	2005.66	1892.37	Unknown			Unknown
3.84_476.1503m/z	2042.05	1844.9	1843.59	1813.53	1913.73	1891.56	Unknown			Unknown
0.93_604.8696m/z	1986.02	1913.37	1749.3	1987.75	1816.47	1890.58	Unknown			Unknown
3.47_434.1644m/z	1736.7	1864.32	1869.16	1900.65	2070.12	1888.19	Unknown			Unknown
16.41_346.1284m/z	1754.37	1935.43	1905.05	1909.71	1935.64	1888.04	Deoxyguanylic acid	0	32		C10H14N5O7P
7.12_787.3384m/z	1559.18	1973.98	2243.75	1706.85	1949.11	1886.57	Unknown			Unknown
8.85_484.0296m/z	2234.95	1759.66	1719.65	1829.37	1874.09	1883.54				Unknown
2.52_432.1250m/z	1902.26	2016.29	1844.36	1787.13	1857.12	1881.43	Unknown			Unknown
4.25_476.1507m/z	1944.93	1924.29	1830.79	1811.07	1874.81	1877.18	Unknown			Unknown
6.89_454.1314m/z	2033.19	2126.03	1979.93	1819.48	1416.26	1874.98				Unknown
8.55_579.2545m/z	1416.32	1802.2	1900.68	2382.75	1843.64	1869.12	Naringin	0	21	Flavonoid	C27H32O14
3.24_403.1341m/z	1872.15	1831.12	1655.14	2002.57	1921.03	1856.4	C21H24O9	0	51	Unknown
17.50_267.1589m/z	1827.15	2011.93	1771.88	1888.8	1774.71	1854.89	4,6-dihydroxy-4-(hydroxymethyl)-3,4a,8,8-tetramethyl-5,6,7,8a-tetrahydronaphthalen-1-one	9	195	Terpene	C15H24O4
13.50_619.2961m/z	1595.84	1773.25	1952.47	2127.88	1823.18	1854.53	Unknown			Unknown
4.96_600.2412m/z	1849.8	2065.31	1817	1790.09	1691.77	1842.79	Unknown			Unknown
7.54_289.0014m/z	1030.73	454.335	4941.11	1091.26	1692.58	1842	Catechin	59	534	Flavonoid	C15H14O6
9.21_546.0459m/z	1825.19	1845.36	1745.27	1788.52	2001.44	1841.16	Unknown			Unknown
24.37_369.2277m/z	1877.43	1971.45	1761.7	1797.99	1796.01	1840.92	15(R),19(R)-Hydroxyprostaglandin E1	232	911	EFatty Acid	C20H34O6
7.49_648.0272m/z	2026.07	1583.17	1820.71	1941.25	1822.18	1838.68	Unknown			Unknown
14.22_243.1590m/z	1800.36	1855.91	1789.37	1989.43	1698.62	1826.74				Unknown
13.78_289.0709m/z	1695.72	1975.38	1830.88	1751.32	1878.19	1826.3	(-)-Catechin gallate	41	184	Phenolic compound	C22H18O10
5.15_518.1860m/z	1865.64	1842.51	1786.44	1732.65	1892.93	1824.04	Haploperoside	0	3	Phenolic compound	C22H28O13
2.72_596.1269m/z	1862.96	1659.6	1529.5	2118.78	1941.37	1822.44	Unknown			Unknown
3.30_498.1345m/z	1980.22	1678.67	1677.07	1971.19	1772.25	1815.88	Unknown			Unknown
4.14_472.1561m/z	1688.06	2030.73	1787.27	1768.07	1801.02	1815.03	Folinic acid	23	374	Vitamin	C20H23N7O7
8.84_608.0820m/z	2471.25	1500.06	1567.66	1797.28	1710.7	1809.39	Unknown			Unknown
8.77_371.1331m/z	1408.17	1900.55	1705.97	1952.86	2073.75	1808.26	Unknown			Unknown
4.08_342.1293m/z	1632.26	1966.46	1755.73	1914.76	1768.84	1807.61	Unknown (carbon number 19)	2	161		C19H21NO5
6.75_589.2713m/z	1918.6	2085.07	2125.26	1464.31	1412.19	1801.09	Unknown			Unknown
9.80_203.0006m/z	1562.69	1913.52	1780.53	1858.32	1878.59	1798.73	Unknown			Unknown
4.96_646.2562m/z	1763.47	1615.94	1774.66	2038.81	1677.81	1774.14	Unknown			Unknown
13.60_351.1074m/z	1811.04	1837.32	1622.59	1694.9	1889.8	1771.13	Acetamide	0	169		C24H20N4O4S
3.70_796.2979m/z	1159.85	1900.88	1931.37	1630.59	2232.75	1771.09				Unknown
6.80_241.1183m/z	1961.2	1925.77	2086.33	1376.28	1474.21	1764.76	Pyroglutamyl-Isoleucine	8	118	Amino acid	C11H18N2O4
8.97_387.1762m/z	1653.75	2101.87	1471.05	1567.57	1997.51	1758.35	Neurotensin (1-6)	0	63	neuropeptide	C35H52N8O12
1.42_539.1376m/z	1722.14	2064.02	1265.77	1891.27	1845.16	1757.67	Maltotriose	811	837	Sugar	C18H32O16
1.01_195.0497m/z	1828.43	1666.24	1582.55	1802.28	1876.23	1751.14				Unknown
5.08_227.1028m/z	1751.12	1926.73	1583.59	1708.01	1774.69	1748.83	Proline-hydroxyproline	185	380	Amino acid	C10H16N2O4
18.15_402.8321m/z	1696.92	1845.1	1703.06	1719.05	1753.03	1743.43	Unknown			Unknown
20.88_425.0896m/z	1715.46	1946.63	1561.09	1725.05	1646.74	1718.99	Unknown			Unknown
12.82_438.2224m/z	1735.17	1930.7	1639.04	1688.77	1589.9	1716.71	Unknown			Unknown
8.91_508.1815m/z	1799.99	1440.97	1968.14	1972.7	1396.56	1715.67	Unknown			Unknown
26.20_361.2008m/z	1642.09	1807.11	1676.23	1719.2	1718.5	1712.63				Unknown
1.03_379.2651m/z	1758.79	1868.73	1523.96	1726.71	1676.39	1710.92	Unknown			Unknown
3.15_488.1526m/z	1796.43	1675.26	1589.16	1704	1766.33	1706.24	Unknown			Unknown
19.11_454.1859m/z	1682	1806.76	1554.13	1736.36	1716.09	1699.07	PS 12:0	3	154	Fatty Acid	C18H34NO10P
15.30_541.2398m/z	1711.41	1789.2	1551.93	1796.77	1601.38	1690.14	7-Deacetoxy-7-Oxokhivorin	1	60	Terpene	C30H38O9
8.11_722.1756m/z	1257.58	2496.83	2430.32	1096.39	1163.84	1688.99	Unknown			Unknown
18.45_405.1214m/z	1647.8	1825.65	1577.47	1661.11	1730.48	1688.5	2,3,4',5-Tetrahydroxystilbene 2-glucoside	11	143	drug	C20H22O9	effects in cardiovascular disease
4.06_476.1504m/z	1884.51	1732.69	1528.87	1547.46	1732.41	1685.19	Unknown			Unknown
3.17_351.0928m/z	1580.93	1712.88	1654.16	1748.64	1716.99	1682.72	Unknown			Unknown
21.99_456.1076m/z	1848.9	1859.07	1478.22	1740.59	1483.05	1681.97	Unknown			Unknown
3.40_297.0095m/z	1539.88	1766.36	1668.32	1691.85	1730.75	1679.43	Unknown			Unknown
8.05_656.2835m/z	1657.98	1718.41	1919.68	1366.31	1607.89	1654.05	Unknown			Unknown
8.88_800.1985m/z	1618.17	1708.07	1867.14	1540.3	1513.1	1649.36	Unknown			Unknown
5.53_371.1805m/z	1721.59	1660.98	1647.18	1507.73	1598.09	1627.12	Unknown			Unknown
16.27_549.1035m/z	1840.3	1636.13	1375.5	1665.3	1602.42	1623.93	Unknown			Unknown
9.47_401.1908m/z	1954.73	1797.26	1427.95	1372.92	1547.85	1620.14	Unknown			Unknown
5.82_227.1026m/z	1796.37	1480.39	1692	1456.32	1636.37	1612.29	Pro-Hyp	2	46	Amino acid	C10H14N2O4
7.10_279.0861m/z	1548.88	1637.57	1748.13	1736.95	1364.95	1607.3				Unknown
5.76_367.1602m/z	1685.12	1722.78	1530.82	1568.56	1521.85	1605.83	Unknown			Unknown
4.12_437.0676m/z	1342.46	1776.8	1584.52	1722.38	1593.54	1603.94				Unknown
8.06_387.0845m/z	1814.9	1581.54	1664.73	1410.3	1532.11	1600.72	Pamoic acid	12	151	naphthalenecarboxylic acids	C23H16O6
14.08_475.1714m/z	1531.11	1741.06	1486.88	1562.7	1634.9	1591.33	Unknown			Unknown
3.82_387.1751m/z	1412.63	1654.16	1713.67	1624.51	1548.4	1590.67	Neurotensin (1-6)	2	49	neuropeptide	C35H52N8O12
3.21_494.1776m/z	1804.34	1590.78	1311.93	1629.93	1591.18	1585.63	Unknown			Unknown
1.08_683.2246m/z	1749.18	1721.93	1192.25	1462.21	1785.23	1582.16	4-O-β-Galactopyranosyl-D-mannopyranose	124	441	Carbohydrate	C12H22O11
12.11_468.8093m/z	1491.53	1540.44	1601.98	1680.91	1569.88	1576.95	Unknown			Unknown
3.28_431.1301m/z	1384.91	1573.4	1579.93	1698.34	1639.35	1575.19	O-Desmethylgefitinib	0	24	Quinazoline	C21H22ClFN4O3
26.60_241.9956m/z	1599	1568.34	1527.2	1633.11	1534.34	1572.4				Unknown
23.84_325.2006m/z	1362.92	1589.09	1650.85	1725.17	1532.89	1572.18	Unknown (carbon number 18), C18H30O5	205	325		C18H30O5
23.19_467.0295m/z	1631.79	1694.27	1446.7	1580.82	1459.97	1562.71	Unknown			Unknown
4.90_680.2744m/z	1529.59	1715.29	1412.19	1665.84	1461.25	1556.83	Unknown			Unknown
18.39_426.0958m/z	1704.07	1548	1300.14	1538.91	1677.01	1553.63				Unknown
5.37_477.2075m/z	1506.82	1675.72	1571.64	1461.47	1545.77	1552.28				Unknown
2.25_606.2489m/z	1372.88	2030.09	1417.8	1201.33	1681.73	1540.77	Unknown			Unknown
5.60_328.1504m/z	1581.49	1697.95	1563.61	1347.88	1496.33	1537.45	Ac-Val-Ala-Asp-CHO	23	147	Amino acid	C14H23N3O6
2.08_606.2486m/z	1437.49	1556.91	1370.46	1701.99	1554.5	1524.27	Unknown			Unknown
1.77_257.1132m/z	943.932	1458.34	1483.72	1792.93	1940.4	1523.87	L-Saccharopine	21	365	Amino acid	C11H20N2O6
4.53_421.1338m/z	1629.84	1428.95	1415.57	1629.85	1512.29	1523.3	lamalbid	0	62	Terpene	C17H26O12
12.64_438.2231m/z	1479.96	1725.36	1429.75	1318.06	1655.33	1521.69	P2 14:0	2	96	Fatty Acid	C19H38NO8P
1.45_463.1910m/z	1545.15	1611.75	1377	1440.86	1618.14	1518.58				Unknown
7.28_458.1397m/z	1456.79	1755.84	1757.1	1295.13	1278.53	1508.68	Unknown			Unknown
3.83_647.2658m/z	1252.53	1733.22	1466.7	1610.69	1472.32	1507.09	Unknown			Unknown
6.55_395.1500m/z	1592.27	1781.71	1653.34	1236.3	1270.32	1506.79	Garcinone C	0	28	Polyketide	C23H26O7
22.59_250.1079m/z	1385.56	1652.79	1465.66	1543.66	1464.73	1502.48	N-Acetyl-L-tyrosine ethyl ester	33	165	Amino acid	C13H17NO4
3.01_387.1394m/z	1457.03	1552.53	1501.49	1450.77	1540.38	1500.44	C19H24O7	0	36		C19H24O7
2.84_432.1264m/z	1540.36	1427.46	1384.92	1681.28	1413.41	1489.49	Unknown			Unknown
2.46_302.1233m/z	1390.29	1561.73	1461.39	1476.83	1530.31	1484.11	Pipemidic acid	36	518	Polyketide	C14H17N5O3
10.69_387.1543m/z	1626.23	1601.51	1414.03	1372.91	1404	1483.74				Unknown
4.16_570.1348m/z	1260.59	1593.71	1475.38	1571.63	1516.73	1483.61	Unknown			Unknown
7.48_679.1020m/z	1457.27	1524.94	1366.82	1528.95	1528.9	1481.38	Unknown			Unknown
1.94_487.2023m/z	1360.93	1601.79	1556.58	1397.39	1455.91	1474.52	Unknown			Unknown
28.17_431.2428m/z	1436.07	1550.55	1399.43	1524.39	1448.75	1471.84	Bufalin	364	999	Steroid	C24H34O4
0.93_452.9216m/z	1456.43	1493.91	1396.34	1516.97	1458.55	1464.44	Unknown			Unknown
14.11_578.2730m/z	1480.78	1535.95	1406.99	1421.97	1469.27	1462.99	Unknown			Unknown
9.57_433.0797m/z	1576.91	1680.38	1425.44	1302.83	1289.63	1455.04				Unknown
2.93_417.1150m/z	1412.5	1394.82	1587.53	1471.56	1383.89	1450.06	Aloin	0	81	Phenolic compound	C21H22O9
16.08_401.0522m/z	1349.39	1530.03	1380.97	1521.53	1458.7	1448.12				Unknown
14.95_191.0336m/z	1302.39	1502.15	1432.48	1476.95	1525.89	1447.97	Scopoletin	478	785	Phenolic compound	C10H8O4
2.58_603.1852m/z	1663	1505.93	1296.56	1333.88	1435.08	1446.89	Unknown			Unknown
10.81_221.0444m/z	1455.74	1474.37	1477.32	1419.78	1385.42	1442.53	Isofraxidin	344	971	Coumarin	C11H10O5
9.21_401.1908m/z	1262.92	1577.08	1416.69	1363.13	1584.8	1440.92	Unknown			Unknown
7.81_606.2376m/z	1604.06	1565.18	1394.66	1299.36	1334.71	1439.6	Unknown			Unknown
12.42_433.0796m/z	1293.25	1536.83	1496.17	1401.99	1468.03	1439.25				Unknown
4.96_370.1495m/z	1353.35	1540.46	1387.68	1515.43	1389.19	1437.22				Unknown
11.45_247.0596m/z	1482.83	1372.35	1408.41	1488.92	1384.17	1427.33				Unknown
17.00_610.3193m/z	1429.56	1403.59	1464.98	1384.73	1426.84	1421.94	Unknown			Unknown
1.61_243.0607m/z	1422.37	1348.93	1358.92	1547.69	1408.73	1417.33				Unknown
8.27_642.2159m/z	1487.21	1555.83	1360.34	1276.64	1355.72	1407.15				Unknown
3.49_626.1751m/z	1472.95	1200.15	1300.51	1684.79	1370.07	1405.69	Unknown			Unknown
19.68_291.1227m/z	1472.33	1467.94	1385.51	1290.95	1411.72	1405.69	2-Cyclopentene-1-octanoic acid	68	256		C16H22O6
18.23_393.1509m/z	1384.94	1436.5	1387.38	1340.21	1436.36	1397.08				Unknown
2.64_796.3020m/z	1204.68	1505.46	1388.04	1587.58	1293.06	1395.76				Unknown
10.30_450.1761m/z	1296.69	1577.59	1391.12	1357.18	1341.84	1392.88				Unknown
25.96_579.1037m/z	1391.01	1566.23	1303.04	1328.61	1365.99	1390.98				Unknown
10.57_387.9970m/z	1514.05	1529.67	1398.61	1272.75	1224.97	1388.01	Unknown			Unknown
5.42_224.1276m/z	1473.49	1508.1	1363.79	1297.52	1292.53	1387.08				Unknown
11.42_417.1751m/z	1649.59	1199.11	1313.52	1278.35	1486.98	1385.51	Unknown			Unknown
5.46_750.2982m/z	1408.68	1477.51	1059.67	1588.13	1378.47	1382.49	Unknown			Unknown
25.02_311.2217m/z	1396.26	1534.07	1287.96	1370.72	1320.39	1381.88	Unknown (carbon number 18);	329	577		C18H32O4
12.84_596.1336m/z	1522.29	1411.55	1142.96	1049.95	1778.79	1381.11	Unknown			Unknown
5.12_259.1289m/z	1271.17	1387.01	1409.25	1379.79	1448.51	1379.15	Ile-Glu	845	901	Amino acid	C11H20N2O5
2.19_485.1879m/z	1124.5	1786.92	1336.3	1343.34	1276.06	1373.42	Unknown			Unknown
1.65_796.2970m/z	1641.5	1124.76	1165.17	1314.58	1616.99	1372.6	Unknown			Unknown
0.92_520.9080m/z	1417.04	1436.09	1324.96	1392.95	1287.47	1371.7	Unknown			Unknown
18.33_428.1704m/z	1202.9	1557.08	1382.49	1258.62	1348.9	1350				Unknown
4.16_616.1406m/z	1181.13	1991.21	876.531	1465.34	1198.93	1342.63	Unknown			Unknown
6.29_743.1575m/z	1228.97	1797.23	1066.91	1557.58	1043.07	1338.75				Unknown
10.51_528.2541m/z	1332.29	1394.28	1291.42	1338.77	1328.07	1336.97	Unknown			Unknown
21.65_374.1960m/z	1214.59	1353.27	1291.08	1426.92	1387.92	1334.76	Hetisine	364	999	Alkaloid	C20H27NO3
4.18_693.1751m/z	1225.42	1484.13	1272.69	1294.98	1372.54	1329.95	Unknown			Unknown
2.71_432.1260m/z	1432.32	1343.44	1329.93	1272.93	1268.01	1329.33	Unknown			Unknown
3.05_680.2788m/z	1244.7	1405.24	937.906	1632.37	1425.06	1329.05	Unknown			Unknown
5.21_355.1607m/z	1164.19	1352.46	1316.65	1404.29	1392.07	1325.93	Unknown			Unknown
2.16_338.0528m/z	1218.01	1398.74	1198.56	1402.77	1369.82	1317.58	Unknown			Unknown
32.71_339.1981m/z	1260.78	1340.66	1352.9	1294.48	1316.74	1313.11				Unknown
6.84_453.1503m/z	1285.74	1471.06	1530.84	1100.41	1162.34	1310.08	Unknown			Unknown
10.48_749.3129m/z	1240.03	1369.07	1508.47	1262.4	1165.4	1309.07	Unknown			Unknown
26.68_579.1035m/z	1224.1	1494.81	1244.84	1277.01	1296.39	1307.43				Unknown
13.31_270.9908m/z	1212.32	1263.83	1356.38	1261.12	1416.36	1302	Unknown			Unknown
2.53_373.1231m/z	1434.4	1359.86	1015.08	1560.83	1118.41	1297.72	Gox(8-O-4)G 2	0	38		C20H22O7
8.89_253.1330m/z	1297.85	1357.88	1383.2	1208.96	1205.15	1290.61	His-Val	364	999	Amino acid	C11H18N4O3
6.48_642.2137m/z	1451.2	1431.26	1450.66	968.626	1142.36	1288.82	Unknown			Unknown
12.42_560.2124m/z	1304.1	1531.24	1095.15	1342.32	1163.35	1287.23	Unknown			Unknown
20.56_303.2164m/z	1321.46	1410.68	1085.98	1203.76	1409.17	1286.21	Aleuritic acid	32	204	Fatty Acid	C16H32O5
24.50_367.2141m/z	1293.14	1338.24	1198.49	1245.76	1299.05	1274.94	15(R),19(R)-Hydroxyprostaglandin E2	174	914	Fatty Acid	C20H32O6
10.44_419.0640m/z	1028.1	1249.77	1382.26	1286.92	1420.21	1273.45	D-Saccharic acid	10	156	Carbohydrate	C6H10O8
10.00_338.1710m/z	1369.03	1119.88	1455.16	1180.72	1240.33	1273.02	Unknown			Unknown
4.62_636.1522m/z	1144.93	1281.07	1314.79	1247.63	1322.53	1262.19	Unknown			Unknown
3.78_796.2983m/z	1348.17	1639.88	1122.83	1282.95	915.548	1261.87	Unknown			Unknown
6.62_453.1499m/z	1272.88	1355.8	1359.54	1089.94	1222.39	1260.11	Unknown			Unknown
20.52_305.0656m/z	1157.34	1362.98	1129.58	1293.15	1338.95	1256.4	2,3-Trans-3,4-cis-Leucocyanidin	3	173	Flavonoid	C15H14O7
1.30_477.2067m/z	1260.38	1291.73	1348.98	1331.68	1049.09	1256.37				Unknown
4.91_544.2129m/z	1288.43	1350.09	1231.06	1176.07	1218.85	1252.9	Unknown			Unknown
3.92_233.0112m/z	1172.51	1077.99	1304.56	1323.87	1369.66	1249.72				Unknown
7.61_385.1949m/z	1539.81	1078.95	1227.4	1113.02	1262.75	1244.38	Unknown			Unknown
5.71_555.2283m/z	1217.5	1548.17	1170.86	1066.88	1200.11	1240.7				Unknown
0.90_386.9380m/z	1284.64	1334.27	1060.99	1172.13	1338.08	1238.02	Unknown			Unknown
0.90_588.8990m/z	1382.91	1340.68	1076.92	1184.32	1203.96	1237.76	Unknown			Unknown
1.95_686.2613m/z	1158.91	1458.23	1174.64	1223.14	1164.62	1235.91				Unknown
0.93_672.8563m/z	1362.61	1227.59	1146.89	1204.6	1223.3	1233	Unknown			Unknown
3.67_414.1854m/z	989.423	1254.84	1271.83	1305.46	1336.55	1231.62	ACTH (5-10)	0	63	Neuropeptide	C39H50N12O9
13.90_451.2066m/z	1103.77	1339.74	1162.49	1251.95	1300.05	1231.6	betamethasone 9,11-epoxide 17-propionate	37	450		C25H32O6
2.02_592.2327m/z	1134.95	1494.84	1102.94	1184.83	1238.51	1231.21				Unknown
1.03_377.1966m/z	1264.83	1362.74	1082.97	1188.38	1253.47	1230.48	17-Trifluoromethylphenyl-13,14-dihydrotrinorprostaglandin F2α	0	74	Fatty Acid	C24H33F3O5
31.77_311.3876m/z	1160.04	1275.89	1213.62	1308.28	1185.36	1228.64	Unknown			Unknown
11.41_789.3679m/z	1441.57	1314.97	1140.59	918.163	1281.79	1219.42	Unknown			Unknown
5.96_368.1362m/z	952.172	1539.92	1236.01	1291.83	1058.33	1215.65	Unknown			Unknown
6.26_625.2551m/z	1100.4	1208.56	1425.56	1163.03	1148.72	1209.25	N-Caffeoyl-O-methyltyramine	6	259	Alkaloid	C18H19NO4
3.11_444.1596m/z	1234.49	1108.34	1153.43	1384.89	1164.21	1209.07	Unknown			Unknown
6.07_233.1552m/z	1071.67	1181.6	1153.2	1307.54	1323.31	1207.46	(4S,5Z,6S)-4-(2-methoxy-2-oxoethyl)-5-[2-[(E)-3-phenylprop-2-enoyl]oxyethylidene]-6-[(2S,3R,4S,5S,6R)	0	8		C15H22O2
12.17_433.0795m/z	1114.17	1208.92	1245.08	1319.56	1137.75	1205.1				Unknown
11.64_325.0917m/z	1244.34	1164.68	1168.94	1262.66	1167.27	1201.58	(1S,4R,7S,8S,11S)-9-Tert-butyl-7,9-dihydroxy-3,5,12-trioxatetracyclo[6.6.0.0(1),(1)(1).0,]tetradecane-2,6,13-trione	0	6		C13H18O8
9.38_494.1639m/z	1120	1512.27	1085.11	1133.78	1150.72	1200.38	Unknown			Unknown
29.40_615.3543m/z	872.474	1279.82	1246.77	1188.78	1412.04	1199.98				Unknown
7.59_725.1823m/z	1383.55	1162.28	1016.55	1225.86	1166.34	1190.91	Unknown			Unknown
1.71_487.2020m/z	1292.33	1172.24	978.974	1342.42	1109.72	1179.14	Unknown			Unknown
1.50_239.1384m/z	1093.11	1182.72	1035.8	1266.26	1308.66	1177.31	Unknown			Unknown
2.46_389.1183m/z	1314.52	1093.2	1127.49	1224.42	1118.29	1175.58	Unknown			Unknown
3.80_499.2274m/z	1152	1241.21	1207.86	1069.48	1193.96	1172.9	Unknown			Unknown
10.65_463.1713m/z	1148	1250.04	1155.05	1197.47	1074.61	1165.03	Unknown			Unknown
14.32_243.1584m/z	1041.51	1302.52	1103.76	1151.44	1185.81	1157.01	1,11-Undecanedicarboxylic acid	226	861	Carboxilic acid	C13H24O4
2.78_395.0754m/z	1086.51	1313.9	1132.21	1056.76	1191.05	1156.08	Doxorubicin	0	120	Polyketide	C27H29NO11
27.73_562.1866m/z	1166.58	1275.12	1063.75	1132.78	1137.26	1155.1	Unknown			Unknown
7.14_387.1755m/z	1104.72	1148.02	1267.56	1272.18	958.872	1150.27	Unknown			Unknown
24.92_325.1647m/z	1126.85	1218.26	1077.98	1137.58	1173.26	1146.78	[5-acetyloxy-3-(hydroxymethyl)-2-oxo-6-propan-2-ylcyclohex-3-en-1-yl] 3-methylbutanoate	2	142	Terpene	C17H26O6
9.46_494.1676m/z	1323.28	1192.58	1039.93	1076.52	1092.85	1145.03	Unknown			Unknown
12.09_498.2428m/z	1256.71	1352.83	1012.44	1119.72	982.214	1144.78	Unknown			Unknown
14.31_401.0525m/z	1294.36	1163.7	920.001	1232.22	1096.82	1141.42	Unknown			Unknown
4.26_502.2020m/z	1109.29	1430.08	915.956	1108.59	1142.46	1141.28	Unknown			Unknown
12.21_800.1981m/z	1077.92	1324.3	1047.49	1222.06	1021.51	1138.66				Unknown
7.94_463.2065m/z	1269.54	1080.61	1337.75	976.877	1014.15	1135.78	Unknown			Unknown
17.54_370.9883m/z	864.183	1195.01	1138.14	1286.18	1185.51	1133.8	Unknown			Unknown
7.54_725.1844m/z	933.181	1169.21	1197.11	1233.06	1128.66	1132.24	Unknown			Unknown
7.19_458.1409m/z	1077.35	1366.03	1292.84	862.163	1062.43	1132.16	Unknown			Unknown
5.68_397.1697m/z	1046.72	1218.4	1276.24	986.976	1124.46	1130.56	3-[1-(3-Aminopropyl)-1H-indol-3-yl]-4-(1-methyl-1H-indol-3-yl)-1H-pyrrole-2,5-dione	28	470	Carboxylic acid	C24H22N4O2
15.95_628.2639m/z	908.238	1281.29	1128.37	1049.25	1282.74	1129.98				Unknown
4.28_683.2515m/z	1168.23	1165.45	1005.87	1143.73	1153.47	1127.35	Unknown			Unknown
4.70_483.1620m/z	936.83	1189.78	1338.27	1118.71	1039.21	1124.56	[4,5,8-trihydroxy-5-(hydroxymethyl)-3-(3-methoxy-3-oxoprop-1-en-2-yl)-8a-methyl-1,2,3,4,4a,6,7,8-octahyd	0	37		C21H32O10
4.85_435.1497m/z	1220.68	1207.18	1113.33	1102.58	978.939	1124.54				Unknown
4.98_404.1530m/z	1025.72	1127.51	1163.6	1242.14	1046.86	1121.17	Unknown			Unknown
10.09_415.1713m/z	1199.39	1030.04	1108.47	1104.1	1162.7	1120.94	C21H28O7	0	15		C21H28O7
7.07_403.1006m/z	1173.34	1056.27	1183.78	1268.03	909.804	1118.24	Unknown			Unknown
3.31_458.1417m/z	1245.45	1249.42	911.326	1086.72	1093.64	1117.31	Unknown			Unknown
3.16_303.0530m/z	969.243	1144.91	1125.16	1122.94	1222.19	1116.89	Dihydroquercetin	0	50	Phenolic compound	C15H12O7
6.51_301.0912m/z	1255.37	1189.12	1144.12	964.527	1020.98	1114.82	Unknown			Unknown
4.25_420.1492m/z	1020.06	1344.22	916.335	1172.75	1113.91	1113.46	Unknown			Unknown
10.74_329.0317m/z	1054.57	1250.13	1057.93	1004.21	1187.54	1110.88				Unknown
21.88_229.1433m/z	1025.88	1115.81	1075.78	1162.94	1173.38	1110.76	Dodecanedioic acid	890	970	Carboxilic acid	C12H22O4
1.25_509.1282m/z	1077.43	1061.68	1199.44	868.717	1335.32	1108.52				Unknown
11.67_433.0768m/z	963	1159.67	1329.56	951.569	1136.27	1108.01				Unknown
4.26_647.2143m/z	984.557	1412.92	1045.54	1029.26	1064.83	1107.42	Haploperoside E	0	12	Phenolic compound	C28H38O17
10.23_373.0213m/z	1221.91	1101.39	1221.59	1030.68	955.553	1106.23				Unknown
1.98_458.1413m/z	967.331	1165.39	1075.11	1161.39	1150.18	1103.88				Unknown
1.93_796.3014m/z	1101.89	1202.3	966.724	1139.8	1080.77	1098.3				Unknown
6.80_312.1071m/z	1104.52	1278.64	1206.29	861.723	1020.08	1094.25				Unknown
1.26_197.8070m/z	1109.49	1142.3	1096.69	1185.65	933.036	1093.43	Unknown			Unknown
1.80_419.1277m/z	1103.33	1123.71	1004.27	1117.72	1092.35	1088.28	Unknown			Unknown
6.97_642.2129m/z	1206.58	1177.49	1099.07	1108.01	847.287	1087.69	Unknown			Unknown
6.35_403.1695m/z	1055.57	1205.6	1193.76	769.119	1212.68	1087.35	17-Phenyltrinorprostaglandin A2	0	4	Fatty Acid	C23H28O4
8.43_387.1541m/z	1080.24	1218.39	1032.71	1072.89	1031.52	1087.15	Geumsanol G	1	43	Polyketide	C19H27ClO6
7.54_642.2151m/z	1031.41	1109.78	1104.75	1048.41	1139.77	1086.82	Unknown			Unknown
1.08_613.0692m/z	1375.73	1073.66	1014.88	1055.68	913.135	1086.62	Unknown			Unknown
15.88_628.2630m/z	826.28	1124.96	1277.2	1191.77	980.705	1080.18				Unknown
2.32_407.1661m/z	1035.24	1206.59	1009.51	1190.01	952.376	1078.74	16-Phenyltetranorprostaglandin E2	2	58	Fatty Acid	C22H28O5
10.96_415.1700m/z	1401.26	1353.6	897.891	718.461	1011.83	1076.61	Unknown			Unknown
7.59_468.1469m/z	1356.52	921.937	1074.35	961.426	1056.07	1074.06	C21H27NO11	1	106		C21H27NO11
3.52_431.1295m/z	975.836	1222.94	935.804	1122.86	1102.24	1071.94				Unknown
13.37_573.2098m/z	1064.71	1207.25	1074.38	1096.28	908.6	1070.24				Unknown
12.86_351.1068m/z	1134.49	1162.51	883.455	1121.68	1010.06	1062.44				Unknown
2.75_387.1388m/z	1070	1145.47	973.994	1075.29	1030.26	1059				Unknown
4.35_305.0689m/z	1013.83	975.469	968.699	1127.89	1208.2	1058.82	Gallocatechin	1	89	Flavonoid	C15H14O7
21.99_436.0494m/z	1212.97	1126.12	921.47	1033.57	983.723	1055.57	Unknown			Unknown
20.03_277.1435m/z	1080.4	1043.83	1090.88	987.477	1068.47	1054.21	2,5,7,8-Tetramethyl-2-(β-carboxyethyl)-6-hydroxychroman	112	462	Vitamin	C16H22O4
4.05_482.1502m/z	867.578	993.424	1152.04	1059.17	1151.9	1044.82	Unknown			Unknown
5.96_527.2093m/z	1066.75	1163.58	1107.02	1006.03	868.818	1042.44	C25H36O12	0	12		C25H36O12
1.05_521.1709m/z	1174.14	1107.65	894.377	914.551	1118.02	1041.75	Unknown			Unknown
10.33_463.1704m/z	1093.89	1112.06	1079.75	926.589	993.694	1041.2	Unknown			Unknown
32.70_399.2531m/z	1010.41	1099.3	994.146	1073.67	1021.92	1039.89	Tris(2-butoxyethyl) phosphate	160	738		C18H39O7P
2.38_397.1711m/z	975.766	1010.18	977.24	1136.93	1098.97	1039.82	Atorvastatin	0	9	Drug	C33H35FN2O5
10.02_401.1895m/z	1353.9	1032.49	925.542	866.211	1020.33	1039.69	Unknown			Unknown
19.96_303.2163m/z	1001.01	1270.15	1009.1	827.042	1053.7	1032.2	Aleuritic acid	22	183	Fatty Acid	C16H32O5
6.29_528.2129m/z	896.038	1233.42	1161.63	1008.75	853.889	1030.75	Unknown			Unknown
7.66_441.1841m/z	1324.01	1021.86	1009.25	904.455	892.92	1030.5				Unknown
13.52_562.2388m/z	1143.32	1140.34	868.815	1059.32	933.077	1028.98	Unknown			Unknown
4.89_259.1286m/z	1136.57	1018.13	949.921	1022.26	1017.34	1028.84	Ile-Glu	383	639	Amino acid	C11H20N2O5
2.40_359.1088m/z	940.804	1234.03	1153.25	843.028	972.141	1028.65				Unknown
9.39_449.1526m/z	1062.83	1179.97	899.042	1024.73	965.935	1026.5	Unknown			Unknown
14.11_633.3105m/z	1002.15	950.11	985.085	1067.25	1107.25	1022.37	[(t-Bu)DSer6, (Aza)Gly10]-LH-RH	9	488	Neuropeptide	C59H84N18O14
16.32_739.3442m/z	945.169	953.985	959.006	1097.21	1118.22	1014.72	Unknown			Unknown
5.15_600.2419m/z	910.545	1043.62	846.054	1056.21	1206.85	1012.66	Unknown			Unknown
11.52_433.0787m/z	919.402	939.412	1041.26	1124.68	1038.01	1012.55				Unknown
11.08_435.1751m/z	1026.1	795.756	1105.08	1087.93	1045.4	1012.05	C21H32O7	0	25		C21H32O7
12.29_409.0890m/z	946.627	957.671	978.045	1057.88	1117.62	1011.57	Unknown			Unknown
8.72_443.9930m/z	822.096	916.468	896.924	1199.99	1207.82	1008.66	Unknown			Unknown
1.50_290.0872m/z	659.345	1269.12	923.393	1069.52	1119.31	1008.14	N-Fructosyl pyroglutamate	24	645	Amino Acid	C11H17NO8
6.88_272.0218m/z	1045.48	1059.61	1135.35	1044.41	745.476	1006.06				Unknown
21.21_403.1734m/z	880.455	1059.08	995.374	935.566	1157.3	1005.56	NCGC00380826-01![1-(3,4-dihydroxy-5-methoxyphenyl)-7-(3,4-dihydroxyphenyl)heptan-3-yl] acetate	5	362	Terpene	C22H28O7
8.51_401.1542m/z	878.044	1137.47	1011.61	954.65	1043.97	1005.15				Unknown
1.44_510.2205m/z	1161.02	848.093	936.427	1061.79	1008.84	1003.23				Unknown
8.97_516.2188m/z	1185.4	1007.22	883.187	672.068	1263.68	1002.31	Unknown			Unknown
16.80_577.1493m/z	1072.82	978.622	962.332	1077.74	909.016	1000.11	Unknown			Unknown
7.51_559.2237m/z	844.216	1070.94	1014.01	1094.19	976.955	1000.06	Methyl (2R)-2-[(1S,2R,4S,9R,10R,14S,15S,17S)-17-(acetyloxy)-9-(furan-3-yl)-1-hydroxy-10,14,16,16-tetramethyl-7,18-dioxo-3,8-dioxapentacyclo[12.3.1.0(2),.0,(1)(3).0,(1)]octadecan-15-yl]-2-hydroxyacetate	0	41		C29H36O11
16.30_426.1629m/z	1015.49	888.12	1202.15	1015.36	871.501	998.525				Unknown
9.08_512.2576m/z	894.753	1158.34	1092.64	832.699	1011.2	997.927				Unknown
7.62_387.1743m/z	1147.07	984.264	1011.22	956.962	876.853	995.274	Neurotensin (1-6)	13	117	neuropeptide	C35H52N8O12
1.03_421.0325m/z	988.445	1104.7	830.266	1019.99	1029.71	994.621	Unknown			Unknown
1.55_307.1493m/z	977.461	1022.63	878.929	1029.22	1063.43	994.334	Unknown			Unknown
5.00_809.3218m/z	776.114	1105.88	871.086	1106.35	1105.26	992.939	Unknown			Unknown
12.27_317.9143m/z	1489.64	946.651	754.351	977.519	764.314	986.495	Unknown			Unknown
7.45_441.1862m/z	799.917	1109.21	1046.56	986.657	989.584	986.385	Unknown			Unknown
11.47_387.9944m/z	1093.67	1009.18	967.198	1037.71	821.598	985.872				Unknown
5.60_375.0912m/z	890.679	1183.61	1052.8	991.544	809.435	985.615				Unknown
6.20_314.1593m/z	952.884	932.676	920.599	1076.85	1041.34	984.87				Unknown
8.31_409.1959m/z	854.485	999.651	1045.13	918.024	1101.26	983.709				Unknown
1.63_735.2330m/z	1009.3	885.67	990.89	1121.21	905	982.414	Unknown			Unknown
3.59_430.1452m/z	1037.5	1000.25	952.028	953.187	968.784	982.35	Unknown			Unknown
17.09_394.1859m/z	911.673	1156.58	881.21	1006.22	947.917	980.72				Unknown
0.93_688.8310m/z	1014.56	1020.1	925.17	886.487	1052.85	979.834	Unknown			Unknown
1.62_469.2020m/z	941.524	1147.47	896.541	1058.6	854.885	979.804				Unknown
7.34_656.2787m/z	858.006	1112.31	1247.3	723.685	957.521	979.766	Unknown			Unknown
3.77_213.0868m/z	962.397	954.176	1022.71	958.055	999.338	979.334	Unknown			Unknown
7.16_566.1841m/z	959.3	1036.82	1086.34	950.158	860.29	978.58	Chrysin 6-C-glucoside 8-C-arabinoside	0	15	drug (105)	C26H28O13
12.97_680.1781m/z	782.534	1179.8	917.125	1026.26	985.541	978.253				Unknown
5.23_680.2787m/z	920.113	1246.26	899.177	922.634	896.399	976.917	Unknown			Unknown
4.17_982.3558m/z	814.246	688.887	1159.81	1163.96	1040.33	973.447				Unknown
8.97_428.2017m/z	935.383	881.634	925.313	913.813	1208.63	972.955				Unknown
11.56_348.1435m/z	983.299	1311.03	947.643	868.484	753.426	972.777	His-Gly-His	0	3	Amino Acid	C14H19N7O4
3.93_332.1695m/z	927.643	986.849	984.769	1000.48	963.806	972.709	Unknown			Unknown
8.43_443.9918m/z	989.669	887.599	905.959	1019.21	1054.35	971.357	Unknown			Unknown
18.29_325.3344m/z	964.099	991.621	958.438	986.798	949.85	970.161	Unknown			Unknown
4.20_332.1698m/z	815.769	1035.08	955.73	998.975	1035.61	968.234	Unknown			Unknown
8.98_541.1685m/z	954.609	1167.51	834.725	914.188	964.228	967.051	7-Benzyloxy-2-(2,2-diphenyl-1,3-benzodioxol-5-yl)-5-hydroxy-H-1-benzopyran-4-one	0	31	Flavonoid	C35H24O6
28.95_311.1668m/z	993.856	989.766	915.406	953.295	969.865	964.437				Unknown
9.32_387.1756m/z	950.925	1062.14	827.71	970.255	1006.42	963.49	Unknown			Unknown
9.36_476.0702m/z	873.617	1128.41	961.342	917.953	924.622	961.189	Unknown			Unknown
4.68_527.1880m/z	804.79	979.847	1022.93	1033.1	959.188	959.972	Unknown			Unknown
15.12_711.3673m/z	949.508	989.534	871.046	957.127	1017.19	956.881	Unknown			Unknown
10.09_276.0858m/z	979.305	793.397	1031.04	1021.77	947.713	954.645	Unknown			Unknown
5.41_625.2560m/z	915.795	959.164	922.639	1011.42	962.255	954.254	N-Caffeoyl-O-methyltyramine	4	170	Alkaloid	C18H19NO4
3.10_488.1861m/z	996.805	882.609	887.897	967.335	1031.39	953.206	Unknown			Unknown
2.30_856.3205m/z	1039.46	1037.59	679.15	1167.06	840.834	952.819				Unknown
13.31_470.9574m/z	841.984	1094.13	951.631	980.64	895.609	952.8	Unknown			Unknown
3.85_587.2206m/z	837.932	876.405	979.455	997.103	1060.43	950.264	Unknown			Unknown
2.26_316.1035m/z	986.431	1178.81	984.997	650.188	950.149	950.114				Unknown
9.83_415.1697m/z	910.534	1008.3	936.507	862.444	1030.62	949.681	C18H26N2O9	0	9		C18H26N2O9
7.89_770.2049m/z	1174.59	953.376	744.989	910.593	964.283	949.566	Unknown			Unknown
13.59_562.2395m/z	954.945	981.03	932.269	925.079	951.341	948.933	Unknown			Unknown
1.73_491.2217m/z	710.521	1211.79	1005.47	967.135	833.34	945.652				Unknown
2.11_459.1930m/z	855.561	903.853	779.581	1236.98	951.287	945.452	Unknown			Unknown
20.29_381.0999m/z	901.887	1048.35	930.148	925.639	917.544	944.713	Teniposide	85	827	drug	C32H32O13S
3.70_587.2200m/z	881.557	1059.17	859.53	1115.49	806.868	944.523	Unknown			Unknown
13.40_281.1010m/z	948.88	1008.5	878.97	946.423	936.062	943.767	methyl 3-(3,4-dihydroxy-5-phenyloxolan-2-yl)-3-hydroxypropanoate	11	160		C14H18O6
4.36_698.2907m/z	921.09	956.888	829.936	1073.49	927.024	941.687	Unknown			Unknown
17.01_264.0863m/z	1003.4	978.079	853.163	991.639	881.324	941.52	3,4-Dihydroxycinnamic acid	18	119	Phenolic compound	C13H15NO5
2.82_435.1505m/z	841.727	1130.89	850.829	958.948	920.965	940.671	Unknown			Unknown
3.19_628.1467m/z	910.696	1011.95	857.728	936.079	986.691	940.63	Unknown			Unknown
17.61_417.1574m/z	894.786	1023.04	833.776	968.514	970.273	938.077				Unknown
5.60_514.1995m/z	852.698	1134.14	941.359	776.262	985.715	938.034	Unknown			Unknown
2.73_211.0712m/z	886.661	954.001	978.117	931.524	911.941	932.449				Unknown
3.58_508.1924m/z	923.001	925.927	874.038	910.426	1025.73	931.824	Unknown			Unknown
20.85_675.2955m/z	655.663	850.167	1094.64	1020.71	1033.72	930.981				Unknown
1.54_547.1170m/z	870.838	1165.36	977.476	1065.98	574.762	930.883				Unknown
24.81_353.2314m/z	923.318	1068.2	859.408	934.517	863.268	929.742	Isoprostaglandin-F2α-IV	239	643	Fatty Acid	C20H34O5
12.54_512.2244m/z	894.738	1006.75	858.794	969.757	916.259	929.259	4-Heptenoic acid	0	57	Fatty Acid	C29H35NO5
3.74_601.1404m/z	645.876	808.81	1112.91	985.764	1090.07	928.684				Unknown
21.24_636.0948m/z	833.165	1069.17	1010.44	792.53	937.796	928.62				Unknown
1.13_225.0054m/z	1057.55	915.813	855.055	949.583	856.282	926.857	Unknown			Unknown
11.42_601.9156m/z	853.417	901.47	876.294	980.701	1000.31	922.438	Unknown			Unknown
5.27_625.2542m/z	911.666	1045.07	854.887	820.845	977.565	922.006	N-Caffeoyl-O-methyltyramine	3	146	Alkaloid	C18H19NO4
0.93_756.8200m/z	1002.32	984.182	828.05	836.266	955.092	921.183	Unknown			Unknown
14.68_380.1697m/z	816.665	1003.1	1018.27	905.662	850.311	918.8	Sinefungin	0	35	Nucleoside	C15H23N7O5
1.75_445.1806m/z	74.8494	667.391	823.016	1321.02	1699.54	917.164				Unknown
3.14_966.3584m/z	665.847	1173.17	1130.22	780.48	821.15	914.173	Unknown			Unknown
4.64_245.1126m/z	951.491	853.528	873.772	977.444	909.415	913.13	Ile-Asp	204	911	Amino acid	C10H18N2O5
12.84_338.8676m/z	995.833	978.733	781.361	954.45	843.531	910.782	Unknown			Unknown
7.72_281.0868m/z	1148.55	770.051	850.462	850.869	933.299	910.646	2'-O-Methylinosine	210	575	Amino Acid	C11H14N4O5
8.15_481.0820m/z	895.419	976.522	815.758	912.967	950.51	910.235	Unknown			Unknown
3.81_530.1991m/z	900.695	849.647	945.494	866.957	984.481	909.455	Unknown			Unknown
11.83_498.2398m/z	962.779	957.343	706.792	1065.36	839.084	906.272	Unknown			Unknown
14.57_541.2393m/z	838.414	1003.88	737.344	942.992	1007.82	906.088	7-Deacetoxy-7-Oxokhivorin	1	55	Terpene	C30H38O9
24.27_309.2058m/z	879.486	916.821	907.128	882.345	941.962	905.549	Unknown (carbon number 18)	7	240		C18H30O4
8.96_371.1799m/z	971.568	908.564	798.301	733.837	1105.98	903.65	Unknown			Unknown
20.10_450.0290m/z	909.939	967.84	884.74	776.785	978.462	903.553	Unknown			Unknown
2.19_856.3218m/z	861.244	1324.38	707.504	899.382	722.971	903.097	Unknown			Unknown
17.30_431.4242m/z	854.294	930.231	864.582	897.475	963.344	901.985	Unknown			Unknown
20.89_393.1518m/z	747.535	1013.19	934.938	893.445	913.467	900.515	C20H24O8	0	44	Polyketide	C20H24O8
3.68_510.2178m/z	941.949	883.5	807.129	929.191	920.704	896.495				Unknown
24.27_329.2310m/z	907.959	967.589	873.446	910.507	820.691	896.038	C18H34O5	58	564	Fatty Acid	C18H34O5
5.46_544.2146m/z	814.91	1012.9	935.745	898.26	813.303	895.023	Unknown			Unknown
20.66_440.1122m/z	841.568	1018.41	801.911	920.449	892.302	894.929	Unknown			Unknown
8.27_760.3060m/z	852.627	942.937	938.968	794.681	915.052	888.853				Unknown
3.20_494.1744m/z	815.207	913.384	904.835	909.381	892.827	887.127				Unknown
4.24_354.1044m/z	845.326	996.746	794.954	888.123	875.377	880.105	5'-O-Acetyladenosine	15	224	Nucleoside	C12H15N5O5
11.72_443.1995m/z	867.275	1013.34	841.423	872.29	793.416	877.549	Unknown			Unknown
4.22_698.2874m/z	924.122	997.063	850.12	844.05	759.752	875.021				Unknown
13.03_401.0537m/z	863.108	915.065	888.068	894.757	807.068	873.613				Unknown
14.45_380.1702m/z	663.239	969.165	913.492	817.391	1002.53	873.164				Unknown
1.69_407.1662m/z	803.463	815.046	789.649	1079.75	856.608	868.903	Beclomethasone	3	201	Drug	C22H29ClO5
16.29_458.0991m/z	877.092	902.429	680.557	903.21	978.838	868.425	Desmethylbosentan	0	88	Drug	C26H27N5O6S
1.31_305.0857m/z	942.575	836.591	760.212	928.443	872.146	867.994				Unknown
3.69_389.2056m/z	897.692	846.922	821.077	882.63	890.478	867.76	Unknown			Unknown
3.89_199.0059m/z	741.233	931.063	925.536	960.827	772.686	866.269				Unknown
9.34_800.2006m/z	984.971	968.697	717.193	894.224	750.45	863.107	Unknown			Unknown
32.60_403.2845m/z	817.086	934.594	840.018	872.846	847.01	862.311				Unknown
14.88_374.1701m/z	843.295	988.749	888.952	815.973	769.299	861.254				Unknown
10.10_793.3102m/z	705.909	861.052	947.768	888.887	902.035	861.13				Unknown
21.75_358.1645m/z	806.962	879.261	810.44	963.696	845.148	861.101	Pitavastatin	51	508	drug	C25H24FNO4
20.89_488.0021m/z	1078.91	1029.13	668.572	783.769	741.712	860.418				Unknown
2.90_445.1808m/z	809.444	913.159	835.887	826.785	895.541	856.163	[(6Z,10Z)-6-(Acetyloxymethyl)-10-(hydroperoxymethyl)-3-methylidene-2-oxo-3a,4,5,8,9,11a-hexahydrocyclodeca[b]furan-4-yl] 2-methylbutanoate	0	58		C22H30O8
6.31_267.0719m/z	834.211	936.407	980.903	832.181	696.959	856.132	Inosine	364	999	sugar	C10H12N4O5
0.84_402.9143m/z	798.077	804.711	1134.9	787.671	739.175	852.906	Unknown			Unknown
21.73_564.9564m/z	823.593	886.097	801.852	891.364	861.226	852.826				Unknown
13.49_329.0325m/z	752.127	742.449	899.719	876.073	993.671	852.808				Unknown
16.29_519.0171m/z	1012.78	885.725	677.881	764.153	920.659	852.239	Unknown			Unknown
16.34_846.4412m/z	820.955	840.022	762.398	886.272	950.862	852.102	Unknown			Unknown
2.62_358.0532m/z	799.634	833.951	777.342	909.158	933.2	850.657	Unknown			Unknown
3.23_413.1558m/z	797.581	911.489	857.325	760.727	922.556	849.936	2-amino-5-[2-[[2,3-dihydroxy-2-(1-hydroxyethyl)butanoyl]oxymethyl]-4-hydroxyanilino]-5-oxopentanoic acid	2	198		C18H26N2O9
5.64_369.1765m/z	716.314	996.077	884.027	868.996	778.394	848.762	5β-Androstan-3α-ol-17-one sulfate	209	662	drug	C19H30O5S
4.26_699.1242m/z	765.545	725.286	865.209	933.829	941.538	846.282	Unknown			Unknown
3.97_458.1999m/z	757.817	761.482	878.839	873.212	959.043	846.078	Unknown			Unknown
4.32_441.1862m/z	873.737	803.544	829.068	786.938	931.217	844.901	NCGC00380134-01_C25H30O8_3-Furancarboxylic acid, (3R,5S,5aS,6S,9aR)-octahydro-9-hydroxy-2,2,5a,9-tetramethyl-2H-3,9a-methano-1-benzoxepin-5,6-diyl ester	0	63	Carboxilic acid	C25H30O8
1.45_261.0700m/z	995.871	767.677	756.845	905.413	793.851	843.932				Unknown
33.00_353.1994m/z	694.852	609.434	1098.1	833.126	981.249	843.351				Unknown
13.41_327.1331m/z	833.908	808.937	763.59	842.481	958.886	841.56				Unknown
3.83_699.1206m/z	1102.8	765.85	597.226	960.046	776.847	840.554				Unknown
9.68_663.2492m/z	1095.75	871.436	836.609	751.045	647.162	840.4	Unknown			Unknown
8.69_544.2140m/z	754.209	755.846	662.913	954.469	1072.73	840.033	Unknown			Unknown
15.71_281.1012m/z	823.595	864.964	782.648	890.523	836.153	839.577	Unknown			Unknown
15.99_592.2862m/z	784.176	950.09	895.643	846.421	716.36	838.538				Unknown
12.84_814.2902m/z	595.662	699.824	842.686	612.804	1435.05	837.204	C40H44O17	1	71	Polyketide	C40H44O17
3.52_463.1011m/z	669.537	882.026	864.599	921.128	846.27	836.712	Delphinidin-3,5-diglucoside	0	18	Flavonoid	C27H31O17
3.27_373.1595m/z	640.484	891.374	995.525	813.882	827.958	833.845				Unknown
32.22_313.1798m/z	797.136	906.763	884.052	882.666	691.82	832.488	1,4a-Dimethyl-9-oxo-7-propan-2-yl-3,4,10,10a-tetrahydro-2H-phenanthrene-1-carboxylic acid	234	682	Carboxilic acid	C20H26O3
3.99_719.4187m/z	854.173	769.784	860.807	838.625	828.185	830.315	Unknown			Unknown
25.16_219.1379m/z	791.994	874.441	872.322	804.234	796.447	827.888	(+)-Abscisic acid	100	807	Carboxilic acid	C15H20O4
16.16_592.2864m/z	706.161	1008.09	747.31	860.243	815.76	827.512				Unknown
6.47_415.1799m/z	963.703	807.272	913.917	681.522	762.31	825.745	Leonubiastrin	0	119	Terpene	C23H28O7
7.32_484.2071m/z	658.633	851.203	1035.58	756.132	820.216	824.353	Unknown			Unknown
4.36_611.1256m/z	716.752	556.806	941.636	928.072	977.965	824.246	Unknown			Unknown
12.86_560.1568m/z	981.467	693.941	824.4	733.375	878.007	822.238	Desmethylbosentan	20	459	Drug	C26H27N5O6S
3.99_218.9953m/z	728.189	864.63	806.693	840.853	856.72	819.417				Unknown
2.88_603.2742m/z	598.193	906.144	765.01	968.38	855.402	818.626				Unknown
13.26_289.2008m/z	778.47	895.407	802.651	856.95	758.908	818.477	5(S),6(R),15(R)-Lipoxin A4	16	388	Fatty Acid	C20H32O5
3.39_417.1159m/z	809.337	783.97	764.774	892.776	839.069	817.985	Likviritin	0	33	Flavonoid	C21H22O9
17.34_481.2202m/z	683.131	877.417	795.481	819.452	909.88	817.072				Unknown
8.06_273.0056m/z	792.556	766.419	883.9	818.759	818.032	815.933				Unknown
9.05_393.0968m/z	806.72	714.966	875.072	717.451	962.883	815.418				Unknown
15.99_498.1061m/z	925.901	835.524	727.525	790.264	786.883	813.219	Unknown			Unknown
9.34_512.2623m/z	772.593	1057.52	736.038	743.682	751.643	812.294				Unknown
1.31_261.0699m/z	826.155	832.857	781.216	919.789	685.895	809.182	Unknown			Unknown
13.19_461.1559m/z	614.987	1049.82	797.351	755.755	825.065	808.596				Unknown
4.22_655.3067m/z	789.751	998.232	629.106	805.266	815.985	807.668				Unknown
9.15_534.2217m/z	915.01	963.2	668.258	893.502	592.136	806.421	Unknown			Unknown
4.79_456.1625m/z	882.294	858.887	793.742	750.994	743.671	805.918	Codeine-6-β-D-glucuronide	0	29	Drug	C24H29NO9
7.30_462.1970m/z	710.318	930.368	1001.94	720.247	658.38	804.25				Unknown
21.29_327.2164m/z	723.974	808.617	817.067	755.337	910.469	803.093	C18H32O5	214	428	Fatty Acid	C18H32O5
0.94_468.8940m/z	645.111	1017.41	814.336	818.577	717.385	802.563	Unknown			Unknown
11.04_536.2105m/z	492.686	709.064	1000.27	948.127	862.406	802.51				Unknown
14.23_501.2066m/z	772.579	759.549	786.481	870.204	820.166	801.796				Unknown
2.45_485.1873m/z	781.653	889.939	887.72	690.482	756.427	801.244	Unknown			Unknown
3.85_641.1467m/z	763.127	818.476	799.991	870.85	741.463	798.781	Unknown			Unknown
15.59_329.1227m/z	788.066	805	717.254	867.798	808.211	797.266				Unknown
4.83_479.1630m/z	816.208	799.749	779.751	761.681	821.391	795.756	C25H28O8	0	23		C25H28O8
9.88_590.2493m/z	752.553	873.161	913.506	697.574	735.811	794.521				Unknown
5.77_385.1692m/z	879.44	830.541	761.593	778.04	710.932	792.109	Unknown			Unknown
3.64_474.1938m/z	686.277	921.38	747.066	850.264	752.99	791.595	Unknown			Unknown
10.48_387.0741m/z	774.314	758.696	862.686	723.054	834.615	790.673	3-Isoxazolecarboxamide, 5-(5-chloro-2,4-dihydroxyphenyl)-N-ethyl-4-(4-methoxyphenyl)-	23	480		C19H17CIN2O5
3.34_326.1231m/z	796.185	718.608	835.964	868.022	729.956	789.747	Unknown			Unknown
5.05_332.1701m/z	727.385	844.928	774.451	738.485	849.911	787.032				Unknown
7.76_579.2575m/z	1028.33	786.695	605.636	694.556	809.222	784.888				Unknown
5.33_543.2294m/z	848.287	855.575	778.086	618.341	823.964	784.851				Unknown
1.03_377.6459m/z	857.245	794.643	752.369	776.053	740.158	784.093				Unknown
1.65_549.0871m/z	793.201	836.644	786.965	917.203	575.652	781.933				Unknown
3.51_427.0490m/z	634.552	809.59	814.039	822.14	829.13	781.89				Unknown
4.13_434.1640m/z	793.273	643.765	828.474	731.672	906.769	780.791				Unknown
3.73_494.0905m/z	728.058	766.581	746.852	855.154	798.904	779.11				Unknown
4.02_570.1346m/z	723.47	725.266	742.545	899.241	798.006	777.706				Unknown
6.68_623.2088m/z	803.689	914.528	998.137	537.274	627.169	776.159				Unknown
3.50_620.1912m/z	659.337	854.419	779.167	815.208	768.438	775.314				Unknown
19.34_329.0319m/z	613.174	831.979	735.304	879.692	808.934	773.817				Unknown
14.78_451.2059m/z	664.227	874.262	781.292	712.382	822.943	771.021				Unknown
23.61_516.1283m/z	724.456	821.856	831.094	755.83	704.481	767.544				Unknown
23.17_325.2004m/z	805.016	741.618	705.413	771.925	801.947	765.184				Unknown
4.24_374.1548m/z	735.604	964.57	649.272	712.195	762.866	764.901
3.64_524.1018m/z	773.632	862.468	694.961	843.663	640.944	763.133
31.63_492.1212m/z	780.097	889.702	731.757	726.052	680.526	761.627
14.51_684.2458m/z	743.61	809.425	781.8	791.556	679.616	761.201
10.74_247.1755m/z	764.407	771.974	769.011	696.379	801.435	760.641
14.33_340.1853m/z	770.535	826.081	692.193	790.644	723.708	760.632
8.83_371.1804m/z	750.974	812.392	708.864	767.059	751.325	758.123
3.00_695.2537m/z	800.708	980.64	706.295	712.812	589.548	758.001
19.65_599.2255m/z	765.644	826.401	768.686	773.668	654.592	757.798
3.93_458.1416m/z	786.265	830.322	740.359	746.673	679.472	756.618
2.41_439.1716m/z	680.011	800.39	768.541	754.306	777.33	756.116
9.04_500.1774m/z	706.641	803.43	632.159	908.879	726.846	755.591
14.34_500.2237m/z	817.252	777.292	682.335	782.66	717.915	755.491
8.41_579.2468m/z	778.991	615.193	801.35	787.663	785.239	753.687
6.54_590.2881m/z	637.397	990.987	782.058	648.004	708.407	753.371
7.92_514.2128m/z	891.378	685.071	770.983	726.212	692.915	753.312
1.98_510.1830m/z	854.854	831.665	541.729	830.664	705.49	752.881
9.92_548.2351m/z	646.707	672.862	713.406	781.141	946.473	752.118
3.70_344.1329m/z	694.765	792.04	603.069	857.822	811.579	751.855
24.75_329.2316m/z	736.936	796.115	702.231	747.576	769.118	750.395
5.88_413.1651m/z	812.354	727.856	867.887	721.087	621.287	750.095
20.45_601.2024m/z	781.351	905.674	695.957	680.738	685.391	749.822
5.44_376.1028m/z	769.318	697.702	770.171	698.591	809.23	749.002
21.15_466.2070m/z	742.8	811.001	771.055	686.147	733.02	748.805
23.19_368.2933m/z	737.089	791.329	725.441	736.415	753.342	748.723
26.29_428.1493m/z	769.754	864.003	679.086	721.731	708.543	748.623
6.84_642.2164m/z	917.549	850.253	854.792	520.877	598.219	748.338
12.23_620.1085m/z	745.072	609.532	743.459	865.33	775.203	747.719
10.60_863.2076m/z	760.233	768.013	726.024	802.928	679.833	747.406
9.88_605.2459m/z	714.598	817.275	848.532	708.73	644.608	746.749
12.91_557.2132m/z	735.963	725.537	605.467	701.89	961.628	746.097
7.85_472.1921m/z	878.496	820.391	749.063	610.933	668.418	745.46
3.81_245.1118m/z	743.179	808.313	664.146	665.171	844.309	745.023
1.03_423.0317m/z	740.096	821.379	609.77	803.027	748.571	744.569
5.64_782.1765m/z	523.546	925.165	776.508	710.279	784.009	743.902
1.25_359.0730m/z	638.679	781.172	827.915	678.187	787.831	742.757
3.08_326.1463m/z	728.744	787.217	772.664	726.853	695.448	742.185
26.20_456.1626m/z	641.373	759.297	742.233	781.401	782.152	741.291
1.73_389.1221m/z	592.121	685.377	752.872	923.445	752.148	741.193
10.40_340.1857m/z	831.29	761.114	687.729	664.217	757.927	740.455
7.01_370.1610m/z	635.358	872.755	764.813	910.235	515.828	739.798
12.27_149.0598m/z	749.157	688.811	729.94	796.693	733.531	739.626
5.19_456.1611m/z	632.782	897.611	792.569	614.27	755.291	738.505
3.23_431.1618m/z	610.083	755.985	711.394	766.059	845.413	737.787
2.68_732.2837m/z	597.298	827.923	780.952	714.247	755.503	735.184
3.71_314.1338m/z	652.404	747.847	633.277	851.879	789.374	734.956
6.60_630.2065m/z	559.826	967.105	695.522	682.434	768.301	734.638
5.45_357.1651m/z	758.717	899.807	612.107	742.57	655.694	733.779
22.08_396.2271m/z	734.97	822.465	683.755	721.633	702.621	733.089
3.25_406.1342m/z	721.066	728.874	721.533	705.878	782.476	731.965
20.86_486.0058m/z	941.892	805.53	598.684	731.434	578.452	731.198
12.18_528.2548m/z	710.69	753.142	655.92	736.29	790.071	729.222
4.17_698.2881m/z	579.615	844.971	553.551	834.316	823.469	727.184
1.56_499.1908m/z	657.088	844.183	811.818	737.268	585.502	727.172
4.19_626.1365m/z	694.866	811.848	677.947	848.067	601.677	726.881
7.54_623.2424m/z	560.975	886.1	799.964	720.227	663.77	726.207
5.71_707.1927m/z	588.401	896.884	644.367	732.409	768.229	726.058
3.20_639.2594m/z	686.617	787.11	695.947	752.644	705.653	725.594
8.41_400.0035m/z	686.678	751.105	742.78	715.768	731.436	725.553
11.29_437.1910m/z	575.964	809.057	703.424	800.596	734.919	724.792
1.86_592.2361m/z	709.895	827.327	589.831	623.094	873.156	724.661
3.12_354.1044m/z	742.492	701.762	741.895	744.712	691.435	724.459
3.98_298.0917m/z	661.038	643.566	760.052	788.614	765.36	723.726
4.96_640.1525m/z	587.04	787.974	677.039	797.007	766.68	723.148
23.29_396.2273m/z	709.631	780.434	660.657	785.436	672.306	721.693
2.39_460.1660m/z	602.829	729.385	710.082	780.191	782.627	721.023
16.67_370.9881m/z	518.77	1002.54	693.634	652.465	736.423	720.766
3.35_389.1540m/z	580.234	717.5	718.084	756.746	828.244	720.162
9.48_427.2160m/z	942.296	872.676	548.74	626.154	608.871	719.748
3.54_343.1492m/z	621.866	811.875	694.408	686.428	782.068	719.329
6.51_263.0204m/z	855.607	799.495	756.693	575.468	606.712	718.795
3.05_372.0697m/z	741.943	659.364	702.388	794.234	694.691	718.524
4.28_370.1492m/z	676.074	735.177	679.452	672.65	821.537	716.978
15.81_680.2386m/z	607.019	759.058	764.069	732.421	721.122	716.738
4.16_529.2142m/z	744.105	771.271	637.286	686.403	738.925	715.598
1.82_239.0654m/z	81.1673	814.574	813.981	964.034	901.917	715.134
13.00_560.2137m/z	836.061	653.242	746.241	745.502	585.361	713.281
11.76_417.1764m/z	752.099	736.439	668.555	730.536	675.035	712.533
21.98_351.2156m/z	710.476	729.291	688.981	713.244	720.403	712.479
8.38_579.2537m/z	555.018	818.261	754.875	643.586	789.473	712.243
0.93_158.9779m/z	703.685	726.443	666.899	708.023	749.165	710.843
7.18_787.3366m/z	971.189	872.304	692.204	431.091	586.29	710.615
6.45_342.1657m/z	732.792	867.424	781.676	607.593	562.168	710.331
8.08_443.2002m/z	960.07	780.474	705.449	621.192	481.109	709.659
16.26_498.1056m/z	900.67	651.758	588.831	716.138	689.486	709.377
3.41_628.1501m/z	684.69	768.616	708.706	732.268	651.36	709.128
26.07_236.1043m/z	698.022	742.974	674.999	733.674	695.704	709.075
19.54_599.2223m/z	786.755	763.926	699.344	625.967	667.758	708.75
4.46_451.1374m/z	763.938	721.414	632.446	774.23	649.407	708.287
15.77_246.9240m/z	676.932	756.9	643.648	759.792	702.014	707.857
8.94_544.2115m/z	660.588	558.076	874.37	710.349	729.259	706.528
2.57_375.1380m/z	684.684	696.592	672.896	689.964	777.263	704.28
4.41_660.2226m/z	650.254	702.249	631.666	801.043	733.202	703.683
4.72_636.1509m/z	629.764	715.87	636.151	753.72	777.605	702.622
2.78_255.1333m/z	683.99	678.201	730.183	736.771	677.82	701.393
6.23_557.2081m/z	607.057	753.93	721.606	681.98	736.111	700.137
17.85_401.0533m/z	539.009	674.934	717.038	791.949	774.052	699.396
6.59_530.1985m/z	727.787	723.833	676.458	692.18	674.513	698.954
15.71_557.7089m/z	871.128	780.29	580.343	642.479	619.986	698.845
11.93_493.1572m/z	621.542	805.254	707.841	687.925	671.043	698.721
5.50_401.1916m/z	572.587	794.584	678.193	676.871	771.038	698.655
3.14_619.2279m/z	692.998	640.632	632.144	801.862	723.382	698.204
6.92_312.1554m/z	718.072	716.113	722.62	816.8	511.108	696.942
6.25_539.2245m/z	569.395	686.396	759.557	625.629	823.73	692.941
15.42_380.0181m/z	771.404	716.336	617.991	713.983	644.973	692.937
5.80_298.0922m/z	728.538	632.241	758.924	646.506	691.002	691.442
3.32_512.1488m/z	557.921	752.193	653.834	737.39	750.882	690.444
26.08_293.1749m/z	631.742	696.834	719.446	685.798	707.538	688.271
0.05_195.8101m/z	791.871	713.443	606.729	678.157	636.179	685.276
11.57_562.2400m/z	541.942	865.672	662.401	738.103	616.47	684.918
17.36_445.2446m/z	659.351	778.961	706.474	704.339	573.678	684.561
4.72_227.1023m/z	569.12	730.514	711.704	675.229	733.55	684.024
9.01_472.1918m/z	634.468	765.64	624.431	528.222	864.3	683.412
14.00_243.1585m/z	714.616	752.922	613.454	698.217	629.593	681.76
5.86_516.2167m/z	695.845	766.758	806.016	525.78	612.086	681.297
1.88_279.0380m/z	749.347	746.311	581.157	690.618	638.544	681.195
14.75_676.2891m/z	701.919	634.743	691.69	755.788	621.494	681.127
6.84_516.1848m/z	833.647	880.112	645.243	570.855	472.792	680.53
3.66_239.1372m/z	536.487	683.288	787.152	689.968	705.157	680.41
21.57_647.3769m/z	531.416	752.229	639.158	699.468	771.41	678.736
24.35_402.2011m/z	663.234	701.987	634.698	685.996	690.087	675.2
10.89_449.1583m/z	695.362	767.709	626.229	620.749	663.835	674.777
2.31_469.1921m/z	666.337	822.927	655.463	643.457	582.711	674.179
15.91_762.3497m/z	556.336	766.287	669.912	639.303	731.842	672.736
3.69_626.2405m/z	352.706	693.156	793.508	676.775	842.485	671.726
3.82_603.1445m/z	656.04	549.204	730.861	645.938	772.828	670.974
1.31_257.1122m/z	564.83	677.71	740.267	691.837	671.637	669.256
23.49_413.1259m/z	708.483	668.003	630.751	689.185	646.962	668.677
7.74_502.2003m/z	911.208	556.272	548.439	623.99	692.351	666.452
4.08_399.1507m/z	676.812	725.745	583.198	601.11	742.177	665.808
15.22_394.1865m/z	543.208	700.545	708.031	689.153	686.344	665.456
7.18_448.0683m/z	836.636	603.017	767.475	507.604	607.401	664.427
5.84_490.2388m/z	865.781	617.092	573.991	597.89	665.169	663.985
5.06_660.2276m/z	537.697	752.743	729.573	682.136	617.713	663.972
9.66_494.1628m/z	700.955	651.527	849.575	760.47	356.375	663.78
23.15_477.3206m/z	619.226	637.679	643.144	670.047	747.176	663.454
5.99_766.1865m/z	593.526	767.991	612.745	756.568	585.976	663.361
1.96_614.1927m/z	591.252	852.458	536.786	690.812	638.917	662.045
2.72_603.1817m/z	646.784	635.988	757.718	702.329	567.194	662.003
9.35_325.0913m/z	530.338	814.937	650.355	733.332	579.337	661.66
8.48_770.2048m/z	632.954	935.894	551.613	618.212	563.349	660.404
23.73_474.1550m/z	631.117	674.066	791.172	610.202	593.56	660.023
23.77_353.2309m/z	596.853	690.743	744.866	672.377	594.444	659.857
5.41_178.1227m/z	655.155	652.569	698.286	622.592	668.924	659.505
17.26_401.0520m/z	598.951	735.337	604.7	655.978	687.018	656.397
8.65_410.1437m/z	702.077	318.843	453.247	759.836	1045	655.801
10.35_433.0784m/z	532.384	658.947	750.326	625.574	711.124	655.671
6.32_516.1858m/z	697.623	761.568	574.473	640.234	595.011	653.782
3.14_330.1175m/z	676.053	625.019	516.498	721.331	729.62	653.704
9.47_506.1770m/z	658.712	703.388	601.249	606.916	696.669	653.387
5.68_484.2035m/z	675.496	767.977	645.94	564.88	605.373	651.933
2.66_417.1147m/z	664.865	697.556	620.312	719.879	554.047	651.332
27.93_251.1642m/z	674.468	659.788	622.473	650.107	645.532	650.474
9.30_428.2011m/z	535.993	773.072	598.235	639.792	703.005	650.02
1.04_161.0445m/z	544.458	775.767	527.964	641.227	755.629	649.009
18.29_408.0852m/z	530.52	676.337	727.748	589.64	720.609	648.971
3.66_210.1117m/z	591.945	668.765	677.913	603.471	697.514	647.922
6.96_384.1661m/z	651.083	686.633	700.746	683.162	514.857	647.296
8.65_371.1805m/z	516.038	666.971	579.967	702.898	765.534	646.281
12.30_447.2123m/z	562.478	606.462	747.347	649.134	664.402	645.965
7.88_579.2579m/z	819.586	643.327	749.925	571.439	445.246	645.905
32.84_673.4799m/z	450.747	570.361	787.436	668.592	750.079	645.443
2.48_446.1391m/z	658.753	693.219	643.033	687.876	542.579	645.092
6.37_427.1787m/z	747.592	713.131	595.469	454.262	714.995	645.09
3.81_355.1607m/z	607.607	708.943	608.489	572.02	726.791	644.77
24.26_454.1289m/z	632.563	656.06	640.444	661.717	629.938	644.144
1.44_284.1341m/z	750.729	799.478	560.253	510.361	599.822	644.129
6.26_180.1379m/z	567.805	741.336	688.131	671.297	551.259	643.966
5.36_265.0925m/z	560.091	799.487	661.775	622.37	575.268	643.798
13.21_514.2391m/z	498.717	724.054	625.522	679.929	687.176	643.08
16.08_272.0916m/z	665.692	642.863	610.729	622.931	672.474	642.938
31.70_315.2532m/z	579.463	656.536	633.008	680.088	659.479	641.715
5.31_625.1399m/z	592.453	736.436	648.973	572.899	657.095	641.571
7.59_410.1456m/z	680.141	719.957	601.231	609.083	594.525	640.987
13.62_270.9903m/z	523.493	717.478	590.078	713.86	655.297	640.041
24.75_408.2375m/z	592.608	704.679	602.413	610.725	685.363	639.158
2.83_373.1250m/z	610.846	678.192	554.446	711.607	634.852	637.989
2.54_348.1113m/z	608.99	596.866	613.049	644.017	721.149	636.814
4.33_284.1238m/z	572.782	614.109	638.681	724.766	626.298	635.327
3.33_277.0809m/z	573.075	631.667	652.75	725.184	592.423	635.02
11.94_351.1065m/z	770.791	643.26	510.256	635.214	614.435	634.791
3.15_413.1547m/z	613.373	598.723	584.815	654.049	712.206	632.633
20.79_650.2270m/z	605.277	731.304	547.576	634.957	634.594	630.742
12.28_411.0648m/z	697.917	597.644	668.099	655.04	532.435	630.227
12.67_585.2281m/z	625.232	653.028	571.241	533.199	764.469	629.434
5.12_427.1346m/z	569.524	657.281	583.33	655.259	681.7	629.419
16.69_370.9873m/z	596.652	620.307	575.244	710.5	641.018	628.744
26.47_428.1491m/z	617.215	702.441	588.974	609.503	621.121	627.851
24.06_793.4383m/z	494.055	779.958	574.928	611.869	675.318	627.226
5.80_559.1756m/z	672.119	665.477	614.593	667.708	512.462	626.472
4.83_616.1396m/z	418.923	680.3	710.556	583.18	738.548	626.301
11.14_371.1232m/z	621.968	521.571	740.246	601.818	636.1	624.341
12.56_546.2202m/z	583.517	683.672	556.294	733.813	562.254	623.91
28.87_433.2581m/z	602.102	643.774	595.701	613.469	660.383	623.086
4.21_427.1696m/z	912.285	617.884	383.182	474.075	727.739	623.033
4.12_216.9805m/z	591.122	692.013	524.275	617.041	690.168	622.924
10.26_463.2041m/z	758.477	575.605	616.017	559.98	603.006	622.617
13.36_450.1748m/z	780.111	660.751	537.04	507.388	625.87	622.232
3.86_506.2338m/z	633.145	535.298	625.675	672.038	644.518	622.135
4.42_432.2329m/z	645.523	814.868	582.233	366.527	680.939	618.018
16.45_512.2258m/z	634.097	612.222	605.647	604.785	629.498	617.25
5.34_599.2685m/z	488.916	710.548	685.477	620.201	579.48	616.925
1.26_195.8101m/z	621.69	616.577	704.378	594.481	547.261	616.878
2.06_239.0657m/z	635.515	647.439	618.99	545.707	634.277	616.386
27.70_647.3787m/z	414.374	689.518	685.021	623.657	668.743	616.263
12.65_507.1478m/z	504.874	610.684	532.295	746.59	686.218	616.132
0.94_740.8447m/z	452.666	955.54	499.939	603.569	568.359	616.015
4.59_257.1108m/z	524.023	602.189	695.728	635.161	617.544	614.929
12.61_769.3730m/z	515.183	665.103	515.565	681.065	691.754	613.734
8.27_590.2456m/z	576.574	611.972	642.643	577.869	658.354	613.483
14.54_243.1590m/z	524.135	580.323	539.95	624.107	797.916	613.286
12.28_475.9953m/z	678.007	557.749	616.093	713.696	500.715	613.252
27.02_457.9918m/z	672.198	597.875	566.939	646.467	581.107	612.917
9.68_536.2153m/z	565.64	612.855	689.22	583.267	600.256	610.248
10.45_383.1907m/z	612.058	600.029	625.283	567.964	642.206	609.508
5.18_680.2709m/z	574.789	627.605	721.027	586.403	537.319	609.429
0.93_656.8838m/z	658.696	659.84	494.707	675.005	553.015	608.253
31.78_293.2108m/z	551.958	709.941	531.6	661.225	579.9	606.925
17.28_620.1776m/z	664.145	644.49	619.637	570.592	526.855	605.144
22.52_251.1635m/z	600.956	626.027	544.047	639.112	614.914	605.011
10.86_463.2059m/z	573.909	600.875	597.767	590.688	661.502	604.948
18.42_417.1901m/z	578.119	637.099	530.742	638.07	636.885	604.183
1.86_510.2184m/z	588.366	772.499	435.409	609.341	611.871	603.497
8.99_209.0440m/z	527.682	606.446	475.778	593.752	813.294	603.391
21.97_438.0470m/z	697.526	651.04	489.973	573.434	600.577	602.51
1.14_311.0947m/z	684.596	703.315	414.824	654.918	551.879	601.906
4.21_458.1986m/z	551.304	631.776	562.112	653.951	608.178	601.464
4.26_679.2569m/z	648.499	767.868	464.075	463.612	661.802	601.171
8.90_800.1940m/z	597.064	677.927	639.558	307.012	779.298	600.172
2.59_284.0759m/z	542.58	661.792	580.35	637.604	578.497	600.165
25.65_412.2114m/z	588.509	648.305	541.013	614.681	607.22	599.946
8.04_549.2256m/z	614.381	634.062	634.918	516.072	598.967	599.68
6.16_609.2057m/z	522.928	473.275	742.444	578.021	674.481	598.23
2.90_269.0644m/z	567.63	663.418	571.641	553.398	630.856	597.389
2.37_288.1078m/z	583.823	630.425	617.688	579.554	574.838	597.266
3.32_427.0456m/z	509.482	559.377	593.807	657.042	660.203	595.982
2.22_469.1920m/z	544.922	792.251	460.391	601.87	578.651	595.617
3.40_343.1484m/z	648.477	634.299	564.751	548.739	576.468	594.547
2.82_409.0901m/z	663.362	631.762	572.357	638.297	466.703	594.496
3.79_353.1447m/z	448.408	646.043	654.617	616.104	606.992	594.433
1.01_357.1016m/z	640.516	543.375	500.661	656.722	624.126	593.08
4.10_298.0913m/z	570.251	623.084	617.624	607.966	540.468	591.879
0.90_500.9186m/z	604.151	639.971	444.651	586.063	683.371	591.642
6.14_565.2231m/z	563.532	579.953	628.398	560.705	621.147	590.747
5.55_718.3115m/z	578.1	702.578	647.385	496.892	528.633	590.718
4.90_401.1911m/z	598.013	633.687	572.402	578.292	569.418	590.362
6.18_282.0967m/z	618.088	425.284	656.211	573.763	675.11	589.691
15.83_575.2231m/z	535.522	651.396	569.994	549.226	640.668	589.361
3.60_571.1236m/z	767.685	817.883	223.976	722.993	409.027	588.313
2.83_603.1866m/z	616.563	716.878	579.183	510.427	515.543	587.719
9.64_417.0841m/z	701.948	598.05	643.355	603.593	385.804	586.55
9.38_387.9947m/z	600.909	664.772	475.408	657.228	533.235	586.311
25.48_534.1043m/z	604.835	628.102	511.332	594.582	592.125	586.195
6.00_625.2534m/z	492.471	500.102	692.695	684.017	556.222	585.101
15.65_442.1699m/z	625.359	702.181	499.002	567.63	531.322	585.099
2.52_572.1141m/z	636.605	571.111	614.188	536.038	567.33	585.054
12.27_452.0187m/z	535.981	572.926	650.277	634.588	531.3	585.014
8.53_415.1705m/z	594.608	667.029	622.761	454.581	583.654	584.527
31.89_359.2051m/z	532.38	593.522	596.119	611.486	587.384	584.178
9.70_590.2464m/z	619.158	531.371	660.032	518.382	590.347	583.858
15.00_479.2146m/z	562.18	651.511	533.46	542.061	629.941	583.831
15.98_659.2435m/z	561.814	619.9	408.898	680.307	643.461	582.876
26.38_353.2312m/z	552.059	647.929	563.961	551.522	594.578	582.009
4.70_387.1743m/z	492.349	712.479	525.617	614.932	556.175	580.31
3.62_603.1438m/z	600.245	671.312	556.434	542.032	527.662	579.537
6.86_261.0865m/z	588.745	585.888	721.908	493.874	505.065	579.096
5.20_552.1317m/z	603.269	721.188	431.131	494.3	636.588	577.295
2.96_417.1485m/z	494.844	701.024	627.326	497.267	560.406	576.173
21.62_372.8213m/z	417.964	592.679	622.919	617.878	624.913	575.271
3.50_333.0811m/z	565.096	594.421	548.604	687.084	481.11	575.263
6.91_427.1725m/z	629.828	649.095	598.979	546.163	449.327	574.678
26.98_426.0525m/z	526.852	595.062	552.48	552.043	644.844	574.256
19.85_425.1924m/z	614.759	676.997	526.813	491.039	560.749	574.071
11.52_525.2663m/z	613.799	651.27	516.195	502.572	585.876	573.943
11.06_601.9176m/z	539.424	457.559	500.491	652.543	709.625	571.928
3.77_966.3249m/z	410.195	650.526	471.824	724.782	588.066	569.079
1.51_445.1789m/z	468.097	733.106	687.588	596.246	357.172	568.442
1.42_470.1496m/z	339.44	742.477	517.305	523.612	719.369	568.441
1.99_460.1935m/z	584.985	698.546	543.843	472.324	539.09	567.757
1.10_631.0759m/z	708.195	645.567	333.408	493.466	656.723	567.472
8.32_415.1702m/z	502.656	629.66	505.869	554.989	643.25	567.285
12.19_545.2362m/z	625.858	591.468	516.375	642.426	456.013	566.428
18.55_167.0336m/z	548.903	608.966	530.615	577.701	565.788	566.395
20.61_650.1555m/z	526.241	636.015	482.142	567.246	619.402	566.209
5.45_486.2050m/z	526.827	583.441	503.059	592.245	624.245	565.963
4.96_516.2160m/z	556.316	457.303	626.113	639.317	548.427	565.495
11.31_424.2042m/z	672.463	520.914	653.399	427.335	552.793	565.381
3.16_281.0867m/z	518.486	554.014	549.192	643.02	558.198	564.582
12.85_486.2228m/z	636.639	513.158	580.539	638.096	453.306	564.348
12.24_319.9115m/z	874.841	630.663	382.701	541.034	390.955	564.039
8.18_133.0287m/z	465.706	664.414	624.844	454.339	603.295	562.52
3.54_232.9748m/z	588.694	491.696	502.131	598.61	629.495	562.125
10.57_463.2061m/z	543.115	582.679	553.8	653.515	475.24	561.67
5.09_561.1914m/z	550.094	653.393	596.007	567.316	440.028	561.368
2.68_426.1259m/z	578.956	511.854	567.228	551.653	590.081	559.955
21.77_329.2323m/z	576.162	536.498	567.779	515.811	602.838	559.818
31.65_347.1988m/z	479.925	560.117	614.336	570.679	570.953	559.202
3.88_609.2043m/z	528.413	647.893	455.163	589.507	574.479	559.091
6.30_517.1680m/z	621.357	604.255	589.593	584.496	394.471	558.834
18.49_402.1179m/z	598.507	612.428	511.704	533.456	537.707	558.76
2.92_619.2350m/z	601.46	627.062	352.985	561.455	650.488	558.69
6.62_451.1690m/z	617.503	592.315	560.359	483.765	534.452	557.679
17.22_382.0338m/z	579.959	533.563	541.836	563.842	567.612	557.362
1.94_510.1836m/z	536.488	650.159	617.129	436.647	545.529	557.191
28.14_418.1646m/z	498.309	570.554	521.688	606.745	586.735	556.806
9.05_366.1533m/z	380.328	574.473	563.894	679.429	583.806	556.386
20.99_701.3761m/z	521.503	712.779	496.875	498.854	549.264	555.855
12.53_605.2810m/z	628.993	575.82	543.513	491.928	533.03	554.657
22.89_423.0631m/z	429.155	617.235	601.145	548.941	574.463	554.188
2.99_416.1298m/z	519.231	562.457	630.64	503.188	552.592	553.622
4.91_388.1607m/z	555.014	568.761	545.25	515.173	582.933	553.426
6.26_565.1340m/z	556.249	571.544	557.024	492.959	578.148	551.185
22.61_351.2159m/z	547.856	581.88	500.656	578.02	544.667	550.616
17.20_484.2537m/z	507.447	543.112	512.323	586.217	601.739	550.168
12.81_507.1491m/z	437.246	603.45	509.006	661.974	533.496	549.034
1.62_324.0933m/z	589.792	516.446	449.388	670.345	518.436	548.881
5.44_415.1740m/z	534.46	591.831	437.976	594.171	582.963	548.28
7.68_401.1531m/z	687.54	487.444	510.016	451.002	604.513	548.103
4.48_636.1560m/z	475.274	599.947	513.645	575.726	575.053	547.929
16.41_492.1863m/z	539.252	614.858	585.531	543.905	453.151	547.339
22.54_650.1545m/z	495.854	632.581	523.369	547.348	530.596	545.95
2.75_400.1699m/z	509.614	574.428	575.209	567.94	497.72	544.982
20.87_673.3188m/z	389.561	597.394	561.31	538.226	633.865	544.071
22.44_337.1276m/z	531.162	589.193	505.043	546.254	546.542	543.639
2.75_417.1144m/z	575.374	568.076	562.14	505.597	506.146	543.467
5.27_342.1281m/z	533.48	551.671	536.896	513.433	581.822	543.46
32.78_713.5118m/z	302.747	510.611	610.073	615.953	673.684	542.614
2.58_254.0658m/z	506.597	541.24	535.026	543.66	582.211	541.747
3.84_329.1690m/z	408.184	580.734	639.278	552.653	527.629	541.696
12.14_347.0749m/z	517.26	518.675	545.174	599.77	523.085	540.793
14.06_741.3113m/z	481.242	507.074	555.614	538.782	617.933	540.129
18.05_484.2537m/z	518.084	525.131	546.276	547.321	561.15	539.592
3.42_364.1145m/z	512.532	535.949	491.767	554.222	602.774	539.449
4.98_336.1427m/z	600.273	432.509	574.534	556.308	529.334	538.592
17.87_411.1779m/z	612.546	590.081	458.08	541.515	488.659	538.176
20.88_660.2592m/z	418.567	669.313	554.996	495.974	546.002	536.97
12.98_341.1119m/z	539.332	494.153	494.413	634.022	521.222	536.628
3.39_460.1571m/z	458.565	626.522	370.548	681.675	544.986	536.459
4.48_328.1495m/z	432.211	605.449	556.242	590.258	495.479	535.928
1.53_305.0857m/z	489.596	558.527	466.228	619.304	542.791	535.289
4.93_217.0157m/z	512.865	561.66	570.527	582.558	446.53	534.828
2.02_275.1236m/z	399.402	611.909	530.588	548.402	578.935	533.847
20.97_682.2865m/z	516.631	627.314	430.419	533.14	558.335	533.168
32.81_716.5224m/z	5.51025	225.141	762.955	783.213	886.1	532.584
5.73_642.2174m/z	519.34	604.686	546.875	529.776	461.869	532.509
2.74_469.1930m/z	580.403	563.299	448.386	562.277	506.83	532.239
2.63_549.3069m/z	530.927	535.612	553.119	505.987	535.289	532.187
6.55_356.1455m/z	553.124	668.725	628.288	412.735	379.198	528.414
4.71_472.1897m/z	490.715	502.883	539.094	590.146	519.023	528.372
2.59_444.1613m/z	520.964	537.454	531.404	512.332	536.172	527.665
19.00_391.1423m/z	499.615	518.41	526.765	511.125	581.522	527.488
3.07_635.2309m/z	465.658	533.468	539.256	601.677	493.885	526.789
3.62_609.2047m/z	443.246	592.019	449.323	645.427	503.633	526.73
4.69_594.1938m/z	511.625	589.366	555.074	529.35	448.098	526.702
3.05_505.1566m/z	468.486	549.807	479.586	547.831	583.934	525.929
4.53_441.1839m/z	407.017	581.503	538.293	604.08	497.976	525.774
4.90_605.2552m/z	541.634	469.277	518.599	612.069	481.24	524.564
8.07_253.1184m/z	608.408	539.092	588.926	500.721	383.479	524.125
8.06_443.2056m/z	643.728	428.805	560.994	326.58	660.412	524.104
26.21_595.0230m/z	389.98	578.913	484.476	578.262	585.347	523.396
6.07_208.0599m/z	491.177	548.116	581.195	513.244	482.427	523.232
23.21_462.2032m/z	510.427	498.773	574.834	517.574	514.454	523.213
13.90_605.1982m/z	493.235	647.921	473.586	549.186	451.226	523.031
8.64_529.2026m/z	344.439	507.815	377.006	715.213	668.184	522.531
9.92_749.3108m/z	426.45	521.194	676.843	555.818	431.309	522.323
7.96_559.2586m/z	566.729	504.635	710.208	416.411	405.486	520.694
10.53_431.0635m/z	613.581	508.717	495.118	529.578	454.41	520.281
2.68_283.0681m/z	502.625	518.998	536.651	498.137	542.281	519.738
10.35_454.2289m/z	509.174	596.293	455.966	472.58	562.907	519.384
3.26_414.1835m/z	518.279	578.541	439.425	493.943	563.611	518.76
10.44_435.1747m/z	486.963	605.714	551.213	426.154	523.129	518.635
5.58_555.2267m/z	601.976	602.811	468.857	308.422	610.451	518.503
1.70_470.1495m/z	390.69	525.564	446.597	611.503	609.931	516.857
5.55_659.2521m/z	504.09	606.163	550.236	349.631	568.174	515.659
25.48_597.0191m/z	397.218	634.032	468.155	538.572	537.856	515.167
5.55_766.1852m/z	562.181	614.426	491.267	406.226	501.069	515.034
12.98_397.2082m/z	457.755	639.911	485.405	476.898	509.504	513.895
4.59_754.1649m/z	633.992	513.458	494.193	451.306	472.071	513.004
6.91_449.1547m/z	541.719	533.686	502.413	678.559	307.049	512.685
2.46_272.1131m/z	491.347	584.721	488.669	530.378	463.326	511.688
0.89_362.9376m/z	515.395	440.513	489.353	545.65	566.487	511.479
12.74_704.1336m/z	528.057	588.527	546.09	509.826	382.73	511.046
7.03_502.2032m/z	413.986	650.965	466.976	547.155	474.457	510.708
6.06_459.0010m/z	486.642	445.752	538.947	511.736	569.015	510.418
11.66_259.9685m/z	497.774	542.274	591.116	431.998	481.64	508.96
7.44_465.1520m/z	410.682	590.668	553.449	512.204	475.866	508.574
2.52_588.1087m/z	125.997	517.006	438.703	812.067	645.795	507.914
2.79_330.1179m/z	497.041	502.248	500.97	514.198	523.026	507.497
2.57_146.0451m/z	436.72	501.047	536.794	506.486	552.19	506.647
7.85_357.1631m/z	706.211	396.165	407.136	536.193	484.86	506.113
18.53_544.2282m/z	564.195	527.707	528.328	461.848	445.164	505.448
26.08_438.0969m/z	547.17	540.046	469.61	503.498	465.592	505.183
17.75_591.2908m/z	529.178	463.868	492.162	547.846	484.645	503.54
3.41_516.1806m/z	508.82	617.555	439.429	496.191	453.453	503.089
1.61_592.2371m/z	520.471	418.966	494.714	550.685	527.391	502.446
4.78_387.1743m/z	509.432	549.362	472.166	482.519	495.814	501.859
25.17_317.1350m/z	439.234	463.62	566.274	508.709	530.284	501.624
7.56_396.1249m/z	493.923	576.218	425.589	448.589	561.934	501.251
7.48_445.1912m/z	491.344	456.534	529.869	498.336	526.948	500.606
5.51_415.1728m/z	548.528	513.36	360.921	543.726	531.578	499.622
3.77_626.2391m/z	296.813	431.911	649.769	564.912	553.005	499.282
7.08_386.1047m/z	492.567	408.494	500.001	599.74	495.494	499.259
6.31_558.1803m/z	474.307	552.533	535.345	446.395	484.239	498.564
12.02_326.1694m/z	489.972	515.127	486.68	482.913	517.094	498.357
20.27_682.2855m/z	451.921	569.305	460.39	511.298	498.657	498.314
26.21_534.1052m/z	469.81	541.228	453.115	529.723	496.758	498.127
32.57_731.4002m/z	312.141	405.049	653.194	508.425	611.761	498.114
18.74_540.2541m/z	528.73	568.824	496.941	422.601	471.43	497.705
3.36_573.2029m/z	407.374	462.348	482.912	607.214	518.311	495.632
22.90_498.0813m/z	425.052	493.293	452.379	584.16	514.896	493.956
4.54_180.0653m/z	490.919	445.782	397.089	602.271	528.143	492.841
2.18_458.1914m/z	485.847	475.101	495.783	554.007	450.867	492.321
12.06_413.1911m/z	494.751	605.289	397.083	485.583	477.666	492.075
2.78_453.1849m/z	486.406	443.703	439.748	520.17	565.178	491.041
19.34_467.1801m/z	427.097	537.597	478.759	533.97	476.833	490.851
9.91_283.1537m/z	505.077	462.161	543.445	430.195	511.97	490.569
2.12_467.1570m/z	511.987	455.146	585.383	455.388	444.116	490.404
28.15_417.2630m/z	454.516	532.48	478.107	496.275	484.112	489.098
5.51_516.2136m/z	364.216	671.971	628.821	440.447	336.926	488.476
2.63_469.1944m/z	432.575	472.211	433.083	536.25	567.644	488.353
32.97_716.5225m/z	10.9409	232.01	761.951	659.55	776.246	488.14
6.82_590.2941m/z	596.668	641.962	416.778	426.173	358.967	488.11
7.34_549.2259m/z	469.507	492.059	576.698	443.214	454.348	487.165
26.68_353.2316m/z	476.44	502.182	462.667	514.379	479.607	487.055
14.02_573.2073m/z	455.659	521.514	437.139	502.475	518.236	487.005
19.38_440.2054m/z	486.298	553.336	439.751	489.85	465.324	486.912
2.87_631.2235m/z	536.168	496.471	372.447	570.361	456.183	486.326
23.22_474.1541m/z	498.862	556.57	430.847	486.425	456.442	485.829
18.20_281.1381m/z	515.087	508.314	499.534	453.926	445.483	484.469
25.47_456.1626m/z	431.001	484.55	500.366	477.024	526.895	483.967
7.66_444.1861m/z	667.845	482.019	504.304	408.792	356.433	483.879
13.83_445.1611m/z	433.378	603.978	421.034	482.704	476.58	483.535
7.60_433.1707m/z	618.182	468.622	479.418	435.751	415.536	483.502
9.13_534.2164m/z	303.683	402.807	583.275	302.363	824.476	483.321
20.38_242.1751m/z	482.131	499.546	457.042	442.743	534.608	483.214
2.57_389.1166m/z	483.401	427.909	384.874	584.678	522.849	480.742
5.73_461.1373m/z	490.768	538.71	440.862	435.014	498.023	480.675
2.75_445.1795m/z	455.413	456.516	592.496	430.064	467.232	480.344
5.26_178.1225m/z	454.962	496.639	422.151	448.241	575.379	479.474
2.81_698.2954m/z	282.041	436.638	695.104	615.18	365.271	478.846
12.87_444.1691m/z	476.355	522.834	473.439	513.449	398.645	476.944
2.47_492.1701m/z	550.093	430.198	385.135	518.163	501.098	476.938
16.20_680.2387m/z	425.688	520.344	569.942	467.451	400.674	476.82
16.24_476.1535m/z	492.682	474.183	456.274	465.453	490.912	475.9
2.63_387.1396m/z	492.737	405.189	564.233	453.325	461.722	475.441
15.68_389.0901m/z	374.207	489.153	504.944	516.987	491.665	475.391
4.77_453.1860m/z	487.722	407.95	506.452	492.143	480.015	474.857
23.41_428.1487m/z	464.906	526.454	438.326	441.943	501.122	474.55
5.36_782.1797m/z	422.703	597.68	488.398	359.74	503.974	474.499
9.13_393.0935m/z	431.012	536.496	513.952	378.397	511.186	474.209
29.81_437.2899m/z	420.225	517.618	476.924	477.771	476.96	473.9
23.48_323.1839m/z	419.709	486.116	472.629	483.196	497.308	471.792
2.92_620.1968m/z	456.735	445.109	476.368	501.568	478.788	471.714
11.71_575.1872m/z	512.464	476.919	397.139	530.171	434.106	470.16
9.99_352.1378m/z	487.6	467.517	541.978	452.532	400.72	470.069
3.40_463.1024m/z	556.139	398.82	436.522	510.049	446.447	469.595
3.20_545.2095m/z	474.392	515.203	387.045	593.949	365.618	467.242
5.94_385.1703m/z	451.007	498.939	494.429	388.386	496.087	465.769
9.24_357.0560m/z	494.743	500.807	465.107	402.575	463.825	465.411
9.32_544.2162m/z	441.315	557.827	401.198	471.75	453.848	465.188
25.17_444.0520m/z	448.156	482.326	458.978	478.268	458.111	465.168
6.37_484.2041m/z	509.489	466.409	456.645	272.539	618.151	464.647
7.48_541.1691m/z	316.431	512.644	514.267	523.529	454.564	464.287
3.37_540.1252m/z	621.271	421.556	387.032	442.732	447.801	464.078
6.64_262.9855m/z	518.103	464.706	539.199	376.279	419.792	463.616
4.94_472.1933m/z	475.717	417.178	468.322	536.59	407.926	461.147
19.02_347.1124m/z	457.144	510.776	369.788	516.993	449.99	460.938
2.06_487.2005m/z	504.839	493.627	343.777	516.69	443.779	460.543
4.16_285.0533m/z	402.151	512.602	432.866	440.458	514.17	460.449
13.67_355.0834m/z	494.794	447.995	398.764	478.236	474.785	458.915
7.46_623.2460m/z	388.43	497.482	501.766	482.704	421.391	458.355
10.03_149.0596m/z	481.015	371.031	517.695	422.687	497.064	457.899
31.79_459.1517m/z	493.068	546.273	405.785	404.579	436.903	457.322
9.50_623.2094m/z	512.333	517.898	467.351	368.35	419.119	457.01
27.00_404.2600m/z	466.888	486.681	425.493	454.181	448.99	456.446
3.03_603.2591m/z	360.646	541.913	484.24	409.032	483.996	455.965
10.94_569.0031m/z	868.691	508.216	419.778	88.871	393.332	455.778
11.05_569.8874m/z	474.409	297.25	482.358	507.945	512.149	454.822
22.92_467.9948m/z	400.708	478.062	452.159	488.16	454.509	454.72
1.78_389.1219m/z	368.018	476.922	401.464	472.38	551.794	454.116
12.04_704.1309m/z	424.903	368.955	444.198	626.071	405.484	453.922
14.76_357.1891m/z	381.498	391.233	486.068	532.273	477.27	453.668
3.11_545.2118m/z	413.654	512.164	525.448	509.212	307.735	453.642
17.42_493.1908m/z	514.954	461.258	404.727	498.939	387.757	453.527
9.89_590.2443m/z	505.673	463.658	505.087	503.369	284.527	452.463
10.03_569.0026m/z	489.954	350.479	429.665	473.401	518.032	452.306
12.36_387.1531m/z	504.823	528.244	388.825	443.822	394.381	452.019
11.41_324.1542m/z	469.644	469.403	450.424	402.141	466.191	451.561
14.79_475.1705m/z	445.379	515.622	406.665	416.249	473.091	451.401
11.42_789.3674m/z	439.663	372.128	502.212	442.993	497.352	450.869
24.43_408.2367m/z	406.614	455.771	415.569	478.483	496.158	450.519
18.06_449.1433m/z	398.778	467.651	515.613	425.741	441.141	449.785
1.31_419.1276m/z	512.527	551.281	430.729	473.157	279.114	449.361
8.54_580.2523m/z	379.312	516.89	477.811	404.367	468.263	449.329
7.87_253.1174m/z	560.938	409.492	452.518	365.761	457.303	449.202
21.68_267.1588m/z	376.544	433.615	478.609	472.377	484.641	449.157
3.67_355.1486m/z	398.623	461.766	454.317	453.56	474.564	448.566
26.77_374.2435m/z	264.192	389.198	721.436	450.368	416.638	448.366
4.89_569.2073m/z	390.065	486.577	421.938	506.687	435.256	448.105
6.19_267.0710m/z	427.056	394.803	504.019	410.777	502.905	447.912
23.21_365.1585m/z	461.733	493.779	418.685	389.369	475.25	447.763
7.46_302.1013m/z	405.453	518.204	475.685	420.255	417.247	447.369
4.05_502.1993m/z	396.794	618.571	350.404	469.085	401.754	447.322
2.75_635.2305m/z	425.889	496.702	434.12	452.043	425.944	446.94
4.31_342.1277m/z	433.496	588.565	317.903	477.517	414.703	446.437
5.16_348.1268m/z	494.959	402.946	378.64	414.703	538.229	445.895
6.54_496.2067m/z	459.99	483.216	495.931	392.536	396.014	445.537
1.12_469.0191m/z	416.839	388.746	726.081	447.914	234.497	442.815
12.46_444.1655m/z	333.043	493.543	457.292	487.445	442.172	442.699
2.99_502.1694m/z	422.116	377.731	360.022	585.698	466.794	442.472
16.35_523.2311m/z	504.787	485.485	358.867	458.035	404.362	442.307
4.65_428.1787m/z	390.636	559.238	502.561	400.371	357.21	442.003
3.85_580.1174m/z	509.334	539.155	410.117	377.424	373.128	441.831
2.53_627.1317m/z	432.465	449.739	472.836	470.223	383.39	441.73
16.63_435.1289m/z	414.318	526.507	444.646	374.216	447.504	441.438
28.31_506.1954m/z	416.034	515.809	406.102	443.187	416.957	439.618
1.44_521.1262m/z	412.088	636.274	304.487	425.113	414.406	438.474
14.51_614.2476m/z	340.247	453.881	501.2	446.3	449.647	438.255
5.53_440.1892m/z	457.955	467.93	385.779	399.393	480.218	438.255
4.91_576.2770m/z	505.391	393.235	444.139	449.857	398.644	438.253
6.67_479.1688m/z	441.874	524.183	517.098	328.915	374.388	437.292
8.10_693.2246m/z	605.908	551.599	341.33	402.022	285.018	437.176
16.33_458.1003m/z	396.467	466.552	365.834	471.924	484.553	437.066
2.06_400.1432m/z	486.368	403.728	356.999	418.649	518.83	436.915
18.07_629.2373m/z	443.295	523.971	355.471	392.913	466.854	436.501
3.70_313.1013m/z	480.792	461.89	368.171	428.585	437.351	435.358
7.76_401.0498m/z	569.832	330.091	356.183	480.507	440.026	435.328
7.59_289.0726m/z	577.566	415.168	310.942	428.885	442.103	434.933
5.64_413.1561m/z	453.915	525.277	383.128	331.428	480.013	434.752
2.57_270.0966m/z	463.226	480.128	417.652	418.056	394.131	434.639
3.54_313.1023m/z	398.225	467.085	423.167	468.602	412.821	433.98
6.94_373.1585m/z	518.712	450.414	397.65	443.956	358.161	433.779
12.29_275.9707m/z	450.421	374.87	460.711	524.078	355.12	433.04
32.52_415.2478m/z	435.633	469.949	457.22	386.456	413.883	432.628
1.57_321.0805m/z	276.859	558.009	342.47	495.358	488.693	432.278
7.63_559.2206m/z	566.556	273.397	418.75	460.562	439.267	431.706
4.34_693.1741m/z	377.71	356.118	457.528	547.402	418.492	431.45
7.56_566.1866m/z	517.814	660.79	132.189	459.966	386.262	431.404
1.73_446.1808m/z	65.3505	363.378	341.68	543.156	840.026	430.718
3.60_387.1362m/z	348.685	376.838	428.942	426.19	572.595	430.65
24.63_329.2314m/z	416.566	452.846	403.703	468.991	410.628	430.547
1.07_655.0537m/z	456.348	424.031	364.937	466.165	441.009	430.498
11.57_427.2407m/z	361.864	462.791	452.129	443.29	430.459	430.107
3.54_530.1275m/z	52.5333	142.444	1076.13	201.187	677.73	430.004
31.73_492.1208m/z	454.478	489.293	353.31	437.733	412.828	429.528
7.45_848.1800m/z	311.262	528.665	480.774	365.53	457.479	428.742
5.44_265.0379m/z	444.382	400.309	451.125	422.847	422.458	428.224
16.97_616.9151m/z	484.914	333.393	403.764	458.346	460.166	428.116
25.17_552.2168m/z	410.834	433.24	423.932	442.865	424.942	427.162
5.34_289.0013m/z	593.533	258.847	609.456	308.39	365.487	427.143
11.43_500.2240m/z	404.803	533.978	353.95	436.358	400.491	425.916
1.45_510.2184m/z	182.532	961.342	195.843	442.256	346.641	425.723
4.19_359.1451m/z	386.395	509.52	387.287	415.406	426.607	425.043
25.48_629.0864m/z	380.527	469.787	403.564	426.129	444.49	424.899
31.89_315.1943m/z	402.235	413.276	473.341	454.142	380.569	424.712
3.64_647.2670m/z	593.985	532.067	302.089	432.194	258.705	423.808
9.83_563.2457m/z	377.824	425.562	571.416	450.204	293.405	423.682
3.82_431.1657m/z	458.307	413.884	327.21	446.535	470.502	423.287
5.56_449.1651m/z	461.43	437.786	436.787	382.496	396.795	423.059
2.44_284.0764m/z	438.857	380.071	453.148	438.005	403.927	422.802
14.45_374.1694m/z	408.969	347.943	462.472	407.498	483.455	422.067
2.54_430.1438m/z	443.14	404.017	480.786	429.778	348.728	421.29
7.89_760.2880m/z	488.706	391.947	434.402	379.478	408.122	420.531
5.84_429.1869m/z	490.082	404.953	411.86	414.193	377.262	419.67
4.78_688.2480m/z	338.914	441.205	393.533	491.077	431.347	419.215
4.55_754.1744m/z	396.606	306.794	426.327	517.606	446.93	418.853
2.90_444.1593m/z	497.534	436.004	342.802	490.289	315.52	416.43
4.38_698.2844m/z	424.938	491.128	417.526	415.447	332.167	416.241
17.90_384.1651m/z	400.679	474.899	405.584	406.517	391.485	415.833
7.93_328.1009m/z	462.484	428.384	561.977	314.661	311.406	415.782
12.36_527.2244m/z	509.695	576.102	325.424	309.127	350.214	414.112
5.59_388.1596m/z	469.025	439.13	409.612	265.541	484.091	413.48
0.92_244.9629m/z	407.33	422.763	367.17	444.833	425.299	413.479
14.22_741.3100m/z	375.441	453.183	483.56	413.428	341.587	413.44
15.49_339.1078m/z	417.18	366.013	415.153	396.027	469.474	412.769
7.10_549.1389m/z	444.126	337.702	388.609	476.66	415.087	412.437
25.59_501.2111m/z	410.394	420.821	396.765	413.303	419.04	412.064
14.71_243.1588m/z	415.85	405.547	430.173	435.079	372.859	411.901
10.17_421.1590m/z	304.429	379.441	427.82	469.166	477.468	411.665
1.92_444.1352m/z	446.632	454.326	379.45	438.148	337.94	411.299
31.89_481.2800m/z	354.707	425.488	431.223	425.247	415.545	410.442
5.68_376.1046m/z	366.789	412.042	505.562	376.793	390.462	410.33
25.48_595.0225m/z	311.755	469.021	393.456	425.951	451.195	410.276
5.45_559.1764m/z	465.828	452.845	243.48	497.751	389.439	409.868
25.10_398.0393m/z	498.765	357.837	432.603	345.806	413.608	409.724
7.73_400.1704m/z	488.89	428.285	374.092	322.566	433.702	409.507
7.52_329.0852m/z	354.936	464.854	309.687	440.491	477.032	409.4
16.67_535.2398m/z	454.228	435.009	362.959	380.711	408.879	408.357
5.81_343.1482m/z	448.151	371.694	419.226	346.235	453.196	407.7
27.75_418.1639m/z	390.868	412.339	394.29	391.331	443.31	406.427
5.76_543.2310m/z	383.312	402.361	397	441.424	407.602	406.34
1.45_525.1939m/z	306.772	414.495	391.935	493.461	424.065	406.146
3.32_856.3216m/z	471.061	434.896	308.538	421.238	394.927	406.132
8.45_502.2016m/z	501.904	502.902	331.849	304.858	382.39	404.781
6.72_363.1893m/z	447.144	454.461	496.326	289.642	334.755	404.466
1.85_649.2564m/z	356.811	509.359	336.187	417.167	402.606	404.426
32.51_743.5413m/z	0	64.274	737.991	498.845	720.487	404.319
1.44_713.1909m/z	524.825	557.173	364.326	337.399	231.642	403.073
10.60_749.3101m/z	273.663	444.17	363.903	379.63	553.939	403.061
12.40_547.1915m/z	362.971	461.64	390.55	350.572	446.299	402.406
11.49_474.1862m/z	351.315	366.588	430.989	450.462	411.669	402.205
26.44_417.2629m/z	391.014	418.753	380.443	413.307	404.481	401.6
4.72_428.1992m/z	424.796	478.241	383.013	394.988	326.3	401.468
28.41_417.2631m/z	368.59	395.369	401.248	395.828	445.144	401.236
2.72_586.1318m/z	442.08	330.818	400.711	428.849	400.273	400.546
2.01_592.2390m/z	323.393	608.332	463.105	235.961	371.183	400.395
31.65_415.1858m/z	341.496	443.391	401.664	400.508	414.652	400.342
12.11_528.2523m/z	374.484	399.428	453.713	367.547	406.063	400.247
6.12_526.2140m/z	413.454	342.071	460.27	302.168	480.644	399.721
5.08_284.1224m/z	339.789	485.91	411.07	378.4	383.221	399.678
13.69_490.1697m/z	408.907	408.039	382.025	440.952	358.211	399.627
8.49_449.1546m/z	425.952	341.724	455.171	289.528	482.255	398.926
4.53_167.0197m/z	412.32	448.342	360.526	381.393	387.838	398.084
13.40_484.2275m/z	413.235	394.667	376.423	407.35	398.101	397.955
9.52_356.1823m/z	515.686	330.529	274.682	461.271	404.615	397.357
1.79_498.1316m/z	363.352	379.137	430.927	385.113	428.14	397.334
29.14_384.1795m/z	348.08	438.609	382.532	412.143	404.167	397.106
8.96_548.2336m/z	385.062	373.637	430.131	244.465	551.287	396.916
2.45_358.1225m/z	317.085	340.776	425.435	409.718	488.54	396.311
14.74_454.2180m/z	425.082	420.716	392.605	383.548	356.929	395.776
2.43_686.1273m/z	452.434	339.598	424.782	340.527	420.863	395.641
5.74_227.1023m/z	389.468	399.687	390.152	432.246	364.565	395.224
3.78_510.2163m/z	503.589	426.225	262.692	408.891	373.434	394.966
23.45_372.1799m/z	401.48	422.368	373.874	392.542	383.089	394.671
25.30_575.2957m/z	357.567	438.008	349.219	389.693	437.206	394.338
9.23_499.1978m/z	362.069	432.278	284.623	404.052	484.897	393.584
16.84_350.1425m/z	445.697	336.342	374.943	394.181	415.364	393.306
5.74_652.2928m/z	399.786	454.011	403.479	362.482	345.864	393.124
17.08_701.2558m/z	421.134	472.188	293.273	465.087	306.635	391.664
10.62_450.1742m/z	309.256	366.865	485.072	415.413	379.568	391.235
4.31_589.2468m/z	363.724	322.248	420.589	423.699	425.77	391.206
7.50_591.1015m/z	334.981	362.94	360.028	464.738	431.341	390.806
0.89_294.9504m/z	358.274	341.507	371.131	442.164	438.17	390.249
5.56_587.2224m/z	392.604	548.128	421.262	354.671	233.854	390.104
26.22_534.1060m/z	395.03	448.73	373.815	385.81	346.59	389.995
10.65_649.2709m/z	530.303	343.743	425.947	316.368	331.099	389.492
7.88_429.1856m/z	555.498	494.279	296.153	339.321	258.877	388.826
5.28_492.1594m/z	334.044	549.819	289.494	324.694	445.878	388.786
5.66_606.2410m/z	421.923	373.753	347.467	457.191	341.346	388.336
8.14_431.0626m/z	374.109	404.96	377.418	452.006	332.624	388.223
7.99_254.1016m/z	386.211	534.346	426.549	289.754	300.375	387.447
1.94_516.2029m/z	391.692	451.828	437.991	238.661	416.556	387.346
12.84_411.1740m/z	339.278	422.918	388.628	478.955	306.038	387.163
12.28_236.0913m/z	314.527	328.123	453.444	457.823	380.777	386.939
18.35_706.2631m/z	397.496	434.305	373.628	277.191	450.266	386.577
2.88_433.2168m/z	350.816	402.246	396.128	382.44	401.037	386.533
10.59_579.2578m/z	251.616	420.145	432.72	409.57	418.306	386.471
5.55_681.2795m/z	420.905	462.331	321.151	208.175	517.307	385.974
3.81_409.1341m/z	294.834	428.439	388.964	425.291	388.383	385.182
3.44_341.1440m/z	345.378	416.843	409.289	372.083	381.992	385.117
2.99_464.1857m/z	293.131	426.246	373.78	447.843	384.458	385.092
4.54_357.1620m/z	392.156	467.105	421.348	384.007	260.619	385.047
3.96_532.2012m/z	493.256	512.932	280.144	459.146	178.508	384.797
2.80_812.2953m/z	420.37	426.48	296.161	350.121	428.405	384.307
12.37_305.1006m/z	423.82	435.311	369.48	369.94	320.85	383.88
5.83_289.0007m/z	327.854	320.653	468.943	457.935	343.069	383.691
1.01_393.0793m/z	398.815	379.139	308.695	349.863	479.793	383.261
3.31_473.0879m/z	399.181	438.701	362.913	348.267	365.644	382.941
3.14_568.1876m/z	416.925	373.588	339.069	342.505	441.579	382.733
9.54_663.2500m/z	520.368	340.067	359.767	346.413	346.344	382.592
25.16_376.0089m/z	360.856	408.673	384.949	374.66	379.039	381.636
1.32_287.0772m/z	528.13	402.705	336.229	331.11	304.731	380.581
2.37_416.1382m/z	311.484	499.847	430.421	320.116	338.521	380.078
3.67_295.1641m/z	390.786	399.007	341.341	345.277	423.125	379.907
4.44_399.1492m/z	347.152	403.591	429.672	411.955	306.257	379.725
4.03_674.2536m/z	309.84	460.475	382.028	387.375	355.41	379.025
2.90_445.1883m/z	333.809	372.645	375.364	405.371	407.272	378.892
3.89_411.0502m/z	309.897	375.768	417.442	416.721	374.373	378.84
9.76_637.2266m/z	351.664	380.796	414.18	339.803	405.983	378.485
6.96_796.1956m/z	352.091	387.615	469.241	416.408	264.499	377.971
3.29_458.1430m/z	287.967	234.5	663.862	360.385	342.788	377.9
7.28_630.2076m/z	434.675	446.268	444.206	192.134	370.919	377.64
3.71_626.2334m/z	530.852	345.56	321.523	442.655	247.332	377.584
14.28_528.2155m/z	340.393	470.698	384.191	295.009	395.294	377.117
16.53_443.2287m/z	380.136	384.543	307.535	412.466	400.45	377.026
3.67_510.2119m/z	305.516	346.376	428.648	368.452	434.874	376.773
25.98_534.1059m/z	375.689	443.39	311.792	386.582	364.678	376.426
7.88_579.2523m/z	445.213	459.616	318.382	346.769	311.22	376.24
7.94_406.1831m/z	354.937	398.073	453.369	289.628	384.094	376.02
4.72_203.0817m/z	318.683	380.805	406.46	415.606	356.956	375.702
7.62_559.2247m/z	413.967	512.743	413.687	278.814	254.407	374.724
5.94_230.0109m/z	344.479	367.412	450.501	369.54	341.464	374.679
13.21_432.9916m/z	357.292	358.649	373.88	445.483	338.082	374.677
4.65_479.1636m/z	420.056	241.77	422.663	361.196	427.422	374.622
4.91_348.1650m/z	297.712	401.706	398.455	401.544	373.275	374.538
3.25_440.2017m/z	368.674	385.432	282.001	413.056	423.05	374.443
17.19_417.2115m/z	387.732	323.822	386.818	434.274	336.486	373.827
5.15_658.2598m/z	338.314	360.57	301.029	351.977	516.51	373.68
4.43_465.1492m/z	361.987	356.409	364.764	360.297	422.874	373.266
4.87_552.1319m/z	468.457	331.92	413.913	266.398	384.38	373.013
14.80_380.1679m/z	416.404	328.646	355.497	421.185	343.204	372.987
2.10_330.1184m/z	352.164	413.828	341.405	337.262	417.685	372.469
2.96_399.1027m/z	357.056	340.534	342.77	441.387	379.719	372.293
15.63_391.1846m/z	341.672	410.858	302.148	431.125	374.178	371.996
6.26_518.1805m/z	390.85	411.608	399.745	233.963	421.677	371.568
9.23_167.1560m/z	327.656	438.96	361.319	336.859	390.451	371.049
0.87_516.8949m/z	340.963	315.338	498.751	364.517	334.274	370.769
10.51_597.2262m/z	476.348	320.605	380.234	400.19	275.063	370.488
9.32_499.2463m/z	343.626	510.889	397.805	299.041	299.349	370.142
14.15_324.1803m/z	345.251	351.339	336.039	391.06	426.371	370.012
26.20_629.0868m/z	286.865	445.644	352.408	378.284	384.891	369.619
32.13_383.2403m/z	345.224	412.242	363.866	388.605	337.339	369.455
20.73_502.0926m/z	337.824	473.921	299.426	390.167	344.563	369.18
8.68_472.1934m/z	285.671	457.19	311.791	459.123	330.812	368.917
3.40_512.1474m/z	294.468	415.826	307.579	454.35	365.611	367.567
13.97_450.1769m/z	535.999	327.953	270.856	320.118	381.089	367.203
27.00_490.9614m/z	372.441	394.118	346.538	362.188	360.106	367.078
8.73_400.0008m/z	219.661	402.481	453.406	400.554	355.226	366.265
4.70_561.1800m/z	340.765	394.012	340.467	415.992	340.009	366.249
2.12_413.1562m/z	340.412	410.255	373.861	326.361	379.297	366.037
19.05_376.9959m/z	385.483	401.524	309.522	394.396	338.546	365.894
5.76_305.1851m/z	406.729	377.319	448.918	256.135	340.31	365.882
14.35_541.2392m/z	374.934	377.387	365.118	360.557	351.221	365.843
2.04_467.1573m/z	375.176	363.49	322.975	420.788	342.777	365.041
22.33_351.2152m/z	351.303	378.037	358.385	367.337	366.706	364.354
8.84_418.1492m/z	457.767	390.56	297.589	317.306	356.892	364.023
2.55_389.1211m/z	283.762	442.807	448.722	360.029	283.696	363.803
12.21_341.1122m/z	362.229	318.812	400.988	391.892	343.582	363.501
19.23_425.1905m/z	378.005	421.163	349.076	303.731	360.586	362.512
2.37_393.1860m/z	341.9	318.573	392.167	372.028	386.66	362.266
11.22_528.2567m/z	326.043	371.766	352.042	396.232	362.698	361.756
8.33_337.0348m/z	374.547	260.097	401.923	343.818	428.351	361.747
7.46_543.1783m/z	205.532	277.263	552.859	365.186	403.795	360.927
3.45_614.2532m/z	306.479	372.933	416.283	383.597	323.804	360.619
5.06_600.2406m/z	383.935	442.151	290.944	265.613	419.27	360.382
4.67_530.1961m/z	248.224	418.066	331.752	445.259	358.348	360.33
17.52_418.1486m/z	352.343	322.475	337.435	430.67	356.428	359.87
1.65_603.1567m/z	304.211	446.616	404.5	358.544	280.436	358.861
26.84_413.3049m/z	325.749	398.773	327.375	354.179	385.815	358.378
0.93_840.7861m/z	414.254	372.671	310.55	338.731	351.272	357.495
3.77_369.0415m/z	292.192	433.236	342.907	307.339	410.764	357.288
3.96_387.1391m/z	431.942	375.117	315.98	389.707	273.559	357.261
9.23_486.2093m/z	323.383	431.568	298.94	323.135	406.962	356.797
2.06_389.1292m/z	343.702	370.89	441.329	244.125	381.345	356.278
13.68_369.1174m/z	355.994	388.695	417.891	277.965	339.646	356.038
22.17_388.1852m/z	351.322	386.623	341.423	370.463	329.28	355.822
5.23_348.1206m/z	317.419	462.54	326.948	309.47	358.919	355.059
8.44_300.0170m/z	429.947	282.388	423.503	245.638	392.12	354.719
4.46_415.1701m/z	347.226	389.091	357.562	347.745	329.185	354.162
21.69_351.2153m/z	337.739	358.474	332.876	380.827	359.319	353.847
9.21_499.1926m/z	301.573	411.225	384.682	292.998	376.291	353.354
27.72_485.2505m/z	310.97	356.375	366.947	349.339	382.922	353.311
11.45_597.2908m/z	296.177	329.607	370.2	390.502	378.133	352.924
5.22_527.1890m/z	302.082	426.119	334.641	296.57	404.307	352.744
14.55_454.2169m/z	349.216	378.232	393.24	361.621	281.024	352.667
2.37_345.1283m/z	338.455	339.36	242.191	426.603	416.066	352.535
6.44_328.1862m/z	401.445	384.358	392.546	308.476	271.683	351.702
15.47_267.1584m/z	327.186	376.139	346.059	391.062	318.047	351.699
16.71_416.1319m/z	402.382	378.118	311.861	315.094	348.25	351.141
8.43_511.1351m/z	348.78	300.932	336.34	371.997	397.514	351.113
4.59_314.1334m/z	364.162	391.452	284.811	353.345	359.031	350.56
13.21_599.1307m/z	340.863	259.117	354.731	336.284	458.974	349.994
4.12_428.1956m/z	358.013	291.543	409.139	279.327	408.861	349.377
3.08_265.0918m/z	310.782	381.326	294.395	316.932	442.523	349.191
16.57_425.1700m/z	434.441	358.265	299.914	275.575	373.794	348.398
32.82_221.1538m/z	308.424	330.534	378.883	367.357	354.993	348.038
2.10_275.1237m/z	237.17	521.927	419.753	177.755	383.245	347.97
4.86_559.1801m/z	402.997	359.079	267.377	344.804	363.875	347.626
21.83_392.0549m/z	342.501	367.289	332.118	372.291	323.401	347.52
2.32_258.0866m/z	254.976	356.265	285.604	483.917	355.695	347.291
6.07_489.0120m/z	349.061	337.543	340.405	394.248	314.532	347.158
32.54_287.2219m/z	337.805	377.059	318.891	359.165	339.015	346.387
23.61_309.2055m/z	309.06	348.374	369.754	361.627	341.952	346.153
15.54_442.1697m/z	339.806	330.871	279.236	406.387	372.178	345.695
32.63_287.2213m/z	309.235	390.493	320.075	364.547	342.951	345.46
20.11_470.0872m/z	384.918	329.903	329.582	283.143	395.364	344.582
7.66_409.1588m/z	413.686	308.618	350.482	278.519	371.552	344.571
2.12_445.3798m/z	337.539	351.529	348.064	340.209	343.461	344.16
6.39_465.1487m/z	357.528	429.868	406.823	188.238	337.435	343.978
7.27_444.1866m/z	246.93	408.119	505.517	302.621	256.273	343.892
7.13_426.1964m/z	223.872	339.615	413.039	419.205	323.173	343.781
9.55_429.1868m/z	359.86	351.952	292.627	270.749	442.443	343.526
2.57_371.1056m/z	325.187	398.768	360.586	292.357	338.155	343.011
14.58_287.1846m/z	395.227	416.23	319.215	281.959	300.959	342.718
2.42_626.2404m/z	344.585	360.529	278.868	384.126	345.371	342.696
4.62_370.1506m/z	306.396	245.357	494.581	263.501	402.457	342.458
5.45_472.1903m/z	433.11	325.327	228.622	348.547	376.326	342.386
13.10_459.1310m/z	262.163	423.939	288.885	414.198	321.807	342.198
16.27_701.2567m/z	397.832	312.784	348.241	365.893	282.929	341.536
2.56_338.0811m/z	388.276	318.633	385.682	267.393	343.311	340.659
22.37_417.2016m/z	343.378	338.652	345.247	346.791	327.63	340.34
0.93_772.7968m/z	295.449	475.474	291.287	282.19	353.368	339.554
2.57_298.0905m/z	351.265	284.864	281.621	368.333	410.618	339.34
5.89_342.1287m/z	350.865	370.386	402.146	196.466	375.519	339.076
2.29_601.1518m/z	429.139	325.432	281.725	325.333	333.399	339.006
2.22_345.1282m/z	276.238	415.768	289.295	353.69	358.255	338.649
4.62_470.1761m/z	351.805	342.927	373.143	288.798	335.278	338.39
5.60_352.1431m/z	349.628	392.961	302.559	345.561	299.273	337.996
11.60_387.0736m/z	314.613	385.64	362.926	315.571	309.465	337.643
26.25_331.2464m/z	297.442	351.332	358.51	337.662	343.016	337.592
12.63_360.1537m/z	362.608	362.546	327.06	389.02	245.334	337.314
5.15_376.0985m/z	320.093	286.778	275.634	343.927	458.846	337.056
4.38_660.2289m/z	348.665	221.215	376.925	396.52	338.088	336.283
6.51_385.1677m/z	351.95	379.623	398.548	309.056	241.995	336.234
1.17_581.1457m/z	350.853	272.085	369.142	303.688	384.799	336.113
21.79_392.1481m/z	289.268	323.764	342.144	360.283	363.912	335.874
11.63_620.2311m/z	329.318	304.962	371.286	314.099	359.442	335.821
5.96_175.0600m/z	314.773	388.95	323.53	337.882	310.801	335.187
5.36_648.2732m/z	384.723	436.416	351.48	303.051	199.742	335.082
31.64_415.2490m/z	312.464	336.749	339.743	321.467	359.45	333.975
12.32_275.0535m/z	310.898	338.224	337.427	309.721	371.701	333.594
11.48_282.0057m/z	252.701	424.458	357.062	334.514	298.923	333.532
10.38_450.1734m/z	373.288	296.988	290.124	363.149	343.884	333.487
32.88_388.1541m/z	332.524	329.633	358.007	323.555	323.239	333.391
3.48_210.1122m/z	204.726	335.268	467.227	267.252	388.363	332.567
3.09_431.1299m/z	288.697	350.687	235.139	388.707	396.763	331.998
2.17_359.0970m/z	323.414	399.898	292.228	331.033	313.101	331.935
28.43_329.2314m/z	309.134	364.798	304.179	330.231	350.574	331.783
3.63_515.1976m/z	347.009	352.818	301.933	377.774	278.693	331.645
11.37_217.0158m/z	221.134	306.048	392.212	393.437	343.598	331.286
5.75_425.1896m/z	303.724	317.725	369.637	290.938	372.421	330.889
5.34_516.2201m/z	321.963	406.72	275.686	289.671	360.216	330.851
4.22_495.1082m/z	212.436	432.832	254.25	317.478	436.355	330.67
4.54_318.0955m/z	380.963	310.934	356.644	278.396	322.28	329.843
15.86_327.1335m/z	362.099	302.319	278.092	339.829	364.697	329.407
12.20_800.2103m/z	415.024	317.055	279.586	281.111	353.694	329.294
3.33_382.1468m/z	301.393	338.92	326.515	317.81	359.102	328.748
7.63_781.1821m/z	385.135	270.409	405.164	310.18	271.632	328.504
5.73_371.1786m/z	345.45	401.385	351.329	258.989	284.701	328.371
2.87_812.3004m/z	328.129	309.249	309.034	324.516	370.263	328.238
2.94_474.1730m/z	299.159	329.273	303.118	366.572	341.473	327.919
1.44_989.3218m/z	226.878	318.035	438.1	263.225	392.626	327.773
3.59_416.0597m/z	151.41	286.179	441.461	330.532	429.195	327.755
15.32_468.1065m/z	314.122	404.591	242.871	373.216	302.386	327.437
6.87_384.1621m/z	388.63	322.548	350.638	335.047	238.991	327.171
4.74_516.2068m/z	282.097	347.455	363.132	351.59	290.622	326.979
1.09_541.3534m/z	383.885	306.646	285.06	277.483	379.811	326.577
5.27_400.0690m/z	358.722	316.485	289.467	270.078	396.52	326.254
9.69_637.2270m/z	280.644	332.528	338.184	430.552	248.758	326.133
28.38_194.0810m/z	307.014	311.497	339.44	326.001	339.856	324.761
17.78_766.4012m/z	295.658	337.747	326.669	375.399	287.147	324.524
4.36_629.2576m/z	367.905	294.031	314.395	313.481	331.812	324.325
7.48_723.1822m/z	247.563	138.035	416.848	494.212	322.558	323.843
1.75_443.1390m/z	264.549	336.092	272.913	357.98	387.176	323.742
3.27_453.1859m/z	325.58	337.732	299.841	314.469	339.514	323.427
8.42_579.2527m/z	186.188	402.759	398.861	383.962	244.816	323.317
10.45_533.2298m/z	393.496	345.484	299.55	272.749	301.295	322.515
2.37_375.1381m/z	303.966	272.208	330.817	354.852	343.673	321.103
4.37_326.1339m/z	344.656	324.931	245.856	323.88	364.136	320.692
13.31_515.1664m/z	387.516	288.721	319.732	261.367	345.771	320.621
10.12_548.2362m/z	260.724	300.344	227.841	395.114	418.417	320.488
1.45_683.1796m/z	305.066	397.201	240.457	323.691	334.586	320.2
18.14_389.1797m/z	342.488	317.791	325.476	300.682	312.559	319.799
2.01_348.1288m/z	321.675	373.417	320.75	313.542	269.19	319.715
2.08_460.1917m/z	273.857	423.288	421.584	117.079	362.408	319.643
19.44_353.1955m/z	343.801	345.961	323.179	307.496	275.014	319.09
12.87_606.1614m/z	368.833	262.892	300.686	254.293	407.535	318.848
11.69_528.2504m/z	336.94	294.365	289.054	366.567	307.042	318.794
1.82_458.1404m/z	65.9269	355.681	330.379	417.993	423.767	318.749
6.68_465.1491m/z	417.529	365.987	330.45	189.103	290.44	318.702
7.27_288.0819m/z	292.051	382.977	374.432	257.727	283.445	318.126
2.00_490.1649m/z	402.087	381.271	257.013	233.881	315.089	317.868
3.62_614.2527m/z	228.557	393.011	334.422	372.802	258.463	317.451
4.09_357.0771m/z	299.947	363.682	266.092	334.281	321.821	317.165
5.42_600.2433m/z	312.257	394.935	358.651	207.64	311.978	317.092
7.42_559.2260m/z	279.938	405.776	341.437	204.854	351.33	316.667
8.52_468.0824m/z	299.239	301.578	304.548	275.379	399.643	316.077
6.84_442.1917m/z	373.294	406.995	277.194	290.438	231.067	315.798
3.48_375.1382m/z	312.395	365.65	285.593	302.213	311.244	315.419
2.38_292.1381m/z	326.739	293.087	281.798	411.971	261.708	315.06
4.39_646.4482m/z	285.487	344.657	327.121	289.236	327.547	314.809
6.78_403.1536m/z	309.483	325.206	402.705	293.584	242.618	314.719
2.32_485.1531m/z	333.851	350.972	257.859	297.36	331.56	314.32
12.41_345.1069m/z	328.315	351.531	257.551	361.926	271.831	314.231
4.08_464.1379m/z	311.478	391.681	270.317	316.762	280.617	314.171
3.67_494.0861m/z	152.598	382.21	377.467	263.075	394.163	313.903
5.76_336.1408m/z	431.279	267.755	278.989	308.261	281.548	313.566
9.63_295.0807m/z	343.066	361.411	354.355	341.269	166.931	313.406
3.72_589.2111m/z	253.387	359.058	308.834	310.702	334.919	313.38
5.39_529.1679m/z	398.429	371.082	290.786	216.547	289.644	313.297
3.52_481.0944m/z	300.355	363.604	214.289	407.854	278.138	312.848
28.04_299.1632m/z	301.151	346.041	320.09	296.197	300.555	312.807
5.62_402.1750m/z	306.698	377.738	362.834	266.736	249.936	312.788
18.46_526.2410m/z	411.588	309.581	292.498	271.483	277.423	312.515
4.30_982.3510m/z	341.678	336.73	265.342	276.518	341.786	312.411
11.47_630.0616m/z	389.212	107.755	233.392	413.53	417.224	312.223
1.19_339.0909m/z	316.259	269.407	308.596	269.653	396.606	312.104
13.31_819.3414m/z	294.914	322.137	378.517	278.898	284.204	311.734
8.53_323.0967m/z	291.909	358.437	356.574	244.094	307.137	311.63
1.54_401.1891m/z	313.011	393.577	262.215	349.845	238.825	311.495
9.78_563.2440m/z	382.036	364.793	251.685	297.239	258.38	310.827
3.03_431.1250m/z	356.994	199.442	233.945	368.121	392.162	310.133
12.16_527.2229m/z	288.243	233.65	276.229	374.386	377.836	310.069
3.47_572.2179m/z	283.053	293.145	231.818	398.43	343.758	310.041
2.59_386.1190m/z	397.218	271.869	324.955	285.181	270.471	309.939
8.99_455.1632m/z	346.297	313.755	265.438	289.536	333.689	309.743
5.62_500.1931m/z	277.368	343.287	301.634	338.102	286.583	309.395
11.56_585.2288m/z	381.102	349.215	279.012	253.342	284.153	309.365
12.04_246.0056m/z	264.334	296.932	186.561	411.449	387.281	309.311
22.60_220.0971m/z	295.221	359.02	300.84	293.452	297.748	309.256
21.98_329.2317m/z	305.896	316.621	284.118	314.847	324.525	309.202
13.50_253.0695m/z	263.078	339.239	237.555	418.709	287.363	309.189
7.43_541.1632m/z	324.582	364.421	308.972	256.255	290.73	308.992
1.94_430.1788m/z	275.164	406.805	270.701	292.736	299.245	308.93
12.25_449.0748m/z	210.543	299.391	318.184	403.678	312.513	308.862
15.70_433.0383m/z	319.222	323.061	280.003	290.461	331.051	308.76
15.03_498.1371m/z	384.468	298.687	277.25	282.462	300.044	308.582
5.86_371.1791m/z	397.099	285.188	314.693	284.585	258.89	308.091
18.55_461.9540m/z	293.316	357.947	301.936	277.559	308.716	307.895
16.83_313.2004m/z	312.491	310.298	297.315	300.453	311.175	306.346
7.96_559.2417m/z	369.403	372.554	313.73	257.845	215.57	305.82
8.33_227.1022m/z	319.566	317.942	264.921	321.669	303.849	305.589
3.54_502.1686m/z	294.377	344.406	254.132	244.568	389.89	305.474
10.33_480.1859m/z	293.575	343.957	281.173	292.426	314.538	305.134
1.45_326.1443m/z	311.291	325.956	319.511	274.282	294.599	305.128
5.67_449.1659m/z	297.365	318.266	296.263	312.472	300.966	305.066
26.18_235.1323m/z	280.606	314.115	295.969	321.788	312.729	305.042
8.58_323.0999m/z	273.875	195.159	311.083	393.801	350.03	304.79
3.04_296.0986m/z	324.057	297.427	317.91	313.133	270.914	304.688
5.08_498.2094m/z	309.058	314.125	280.498	323.349	295.952	304.596
7.89_386.1060m/z	394.663	306.332	267.399	261.814	287.385	303.519
3.47_603.2205m/z	269.876	315.846	286.513	265.055	373.823	302.223
28.63_293.1743m/z	288.88	316.633	292.41	303.128	308.531	301.916
26.69_534.1067m/z	327.869	349.589	283.156	260.231	288.21	301.811
7.76_700.3072m/z	420.435	346.267	147.655	268.266	326.293	301.783
5.02_809.3161m/z	249.395	361.116	416.375	184.919	292.508	300.863
6.61_628.4334m/z	337.832	358.722	316.385	252.371	237.149	300.492
23.20_424.0300m/z	324.103	315.34	295.317	287.238	278.689	300.137
32.11_239.0663m/z	244.707	264.245	346.332	321.78	323.062	300.025
4.54_617.2653m/z	355.528	359.315	291.656	243.997	248.339	299.767
18.45_554.2690m/z	306.181	301.694	262.28	259.013	369.485	299.73
1.01_165.0398m/z	336.48	272.371	232.922	326.957	329.762	299.698
8.44_544.2165m/z	277.465	372.426	198.423	334.972	313.745	299.406
4.85_298.1392m/z	413.132	232.7	226.56	295.601	328.656	299.33
9.99_531.2161m/z	505.179	214.685	150.825	384.161	241.729	299.316
4.12_482.1559m/z	346.365	326.06	206.941	351.138	265.097	299.12
17.88_450.0256m/z	336.578	300.671	236.646	301.12	319.97	298.997
1.67_664.1845m/z	420.67	150.22	278.823	226.341	417.139	298.639
16.26_711.3686m/z	323.393	262.498	319.951	320.105	266.991	298.588
26.21_597.0187m/z	231.21	283.394	319.052	321.494	337.605	298.551
2.41_444.1361m/z	274.276	383.101	249.592	223.532	360.328	298.166
10.43_397.1064m/z	326.595	264.556	346.445	225.878	325.441	297.783
15.56_485.1937m/z	299.676	293.657	229.166	353.83	312.011	297.668
11.76_273.0047m/z	280	272.493	347.552	251.42	336.863	297.666
1.13_425.0662m/z	251.107	284.127	327.837	355.265	266.987	297.064
24.34_233.1168m/z	266.364	313.541	291.036	301.571	310.525	296.607
1.71_856.2937m/z	396.658	274.359	176.253	312.324	323.236	296.566
10.58_749.2984m/z	293.393	369.181	364.085	250.871	205.197	296.546
3.27_856.3206m/z	274.515	367.075	223.859	352.61	263.21	296.254
14.09_682.2813m/z	323.193	222.769	280.245	319.349	333.77	295.865
14.51_151.0391m/z	289.178	322.651	315.453	293.072	257.612	295.593
28.07_309.2055m/z	279.413	314.868	300.683	292.428	288.121	295.103
4.20_982.3553m/z	272.981	581.666	220.53	215.38	184.846	295.081
4.83_573.2402m/z	320.495	283.611	322.961	219.463	328.61	295.028
4.20_646.1986m/z	271.358	343.439	194.861	343.292	320.737	294.737
7.57_281.0873m/z	331.056	336.153	282.605	221.146	302.674	294.727
11.85_663.2166m/z	250.08	379.168	361.453	218.493	263.592	294.557
1.45_665.1693m/z	304.281	250.436	261.466	284.399	371.708	294.458
26.79_353.2321m/z	294.577	276.372	289.896	318.267	291.897	294.202
8.85_359.9756m/z	361.259	282.074	302.797	274.422	250.19	294.149
5.45_647.2539m/z	219.145	249.06	208.191	420.093	373.609	294.02
12.98_472.0569m/z	292.9	213.53	344.858	340.014	278.616	293.983
9.66_494.1663m/z	364.734	294.341	289.365	276.096	239.16	292.739
6.83_298.1394m/z	291.952	374.306	351.378	204.747	240.431	292.563
3.48_680.2828m/z	266.608	344.835	216.083	309.527	321.562	291.723
2.61_345.1296m/z	310.684	265.002	287.335	314.19	278.108	291.064
1.74_796.2881m/z	155.568	419.79	455.185	200.148	223.015	290.741
8.84_516.2176m/z	330.432	328.839	348.028	194.392	249.071	290.152
1.40_521.1263m/z	306.119	246.726	366.867	346.221	182.787	289.744
10.40_484.2134m/z	338.228	197.998	310.511	319.196	282.082	289.603
3.26_490.1702m/z	325.269	353.464	215.674	232.583	320.934	289.585
15.02_576.0802m/z	297.832	350.734	226.573	280.178	291.709	289.405
1.19_469.0192m/z	334.523	319.183	216.556	235.31	340.914	289.297
5.85_557.2438m/z	340.406	278.186	309.48	315.985	201.923	289.196
3.87_560.2049m/z	241.475	293.305	273.944	318.536	318.227	289.097
7.75_579.2410m/z	361.3	286.889	260.017	287.857	246.871	288.587
10.17_501.1897m/z	326.383	220.87	290.149	274.638	330.179	288.444
12.04_472.2068m/z	289.973	274.431	218.652	284.933	372.556	288.109
2.96_188.0913m/z	242.289	336.309	323.365	244.176	292.116	287.651
7.77_298.1396m/z	360.994	323.325	244.542	249.155	260.069	287.617
5.55_298.0901m/z	323.165	343.211	303.233	167.387	299.519	287.303
5.42_655.2193m/z	270.315	212.358	270.241	400.956	281.093	286.992
6.12_558.1784m/z	230.598	287.039	258.952	286.598	371.443	286.926
1.45_534.2321m/z	291.402	355.021	310.369	300.998	176.499	286.858
3.70_411.0538m/z	185.29	406.656	251.295	280.663	309.764	286.734
9.84_421.1600m/z	307.179	264.738	348.49	234.748	276.505	286.332
3.14_574.2016m/z	321.255	288.304	167.214	389.543	264.727	286.209
4.48_317.0863m/z	291.383	258.728	265.501	379.052	233.878	285.708
4.98_688.2476m/z	338.517	152.413	308.339	339.606	289.174	285.61
6.49_378.1265m/z	283.124	303.228	337.661	260.082	243.428	285.505
26.37_497.2111m/z	302.864	274.143	279.411	301.999	269.08	285.499
5.36_259.1288m/z	294.746	295.252	299.499	311.355	224.093	284.989
2.97_404.1389m/z	261.783	311.746	217.483	336.847	295.836	284.739
7.03_235.0592m/z	303.317	281.424	323.192	325.767	188.688	284.477
5.08_451.1708m/z	237.115	244.297	338.049	318.659	283.863	284.397
4.57_228.0870m/z	295.725	256.179	271.138	280.344	318.445	284.366
4.22_257.1117m/z	400.031	238.288	205.638	209.247	367.803	284.201
8.18_537.0116m/z	325.192	279.694	315.448	242.419	254.421	283.435
10.99_704.3468m/z	249.345	484.501	197.508	235.201	249.547	283.22
8.51_227.1014m/z	224.889	346.731	354.066	189.083	301.171	283.188
15.29_461.2015m/z	273.59	310.342	274.149	302.507	253.761	282.87
2.37_371.1055m/z	242.009	334.466	336.116	164.362	336.423	282.675
20.34_295.1544m/z	262.909	305.436	283.583	254.362	305.003	282.259
31.81_415.1855m/z	284.624	308.897	294.754	253.275	269.342	282.178
5.04_605.2604m/z	296.053	353.729	210.524	325.551	219.538	281.079
25.97_456.1623m/z	249.942	301.27	293.64	269.073	291.463	281.077
6.33_567.2282m/z	313.432	273.861	310.076	267.105	240.465	280.988
3.11_414.1813m/z	281.971	280.196	118.165	304.385	419.893	280.922
17.39_555.0285m/z	344.075	310.713	248.791	265.612	235.392	280.917
23.22_491.2994m/z	290.703	307.292	297.312	256.574	251.956	280.767
3.78_626.2326m/z	435.241	293.349	186.969	271.391	216.465	280.683
3.59_231.0967m/z	215.43	301.975	293.93	253.625	337.937	280.58
7.32_275.1024m/z	191.77	308.325	413.108	325.908	163.707	280.564
28.40_510.2226m/z	277.938	275.762	276.277	247.362	325.128	280.493
18.74_766.4025m/z	315.425	361.82	236.645	249.219	238.858	280.393
11.34_585.2779m/z	178.839	374.805	207.799	297.7	341.506	280.13
20.83_467.1773m/z	296.725	335.442	259.422	244.151	264.752	280.099
1.96_321.0794m/z	251.362	330.829	300.517	232.273	284.701	279.936
3.70_455.1661m/z	299.123	300.667	195.007	277.613	327.018	279.886
8.71_305.9617m/z	178.995	263.736	277.946	268.518	408.047	279.448
6.86_535.1931m/z	263.41	306.716	261.819	335.974	226.809	278.946
13.00_800.1964m/z	437.782	143.316	444.42	170.569	197.679	278.753
18.20_412.1146m/z	306.776	264.317	281.731	285.892	253.273	278.398
3.16_545.1991m/z	272.32	234.309	216.977	329.805	338.561	278.394
13.74_487.1918m/z	269.531	309.099	232.208	309.175	271.614	278.325
2.78_426.1254m/z	337.011	259.404	251.895	235.18	306.994	278.097
15.40_329.0326m/z	266.624	319.11	187.739	258.86	357.622	277.991
8.77_437.1022m/z	232.656	292.024	229.95	340.035	295.074	277.948
31.13_471.3106m/z	228.427	276.474	295.33	292.96	295.992	277.837
7.18_566.1786m/z	322.748	450.655	326.721	127.604	157.381	277.022
19.34_605.2703m/z	221.472	306.605	271.094	308.771	276.983	276.985
5.14_543.2215m/z	263.064	262.192	226.068	327.99	301.537	276.17
14.30_403.1965m/z	337.529	213.85	224.006	344.666	260.346	276.079
6.29_356.1437m/z	321.526	239.109	398.095	199.937	220.419	275.817
3.87_683.2562m/z	331.414	290.018	212.01	360.503	180.613	274.912
2.27_282.0838m/z	318.966	281.338	227.226	298.273	247.27	274.615
6.84_392.1675m/z	289.048	401.84	260.591	230.48	189.924	274.377
25.17_249.2974m/z	251.39	271.495	282.34	287.644	278.684	274.311
4.71_458.1755m/z	272.228	334.943	261.575	290.162	211.67	274.116
2.60_258.0803m/z	303.02	226.791	291.526	259.208	290.021	274.113
8.50_746.3167m/z	277.681	383.976	181.206	227.582	299.935	274.076
7.39_701.3374m/z	202.82	253.317	316.54	272.132	325.021	273.966
12.99_203.0809m/z	311.612	219.258	308.615	245.013	283.77	273.654
7.12_300.0969m/z	283.769	214.148	331.382	335.81	202.433	273.508
7.38_381.1756m/z	225.498	298.265	292.05	293.984	257.344	273.428
19.81_369.2250m/z	267.416	296.292	260.036	269.124	272.145	273.002
4.73_478.1560m/z	101.057	351.162	438.465	243.984	228.042	272.542
17.03_214.1432m/z	280.966	225.583	274.647	301.402	278.856	272.291
19.13_530.2987m/z	271.805	291.558	237.747	302.205	257.633	272.19
30.28_387.2529m/z	225.695	261.357	320.484	259.007	293.354	271.979
27.64_313.2368m/z	259.7	291.2	278.882	270.746	258.101	271.726
3.18_299.0867m/z	272.138	245.467	235.524	304.275	300.87	271.655
7.75_623.2408m/z	454.253	321.077	243.754	200.063	137.807	271.391
3.24_243.0970m/z	244.126	312.21	186.101	293.457	319.615	271.102
13.21_412.9346m/z	528.529	210.728	142.564	252.52	220.984	271.065
1.14_256.1276m/z	249.597	257.284	276.3	304.063	266.761	270.801
18.26_594.2922m/z	237.333	348.067	249.683	231.721	286.372	270.635
4.97_640.1476m/z	262.118	217.843	240.319	402.462	230.325	270.614
8.34_468.0814m/z	297.969	229.671	295.216	336.911	192.814	270.516
2.56_686.1328m/z	148.923	461.767	387.68	136.679	217.533	270.516
6.71_242.9953m/z	321.804	271.74	354.504	148.258	250.81	269.423
8.09_434.0519m/z	293.982	241.126	320.949	266.285	224.039	269.276
4.52_413.1645m/z	313.966	311.594	186.877	235.035	298.584	269.211
2.13_602.1908m/z	137.727	238.052	271.729	437.437	260.528	269.095
11.06_536.2175m/z	111.834	237.293	212.183	430.049	353.543	268.98
2.39_371.1112m/z	307.723	209.512	265.471	294.443	266.329	268.696
2.89_680.2766m/z	397.378	248.837	182.729	256.752	257.306	268.6
2.11_427.1722m/z	353.529	184.686	267.314	293.145	241.132	267.961
24.59_243.1586m/z	260.725	269.815	278.531	260.081	268.149	267.46
18.28_151.1115m/z	269.239	280.699	271.43	258.339	256.701	267.281
11.99_443.2020m/z	214.385	351.305	250.118	248.037	271.376	267.044
3.75_551.2057m/z	303.88	298.722	171.131	296.832	262.379	266.589
12.12_388.8521m/z	275.06	253.097	245.719	341.838	216.889	266.521
1.31_440.1719m/z	218.112	323.061	257.429	441.544	92.2673	266.483
8.74_449.1897m/z	188.505	235.903	254.665	385.243	264.675	265.798
6.72_294.1321m/z	250.476	337.745	343.489	195.954	200.452	265.623
2.12_369.1637m/z	307.806	260.595	257.513	294.889	206.55	265.471
2.40_254.0656m/z	352.733	267.331	197.292	169.718	340.246	265.464
2.75_473.0862m/z	233.792	347.933	264.272	217.197	263.079	265.254
2.93_325.1052m/z	279.989	222.26	369.645	225.308	226.193	264.679
14.73_454.2202m/z	279.664	301.161	252.002	223.862	265.573	264.452
2.32_373.1237m/z	263.816	264.496	251.056	209.916	330.752	264.007
1.63_825.2519m/z	220.64	241.572	249.804	347.201	259.058	263.655
1.43_548.1034m/z	362.059	346.779	274.643	204.352	129.544	263.475
24.64_375.1835m/z	252.669	289.655	255.096	264.994	254.797	263.442
4.94_454.1813m/z	208.21	352.901	228.88	276.045	250.718	263.351
7.10_781.1830m/z	216.749	254.439	341.863	248.354	255.038	263.288
4.52_354.1279m/z	269.414	241.058	266.532	251.316	283.074	262.279
21.29_491.1124m/z	241.853	264.015	251.049	266.102	287.625	262.129
9.78_506.1743m/z	306.021	284.12	273.82	210.499	234.694	261.831
3.69_796.2717m/z	330.605	260.826	200.186	290.182	226.941	261.748
12.99_680.1783m/z	292.386	253.434	214.595	229.22	316.064	261.14
8.60_529.2108m/z	208.88	237.256	210.236	278.157	371.038	261.113
1.27_509.1222m/z	371.891	240.428	229.169	262.025	200.996	260.902
3.37_351.0913m/z	310.708	250.345	212.455	234.924	295.437	260.774
3.52_508.1868m/z	334.281	257.514	164.597	292.034	253.639	260.413
14.55_433.0802m/z	244.16	373.16	259.342	216.935	204.616	259.643
6.06_580.1136m/z	269.531	304.562	138.983	367.196	216.89	259.432
4.51_500.1748m/z	265.864	318.876	170.304	306.384	234.17	259.119
5.44_512.1940m/z	243.437	279.252	124.375	310.305	337.663	259.007
3.49_597.2278m/z	275.072	212.705	320.75	191.673	294.612	258.962
2.90_666.2386m/z	239.376	343.732	299.711	215.743	195.649	258.842
5.65_407.1441m/z	256.658	357.755	224.657	256.014	194.685	257.954
8.89_203.0809m/z	267.839	231.587	278.618	276.738	232.138	257.384
9.43_401.0529m/z	247.163	238.151	264.814	222.787	311.353	256.854
19.56_459.2589m/z	286.446	266.654	258.541	228.163	242.647	256.49
7.27_628.4335m/z	222.097	310.814	306.161	209.557	231.463	256.019
3.57_494.1748m/z	309.555	324.479	132.992	292.866	218.51	255.681
1.58_329.1710m/z	208.241	291.182	265.392	250.308	262.754	255.576
5.88_249.0059m/z	298.363	172.116	320.717	337.266	147.749	255.242
6.88_787.3365m/z	191.247	278.985	224.415	360.365	220.919	255.186
7.73_419.0634m/z	343.945	130.259	189.126	303.452	308.228	255.002
8.21_557.1975m/z	204.149	233.005	274.212	298.196	263.421	254.597
2.59_318.1534m/z	250.492	229.754	277.978	284.845	228.36	254.286
7.45_512.2005m/z	267.717	222.29	268.657	228.01	284.672	254.269
10.40_700.3217m/z	192.031	275.546	263.863	263.006	274.746	253.838
12.84_438.2250m/z	209.352	202.424	218.87	289.061	346.886	253.319
31.63_494.1178m/z	238.912	304.301	236.548	266.479	219.406	253.129
1.58_257.1129m/z	361.329	158.55	137.778	278.043	329.634	253.067
24.33_436.0457m/z	264.645	300.211	226.367	246.6	227.268	253.018
10.28_401.1019m/z	299.248	247.53	219.935	219.101	278.517	252.866
22.20_252.1226m/z	271.104	188.237	286.562	238.14	279.671	252.743
10.35_863.2293m/z	290.836	344.764	197.716	237.08	192.6	252.599
9.91_383.1914m/z	258.87	275.418	276.787	221.246	229.227	252.309
3.78_305.0680m/z	294.751	243.128	166.741	330.293	223.226	251.628
1.30_405.1131m/z	193.987	223.97	321.079	256.938	260.75	251.345
1.29_496.2021m/z	403.573	300.693	185.857	198.467	167.693	251.257
9.77_895.3794m/z	217.463	379.833	264.751	194.622	198.586	251.051
5.91_249.0046m/z	225.001	394.704	228.113	122.494	284.185	250.9
2.22_504.1799m/z	220.84	334.268	210.971	184.413	303.814	250.861
8.62_557.2500m/z	138.197	251.089	244.035	318.853	300.616	250.558
22.68_249.1481m/z	233.455	264.141	255.065	246.9	252.387	250.39
2.98_445.1790m/z	221.282	185.376	271.089	309.022	263.826	250.119
18.28_221.1529m/z	189.513	288.639	252.667	232.17	286.358	249.869
28.18_510.2238m/z	221.556	284.823	246.345	277.913	216.739	249.475
4.99_573.2409m/z	188.997	290.904	214.731	195.41	355.332	249.075
10.00_514.2371m/z	233.39	306.824	174.774	270.375	259.592	248.991
2.38_517.1757m/z	314.152	244.175	161.551	330.941	193.757	248.915
6.64_373.1586m/z	344.333	188.646	310.497	186.162	214.446	248.817
1.01_215.0311m/z	237.208	244.732	257.273	238.156	262.401	247.954
14.65_442.1689m/z	225.067	200.197	249.177	301.325	263.93	247.939
3.08_299.0867m/z	211.844	281.882	266.84	213.655	264.006	247.645
24.25_386.1937m/z	258.577	251.752	247.106	229.234	250.227	247.379
7.12_463.1705m/z	253.461	187.54	299.661	234.768	259.985	247.083
4.86_239.0547m/z	198.583	291.082	280.442	216.626	248.296	247.006
21.57_383.2089m/z	249.061	244.799	217.168	259.107	264.791	246.985
1.45_582.2860m/z	280.34	293.575	253.401	210.757	196.683	246.951
2.99_354.0302m/z	256.648	220.973	261.005	245.118	249.622	246.673
7.23_781.1899m/z	217.409	298.751	374.043	154.909	188.135	246.649
7.19_337.1137m/z	271.031	271.343	279.263	194.473	215.183	246.259
17.33_342.1692m/z	265.889	254.539	243.59	235.035	231.725	246.155
7.47_463.2058m/z	242.9	186.425	245.598	282.522	272.482	245.985
14.36_451.2068m/z	224.913	271.286	265.688	241.674	226.364	245.985
20.87_460.0577m/z	315.524	289.311	232.984	226.569	163.899	245.657
10.88_649.2710m/z	222.882	322.354	257.368	202.618	221.37	245.318
3.07_375.1389m/z	248.057	230.209	268.54	270.551	208.827	245.237
10.48_480.1826m/z	263.377	293.434	195.498	230.171	243.611	245.218
7.26_517.1667m/z	223.327	323.536	363.228	176.219	137.94	244.85
7.11_449.1884m/z	228.511	324.558	221.036	311.8	137.275	244.636
20.87_520.0691m/z	244.283	256.744	239.833	249.681	232.527	244.613
16.07_401.0565m/z	197.747	263.23	253.969	218.068	288.461	244.295
2.86_359.1463m/z	240.224	227.537	251.496	280.217	221.942	244.283
4.24_679.2425m/z	298.486	238.735	212.576	254.412	216.73	244.188
7.85_544.2149m/z	365.007	233.259	189.149	236.85	196.049	244.063
1.82_487.2017m/z	241.223	286.448	230.869	197.389	263.689	243.924
16.62_397.1617m/z	302.095	251.036	196.484	216.461	253.101	243.835
23.91_353.2300m/z	241.877	245.734	246.833	237.342	246.83	243.723
12.02_427.2425m/z	227.897	221.087	244.622	262.939	261.69	243.647
29.07_311.2221m/z	222.546	252.292	248.104	235.043	258.42	243.281
10.10_430.1568m/z	203.655	245.689	226.914	239.003	300.838	243.22
9.18_571.2623m/z	244.588	299.947	269.375	234.792	167.256	243.191
14.52_444.0959m/z	275.212	171.126	242.408	266.81	259.06	242.923
5.21_388.1595m/z	181.919	277.203	270.455	277.326	207.007	242.782
15.16_436.2054m/z	235.831	218.956	249.19	216.069	292.803	242.57
2.08_371.1171m/z	217.496	263.184	222.914	214.525	293.623	242.349
13.57_451.2070m/z	250.463	261.533	221.896	232.416	245.33	242.328
5.10_680.2657m/z	247.264	190.863	243.325	304.555	225.067	242.215
11.89_443.1995m/z	222.303	264.167	272.034	249.638	199.148	241.458
6.66_629.2055m/z	156.922	320.648	318.464	254.144	155.901	241.216
23.75_263.1274m/z	227.094	247.757	271.242	231.953	226.311	240.871
9.09_437.1028m/z	270.679	286.287	245.741	192.542	208.733	240.796
19.34_499.1702m/z	206.923	248.181	232.178	275.248	239.73	240.452
4.03_359.1544m/z	196.711	212.314	289.255	266.255	237.294	240.366
3.08_588.1796m/z	193.401	357.36	258.775	166.198	225.839	240.315
7.72_615.2756m/z	282.266	232.288	201.804	295.831	189.192	240.276
10.19_373.0164m/z	205.092	288.396	220.382	260.866	226.438	240.235
9.32_203.0806m/z	193.809	259.744	248.14	240.577	258.644	240.183
20.52_568.2849m/z	221.508	273.14	201.02	244.417	260.39	240.095
4.54_754.1575m/z	251.962	211.929	287.228	322.494	125.297	239.782
8.55_399.2090m/z	197.968	251.115	228.491	238.569	281.013	239.431
12.50_670.3086m/z	242.802	195.937	219.361	316.007	223.018	239.425
2.57_416.0257m/z	259.672	241.61	229.2	256.508	210.017	239.401
7.31_484.1980m/z	269.072	222.975	275.394	167.005	261.291	239.147
6.37_443.1994m/z	230.7	244.727	262.772	158.826	298.663	239.137
7.50_541.1624m/z	193.151	232.409	206.392	336.273	226.884	239.022
15.40_401.0535m/z	208.074	235.371	264.839	228.747	256.405	238.687
3.54_222.0757m/z	169.347	259.955	266.734	237.337	259.701	238.615
0.81_516.2040m/z	255.309	185.397	258.969	246.233	245.89	238.36
4.17_559.2353m/z	224.87	326.456	184.254	250.269	205.538	238.277
19.16_369.2257m/z	222.406	246.497	265.06	219.759	233.047	237.354
5.14_571.2441m/z	230.861	144.567	246.755	320.682	241.981	236.969
2.43_397.1674m/z	223.045	180.34	239.03	319.172	221.051	236.528
18.36_428.1705m/z	294.29	183.904	260.87	279.37	163.957	236.478
7.20_316.1501m/z	171.097	273.066	347.769	202.008	187.662	236.321
17.88_425.0865m/z	229.242	248.039	230.977	225.805	246.559	236.124
1.74_433.1089m/z	172.059	249.802	225.85	302.859	229.778	236.07
1.78_626.2394m/z	210.039	239.046	176.604	233.413	320.948	236.01
5.56_694.2932m/z	276.332	314.614	212.973	169.777	205.803	235.9
25.71_412.2115m/z	206.701	282.176	256.28	217.3	216.813	235.854
6.54_446.1662m/z	266.094	189.489	331.572	213.77	176.681	235.521
15.71_526.2390m/z	233.429	319.401	269.151	164.993	189.776	235.35
3.19_512.1532m/z	203.48	270.631	139.774	282.418	278.803	235.021
13.79_243.1587m/z	239.091	240.919	205.178	257.679	230.123	234.598
3.79_474.1953m/z	275.293	338.053	201.255	216.295	141.254	234.43
27.72_417.4556m/z	225.185	249.889	220.453	238.878	237.127	234.306
12.89_380.1700m/z	183.332	293.899	210.296	228.523	255.199	234.25
1.90_403.1335m/z	32.9902	283.771	257.482	322.219	273.796	234.052
19.01_297.1692m/z	226.383	250.168	228.714	210.789	253.469	233.904
3.49_164.1066m/z	224.548	234.088	262.149	217.342	230.2	233.665
2.88_631.2116m/z	313.146	163.597	98.9584	332.284	256.443	232.886
4.86_680.2798m/z	158.775	353.745	193.218	172.384	285.026	232.63
23.62_454.1274m/z	238.408	241.164	258.584	200.772	223.798	232.545
1.70_128.0345m/z	175.316	197.946	260.649	244.044	283.401	232.271
18.55_482.0122m/z	249.748	277.171	220.185	192.763	221.346	232.243
21.35_435.0578m/z	249.455	230.762	204.355	208.721	267.913	232.241
20.44_373.1638m/z	214.468	271.535	207.879	211.939	255.199	232.204
12.11_547.1945m/z	270.382	233.895	238.892	232.504	184.609	232.056
[truncated: 4,260 more rows]
