# Supplementary material for: Genome and Metabolome MS-Based Mining of a Marine Strain of Aspergillus affinis
Source: J Fungi (Basel). 2021 Dec 18;7(12):1091. doi: 10.3390/jof7121091 (PMC8709101; doi:10.3390/jof7121091)
Supplement: Supplementary file 1 [file jof-07-01091-s001.zip › Supplementary Material/Table S4 - transporters.xlsx]

## Sheet: 3006 documents from Batch searc
Table S4. Transporter’s prediction of Aspergillus affinis CMG 70.
Name	Query	Transporter	Bit-Score	Description	E Value	Query coverage
gnl|TC-DB|594627457|1.A.105.1.2	g4276.t1	Channels and pores (TC 1)	120.168	PREDICTED: LOW QUALITY PROTEIN: mixed lineage kinase domain-like protein [Balaenoptera acutorostrata scammoni]	8.24e-30	59.30%
gnl|TC-DB|A0DML3|1.C.105.2.5	g2552.t1	Channels and pores (TC 1)	47.3654	Chromosome undetermined scaffold_56, whole genome shotgun sequence OS=Paramecium tetraurelia GN=GSPATT00018498001 PE=4 SV=1	9.62e-06	87.89%
gnl|TC-DB|A0DML3|1.C.105.2.5	g2876.t1	Channels and pores (TC 1)	48.521	Chromosome undetermined scaffold_56, whole genome shotgun sequence OS=Paramecium tetraurelia GN=GSPATT00018498001 PE=4 SV=1	5.74e-06	66.22%
gnl|TC-DB|A0DML3|1.C.105.2.5	g11659.t1	Channels and pores (TC 1)	49.2914	Chromosome undetermined scaffold_56, whole genome shotgun sequence OS=Paramecium tetraurelia GN=GSPATT00018498001 PE=4 SV=1	1.06e-06	64.16%
gnl|TC-DB|A1CWT6|1.A.77.1.15	g10941.t1	Channels and pores (TC 1)	566.229	Uncharacterized protein OS=Neosartorya fischeri (strain ATCC 1020 / DSM 3700 / CBS 544.65 / FGSC A1164 / JCM 1740 / NRRL 181 / WB 181) OX=331117 GN=NFIA_105760 PE=4 SV=1	0	90.74%
gnl|TC-DB|A2QK30|1.A.101.2.1	g11191.t1	Channels and pores (TC 1)	356.295	Aspergillus niger contig An04c0330, genomic contig OS=Aspergillus niger (strain CBS 513.88 / FGSC A1513) GN=An04g09150 PE=4 SV=1	2.14e-123	95.89%
gnl|TC-DB|A2QW01|1.A.88.1.4	g223.t1	Channels and pores (TC 1)	677.937	Putative uncharacterized protein An11g03330 OS=Aspergillus niger (strain CBS 513.88 / FGSC A1513) GN=An11g03330 PE=4 SV=1	0	57.88%
gnl|TC-DB|A2R8R0|1.B.69.1.4	g1812.t1	Channels and pores (TC 1)	384.8	Similarity to hypothetical protein PMP24 - Mus musculus OS=Aspergillus niger (strain CBS 513.88 / FGSC A1513) GN=An16g08040 PE=4 SV=1	5.31e-138	100.00%
gnl|TC-DB|A5PH36|1.A.1.4.10	g5279.t1	Channels and pores (TC 1)	45.0542	AKT1 inward rectifier channel OS=Physcomitrella patens GN=akt1 PE=4 SV=1	2.48e-06	51.11%
gnl|TC-DB|A7BVI9|1.C.39.8.2	g387.t1	Channels and pores (TC 1)	46.2098	Membrane attack complex component/perforin/complement C9 OS=Beggiatoa sp. PS GN=BGP_1327 PE=4 SV=1	8.31e-06	47.54%
gnl|TC-DB|A7KX19|1.A.54.3.4	g1528.t1	Channels and pores (TC 1)	115.931	Signal peptide peptidase OS=Drosophila melanogaster GN=spp PE=4 SV=1	5.65e-28	71.13%
gnl|TC-DB|A8IAT9|1.A.4.1.14	g4890.t1	Channels and pores (TC 1)	55.4546	Flagellar associated protein (Fragment) OS=Chlamydomonas reinhardtii GN=FAP148 PE=4 SV=1	1.01e-07	33.45%
gnl|TC-DB|A9V8N9|1.A.77.1.13	g4014.t1	Channels and pores (TC 1)	193.741	Predicted protein OS=Monosiga brevicollis GN=33945 PE=4 SV=1	1.43e-51	11.46%
gnl|TC-DB|AYS76116|1.A.1.4.12	g5899.t1	Channels and pores (TC 1)	119.783	BLINK2 [synthetic construct]	2.51e-29	22.59%
gnl|TC-DB|AYS76116|1.A.1.4.12	g5919.t1	Channels and pores (TC 1)	87.0409	BLINK2 [synthetic construct]	3.72e-18	13.13%
gnl|TC-DB|B0C555|1.A.35.3.8	g2977.t1	Channels and pores (TC 1)	90.1225	Magnesium transport protein CorA OS=Acaryochloris marina (strain MBIC 11017) OX=329726 GN=corA PE=3 SV=1	1.87e-19	42.60%
gnl|TC-DB|B0YES0|1.A.17.1.17	g1764.t1	Channels and pores (TC 1)	615.535	Plasma membrane channel protein Ist2, putative OS=Neosartorya fumigata (strain CEA10 / CBS 144.89 / FGSC A1163) GN=AFUB_100160 PE=4 SV=1	0	98.22%
gnl|TC-DB|B0YES0|1.A.17.1.17	g3236.t1	Channels and pores (TC 1)	1121.69	Plasma membrane channel protein Ist2, putative OS=Neosartorya fumigata (strain CEA10 / CBS 144.89 / FGSC A1163) GN=AFUB_100160 PE=4 SV=1	0	99.46%
gnl|TC-DB|B2W864|1.B.8.6.5	g2901.t1	Channels and pores (TC 1)	165.622	Putative uncharacterized protein OS=Pyrenophora tritici-repentis (strain Pt-1C-BFP) GN=PTRG_06002 PE=4 SV=1	7.37e-46	51.58%
gnl|TC-DB|B6VNR0|1.C.57.1.6	g9568.t1	Channels and pores (TC 1)	95.5153	MCF toxin OS=Photorhabdus asymbiotica subsp. asymbiotica (strain ATCC 43949 / 3105-77) GN=PAU_03369 PE=4 SV=1	3.73e-21	85.53%
gnl|TC-DB|B6VNR0|1.C.57.1.6	g11051.t1	Channels and pores (TC 1)	115.546	MCF toxin OS=Photorhabdus asymbiotica subsp. asymbiotica (strain ATCC 43949 / 3105-77) GN=PAU_03369 PE=4 SV=1	4.12e-28	95.60%
gnl|TC-DB|B7LBF5|1.A.12.3.2	g11211.t1	Channels and pores (TC 1)	46.595	Putative enzyme OS=Escherichia coli (strain 55989 / EAEC) GN=yfcF PE=4 SV=1	1.45e-06	92.09%
gnl|TC-DB|B8AFH9|1.A.13.2.1	g7426.t1	Channels and pores (TC 1)	100.908	Putative uncharacterized protein OS=Oryza sativa subsp. indica GN=OsI_08104 PE=4 SV=1	9.37e-22	23.29%
gnl|TC-DB|B8N1Q6|1.A.55.4.1	g1980.t1	Channels and pores (TC 1)	222.631	Clathrin-coated vesicle protein, putative OS=Aspergillus flavus (strain ATCC 200026 / FGSC A1120 / NRRL 3357 / JCM 12722 / SRRC 167) GN=AFLA_032100 PE=4 SV=1	3.49e-76	92.52%
gnl|TC-DB|C5NSW8|1.A.1.20.8	g11062.t1	Channels and pores (TC 1)	112.464	Aureochrome1-like protein (Fragment) OS=Chattonella marina var. antiqua OX=859642 GN=CaAUREO1 PE=2 SV=1	4.83e-27	16.67%
gnl|TC-DB|D8RWR9|1.C.39.4.5	g10416.t1	Channels and pores (TC 1)	65.855	Putative uncharacterized protein OS=Selaginella moellendorffii GN=SELMODRAFT_415635 PE=4 SV=1	3.52e-11	20.95%
gnl|TC-DB|E2PSV0|1.A.111.1.2	g5210.t1	Channels and pores (TC 1)	201.445	Putative uncharacterized protein An07g06340 OS=Aspergillus niger (strain CBS 513.88 / FGSC A1513) GN=An07g06340 PE=4 SV=1	4.24e-69	98.11%
gnl|TC-DB|E3UN01|1.A.8.7.1	g4556.t1	Channels and pores (TC 1)	114.005	X intrinsic protein OS=Nicotiana tomentosiformis GN=XIP1-1-beta PE=2 SV=1	2.28e-29	84.74%
gnl|TC-DB|E4ZMW5|1.A.67.1.5	g10041.t1	Channels and pores (TC 1)	71.633	Putative uncharacterized protein OS=Leptosphaeria maculans (strain JN3 / isolate v23.1.3 / race Av1-4-5-6-7-8) GN=LEMA_P052740.1 PE=4 SV=1	2.61e-17	95.00%
gnl|TC-DB|EEQ47301|1.A.4.4.3	g9330.t1	Channels and pores (TC 1)	410.609	conserved hypothetical protein [Candida albicans WO-1]	1.26e-134	83.51%
gnl|TC-DB|EEQ47301|1.A.4.4.3	g10649.t1	Channels and pores (TC 1)	70.8626	conserved hypothetical protein [Candida albicans WO-1]	1.05e-12	56.18%
gnl|TC-DB|EEQ47301|1.A.4.4.3	g10659.t1	Channels and pores (TC 1)	96.6709	conserved hypothetical protein [Candida albicans WO-1]	1.90e-20	26.90%
gnl|TC-DB|EXM11247.1|1.C.104.2.2	g8430.t1	Channels and pores (TC 1)	87.8113	hypothetical protein FOIG_01022 [Fusarium oxysporum f. sp. cubense tropical race 4 54006]	8.86e-18	19.10%
gnl|TC-DB|F5H8T9|1.H.1.4.1	g6898.t1	Channels and pores (TC 1)	256.914	MCF tox+B22in OS=Photorhabdus asymbiotica subsp. asymbiotica (strain ATCC 43949 / 3105-77) GN=PAU_03369 PE=4 SV=1	2.21e-84	83.08%
gnl|TC-DB|F5H8T9|1.H.1.4.1	g8005.t1	Channels and pores (TC 1)	58.5362	Putative uncharacterized protein OS=Neurospora crassa (strain ATCC 24698 / 74-OR23-1A / CBS 708.71 / DSM 1257 / FGSC 987) GN=NCU03601 PE=4 SV=1	4.15e-10	69.70%
gnl|TC-DB|F5H8T9|1.H.1.4.1	g9948.t1	Channels and pores (TC 1)	53.1434	Putative uncharacterized protein OS=Neurospora crassa (strain ATCC 24698 / 74-OR23-1A / CBS 708.71 / DSM 1257 / FGSC 987) GN=NCU03601 PE=4 SV=1	3.04e-08	78.01%
gnl|TC-DB|F9X0Q3|1.A.23.4.9	g8470.t1	Channels and pores (TC 1)	323.168	Calcium channel OS=Mycosphaerella graminicola (strain CBS 115943 / IPO323) GN=MYCGRDRAFT_67398 PE=4 SV=1	2.36e-95	62.05%
gnl|TC-DB|F9X0Q3|1.A.23.4.9	g8998.t1	Channels and pores (TC 1)	922.154	Calcium channel OS=Mycosphaerella graminicola (strain CBS 115943 / IPO323) GN=MYCGRDRAFT_67398 PE=4 SV=1	0	93.84%
gnl|TC-DB|G0S0E7|1.I.1.1.2	g4836.t1	Channels and pores (TC 1)	516.153	Nucleoporin NUP120 OS=Chaetomium thermophilum (strain DSM 1495 / CBS 144.50 / IMI 039719) GN=NUP120 PE=3 SV=1	3.71e-161	99.69%
gnl|TC-DB|G0S0R2|1.I.1.1.2	g1294.t1	Channels and pores (TC 1)	236.498	Nucleoporin NUP57 OS=Chaetomium thermophilum (strain DSM 1495 / CBS 144.50 / IMI 039719) GN=NUP57 PE=3 SV=1	1.17e-74	58.63%
gnl|TC-DB|G0S2X1|1.I.1.1.2	g5903.t1	Channels and pores (TC 1)	215.698	Nucleoporin NUP37 OS=Chaetomium thermophilum (strain DSM 1495 / CBS 144.50 / IMI 039719) GN=NUP37 PE=3 SV=2	1.21e-60	90.98%
gnl|TC-DB|G0S4F3|1.I.1.1.2	g8439.t1	Channels and pores (TC 1)	600.127	Nucleoporin NUP82 OS=Chaetomium thermophilum (strain DSM 1495 / CBS 144.50 / IMI 039719) GN=NUP82 PE=3 SV=1	0	99.66%
gnl|TC-DB|G0S4T0|1.I.1.1.2	g2972.t1	Channels and pores (TC 1)	895.19	Nucleoporin NUP192 OS=Chaetomium thermophilum (strain DSM 1495 / CBS 144.50 / IMI 039719) GN=NUP192 PE=1 SV=1	0	99.40%
gnl|TC-DB|G0S4X2|1.I.1.1.2	g6846.t1	Channels and pores (TC 1)	141.354	Nucleoporin NUP49 OS=Chaetomium thermophilum (strain DSM 1495 / CBS 144.50 / IMI 039719) GN=NUP49 PE=3 SV=1	4.05e-37	93.39%
gnl|TC-DB|G0S6T0|1.I.1.1.2	g1060.t1	Channels and pores (TC 1)	256.529	Nucleoporin POM33 OS=Chaetomium thermophilum (strain DSM 1495 / CBS 144.50 / IMI 039719) GN=POM33 PE=3 SV=1	2.51e-85	96.07%
gnl|TC-DB|G0S7B6|1.I.1.1.2	g9060.t1	Channels and pores (TC 1)	1072.0	Nucleoporin NUP170 OS=Chaetomium thermophilum (strain DSM 1495 / CBS 144.50 / IMI 039719) GN=NUP170 PE=1 SV=1	0	96.01%
gnl|TC-DB|G0S7F3|1.I.1.1.2	g10046.t1	Channels and pores (TC 1)	273.863	Nucleoporin GLE1 OS=Chaetomium thermophilum (strain DSM 1495 / CBS 144.50 / IMI 039719) GN=GLE1 PE=3 SV=1	1.09e-85	58.40%
gnl|TC-DB|G0S7R3|1.I.1.1.2	g1004.t1	Channels and pores (TC 1)	122.094	Nucleoporin POM34 OS=Chaetomium thermophilum (strain DSM 1495 / CBS 144.50 / IMI 039719) GN=POM34 PE=3 SV=2	3.66e-30	17.02%
gnl|TC-DB|G0S9A7|1.I.1.1.2	g7190.t1	Channels and pores (TC 1)	466.077	Nucleoporin NUP133 OS=Chaetomium thermophilum (strain DSM 1495 / CBS 144.50 / IMI 039719) GN=NUP133 PE=3 SV=1	2.39e-141	89.37%
gnl|TC-DB|G0S024|1.I.1.1.2	g2070.t1	Channels and pores (TC 1)	813.142	Nucleoporin NIC96 OS=Chaetomium thermophilum (strain DSM 1495 / CBS 144.50 / IMI 039719) GN=NIC96 PE=1 SV=1	0	62.91%
gnl|TC-DB|G0S156|1.I.1.1.2	g1573.t1	Channels and pores (TC 1)	185.652	Nucleoporin NUP53 OS=Chaetomium thermophilum (strain DSM 1495 / CBS 144.50 / IMI 039719) GN=NUP53 PE=1 SV=2	4.72e-51	39.24%
gnl|TC-DB|G0S235|1.I.1.1.2	g3853.t1	Channels and pores (TC 1)	324.324	Nucleoporin NDC1 OS=Chaetomium thermophilum (strain DSM 1495 / CBS 144.50 / IMI 039719) GN=NDC1 PE=3 SV=1	4.09e-102	98.76%
gnl|TC-DB|G0S381|1.I.1.1.2	g9161.t1	Channels and pores (TC 1)	172.94	Nucleoporin AMO1 OS=Chaetomium thermophilum (strain DSM 1495 / CBS 144.50 / IMI 039719) GN=AMO1 PE=3 SV=1	7.83e-46	49.82%
gnl|TC-DB|G0SA56|1.I.1.1.2	g6304.t1	Channels and pores (TC 1)	1093.57	Protein MLP1 homolog OS=Chaetomium thermophilum (strain DSM 1495 / CBS 144.50 / IMI 039719) GN=MLP1 PE=3 SV=1	0	72.71%
gnl|TC-DB|G0SA60|1.I.1.1.2	g7946.t1	Channels and pores (TC 1)	431.795	Protein transport protein SEC13 OS=Chaetomium thermophilum (strain DSM 1495 / CBS 144.50 / IMI 039719) GN=SEC13 PE=3 SV=2	7.09e-154	100.00%
gnl|TC-DB|G0SAK3|1.I.1.1.2	g5470.t1	Channels and pores (TC 1)	642.114	Nucleoporin NUP145 OS=Chaetomium thermophilum (strain DSM 1495 / CBS 144.50 / IMI 039719) GN=NUP145 PE=3 SV=1	0	90.71%
gnl|TC-DB|G0SB44|1.I.1.1.2	g5942.t1	Channels and pores (TC 1)	1027.7	Nucleoporin POM152 OS=Chaetomium thermophilum (strain DSM 1495 / CBS 144.50 / IMI 039719) GN=POM152 PE=3 SV=1	0	98.88%
gnl|TC-DB|G0SBS8|1.I.1.1.2	g292.t1	Channels and pores (TC 1)	435.647	Nucleoporin NUP159 OS=Chaetomium thermophilum (strain DSM 1495 / CBS 144.50 / IMI 039719) GN=NUP159 PE=3 SV=1	1.57e-128	62.21%
gnl|TC-DB|G0SDP9|1.I.1.1.2	g6290.t1	Channels and pores (TC 1)	88.9669	Nucleoporin NUP152 OS=Chaetomium thermophilum (strain DSM 1495 / CBS 144.50 / IMI 039719) GN=NUP152 PE=3 SV=1	1.09e-17	12.21%
gnl|TC-DB|G0SDQ4|1.I.1.1.2	g2792.t1	Channels and pores (TC 1)	420.624	Nucleoporin NUP85 OS=Chaetomium thermophilum (strain DSM 1495 / CBS 144.50 / IMI 039719) GN=NUP85 PE=3 SV=1	3.58e-128	78.68%
gnl|TC-DB|G0SEA3|1.I.1.1.2	g6857.t1	Channels and pores (TC 1)	182.185	Nucleoporin GLE2 OS=Chaetomium thermophilum (strain DSM 1495 / CBS 144.50 / IMI 039719) GN=GLE2 PE=3 SV=1	1.54e-54	91.53%
gnl|TC-DB|G0SEA3|1.I.1.1.2	g6951.t1	Channels and pores (TC 1)	496.508	Nucleoporin GLE2 OS=Chaetomium thermophilum (strain DSM 1495 / CBS 144.50 / IMI 039719) GN=GLE2 PE=3 SV=1	1.69e-177	94.49%
gnl|TC-DB|G0SER9|1.I.1.1.2	g7688.t1	Channels and pores (TC 1)	316.62	Nucleoporin NUP84 OS=Chaetomium thermophilum (strain DSM 1495 / CBS 144.50 / IMI 039719) GN=NUP84 PE=3 SV=1	1.26e-92	85.98%
gnl|TC-DB|G0SFH5|1.I.1.1.2	g7624.t1	Channels and pores (TC 1)	598.971	Nucleoporin NUP188 OS=Chaetomium thermophilum (strain DSM 1495 / CBS 144.50 / IMI 039719) GN=NUP188 PE=1 SV=1	0	98.90%
gnl|TC-DB|G2Q6R7|1.B.33.3.12	g8508.t1	Channels and pores (TC 1)	132.494	Tom37 domain-containing protein OS=Myceliophthora thermophila (strain ATCC 42464 / BCRC 31852 / DSM 1799) OX=573729 GN=MYCTH_2293977 PE=4 SV=1	2.30e-34	65.83%
gnl|TC-DB|G2QAT9|1.B.33.3.12	g7615.t1	Channels and pores (TC 1)	192.971	Uncharacterized protein OS=Myceliophthora thermophila (strain ATCC 42464 / BCRC 31852 / DSM 1799) OX=573729 GN=MYCTH_2142789 PE=4 SV=1	1.26e-59	90.51%
gnl|TC-DB|G2Y513|1.A.17.5.5	g5169.t1	Channels and pores (TC 1)	915.22	Similar to DUF221 domain protein OS=Botryotinia fuckeliana (strain T4) GN=BofuT4_P037330.1 PE=4 SV=1	0	86.91%
gnl|TC-DB|G3XZI4|1.H.1.4.3	g7909.t1	Channels and pores (TC 1)	434.106	Putative uncharacterized protein OS=Aspergillus niger (strain ATCC 1015 / CBS 113.46 / FGSC A1144 / LSHB Ac4 / NCTC 3858a / NRRL 328 / USDA 3528.7) GN=ASPNIDRAFT_199857 PE=4 SV=1	7.62e-154	99.70%
gnl|TC-DB|G9MZB0|1.C.41.2.5	g1276.t1	Channels and pores (TC 1)	220.705	Uncharacterized protein OS=Hypocrea virens (strain Gv29-8 / FGSC 10586) GN=TRIVIDRAFT_111733 PE=4 SV=1	5.72e-68	97.79%
gnl|TC-DB|G9MZB0|1.C.41.2.5	g4841.t1	Channels and pores (TC 1)	191.815	Uncharacterized protein OS=Hypocrea virens (strain Gv29-8 / FGSC 10586) GN=TRIVIDRAFT_111733 PE=4 SV=1	3.10e-57	97.89%
gnl|TC-DB|G9NVB0|1.A.8.9.18	g67.t1	Channels and pores (TC 1)	412.535	Uncharacterized protein OS=Hypocrea atroviridis (strain ATCC 20476 / IMI 206040) OX=452589 GN=TRIATDRAFT_39327 PE=3 SV=1	8.51e-146	83.89%
gnl|TC-DB|G9NVB0|1.A.8.9.18	g7609.t1	Channels and pores (TC 1)	181.03	Uncharacterized protein OS=Hypocrea atroviridis (strain ATCC 20476 / IMI 206040) OX=452589 GN=TRIATDRAFT_39327 PE=3 SV=1	1.52e-55	86.41%
gnl|TC-DB|GAD97616.1|1.C.104.2.4	g1166.t1	Channels and pores (TC 1)	175.637	predicted protein [Byssochlamys spectabilis No. 5]	3.31e-45	29.20%
gnl|TC-DB|GAD97616.1|1.C.104.2.4	g2831.t1	Channels and pores (TC 1)	78.9518	predicted protein [Byssochlamys spectabilis No. 5]	2.17e-15	35.98%
gnl|TC-DB|GAD97616.1|1.C.104.2.4	g4190.t1	Channels and pores (TC 1)	85.5001	predicted protein [Byssochlamys spectabilis No. 5]	7.75e-18	79.75%
gnl|TC-DB|GAD97616.1|1.C.104.2.4	g7095.t1	Channels and pores (TC 1)	152.91	predicted protein [Byssochlamys spectabilis No. 5]	7.32e-42	83.57%
gnl|TC-DB|GAD97616.1|1.C.104.2.4	g9061.t1	Channels and pores (TC 1)	181.8	predicted protein [Byssochlamys spectabilis No. 5]	3.45e-49	52.91%
gnl|TC-DB|GAD97616.1|1.C.104.2.4	g10785.t1	Channels and pores (TC 1)	165.236	predicted protein [Byssochlamys spectabilis No. 5]	3.15e-43	85.34%
gnl|TC-DB|H6B4G1|1.A.8.6.4	g1767.t1	Channels and pores (TC 1)	246.899	Aquaporin 1 OS=Terfezia claveryi GN=AQP1 PE=2 SV=1	2.39e-79	58.50%
gnl|TC-DB|I0XVQ9|1.A.1.5.31	g2041.t1	Channels and pores (TC 1)	63.1586	Transporter, cation channel family / cyclic nucleotide-binding domain multi-domain protein OS=Leptospira licerasiae serovar Varillal str. VAR 010 GN=LEP1GSC185_1946 PE=4 SV=1	6.22e-11	27.73%
gnl|TC-DB|I3VPY1|1.A.81.3.1	g749.t1	Channels and pores (TC 1)	347.051	Factor-induced protein 1 OS=Gibberella zeae GN=FIG1 PE=4 SV=1	2.12e-121	95.13%
gnl|TC-DB|J5PL79|1.A.17.5.8	g3611.t1	Channels and pores (TC 1)	524.242	RSN1-like protein OS=Saccharomyces kudriavzevii (strain ATCC MYA-4449 / AS 2.2408 / CBS 8840 / NBRC 1802 / NCYC 2889) GN=YMR266W PE=4 SV=1	3.61e-172	78.53%
gnl|TC-DB|K4E118|1.C.113.1.8	g7408.t1	Channels and pores (TC 1)	131.339	Uncharacterized protein OS=Trypanosoma cruzi GN=TCSYLVIO_004718 PE=4 SV=1	2.88e-34	60.92%
gnl|TC-DB|KIM99385.1|1.C.104.2.1	g4359.t1	Channels and pores (TC 1)	68.1662	hypothetical protein OIDMADRAFT_30983 [Oidiodendron maius Zn]	4.29e-12	29.25%
gnl|TC-DB|KIM99385.1|1.C.104.2.1	g9420.t1	Channels and pores (TC 1)	57.3806	hypothetical protein OIDMADRAFT_30983 [Oidiodendron maius Zn]	5.19e-09	26.89%
gnl|TC-DB|L1L857|1.B.79.1.2	g6752.t1	Channels and pores (TC 1)	402.905	Endonuclease/exonuclease/phosphatase family protein OS=Streptomyces ipomoeae 91-03 GN=STRIP9103_07938 PE=4 SV=1	2.73e-138	94.95%
gnl|TC-DB|NP_001308896.1|1.R.1.1.2	g2141.t1	Channels and pores (TC 1)	279.256	ATPase family AAA domain-containing protein 1 isoform 1 [Homo sapiens]	3.82e-91	82.06%
gnl|TC-DB|O00159|1.I.1.1.3	g929.t1	Channels and pores (TC 1)	422.55	Unconventional myosin-Ic OS=Homo sapiens GN=MYO1C PE=1 SV=4	9.28e-125	26.01%
gnl|TC-DB|O00159|1.I.1.1.3	g1639.t1	Channels and pores (TC 1)	590.882	Unconventional myosin-Ic OS=Homo sapiens GN=MYO1C PE=1 SV=4	0	56.85%
gnl|TC-DB|O00159|1.I.1.1.3	g9095.t1	Channels and pores (TC 1)	447.588	Unconventional myosin-Ic OS=Homo sapiens GN=MYO1C PE=1 SV=4	6.51e-135	45.49%
gnl|TC-DB|O00410|1.I.1.1.3	g9591.t1	Channels and pores (TC 1)	654.44	Importin-5 OS=Homo sapiens GN=IPO5 PE=1 SV=4	0	60.40%
gnl|TC-DB|O00429|1.N.6.1.2	g6640.t1	Channels and pores (TC 1)	572.392	Dynamin-1-like protein OS=Homo sapiens OX=9606 GN=DNM1L PE=1 SV=2	0	33.81%
gnl|TC-DB|O00471|1.F.2.1.2	g8100.t1	Channels and pores (TC 1)	67.3958	Exocyst complex component 5 OS=Homo sapiens GN=EXOC5 PE=1 SV=1	1.81e-11	35.62%
gnl|TC-DB|O00571|1.I.1.1.3	g114.t1	Channels and pores (TC 1)	154.066	ATP-dependent RNA helicase DDX3X OS=Homo sapiens GN=DDX3X PE=1 SV=3	3.63e-39	50.85%
gnl|TC-DB|O00571|1.I.1.1.3	g1254.t1	Channels and pores (TC 1)	91.6633	ATP-dependent RNA helicase DDX3X OS=Homo sapiens GN=DDX3X PE=1 SV=3	3.72e-19	34.93%
gnl|TC-DB|O00571|1.I.1.1.3	g1424.t1	Channels and pores (TC 1)	253.832	ATP-dependent RNA helicase DDX3X OS=Homo sapiens GN=DDX3X PE=1 SV=3	4.88e-77	74.59%
gnl|TC-DB|O00571|1.I.1.1.3	g2413.t1	Channels and pores (TC 1)	72.7886	ATP-dependent RNA helicase DDX3X OS=Homo sapiens GN=DDX3X PE=1 SV=3	4.30e-13	11.88%
gnl|TC-DB|O00571|1.I.1.1.3	g2483.t1	Channels and pores (TC 1)	125.561	ATP-dependent RNA helicase DDX3X OS=Homo sapiens GN=DDX3X PE=1 SV=3	6.54e-30	61.36%
gnl|TC-DB|O00571|1.I.1.1.3	g3467.t1	Channels and pores (TC 1)	197.978	ATP-dependent RNA helicase DDX3X OS=Homo sapiens GN=DDX3X PE=1 SV=3	6.06e-54	44.20%
gnl|TC-DB|O00571|1.I.1.1.3	g4796.t1	Channels and pores (TC 1)	299.286	ATP-dependent RNA helicase DDX3X OS=Homo sapiens GN=DDX3X PE=1 SV=3	3.16e-88	33.17%
gnl|TC-DB|O00571|1.I.1.1.3	g6466.t1	Channels and pores (TC 1)	186.808	ATP-dependent RNA helicase DDX3X OS=Homo sapiens GN=DDX3X PE=1 SV=3	3.81e-51	65.19%
gnl|TC-DB|O00571|1.I.1.1.3	g8013.t1	Channels and pores (TC 1)	338.191	ATP-dependent RNA helicase DDX3X OS=Homo sapiens GN=DDX3X PE=1 SV=3	2.03e-103	38.39%
gnl|TC-DB|O00571|1.I.1.1.3	g9374.t1	Channels and pores (TC 1)	372.474	ATP-dependent RNA helicase DDX3X OS=Homo sapiens GN=DDX3X PE=1 SV=3	2.73e-121	78.24%
gnl|TC-DB|O00571|1.I.1.1.3	g9455.t1	Channels and pores (TC 1)	262.307	ATP-dependent RNA helicase DDX3X OS=Homo sapiens GN=DDX3X PE=1 SV=3	3.90e-77	51.81%
gnl|TC-DB|O00571|1.I.1.1.3	g9475.t1	Channels and pores (TC 1)	610.527	ATP-dependent RNA helicase DDX3X OS=Homo sapiens GN=DDX3X PE=1 SV=3	0	85.44%
gnl|TC-DB|O00571|1.I.1.1.3	g11354.t1	Channels and pores (TC 1)	109.383	ATP-dependent RNA helicase DDX3X OS=Homo sapiens GN=DDX3X PE=1 SV=3	5.39e-25	68.56%
gnl|TC-DB|O13657|1.A.35.2.3	g8032.t1	Channels and pores (TC 1)	271.937	Putative metal ion transporter C27B12.12c OS=Schizosaccharomyces pombe (strain 972 / ATCC 24843) GN=pi066 PE=1 SV=1	8.18e-84	85.82%
gnl|TC-DB|O13657|1.A.35.2.3	g9074.t1	Channels and pores (TC 1)	427.557	Putative metal ion transporter C27B12.12c OS=Schizosaccharomyces pombe (strain 972 / ATCC 24843) GN=pi066 PE=1 SV=1	6.92e-140	69.03%
gnl|TC-DB|O13657|1.A.35.2.3	g11021.t1	Channels and pores (TC 1)	378.252	Putative metal ion transporter C27B12.12c OS=Schizosaccharomyces pombe (strain 972 / ATCC 24843) GN=pi066 PE=1 SV=1	2.04e-118	37.19%
gnl|TC-DB|O13657|1.A.35.2.3	g11203.t1	Channels and pores (TC 1)	242.662	Putative metal ion transporter C27B12.12c OS=Schizosaccharomyces pombe (strain 972 / ATCC 24843) GN=pi066 PE=1 SV=1	2.21e-73	87.94%
gnl|TC-DB|O13777|1.A.47.2.1	g988.t1	Channels and pores (TC 1)	45.4394	Hypothetical protein C1610.01 in chromosome I - Schizosaccharomyces pombe (Fission yeast).	8.36e-06	51.63%
gnl|TC-DB|O14234|1.A.1.11.23	g10032.t1	Channels and pores (TC 1)	993.801	Calcium-channel protein cch1 OS=Schizosaccharomyces pombe (strain 972 / ATCC 24843) GN=cch1 PE=3 SV=1	0	72.86%
gnl|TC-DB|O14980|1.I.1.1.3	g7960.t1	Channels and pores (TC 1)	1177.16	Exportin-1 OS=Homo sapiens GN=XPO1 PE=1 SV=1	0	99.54%
gnl|TC-DB|O16000|1.F.1.1.3	g8570.t1	Channels and pores (TC 1)	68.9366	Syntaxin-1A homolog OS=Caenorhabditis elegans GN=unc-64 PE=1 SV=1	3.05e-13	53.44%
gnl|TC-DB|O42717|1.C.119.1.1	g8238.t1	Channels and pores (TC 1)	52.7582	Aegerolysin Aa-Pri1 OS=Agrocybe aegerita GN=AA-PRI1 PE=2 SV=1	1.54e-09	90.60%
gnl|TC-DB|O43592|1.I.1.1.3	g1026.t1	Channels and pores (TC 1)	317.005	Exportin-T OS=Homo sapiens GN=XPOT PE=1 SV=2	1.83e-90	61.71%
gnl|TC-DB|O43752|1.F.1.1.5	g4667.t1	Channels and pores (TC 1)	77.7962	Syntaxin-6 OS=Homo sapiens GN=STX6 PE=1 SV=1	3.98e-17	93.60%
gnl|TC-DB|O43812|1.I.1.1.3	g2103.t1	Channels and pores (TC 1)	48.9062	Double homeobox protein 1 OS=Homo sapiens GN=DUX1 PE=2 SV=1	7.17e-07	11.74%
gnl|TC-DB|O60684|1.I.1.1.3	g2892.t1	Channels and pores (TC 1)	75.485	Importin subunit alpha-7 OS=Homo sapiens GN=KPNA6 PE=1 SV=1	1.89e-14	50.87%
gnl|TC-DB|O60684|1.I.1.1.3	g6811.t1	Channels and pores (TC 1)	566.229	Importin subunit alpha-7 OS=Homo sapiens GN=KPNA6 PE=1 SV=1	0	96.01%
gnl|TC-DB|O75762|1.A.4.6.3	g10828.t1	Channels and pores (TC 1)	51.9878	Transient receptor potential cation channel subfamily A member 1 - Homo sapiens (Human).	1.24e-06	14.04%
gnl|TC-DB|O94543|1.A.4.9.4	g337.t1	Channels and pores (TC 1)	63.5438	Uncharacterized membrane protein C1322.03 OS=Schizosaccharomyces pombe (strain 972 / ATCC 24843) GN=SPCC1322.03 PE=3 SV=1	4.39e-10	52.35%
gnl|TC-DB|O94543|1.A.4.9.4	g382.t1	Channels and pores (TC 1)	185.652	Uncharacterized membrane protein C1322.03 OS=Schizosaccharomyces pombe (strain 972 / ATCC 24843) GN=SPCC1322.03 PE=3 SV=1	8.70e-48	26.04%
gnl|TC-DB|O94543|1.A.4.9.4	g9205.t1	Channels and pores (TC 1)	76.2554	Uncharacterized membrane protein C1322.03 OS=Schizosaccharomyces pombe (strain 972 / ATCC 24843) GN=SPCC1322.03 PE=3 SV=1	2.54e-14	85.03%
gnl|TC-DB|O94829|1.I.1.1.3	g5798.t1	Channels and pores (TC 1)	65.4698	Importin-13 OS=Homo sapiens GN=IPO13 PE=1 SV=3	9.44e-11	63.76%
gnl|TC-DB|O94829|1.I.1.1.3	g9055.t1	Channels and pores (TC 1)	140.584	Importin-13 OS=Homo sapiens GN=IPO13 PE=1 SV=3	5.44e-34	88.99%
gnl|TC-DB|O95067|1.I.1.1.3	g3009.t1	Channels and pores (TC 1)	223.016	G2/mitotic-specific cyclin-B2 OS=Homo sapiens GN=CCNB2 PE=1 SV=1	1.08e-66	47.51%
gnl|TC-DB|O95067|1.I.1.1.3	g6805.t1	Channels and pores (TC 1)	218.009	G2/mitotic-specific cyclin-B2 OS=Homo sapiens GN=CCNB2 PE=1 SV=1	8.76e-65	41.89%
gnl|TC-DB|O95271|1.I.1.1.3	g364.t1	Channels and pores (TC 1)	81.6481	Tankyrase-1 OS=Homo sapiens GN=TNKS PE=1 SV=2	1.42e-15	66.73%
gnl|TC-DB|O95271|1.I.1.1.3	g2825.t1	Channels and pores (TC 1)	66.6254	Tankyrase-1 OS=Homo sapiens GN=TNKS PE=1 SV=2	8.67e-11	14.79%
gnl|TC-DB|O95271|1.I.1.1.3	g7715.t1	Channels and pores (TC 1)	85.5001	Tankyrase-1 OS=Homo sapiens GN=TNKS PE=1 SV=2	9.50e-19	95.20%
gnl|TC-DB|O95271|1.I.1.1.3	g9278.t1	Channels and pores (TC 1)	103.99	Tankyrase-1 OS=Homo sapiens GN=TNKS PE=1 SV=2	1.36e-22	41.02%
gnl|TC-DB|O95373|1.I.1.1.3	g9742.t1	Channels and pores (TC 1)	458.373	Importin-7 OS=Homo sapiens GN=IPO7 PE=1 SV=1	2.71e-137	44.06%
gnl|TC-DB|OLQ15270.1|1.A.7.2.9	g2669.t1	Channels and pores (TC 1)	72.7886	P2X receptor E [Symbiodinium microadriaticum]	2.29e-14	84.07%
gnl|TC-DB|OLQ15270.1|1.A.7.2.9	g6065.t1	Channels and pores (TC 1)	110.538	P2X receptor E [Symbiodinium microadriaticum]	4.27e-27	84.07%
gnl|TC-DB|OLQ15270.1|1.A.7.2.9	g9267.t1	Channels and pores (TC 1)	100.523	P2X receptor E [Symbiodinium microadriaticum]	8.72e-24	79.72%
gnl|TC-DB|OLQ15270.1|1.A.7.2.9	g9632.t1	Channels and pores (TC 1)	98.2117	P2X receptor E [Symbiodinium microadriaticum]	5.36e-21	30.36%
gnl|TC-DB|OLQ15270.1|1.A.7.2.9	g9682.t1	Channels and pores (TC 1)	115.931	P2X receptor E [Symbiodinium microadriaticum]	7.64e-29	86.62%
gnl|TC-DB|P0A6Y8|1.A.33.1.2	g9740.t1	Channels and pores (TC 1)	723.391	Chaperone protein dnaK - Escherichia coli.	0	82.12%
gnl|TC-DB|P0ACA3|1.A.12.3.1	g211.t1	Channels and pores (TC 1)	47.7506	Stringent starvation protein A OS=Escherichia coli (strain K12) GN=sspA PE=1 SV=2	7.03e-07	82.43%
gnl|TC-DB|P0ACA3|1.A.12.3.1	g7434.t1	Channels and pores (TC 1)	73.559	Stringent starvation protein A OS=Escherichia coli (strain K12) GN=sspA PE=1 SV=2	8.50e-15	28.69%
gnl|TC-DB|P06493|1.I.1.1.3	g5.t1	Channels and pores (TC 1)	187.578	Cyclin-dependent kinase 1 OS=Homo sapiens GN=CDK1 PE=1 SV=3	2.75e-57	79.72%
gnl|TC-DB|P06493|1.I.1.1.3	g16.t1	Channels and pores (TC 1)	378.637	Cyclin-dependent kinase 1 OS=Homo sapiens GN=CDK1 PE=1 SV=3	1.65e-132	94.77%
gnl|TC-DB|P06493|1.I.1.1.3	g965.t1	Channels and pores (TC 1)	187.193	Cyclin-dependent kinase 1 OS=Homo sapiens GN=CDK1 PE=1 SV=3	7.24e-53	18.85%
gnl|TC-DB|P06493|1.I.1.1.3	g1809.t1	Channels and pores (TC 1)	143.665	Cyclin-dependent kinase 1 OS=Homo sapiens GN=CDK1 PE=1 SV=3	1.17e-40	87.05%
gnl|TC-DB|P06493|1.I.1.1.3	g1823.t1	Channels and pores (TC 1)	53.9138	Cyclin-dependent kinase 1 OS=Homo sapiens GN=CDK1 PE=1 SV=3	3.87e-08	27.53%
gnl|TC-DB|P06493|1.I.1.1.3	g1986.t1	Channels and pores (TC 1)	99.3673	Cyclin-dependent kinase 1 OS=Homo sapiens GN=CDK1 PE=1 SV=3	7.35e-23	39.41%
gnl|TC-DB|P06493|1.I.1.1.3	g2163.t1	Channels and pores (TC 1)	104.76	Cyclin-dependent kinase 1 OS=Homo sapiens GN=CDK1 PE=1 SV=3	1.07e-24	24.75%
gnl|TC-DB|P06493|1.I.1.1.3	g2219.t1	Channels and pores (TC 1)	160.229	Cyclin-dependent kinase 1 OS=Homo sapiens GN=CDK1 PE=1 SV=3	5.45e-44	42.75%
gnl|TC-DB|P06493|1.I.1.1.3	g2436.t1	Channels and pores (TC 1)	90.8929	Cyclin-dependent kinase 1 OS=Homo sapiens GN=CDK1 PE=1 SV=3	4.46e-20	50.07%
gnl|TC-DB|P06493|1.I.1.1.3	g2880.t1	Channels and pores (TC 1)	51.9878	Cyclin-dependent kinase 1 OS=Homo sapiens GN=CDK1 PE=1 SV=3	1.37e-07	83.95%
gnl|TC-DB|P06493|1.I.1.1.3	g3771.t1	Channels and pores (TC 1)	55.0694	Cyclin-dependent kinase 1 OS=Homo sapiens GN=CDK1 PE=1 SV=3	2.65e-08	57.34%
gnl|TC-DB|P06493|1.I.1.1.3	g4110.t1	Channels and pores (TC 1)	216.468	Cyclin-dependent kinase 1 OS=Homo sapiens GN=CDK1 PE=1 SV=3	9.48e-68	72.03%
gnl|TC-DB|P06493|1.I.1.1.3	g4615.t1	Channels and pores (TC 1)	219.935	Cyclin-dependent kinase 1 OS=Homo sapiens GN=CDK1 PE=1 SV=3	1.45e-64	26.12%
gnl|TC-DB|P06493|1.I.1.1.3	g4742.t1	Channels and pores (TC 1)	310.071	Cyclin-dependent kinase 1 OS=Homo sapiens GN=CDK1 PE=1 SV=3	1.53e-99	33.66%
gnl|TC-DB|P06493|1.I.1.1.3	g5402.t1	Channels and pores (TC 1)	49.6766	Cyclin-dependent kinase 1 OS=Homo sapiens GN=CDK1 PE=1 SV=3	8.13e-07	56.52%
gnl|TC-DB|P06493|1.I.1.1.3	g5505.t1	Channels and pores (TC 1)	171.785	Cyclin-dependent kinase 1 OS=Homo sapiens GN=CDK1 PE=1 SV=3	8.22e-51	77.17%
gnl|TC-DB|P06493|1.I.1.1.3	g5603.t1	Channels and pores (TC 1)	139.813	Cyclin-dependent kinase 1 OS=Homo sapiens GN=CDK1 PE=1 SV=3	1.47e-38	71.76%
gnl|TC-DB|P06493|1.I.1.1.3	g5716.t1	Channels and pores (TC 1)	211.075	Cyclin-dependent kinase 1 OS=Homo sapiens GN=CDK1 PE=1 SV=3	3.04e-65	74.55%
gnl|TC-DB|P06493|1.I.1.1.3	g5938.t1	Channels and pores (TC 1)	51.2174	Cyclin-dependent kinase 1 OS=Homo sapiens GN=CDK1 PE=1 SV=3	3.11e-07	28.54%
gnl|TC-DB|P06493|1.I.1.1.3	g7639.t1	Channels and pores (TC 1)	157.147	Cyclin-dependent kinase 1 OS=Homo sapiens GN=CDK1 PE=1 SV=3	4.82e-46	67.32%
gnl|TC-DB|P06493|1.I.1.1.3	g7846.t1	Channels and pores (TC 1)	194.512	Cyclin-dependent kinase 1 OS=Homo sapiens GN=CDK1 PE=1 SV=3	3.90e-59	69.58%
gnl|TC-DB|P06493|1.I.1.1.3	g8460.t1	Channels and pores (TC 1)	226.483	Cyclin-dependent kinase 1 OS=Homo sapiens GN=CDK1 PE=1 SV=3	8.73e-71	63.08%
gnl|TC-DB|P06493|1.I.1.1.3	g8837.t1	Channels and pores (TC 1)	118.627	Cyclin-dependent kinase 1 OS=Homo sapiens GN=CDK1 PE=1 SV=3	3.30e-29	20.40%
gnl|TC-DB|P06493|1.I.1.1.3	g9098.t1	Channels and pores (TC 1)	189.504	Cyclin-dependent kinase 1 OS=Homo sapiens GN=CDK1 PE=1 SV=3	4.50e-56	52.33%
gnl|TC-DB|P06493|1.I.1.1.3	g10360.t1	Channels and pores (TC 1)	174.481	Cyclin-dependent kinase 1 OS=Homo sapiens GN=CDK1 PE=1 SV=3	3.07e-52	79.94%
gnl|TC-DB|P06493|1.I.1.1.3	g10786.t1	Channels and pores (TC 1)	69.3218	Cyclin-dependent kinase 1 OS=Homo sapiens GN=CDK1 PE=1 SV=3	1.46e-12	17.77%
gnl|TC-DB|P06704|1.I.1.1.1	g5460.t1	Channels and pores (TC 1)	147.902	Cell division control protein 31 - Saccharomyces cerevisiae (Baker's yeast).	6.49e-45	70.47%
gnl|TC-DB|P07144|1.B.8.1.20	g3872.t1	Channels and pores (TC 1)	403.29	Mitochondrial outer membrane protein porin OS=Neurospora crassa (strain ATCC 24698 / 74-OR23-1A / CBS 708.71 / DSM 1257 / FGSC 987) OX=367110 GN=B7H23.070 PE=2 SV=1	1.08e-133	31.68%
gnl|TC-DB|P08107|1.A.33.1.3	g1325.t1	Channels and pores (TC 1)	276.174	Heat shock 70 kDa protein 1 (HSP70.1) (HSP70-1/HSP70-2) - Homo sapiens (Human).	3.89e-83	89.75%
gnl|TC-DB|P08107|1.A.33.1.3	g1901.t1	Channels and pores (TC 1)	693.345	Heat shock 70 kDa protein 1 (HSP70.1) (HSP70-1/HSP70-2) - Homo sapiens (Human).	0	68.91%
gnl|TC-DB|P08107|1.A.33.1.3	g4900.t1	Channels and pores (TC 1)	971.844	Heat shock 70 kDa protein 1 (HSP70.1) (HSP70-1/HSP70-2) - Homo sapiens (Human).	0	95.13%
gnl|TC-DB|P08107|1.A.33.1.3	g5201.t1	Channels and pores (TC 1)	225.328	Heat shock 70 kDa protein 1 (HSP70.1) (HSP70-1/HSP70-2) - Homo sapiens (Human).	1.04e-65	81.21%
gnl|TC-DB|P08107|1.A.33.1.3	g8444.t1	Channels and pores (TC 1)	54.299	Heat shock 70 kDa protein 1 (HSP70.1) (HSP70-1/HSP70-2) - Homo sapiens (Human).	9.18e-08	43.44%
gnl|TC-DB|P11021|1.A.33.1.5	g254.t1	Channels and pores (TC 1)	874.004	78 kDa glucose-regulated protein OS=Homo sapiens GN=HSPA5 PE=1 SV=2	0	92.86%
gnl|TC-DB|P14635|1.I.1.1.3	g7879.t1	Channels and pores (TC 1)	86.2705	G2/mitotic-specific cyclin-B1 OS=Homo sapiens GN=CCNB1 PE=1 SV=1	1.66e-18	50.48%
gnl|TC-DB|P18759|1.F.1.1.2	g2699.t1	Channels and pores (TC 1)	774.622	Vesicular-fusion protein SEC18 OS=Saccharomyces cerevisiae (strain ATCC 204508 / S288c) GN=SEC18 PE=1 SV=2	0	94.14%
gnl|TC-DB|P19658|1.F.2.1.1	g3558.t1	Channels and pores (TC 1)	135.961	Exocyst complex component EXO70 OS=Saccharomyces cerevisiae (strain ATCC 204508 / S288c) GN=EXO70 PE=1 SV=1	4.84e-33	52.24%
gnl|TC-DB|P20592|1.I.1.1.3	g194.t1	Channels and pores (TC 1)	118.627	Interferon-induced GTP-binding protein Mx2 OS=Homo sapiens GN=MX2 PE=1 SV=1	1.61e-27	48.25%
gnl|TC-DB|P20592|1.I.1.1.3	g1110.t1	Channels and pores (TC 1)	157.147	Interferon-induced GTP-binding protein Mx2 OS=Homo sapiens GN=MX2 PE=1 SV=1	3.82e-41	92.38%
gnl|TC-DB|P20592|1.I.1.1.3	g5963.t1	Channels and pores (TC 1)	142.124	Interferon-induced GTP-binding protein Mx2 OS=Homo sapiens GN=MX2 PE=1 SV=1	3.32e-35	66.67%
gnl|TC-DB|P20592|1.I.1.1.3	g5972.t1	Channels and pores (TC 1)	137.887	Interferon-induced GTP-binding protein Mx2 OS=Homo sapiens GN=MX2 PE=1 SV=1	3.18e-33	25.83%
gnl|TC-DB|P20592|1.I.1.1.3	g6974.t1	Channels and pores (TC 1)	144.821	Interferon-induced GTP-binding protein Mx2 OS=Homo sapiens GN=MX2 PE=1 SV=1	1.30e-35	32.49%
gnl|TC-DB|P20592|1.I.1.1.3	g7056.t1	Channels and pores (TC 1)	134.035	Interferon-induced GTP-binding protein Mx2 OS=Homo sapiens GN=MX2 PE=1 SV=1	3.50e-32	35.56%
gnl|TC-DB|P21579|1.F.1.1.1	g7170.t1	Channels and pores (TC 1)	50.447	Synaptotagmin-1 OS=Homo sapiens GN=SYT1 PE=1 SV=1	3.65e-06	7.48%
gnl|TC-DB|P21825|1.A.15.1.1	g5687.t1	Channels and pores (TC 1)	129.798	3.A.5.8.1 Translocation protein SEC62	4.45e-35	55.70%
gnl|TC-DB|P22953|1.A.33.1.1	g7774.t1	Channels and pores (TC 1)	54.299	HEAT SHOCK COGNATE 70 KDA PROTEIN 1 (HSC70.1) - Arabidopsis thaliana (Mouse-ear cress).	1.53e-07	35.36%
gnl|TC-DB|P23425|1.G.7.1.1	g4919.t1	Channels and pores (TC 1)	48.1358	Gag polyprotein OS=Maedi visna virus (strain 1514 / clone LV1-1KS2) GN=gag PE=3 SV=1	5.01e-07	62.86%
gnl|TC-DB|P23631|1.C.63.1.1	g5405.t1	Channels and pores (TC 1)	80.1073	Alpha-latrotoxin precursor - Latrodectus mactans (Black widow spider).	9.96e-16	62.02%
gnl|TC-DB|P23631|1.C.63.1.1	g11471.t1	Channels and pores (TC 1)	53.5286	Alpha-latrotoxin precursor - Latrodectus mactans (Black widow spider).	1.52e-08	53.47%
gnl|TC-DB|P23644|1.B.8.2.1	g5506.t1	Channels and pores (TC 1)	288.886	Mitochondrial import receptor subunit TOM40 (Mitochondrial import- site-protein ISP42) (Translocase of outer membrane 40 kDa subunit) - Saccharomyces cerevisiae (Baker's yeast).	1.55e-95	96.60%
gnl|TC-DB|P27169|1.A.6.2.6	g5916.t1	Channels and pores (TC 1)	52.373	Serum paraoxonase/arylesterase 1 OS=Homo sapiens GN=PON1 PE=1 SV=3	1.44e-07	21.98%
gnl|TC-DB|P27715|1.F.1.1.3	g7087.t1	Channels and pores (TC 1)	49.2914	Phorbol ester/diacylglycerol-binding protein unc-13 OS=Caenorhabditis elegans GN=unc-13 PE=1 SV=4	8.66e-06	9.83%
gnl|TC-DB|P32266|1.N.6.1.1	g4504.t1	Channels and pores (TC 1)	672.159	Dynamin-like GTPase MGM1, mitochondrial OS=Saccharomyces cerevisiae GN=MGM1 PE=1 SV=3	0	91.60%
gnl|TC-DB|P32602|1.F.1.1.2	g5669.t1	Channels and pores (TC 1)	200.675	Alpha-soluble NSF attachment protein OS=Saccharomyces cerevisiae (strain ATCC 204508 / S288c) OX=559292 GN=SEC17 PE=1 SV=4	3.36e-63	98.63%
gnl|TC-DB|P32844|1.F.2.1.1	g7515.t1	Channels and pores (TC 1)	171.785	Exocyst complex component SEC6 OS=Saccharomyces cerevisiae (strain ATCC 204508 / S288c) GN=SEC6 PE=1 SV=2	1.14e-44	98.68%
gnl|TC-DB|P32855|1.F.2.1.1	g5796.t1	Channels and pores (TC 1)	174.866	Exocyst complex component SEC8 OS=Saccharomyces cerevisiae (strain ATCC 204508 / S288c) GN=SEC8 PE=1 SV=1	2.01e-44	68.85%
gnl|TC-DB|P32912|1.F.1.1.2	g5225.t1	Channels and pores (TC 1)	66.6254	Vacuolar morphogenesis protein 7 OS=Saccharomyces cerevisiae (strain ATCC 204508 / S288c) GN=VAM7 PE=1 SV=1	2.66e-12	98.72%
gnl|TC-DB|P33176|1.P.1.1.1	g345.t1	Channels and pores (TC 1)	233.417	Kinesin-1 heavy chain OS=Homo sapiens OX=9606 GN=KIF5B PE=1 SV=1	2.79e-63	28.85%
gnl|TC-DB|P33176|1.P.1.1.1	g2655.t1	Channels and pores (TC 1)	78.9518	Kinesin-1 heavy chain OS=Homo sapiens OX=9606 GN=KIF5B PE=1 SV=1	5.11e-15	26.38%
gnl|TC-DB|P33176|1.P.1.1.1	g2922.t1	Channels and pores (TC 1)	184.882	Kinesin-1 heavy chain OS=Homo sapiens OX=9606 GN=KIF5B PE=1 SV=1	2.84e-47	19.74%
gnl|TC-DB|P33176|1.P.1.1.1	g2948.t1	Channels and pores (TC 1)	216.853	Kinesin-1 heavy chain OS=Homo sapiens OX=9606 GN=KIF5B PE=1 SV=1	4.30e-60	47.79%
gnl|TC-DB|P33176|1.P.1.1.1	g4109.t1	Channels and pores (TC 1)	182.956	Kinesin-1 heavy chain OS=Homo sapiens OX=9606 GN=KIF5B PE=1 SV=1	2.05e-47	37.33%
gnl|TC-DB|P33176|1.P.1.1.1	g6598.t1	Channels and pores (TC 1)	384.03	Kinesin-1 heavy chain OS=Homo sapiens OX=9606 GN=KIF5B PE=1 SV=1	4.44e-116	31.92%
gnl|TC-DB|P33176|1.P.1.1.1	g8706.t1	Channels and pores (TC 1)	227.639	Kinesin-1 heavy chain OS=Homo sapiens OX=9606 GN=KIF5B PE=1 SV=1	8.59e-62	28.94%
gnl|TC-DB|P33176|1.P.1.1.1	g9716.t1	Channels and pores (TC 1)	234.958	Kinesin-1 heavy chain OS=Homo sapiens OX=9606 GN=KIF5B PE=1 SV=1	2.32e-63	19.60%
gnl|TC-DB|P33176|1.P.1.1.1	g10358.t1	Channels and pores (TC 1)	150.214	Kinesin-1 heavy chain OS=Homo sapiens OX=9606 GN=KIF5B PE=1 SV=1	1.82e-37	46.55%
gnl|TC-DB|P33176|1.P.1.1.1	g10550.t1	Channels and pores (TC 1)	206.453	Kinesin-1 heavy chain OS=Homo sapiens OX=9606 GN=KIF5B PE=1 SV=1	1.21e-55	42.69%
gnl|TC-DB|P33328|1.F.1.1.2	g8715.t1	Channels and pores (TC 1)	116.701	Synaptobrevin homolog 2 OS=Saccharomyces cerevisiae (strain ATCC 204508 / S288c) GN=SNC2 PE=1 SV=2	7.84e-35	68.35%
gnl|TC-DB|P33332|1.F.2.1.1	g2003.t1	Channels and pores (TC 1)	51.9878	Exocyst complex component SEC3 OS=Saccharomyces cerevisiae (strain ATCC 204508 / S288c) GN=SEC3 PE=1 SV=1	1.94e-06	9.68%
gnl|TC-DB|P33332|1.F.2.1.1	g3094.t1	Channels and pores (TC 1)	132.109	Exocyst complex component SEC3 OS=Saccharomyces cerevisiae (strain ATCC 204508 / S288c) GN=SEC3 PE=1 SV=1	8.70e-31	18.39%
gnl|TC-DB|P33332|1.F.2.1.1	g6156.t1	Channels and pores (TC 1)	51.9878	Exocyst complex component SEC3 OS=Saccharomyces cerevisiae (strain ATCC 204508 / S288c) GN=SEC3 PE=1 SV=1	7.63e-07	11.98%
gnl|TC-DB|P34036|1.I.1.1.5	g1169.t1	Channels and pores (TC 1)	4147.04	Dynein heavy chain, cytoplasmic OS=Dictyostelium discoideum OX=44689 GN=dhcA PE=1 SV=2	0	97.54%
gnl|TC-DB|P34815|1.F.1.1.3	g5754.t1	Channels and pores (TC 1)	93.2041	Putative acetylcholine regulator unc-18 OS=Caenorhabditis elegans GN=unc-18 PE=2 SV=3	1.09e-19	54.93%
gnl|TC-DB|P37198|1.I.1.1.3	g8687.t1	Channels and pores (TC 1)	132.88	Nuclear pore glycoprotein p62 OS=Homo sapiens GN=NUP62 PE=1 SV=3	7.24e-33	26.82%
gnl|TC-DB|P38261|1.F.2.1.1	g3146.t1	Channels and pores (TC 1)	152.91	Exocyst complex component EXO84 OS=Saccharomyces cerevisiae (strain ATCC 204508 / S288c) GN=EXO84 PE=1 SV=1	9.83e-39	79.33%
gnl|TC-DB|P38297|1.N.6.1.1	g2906.t1	Channels and pores (TC 1)	401.364	Transmembrane GTPase FZO1 OS=Saccharomyces cerevisiae GN=FZO1 PE=1 SV=1	5.04e-126	74.78%
gnl|TC-DB|P39719|1.A.4.9.3	g1405.t1	Channels and pores (TC 1)	192.2	Flavin carrier protein 2 OS=Saccharomyces cerevisiae (strain ATCC 204508 / S288c) GN=FLC2 PE=1 SV=2	7.79e-52	83.38%
gnl|TC-DB|P39719|1.A.4.9.3	g3458.t1	Channels and pores (TC 1)	381.333	Flavin carrier protein 2 OS=Saccharomyces cerevisiae (strain ATCC 204508 / S288c) GN=FLC2 PE=1 SV=2	9.05e-122	88.03%
gnl|TC-DB|P39719|1.A.4.9.3	g8803.t1	Channels and pores (TC 1)	427.557	Flavin carrier protein 2 OS=Saccharomyces cerevisiae (strain ATCC 204508 / S288c) GN=FLC2 PE=1 SV=2	1.62e-139	82.76%
gnl|TC-DB|P40260|1.A.11.3.1	g1386.t1	Channels and pores (TC 1)	499.975	AMMONIUM TRANSPORTER MEP1 - Saccharomyces cerevisiae (Baker's yeast).	4.40e-171	59.16%
gnl|TC-DB|P40471|1.A.115.1.1	g170.t1	Channels and pores (TC 1)	96.6709	NADPH-dependent 1-acyldihydroxyacetone phosphate reductase OS=Saccharomyces cerevisiae (strain ATCC 204508 / S288c) OX=559292 GN=AYR1 PE=1 SV=1	1.63e-23	97.52%
gnl|TC-DB|P40471|1.A.115.1.1	g1087.t1	Channels and pores (TC 1)	133.65	NADPH-dependent 1-acyldihydroxyacetone phosphate reductase OS=Saccharomyces cerevisiae (strain ATCC 204508 / S288c) OX=559292 GN=AYR1 PE=1 SV=1	2.45e-36	72.94%
gnl|TC-DB|P40471|1.A.115.1.1	g1091.t1	Channels and pores (TC 1)	124.405	NADPH-dependent 1-acyldihydroxyacetone phosphate reductase OS=Saccharomyces cerevisiae (strain ATCC 204508 / S288c) OX=559292 GN=AYR1 PE=1 SV=1	6.80e-34	99.64%
gnl|TC-DB|P40471|1.A.115.1.1	g1236.t1	Channels and pores (TC 1)	94.7449	NADPH-dependent 1-acyldihydroxyacetone phosphate reductase OS=Saccharomyces cerevisiae (strain ATCC 204508 / S288c) OX=559292 GN=AYR1 PE=1 SV=1	6.54e-23	74.07%
gnl|TC-DB|P40471|1.A.115.1.1	g1310.t1	Channels and pores (TC 1)	91.6633	NADPH-dependent 1-acyldihydroxyacetone phosphate reductase OS=Saccharomyces cerevisiae (strain ATCC 204508 / S288c) OX=559292 GN=AYR1 PE=1 SV=1	1.10e-21	93.55%
gnl|TC-DB|P40471|1.A.115.1.1	g1671.t1	Channels and pores (TC 1)	107.842	NADPH-dependent 1-acyldihydroxyacetone phosphate reductase OS=Saccharomyces cerevisiae (strain ATCC 204508 / S288c) OX=559292 GN=AYR1 PE=1 SV=1	1.98e-27	99.67%
gnl|TC-DB|P40471|1.A.115.1.1	g2086.t1	Channels and pores (TC 1)	140.198	NADPH-dependent 1-acyldihydroxyacetone phosphate reductase OS=Saccharomyces cerevisiae (strain ATCC 204508 / S288c) OX=559292 GN=AYR1 PE=1 SV=1	6.31e-37	39.79%
gnl|TC-DB|P40471|1.A.115.1.1	g2424.t1	Channels and pores (TC 1)	55.8398	NADPH-dependent 1-acyldihydroxyacetone phosphate reductase OS=Saccharomyces cerevisiae (strain ATCC 204508 / S288c) OX=559292 GN=AYR1 PE=1 SV=1	7.22e-09	58.07%
gnl|TC-DB|P40471|1.A.115.1.1	g6248.t1	Channels and pores (TC 1)	129.798	NADPH-dependent 1-acyldihydroxyacetone phosphate reductase OS=Saccharomyces cerevisiae (strain ATCC 204508 / S288c) OX=559292 GN=AYR1 PE=1 SV=1	6.71e-36	97.88%
gnl|TC-DB|P40471|1.A.115.1.1	g6668.t1	Channels and pores (TC 1)	60.077	NADPH-dependent 1-acyldihydroxyacetone phosphate reductase OS=Saccharomyces cerevisiae (strain ATCC 204508 / S288c) OX=559292 GN=AYR1 PE=1 SV=1	2.18e-10	49.10%
gnl|TC-DB|P40471|1.A.115.1.1	g7217.t1	Channels and pores (TC 1)	64.3142	NADPH-dependent 1-acyldihydroxyacetone phosphate reductase OS=Saccharomyces cerevisiae (strain ATCC 204508 / S288c) OX=559292 GN=AYR1 PE=1 SV=1	4.99e-12	74.07%
gnl|TC-DB|P40471|1.A.115.1.1	g7838.t1	Channels and pores (TC 1)	71.2478	NADPH-dependent 1-acyldihydroxyacetone phosphate reductase OS=Saccharomyces cerevisiae (strain ATCC 204508 / S288c) OX=559292 GN=AYR1 PE=1 SV=1	1.70e-13	25.69%
gnl|TC-DB|P40471|1.A.115.1.1	g10573.t1	Channels and pores (TC 1)	104.375	NADPH-dependent 1-acyldihydroxyacetone phosphate reductase OS=Saccharomyces cerevisiae (strain ATCC 204508 / S288c) OX=559292 GN=AYR1 PE=1 SV=1	3.42e-26	97.66%
gnl|TC-DB|P40471|1.A.115.1.1	g10686.t1	Channels and pores (TC 1)	131.724	NADPH-dependent 1-acyldihydroxyacetone phosphate reductase OS=Saccharomyces cerevisiae (strain ATCC 204508 / S288c) OX=559292 GN=AYR1 PE=1 SV=1	5.74e-36	79.83%
gnl|TC-DB|P40471|1.A.115.1.1	g10800.t1	Channels and pores (TC 1)	66.2402	NADPH-dependent 1-acyldihydroxyacetone phosphate reductase OS=Saccharomyces cerevisiae (strain ATCC 204508 / S288c) OX=559292 GN=AYR1 PE=1 SV=1	5.87e-12	45.10%
gnl|TC-DB|P40471|1.A.115.1.1	g11023.t1	Channels and pores (TC 1)	63.5438	NADPH-dependent 1-acyldihydroxyacetone phosphate reductase OS=Saccharomyces cerevisiae (strain ATCC 204508 / S288c) OX=559292 GN=AYR1 PE=1 SV=1	1.20e-10	11.40%
gnl|TC-DB|P40471|1.A.115.1.1	g11338.t1	Channels and pores (TC 1)	156.377	NADPH-dependent 1-acyldihydroxyacetone phosphate reductase OS=Saccharomyces cerevisiae (strain ATCC 204508 / S288c) OX=559292 GN=AYR1 PE=1 SV=1	1.70e-42	33.06%
gnl|TC-DB|P43549|1.A.8.9.7	g5283.t1	Channels and pores (TC 1)	192.971	HYPOTHETICAL 70.5 KDA PROTEIN IN AGP3-DAK3 INTERGENIC REGION - Saccharomyces cerevisiae (Baker's yeast).	5.84e-52	50.33%
gnl|TC-DB|P43549|1.A.8.9.7	g5763.t1	Channels and pores (TC 1)	234.958	HYPOTHETICAL 70.5 KDA PROTEIN IN AGP3-DAK3 INTERGENIC REGION - Saccharomyces cerevisiae (Baker's yeast).	2.48e-69	58.05%
gnl|TC-DB|P46060|1.I.1.1.3	g892.t1	Channels and pores (TC 1)	147.132	Ran GTPase-activating protein 1 OS=Homo sapiens GN=RANGAP1 PE=1 SV=1	4.87e-39	79.57%
gnl|TC-DB|P49792|1.I.1.1.3	g1130.t1	Channels and pores (TC 1)	167.548	E3 SUMO-protein ligase RanBP2 OS=Homo sapiens GN=RANBP2 PE=1 SV=2	8.02e-45	29.17%
gnl|TC-DB|P49792|1.I.1.1.3	g6870.t1	Channels and pores (TC 1)	65.0846	E3 SUMO-protein ligase RanBP2 OS=Homo sapiens GN=RANBP2 PE=1 SV=2	1.81e-12	77.36%
gnl|TC-DB|P53011|1.I.1.1.1	g698.t1	Channels and pores (TC 1)	161.77	Nucleoporin SEH1 - Saccharomyces cerevisiae (Baker's yeast).	1.50e-46	95.19%
gnl|TC-DB|P55060|1.I.1.1.3	g9777.t1	Channels and pores (TC 1)	577.785	Exportin-2 OS=Homo sapiens GN=CSE1L PE=1 SV=3	0	90.97%
gnl|TC-DB|P55735|1.I.1.1.3	g6959.t1	Channels and pores (TC 1)	67.781	Protein SEC13 homologue OS=Homo sapiens GN=SEC13 PE=1 SV=3	1.39e-12	80.19%
gnl|TC-DB|P61764|1.F.1.1.3	g2541.t1	Channels and pores (TC 1)	68.5514	Syntaxin-binding protein 1 OS=Homo sapiens OX=9606 GN=STXBP1 PE=1 SV=1	4.80e-12	40.63%
gnl|TC-DB|P61764|1.F.1.1.3	g3618.t1	Channels and pores (TC 1)	263.077	Syntaxin-binding protein 1 OS=Homo sapiens OX=9606 GN=STXBP1 PE=1 SV=1	7.68e-79	81.17%
gnl|TC-DB|P61764|1.F.1.1.3	g5532.t1	Channels and pores (TC 1)	100.908	Syntaxin-binding protein 1 OS=Homo sapiens OX=9606 GN=STXBP1 PE=1 SV=1	1.81e-22	90.24%
gnl|TC-DB|P83351|1.F.1.1.3	g2542.t1	Channels and pores (TC 1)	49.6766	Soluble NSF attachment protein 29 OS=Caenorhabditis elegans GN=snap-29 PE=3 SV=1	8.47e-07	49.76%
gnl|TC-DB|P89102|1.F.2.1.1	g7655.t1	Channels and pores (TC 1)	120.168	Exocyst complex component SEC5 OS=Saccharomyces cerevisiae (strain ATCC 204508 / S288c) GN=SEC5 PE=1 SV=1	1.47e-27	88.90%
gnl|TC-DB|PAV92508.1|1.B.93.2.8	g1471.t1	Channels and pores (TC 1)	61.2326	hypothetical protein WR25_21428 [Diploscapter pachys]	1.41e-10	66.02%
gnl|TC-DB|PAV92508.1|1.B.93.2.8	g2063.t1	Channels and pores (TC 1)	46.9802	hypothetical protein WR25_21428 [Diploscapter pachys]	3.62e-06	43.39%
gnl|TC-DB|PAV92508.1|1.B.93.2.8	g4293.t1	Channels and pores (TC 1)	59.6918	hypothetical protein WR25_21428 [Diploscapter pachys]	3.13e-09	19.40%
gnl|TC-DB|PAV92508.1|1.B.93.2.8	g5011.t1	Channels and pores (TC 1)	58.5362	hypothetical protein WR25_21428 [Diploscapter pachys]	1.07e-09	58.44%
gnl|TC-DB|PAV92508.1|1.B.93.2.8	g5503.t1	Channels and pores (TC 1)	67.3958	hypothetical protein WR25_21428 [Diploscapter pachys]	2.34e-12	50.85%
gnl|TC-DB|POR31694.1|1.C.104.1.6	g2645.t1	Channels and pores (TC 1)	80.4925	Uncharacterized protein TPAR_08091 [Tolypocladium paradoxum]	7.56e-17	39.31%
gnl|TC-DB|POR31694.1|1.C.104.1.6	g3279.t1	Channels and pores (TC 1)	143.665	Uncharacterized protein TPAR_08091 [Tolypocladium paradoxum]	2.35e-38	40.11%
gnl|TC-DB|POR31694.1|1.C.104.1.6	g7107.t1	Channels and pores (TC 1)	103.99	Uncharacterized protein TPAR_08091 [Tolypocladium paradoxum]	7.90e-25	39.70%
gnl|TC-DB|PRW60447.1|1.A.119.1.9	g3907.t1	Channels and pores (TC 1)	115.161	transmembrane 120-like protein [Chlorella sorokiniana]	2.72e-28	67.44%
gnl|TC-DB|Q1K7S9|1.Q.1.1.1	g8670.t1	Channels and pores (TC 1)	50.447	Uncharacterized protein OS=Neurospora crassa (strain ATCC 24698 / 74-OR23-1A / CBS 708.71 / DSM 1257 / FGSC 987) GN=NCU01349 PE=4 SV=2	3.52e-06	26.60%
gnl|TC-DB|Q1K809|1.Q.1.1.1	g2597.t1	Channels and pores (TC 1)	53.9138	Uncharacterized protein OS=Neurospora crassa (strain ATCC 24698 / 74-OR23-1A / CBS 708.71 / DSM 1257 / FGSC 987) GN=NCU03681 PE=4 SV=1	1.47e-07	37.58%
gnl|TC-DB|Q2TXD5|1.C.97.1.5	g5349.t1	Channels and pores (TC 1)	213.386	Predicted protein OS=Aspergillus oryzae (strain ATCC 42149 / RIB 40) GN=AO090010000188 PE=4 SV=1	2.59e-60	40.23%
gnl|TC-DB|Q2TXD5|1.C.97.1.5	g8632.t1	Channels and pores (TC 1)	276.944	Predicted protein OS=Aspergillus oryzae (strain ATCC 42149 / RIB 40) GN=AO090010000188 PE=4 SV=1	1.58e-83	37.36%
gnl|TC-DB|Q3E798|1.B.33.3.1	g798.t1	Channels and pores (TC 1)	44.669	Mitochondrial import protein 2 OS=Saccharomyces cerevisiae (strain ATCC 204508 / S288c) OX=559292 GN=MIM2 PE=1 SV=1	2.54e-07	42.02%
gnl|TC-DB|Q4WCY0|1.A.56.3.2	g393.t1	Channels and pores (TC 1)	70.0922	Ctr copper transporter, putative OS=Neosartorya fumigata (strain ATCC MYA-4609 / Af293 / CBS 101355 / FGSC A1100) GN=AFUA_6G02810 PE=4 SV=1	6.56e-14	25.91%
gnl|TC-DB|Q4WCY0|1.A.56.3.2	g10691.t1	Channels and pores (TC 1)	290.812	Ctr copper transporter, putative OS=Neosartorya fumigata (strain ATCC MYA-4609 / Af293 / CBS 101355 / FGSC A1100) GN=AFUA_6G02810 PE=4 SV=1	7.84e-102	86.91%
gnl|TC-DB|Q4WHY8|1.A.56.1.16	g8518.t1	Channels and pores (TC 1)	231.876	Ctr copper transporter family protein OS=Neosartorya fumigata (strain ATCC MYA-4609 / Af293 / CBS 101355 / FGSC A1100) GN=AFUA_2G03730 PE=4 SV=1	1.22e-76	91.50%
gnl|TC-DB|Q4WX45|1.A.56.1.18	g844.t1	Channels and pores (TC 1)	282.337	Ctr copper transporter family protein OS=Neosartorya fumigata (strain ATCC MYA-4609 / Af293 / CBS 101355 / FGSC A1100) GN=AFUA_3G08180 PE=4 SV=1	1.83e-97	100.00%
gnl|TC-DB|Q5A4M8|1.H.1.7.2	g5200.t1	Channels and pores (TC 1)	133.265	Potential Sur7 family cortical patch protein OS=Candida albicans (strain SC5314 / ATCC MYA-2876) GN=SUR7 PE=4 SV=1	6.48e-38	92.28%
gnl|TC-DB|Q5AST3|1.A.16.2.2	g1489.t1	Channels and pores (TC 1)	473.396	Formate/nitrate family transporter (Eurofung) OS=Emericella nidulans (strain FGSC A4 / M139) GN=AN8647.2 PE=4 SV=1	3.61e-170	99.01%
gnl|TC-DB|Q5AXS1|1.A.46.2.2	g2890.t1	Channels and pores (TC 1)	516.924	Putative uncharacterized protein OS=Emericella nidulans GN=AN6909.2 PE=4 SV=1	0	73.95%
gnl|TC-DB|Q5BB29|1.A.46.2.1	g4692.t1	Channels and pores (TC 1)	741.88	Putative uncharacterized protein OS=Emericella nidulans GN=AN2251.2 PE=4 SV=1	0	99.60%
gnl|TC-DB|Q5BB29|1.A.46.2.1	g10380.t1	Channels and pores (TC 1)	644.425	Putative uncharacterized protein OS=Emericella nidulans GN=AN2251.2 PE=4 SV=1	0	93.08%
gnl|TC-DB|Q5T8D3|1.R.1.1.1	g1296.t1	Channels and pores (TC 1)	47.3654	Acyl-CoA-binding domain-containing protein 5 OS=Homo sapiens OX=9606 GN=ACBD5 PE=1 SV=1	7.32e-06	31.33%
gnl|TC-DB|Q5T8D3|1.R.1.1.1	g5387.t1	Channels and pores (TC 1)	50.447	Acyl-CoA-binding domain-containing protein 5 OS=Homo sapiens OX=9606 GN=ACBD5 PE=1 SV=1	3.60e-08	53.79%
gnl|TC-DB|Q6P9F7|1.A.25.3.1	g3837.t1	Channels and pores (TC 1)	63.1586	Leucine-rich repeat-containing protein 8B OS=Homo sapiens GN=LRRC8B PE=2 SV=2	4.46e-10	12.72%
gnl|TC-DB|Q7L1W4|1.A.25.3.1	g69.t1	Channels and pores (TC 1)	72.0182	Leucine-rich repeat-containing protein 8D OS=Homo sapiens GN=LRRC8D PE=1 SV=1	2.05e-12	8.96%
gnl|TC-DB|Q7MDK6|1.C.57.3.4	g3793.t1	Channels and pores (TC 1)	51.6026	RTX (Repeat in toxin) cytotoxin - Vibrio vulnificus (strain YJ016).	5.48e-07	24.22%
gnl|TC-DB|Q7MDK6|1.C.57.3.4	g4197.t1	Channels and pores (TC 1)	60.077	RTX (Repeat in toxin) cytotoxin - Vibrio vulnificus (strain YJ016).	1.18e-09	36.57%
gnl|TC-DB|Q7RXW5|1.Q.1.1.1	g4486.t1	Channels and pores (TC 1)	124.405	Uncharacterized protein OS=Neurospora crassa (strain ATCC 24698 / 74-OR23-1A / CBS 708.71 / DSM 1257 / FGSC 987) GN=NCU01466 PE=4 SV=1	3.57e-29	17.96%
gnl|TC-DB|Q7SB51|1.A.43.2.6	g6798.t1	Channels and pores (TC 1)	389.808	Chromosome condensation protein OS=Neurospora crassa (strain ATCC 24698 / 74-OR23-1A / CBS 708.71 / DSM 1257 / FGSC 987) GN=NCU06262 PE=3 SV=2	2.38e-132	90.12%
gnl|TC-DB|Q7SB60|1.Q.1.1.1	g5239.t1	Channels and pores (TC 1)	141.739	Uncharacterized protein OS=Neurospora crassa (strain ATCC 24698 / 74-OR23-1A / CBS 708.71 / DSM 1257 / FGSC 987) GN=NCU06253 PE=4 SV=2	2.86e-34	18.65%
gnl|TC-DB|Q7SE37|1.Q.1.1.1	g3390.t1	Channels and pores (TC 1)	239.965	Annexin ANXC4 OS=Neurospora crassa (strain ATCC 24698 / 74-OR23-1A / CBS 708.71 / DSM 1257 / FGSC 987) GN=NCU02139 PE=4 SV=1	1.78e-66	27.30%
gnl|TC-DB|Q7SE37|1.Q.1.1.1	g5095.t1	Channels and pores (TC 1)	357.836	Annexin ANXC4 OS=Neurospora crassa (strain ATCC 24698 / 74-OR23-1A / CBS 708.71 / DSM 1257 / FGSC 987) GN=NCU02139 PE=4 SV=1	3.03e-111	52.51%
gnl|TC-DB|Q7SFB8|1.Q.1.1.1	g3799.t1	Channels and pores (TC 1)	133.65	Uncharacterized protein OS=Neurospora crassa (strain ATCC 24698 / 74-OR23-1A / CBS 708.71 / DSM 1257 / FGSC 987) GN=NCU00929 PE=4 SV=2	1.62e-31	31.21%
gnl|TC-DB|Q7SGS8|1.Q.1.1.1	g933.t1	Channels and pores (TC 1)	115.931	Uncharacterized protein OS=Neurospora crassa (strain ATCC 24698 / 74-OR23-1A / CBS 708.71 / DSM 1257 / FGSC 987) GN=NCU08334 PE=4 SV=1	1.02e-26	15.57%
gnl|TC-DB|Q7SI25|1.Q.1.1.1	g959.t1	Channels and pores (TC 1)	82.8037	Uncharacterized protein OS=Neurospora crassa (strain ATCC 24698 / 74-OR23-1A / CBS 708.71 / DSM 1257 / FGSC 987) GN=NCU00627 PE=4 SV=1	1.21e-16	11.31%
gnl|TC-DB|Q7T1G6|1.A.4.7.1	g1014.t1	Channels and pores (TC 1)	48.1358	Ion channel NompC - Danio rerio (Zebrafish) (Brachydanio rerio).	1.26e-06	42.06%
gnl|TC-DB|Q7T1G6|1.A.4.7.1	g6315.t1	Channels and pores (TC 1)	59.3066	Ion channel NompC - Danio rerio (Zebrafish) (Brachydanio rerio).	8.22e-09	33.30%
gnl|TC-DB|Q8BLA8|1.A.4.6.1	g4646.t1	Channels and pores (TC 1)	52.7582	Similar to ankyrin-like protein (ANKTM1) - Mus musculus (Mouse).	3.36e-07	16.01%
gnl|TC-DB|Q8F2Y8|1.A.12.2.2	g914.t1	Channels and pores (TC 1)	46.2098	Glutathione transferase OS=Leptospira interrogans serogroup Icterohaemorrhagiae serovar Lai (strain 56601) GN=gst PE=1 SV=1	2.57e-06	70.59%
gnl|TC-DB|Q8I0F4|1.I.1.1.5	g57.t1	Channels and pores (TC 1)	146.362	Lissencephaly-1 homolog OS=Dictyostelium discoideum OX=44689 GN=lis1 PE=1 SV=1	1.53e-38	53.31%
gnl|TC-DB|Q8I0F4|1.I.1.1.5	g520.t1	Channels and pores (TC 1)	63.929	Lissencephaly-1 homolog OS=Dictyostelium discoideum OX=44689 GN=lis1 PE=1 SV=1	2.56e-11	64.34%
gnl|TC-DB|Q8I0F4|1.I.1.1.5	g1163.t1	Channels and pores (TC 1)	83.5741	Lissencephaly-1 homolog OS=Dictyostelium discoideum OX=44689 GN=lis1 PE=1 SV=1	8.07e-17	18.44%
gnl|TC-DB|Q8I0F4|1.I.1.1.5	g1309.t1	Channels and pores (TC 1)	106.686	Lissencephaly-1 homolog OS=Dictyostelium discoideum OX=44689 GN=lis1 PE=1 SV=1	5.73e-26	84.66%
gnl|TC-DB|Q8I0F4|1.I.1.1.5	g1311.t1	Channels and pores (TC 1)	70.0922	Lissencephaly-1 homolog OS=Dictyostelium discoideum OX=44689 GN=lis1 PE=1 SV=1	3.03e-13	56.27%
gnl|TC-DB|Q8I0F4|1.I.1.1.5	g1698.t1	Channels and pores (TC 1)	166.392	Lissencephaly-1 homolog OS=Dictyostelium discoideum OX=44689 GN=lis1 PE=1 SV=1	2.17e-46	67.52%
gnl|TC-DB|Q8I0F4|1.I.1.1.5	g2313.t1	Channels and pores (TC 1)	97.8265	Lissencephaly-1 homolog OS=Dictyostelium discoideum OX=44689 GN=lis1 PE=1 SV=1	1.63e-21	26.07%
gnl|TC-DB|Q8I0F4|1.I.1.1.5	g2562.t1	Channels and pores (TC 1)	109.768	Lissencephaly-1 homolog OS=Dictyostelium discoideum OX=44689 GN=lis1 PE=1 SV=1	4.12e-25	9.27%
gnl|TC-DB|Q8I0F4|1.I.1.1.5	g2608.t1	Channels and pores (TC 1)	140.584	Lissencephaly-1 homolog OS=Dictyostelium discoideum OX=44689 GN=lis1 PE=1 SV=1	4.53e-36	45.28%
gnl|TC-DB|Q8I0F4|1.I.1.1.5	g2928.t1	Channels and pores (TC 1)	94.3597	Lissencephaly-1 homolog OS=Dictyostelium discoideum OX=44689 GN=lis1 PE=1 SV=1	1.19e-20	43.74%
gnl|TC-DB|Q8I0F4|1.I.1.1.5	g3526.t1	Channels and pores (TC 1)	55.4546	Lissencephaly-1 homolog OS=Dictyostelium discoideum OX=44689 GN=lis1 PE=1 SV=1	7.38e-08	25.02%
gnl|TC-DB|Q8I0F4|1.I.1.1.5	g3549.t1	Channels and pores (TC 1)	110.923	Lissencephaly-1 homolog OS=Dictyostelium discoideum OX=44689 GN=lis1 PE=1 SV=1	3.43e-26	43.64%
gnl|TC-DB|Q8I0F4|1.I.1.1.5	g3812.t1	Channels and pores (TC 1)	93.9745	Lissencephaly-1 homolog OS=Dictyostelium discoideum OX=44689 GN=lis1 PE=1 SV=1	3.45e-20	27.67%
gnl|TC-DB|Q8I0F4|1.I.1.1.5	g3815.t1	Channels and pores (TC 1)	67.781	Lissencephaly-1 homolog OS=Dictyostelium discoideum OX=44689 GN=lis1 PE=1 SV=1	4.19e-12	24.47%
gnl|TC-DB|Q8I0F4|1.I.1.1.5	g4997.t1	Channels and pores (TC 1)	168.703	Lissencephaly-1 homolog OS=Dictyostelium discoideum OX=44689 GN=lis1 PE=1 SV=1	4.22e-45	17.69%
gnl|TC-DB|Q8I0F4|1.I.1.1.5	g5175.t1	Channels and pores (TC 1)	167.162	Lissencephaly-1 homolog OS=Dictyostelium discoideum OX=44689 GN=lis1 PE=1 SV=1	1.26e-48	95.78%
gnl|TC-DB|Q8I0F4|1.I.1.1.5	g5255.t1	Channels and pores (TC 1)	163.696	Lissencephaly-1 homolog OS=Dictyostelium discoideum OX=44689 GN=lis1 PE=1 SV=1	1.45e-43	20.41%
gnl|TC-DB|Q8I0F4|1.I.1.1.5	g5502.t1	Channels and pores (TC 1)	118.627	Lissencephaly-1 homolog OS=Dictyostelium discoideum OX=44689 GN=lis1 PE=1 SV=1	8.55e-29	38.60%
gnl|TC-DB|Q8I0F4|1.I.1.1.5	g5968.t1	Channels and pores (TC 1)	167.548	Lissencephaly-1 homolog OS=Dictyostelium discoideum OX=44689 GN=lis1 PE=1 SV=1	9.14e-45	18.55%
gnl|TC-DB|Q8I0F4|1.I.1.1.5	g6098.t1	Channels and pores (TC 1)	90.1225	Lissencephaly-1 homolog OS=Dictyostelium discoideum OX=44689 GN=lis1 PE=1 SV=1	1.39e-21	59.57%
gnl|TC-DB|Q8I0F4|1.I.1.1.5	g6323.t1	Channels and pores (TC 1)	112.464	Lissencephaly-1 homolog OS=Dictyostelium discoideum OX=44689 GN=lis1 PE=1 SV=1	3.04e-26	27.93%
gnl|TC-DB|Q8I0F4|1.I.1.1.5	g6332.t1	Channels and pores (TC 1)	171.4	Lissencephaly-1 homolog OS=Dictyostelium discoideum OX=44689 GN=lis1 PE=1 SV=1	1.60e-46	31.87%
gnl|TC-DB|Q8I0F4|1.I.1.1.5	g6722.t1	Channels and pores (TC 1)	96.6709	Lissencephaly-1 homolog OS=Dictyostelium discoideum OX=44689 GN=lis1 PE=1 SV=1	2.14e-21	27.30%
gnl|TC-DB|Q8I0F4|1.I.1.1.5	g6817.t1	Channels and pores (TC 1)	48.1358	Lissencephaly-1 homolog OS=Dictyostelium discoideum OX=44689 GN=lis1 PE=1 SV=1	8.04e-06	10.88%
gnl|TC-DB|Q8I0F4|1.I.1.1.5	g6900.t1	Channels and pores (TC 1)	89.7373	Lissencephaly-1 homolog OS=Dictyostelium discoideum OX=44689 GN=lis1 PE=1 SV=1	1.12e-19	76.19%
gnl|TC-DB|Q8I0F4|1.I.1.1.5	g7106.t1	Channels and pores (TC 1)	134.42	Lissencephaly-1 homolog OS=Dictyostelium discoideum OX=44689 GN=lis1 PE=1 SV=1	1.82e-33	26.44%
gnl|TC-DB|Q8I0F4|1.I.1.1.5	g7396.t1	Channels and pores (TC 1)	90.5077	Lissencephaly-1 homolog OS=Dictyostelium discoideum OX=44689 GN=lis1 PE=1 SV=1	1.76e-19	49.10%
gnl|TC-DB|Q8I0F4|1.I.1.1.5	g7714.t1	Channels and pores (TC 1)	109.768	Lissencephaly-1 homolog OS=Dictyostelium discoideum OX=44689 GN=lis1 PE=1 SV=1	2.57e-26	64.32%
gnl|TC-DB|Q8I0F4|1.I.1.1.5	g8093.t1	Channels and pores (TC 1)	125.946	Lissencephaly-1 homolog OS=Dictyostelium discoideum OX=44689 GN=lis1 PE=1 SV=1	1.40e-31	64.23%
gnl|TC-DB|Q8I0F4|1.I.1.1.5	g8623.t1	Channels and pores (TC 1)	149.058	Lissencephaly-1 homolog OS=Dictyostelium discoideum OX=44689 GN=lis1 PE=1 SV=1	1.63e-38	15.80%
gnl|TC-DB|Q8I0F4|1.I.1.1.5	g9968.t1	Channels and pores (TC 1)	68.5514	Lissencephaly-1 homolog OS=Dictyostelium discoideum OX=44689 GN=lis1 PE=1 SV=1	5.71e-13	92.67%
gnl|TC-DB|Q8I0F4|1.I.1.1.5	g9981.t1	Channels and pores (TC 1)	72.7886	Lissencephaly-1 homolog OS=Dictyostelium discoideum OX=44689 GN=lis1 PE=1 SV=1	2.38e-13	28.38%
gnl|TC-DB|Q8I0F4|1.I.1.1.5	g10206.t1	Channels and pores (TC 1)	63.1586	Lissencephaly-1 homolog OS=Dictyostelium discoideum OX=44689 GN=lis1 PE=1 SV=1	1.43e-11	64.96%
gnl|TC-DB|Q8I0F4|1.I.1.1.5	g10288.t1	Channels and pores (TC 1)	213.001	Lissencephaly-1 homolog OS=Dictyostelium discoideum OX=44689 GN=lis1 PE=1 SV=1	2.94e-60	19.62%
gnl|TC-DB|Q8I0F4|1.I.1.1.5	g11002.t1	Channels and pores (TC 1)	125.176	Lissencephaly-1 homolog OS=Dictyostelium discoideum OX=44689 GN=lis1 PE=1 SV=1	1.22e-30	18.72%
gnl|TC-DB|Q8I0F4|1.I.1.1.5	g11013.t1	Channels and pores (TC 1)	46.595	Lissencephaly-1 homolog OS=Dictyostelium discoideum OX=44689 GN=lis1 PE=1 SV=1	3.93e-06	43.72%
gnl|TC-DB|Q8I0F4|1.I.1.1.5	g11362.t1	Channels and pores (TC 1)	317.005	Lissencephaly-1 homolog OS=Dictyostelium discoideum OX=44689 GN=lis1 PE=1 SV=1	9.78e-105	91.65%
gnl|TC-DB|Q8I0F4|1.I.1.1.5	g11470.t1	Channels and pores (TC 1)	66.2402	Lissencephaly-1 homolog OS=Dictyostelium discoideum OX=44689 GN=lis1 PE=1 SV=1	4.08e-12	40.82%
gnl|TC-DB|Q8I0F4|1.I.1.1.5	g11708.t1	Channels and pores (TC 1)	87.8113	Lissencephaly-1 homolog OS=Dictyostelium discoideum OX=44689 GN=lis1 PE=1 SV=1	5.77e-21	68.42%
gnl|TC-DB|Q8IWT6|1.A.25.3.1	g3130.t1	Channels and pores (TC 1)	67.781	Leucine-rich repeat-containing protein 8A OS=Homo sapiens GN=LRRC8A PE=1 SV=1	1.05e-11	11.39%
gnl|TC-DB|Q8NEN9|1.R.1.1.1	g8647.t1	Channels and pores (TC 1)	73.1738	PDZ domain-containing protein 8 OS=Homo sapiens OX=9606 GN=PDZD8 PE=1 SV=1	3.17e-13	40.78%
gnl|TC-DB|Q8NKD5|1.A.11.3.3	g7681.t1	Channels and pores (TC 1)	587.8	Ammonium transporter - Hebeloma cylindrosporum.	0	89.05%
gnl|TC-DB|Q8TAG9|1.F.2.1.2	g5490.t1	Channels and pores (TC 1)	258.455	Exocyst complex component 6 OS=Homo sapiens GN=EXOC6 PE=1 SV=3	6.93e-75	92.04%
gnl|TC-DB|Q8TBM8|1.P.1.1.1	g603.t1	Channels and pores (TC 1)	53.9138	DnaJ homolog subfamily B member 14 OS=Homo sapiens OX=9606 GN=DNAJB14 PE=1 SV=1	9.42e-08	10.63%
gnl|TC-DB|Q8TBM8|1.P.1.1.1	g2250.t1	Channels and pores (TC 1)	69.3218	DnaJ homolog subfamily B member 14 OS=Homo sapiens OX=9606 GN=DNAJB14 PE=1 SV=1	1.83e-13	27.80%
gnl|TC-DB|Q8TBM8|1.P.1.1.1	g5960.t1	Channels and pores (TC 1)	69.3218	DnaJ homolog subfamily B member 14 OS=Homo sapiens OX=9606 GN=DNAJB14 PE=1 SV=1	9.03e-13	18.32%
gnl|TC-DB|Q8TBM8|1.P.1.1.1	g6229.t1	Channels and pores (TC 1)	55.4546	DnaJ homolog subfamily B member 14 OS=Homo sapiens OX=9606 GN=DNAJB14 PE=1 SV=1	1.74e-08	19.13%
gnl|TC-DB|Q8TD19|1.I.1.1.3	g274.t1	Channels and pores (TC 1)	55.8398	Serine/threonine-protein kinase Nek9 OS=Homo sapiens GN=NEK9 PE=1 SV=2	1.69e-07	11.01%
gnl|TC-DB|Q8TD19|1.I.1.1.3	g1588.t1	Channels and pores (TC 1)	182.185	Serine/threonine-protein kinase Nek9 OS=Homo sapiens GN=NEK9 PE=1 SV=2	5.24e-48	42.78%
gnl|TC-DB|Q8TD19|1.I.1.1.3	g2069.t1	Channels and pores (TC 1)	93.9745	Serine/threonine-protein kinase Nek9 OS=Homo sapiens GN=NEK9 PE=1 SV=2	3.94e-20	76.62%
gnl|TC-DB|Q8TD19|1.I.1.1.3	g4687.t1	Channels and pores (TC 1)	73.1738	Serine/threonine-protein kinase Nek9 OS=Homo sapiens GN=NEK9 PE=1 SV=2	3.66e-13	14.19%
gnl|TC-DB|Q8TD19|1.I.1.1.3	g5612.t1	Channels and pores (TC 1)	70.0922	Serine/threonine-protein kinase Nek9 OS=Homo sapiens GN=NEK9 PE=1 SV=2	1.03e-12	50.29%
gnl|TC-DB|Q8TDX7|1.I.1.1.3	g3433.t1	Channels and pores (TC 1)	51.9878	Serine/threonine-protein kinase Nek7 OS=Homo sapiens GN=NEK7 PE=1 SV=1	2.88e-07	20.78%
gnl|TC-DB|Q8TDX7|1.I.1.1.3	g3887.t1	Channels and pores (TC 1)	160.614	Serine/threonine-protein kinase Nek7 OS=Homo sapiens GN=NEK7 PE=1 SV=1	1.21e-43	18.10%
gnl|TC-DB|Q8TDX7|1.I.1.1.3	g4170.t1	Channels and pores (TC 1)	149.828	Serine/threonine-protein kinase Nek7 OS=Homo sapiens GN=NEK7 PE=1 SV=1	1.48e-40	35.18%
gnl|TC-DB|Q8TDX7|1.I.1.1.3	g6167.t1	Channels and pores (TC 1)	130.568	Serine/threonine-protein kinase Nek7 OS=Homo sapiens GN=NEK7 PE=1 SV=1	1.66e-33	28.94%
gnl|TC-DB|Q8TDX7|1.I.1.1.3	g9868.t1	Channels and pores (TC 1)	84.7297	Serine/threonine-protein kinase Nek7 OS=Homo sapiens GN=NEK7 PE=1 SV=1	1.09e-17	20.77%
gnl|TC-DB|Q8TEX9|1.I.1.1.3	g5648.t1	Channels and pores (TC 1)	226.483	Importin-4 OS=Homo sapiens GN=IPO4 PE=1 SV=2	7.84e-61	95.71%
gnl|TC-DB|Q9BV40|1.F.1.1.1	g10658.t1	Channels and pores (TC 1)	69.3218	Vesicle-associated membrane protein 8 - Homo sapiens (Human).	2.05e-15	27.45%
gnl|TC-DB|Q9FWR4|1.A.12.2.1	g8376.t1	Channels and pores (TC 1)	67.3958	Putative GSH-dependent dehydroascorbate reductase - Arabidopsis thaliana (Mouse-ear cress).	7.17e-13	30.60%
gnl|TC-DB|Q9GRV5|1.A.4.7.3	g9751.t1	Channels and pores (TC 1)	70.0922	Protein Y71A12B.4, partially confirmed by transcript evidence OS=Caenorhabditis elegans GN=trp-4 PE=2 SV=3	4.05e-12	19.18%
gnl|TC-DB|Q9GZV4|1.I.1.1.3	g940.t1	Channels and pores (TC 1)	55.4546	Eukaryotic translation initiation factor 5A-2 OS=Homo sapiens GN=EIF5A2 PE=1 SV=3	2.85e-09	21.85%
gnl|TC-DB|Q9GZV4|1.I.1.1.3	g3066.t1	Channels and pores (TC 1)	194.512	Eukaryotic translation initiation factor 5A-2 OS=Homo sapiens GN=EIF5A2 PE=1 SV=3	8.07e-65	97.47%
gnl|TC-DB|Q9H8M5|1.A.112.1.6	g225.t1	Channels and pores (TC 1)	227.254	Metal transporter CNNM2 OS=Homo sapiens OX=9606 GN=CNNM2 PE=1 SV=2	1.30e-63	45.94%
gnl|TC-DB|Q9HC62|1.I.1.1.3	g4613.t1	Channels and pores (TC 1)	71.633	Sentrin-specific protease 2 OS=Homo sapiens GN=SENP2 PE=1 SV=3	1.01e-12	8.39%
gnl|TC-DB|Q9HC62|1.I.1.1.3	g9245.t1	Channels and pores (TC 1)	120.553	Sentrin-specific protease 2 OS=Homo sapiens GN=SENP2 PE=1 SV=3	3.77e-28	20.43%
gnl|TC-DB|Q9HC98|1.I.1.1.3	g851.t1	Channels and pores (TC 1)	91.2781	Serine/threonine-protein kinase Nek6 OS=Homo sapiens GN=NEK6 PE=1 SV=2	5.43e-20	25.76%
gnl|TC-DB|Q9LQU4|1.A.87.3.8	g3420.t1	Channels and pores (TC 1)	56.9954	Protein PLANT CADMIUM RESISTANCE 2 OS=Arabidopsis thaliana GN=PCR2 PE=1 SV=1	4.13e-11	71.43%
gnl|TC-DB|Q9NUU7|1.I.1.1.3	g8646.t1	Channels and pores (TC 1)	397.512	ATP-dependent RNA helicase DDX19A OS=Homo sapiens GN=DDX19A PE=1 SV=1	9.57e-135	82.82%
gnl|TC-DB|Q9NXW2|1.P.1.1.1	g592.t1	Channels and pores (TC 1)	82.4185	DnaJ homolog subfamily B member 12 OS=Homo sapiens GN=DNAJB12 PE=1 SV=4	7.95e-17	17.11%
gnl|TC-DB|Q9NXW2|1.P.1.1.1	g2777.t1	Channels and pores (TC 1)	52.373	DnaJ homolog subfamily B member 12 OS=Homo sapiens GN=DNAJB12 PE=1 SV=4	1.19e-07	21.94%
gnl|TC-DB|Q9NXW2|1.P.1.1.1	g2993.t1	Channels and pores (TC 1)	58.151	DnaJ homolog subfamily B member 12 OS=Homo sapiens GN=DNAJB12 PE=1 SV=4	2.56e-09	15.10%
gnl|TC-DB|Q9NXW2|1.P.1.1.1	g3572.t1	Channels and pores (TC 1)	82.4185	DnaJ homolog subfamily B member 12 OS=Homo sapiens GN=DNAJB12 PE=1 SV=4	4.97e-17	22.80%
gnl|TC-DB|Q9NXW2|1.P.1.1.1	g4247.t1	Channels and pores (TC 1)	61.2326	DnaJ homolog subfamily B member 12 OS=Homo sapiens GN=DNAJB12 PE=1 SV=4	8.44e-10	9.73%
gnl|TC-DB|Q9NXW2|1.P.1.1.1	g5951.t1	Channels and pores (TC 1)	70.0922	DnaJ homolog subfamily B member 12 OS=Homo sapiens GN=DNAJB12 PE=1 SV=4	4.83e-13	20.23%
gnl|TC-DB|Q9NXW2|1.P.1.1.1	g10061.t1	Channels and pores (TC 1)	82.0333	DnaJ homolog subfamily B member 12 OS=Homo sapiens GN=DNAJB12 PE=1 SV=4	3.51e-17	25.42%
gnl|TC-DB|Q9P0L0|1.R.1.1.1	g3868.t1	Channels and pores (TC 1)	88.1965	Vesicle-associated membrane protein-associated protein A OS=Homo sapiens OX=9606 GN=VAPA PE=1 SV=3	7.98e-21	41.28%
gnl|TC-DB|Q9UBP0|1.R.1.1.1	g2239.t1	Channels and pores (TC 1)	181.8	Spastin OS=Homo sapiens OX=9606 GN=SPAST PE=1 SV=1	3.60e-48	32.21%
gnl|TC-DB|Q9UBP0|1.R.1.1.1	g8264.t1	Channels and pores (TC 1)	297.745	Spastin OS=Homo sapiens OX=9606 GN=SPAST PE=1 SV=1	6.08e-91	39.97%
gnl|TC-DB|Q9UBP0|1.R.1.1.1	g11465.t1	Channels and pores (TC 1)	48.9062	Spastin OS=Homo sapiens OX=9606 GN=SPAST PE=1 SV=1	1.65e-06	33.43%
gnl|TC-DB|Q9UBX2|1.I.1.1.3	g10952.t1	Channels and pores (TC 1)	55.0694	Double homeobox protein 4 OS=Homo sapiens GN=DUX4 PE=1 SV=2	4.80e-08	12.50%
gnl|TC-DB|Q9UI26|1.I.1.1.3	g521.t1	Channels and pores (TC 1)	372.089	Importin-11 OS=Homo sapiens GN=IPO11 PE=1 SV=1	7.98e-113	97.51%
gnl|TC-DB|Q9UJ41|1.F.1.1.5	g3105.t1	Channels and pores (TC 1)	122.094	Rab5 GDP/GTP exchange factor OS=Homo sapiens GN=RABGEF1 PE=1 SV=2	1.47e-28	24.94%
gnl|TC-DB|Q9UJ41|1.F.1.1.5	g5365.t1	Channels and pores (TC 1)	64.3142	Rab5 GDP/GTP exchange factor OS=Homo sapiens GN=RABGEF1 PE=1 SV=2	1.07e-10	23.90%
gnl|TC-DB|Q9VMR4|1.A.4.7.2	g7952.t1	Channels and pores (TC 1)	84.7297	CG11020 protein (Mechanosensory transduction channel NOMPC) - Drosophila melanogaster (Fruit fly).	1.30e-16	19.43%
gnl|TC-DB|Q9W0T5|1.A.4.6.4	g9419.t1	Channels and pores (TC 1)	75.485	Transient receptor potential channel pyrexia - Drosophila melanogaster (Fruit fly).	1.70e-14	41.06%
gnl|TC-DB|Q9YS30|1.A.53.1.4	g3620.t1	Channels and pores (TC 1)	60.077	Polyprotein OS=Classical swine fever virus PE=4 SV=2	7.11e-09	25.41%
gnl|TC-DB|Q9ZK21|1.C.82.1.1	g9403.t1	Channels and pores (TC 1)	92.8189	50S ribosomal protein L1 - Helicobacter pylori J99 (Campylobacter pylori J99).	3.10e-22	72.10%
gnl|TC-DB|Q10V66|1.A.1.5.16	g8703.t1	Channels and pores (TC 1)	95.5153	Cyclic nucleotide-binding protein OS=Trichodesmium erythraeum (strain IMS101) GN=Tery_4944 PE=4 SV=1	1.06e-20	15.47%
gnl|TC-DB|Q49HI3|1.F.1.1.3	g8891.t1	Channels and pores (TC 1)	68.1662	Protein TOM-1, isoform a OS=Caenorhabditis elegans GN=tom-1 PE=2 SV=1	1.42e-11	54.91%
gnl|TC-DB|Q54BF0|1.I.1.1.5	g4113.t1	Channels and pores (TC 1)	212.616	Probable serine/threonine-protein kinase fhkA OS=Dictyostelium discoideum OX=44689 GN=fhkA PE=3 SV=1	1.15e-60	55.28%
gnl|TC-DB|Q54BF0|1.I.1.1.5	g5771.t1	Channels and pores (TC 1)	146.362	Probable serine/threonine-protein kinase fhkA OS=Dictyostelium discoideum OX=44689 GN=fhkA PE=3 SV=1	3.19e-37	62.58%
gnl|TC-DB|Q54PP1|1.I.1.1.5	g571.t1	Channels and pores (TC 1)	210.305	Delta(14)-sterol reductase OS=Dictyostelium discoideum OX=44689 GN=erg24 PE=3 SV=1	1.85e-62	94.99%
gnl|TC-DB|Q54PP1|1.I.1.1.5	g1522.t1	Channels and pores (TC 1)	239.58	Delta(14)-sterol reductase OS=Dictyostelium discoideum OX=44689 GN=erg24 PE=3 SV=1	3.72e-74	92.92%
gnl|TC-DB|Q54PP1|1.I.1.1.5	g1599.t1	Channels and pores (TC 1)	240.35	Delta(14)-sterol reductase OS=Dictyostelium discoideum OX=44689 GN=erg24 PE=3 SV=1	5.67e-74	97.93%
gnl|TC-DB|Q54PP1|1.I.1.1.5	g4869.t1	Channels and pores (TC 1)	227.639	Delta(14)-sterol reductase OS=Dictyostelium discoideum OX=44689 GN=erg24 PE=3 SV=1	1.01e-68	81.92%
gnl|TC-DB|Q54PP1|1.I.1.1.5	g6663.t1	Channels and pores (TC 1)	215.312	Delta(14)-sterol reductase OS=Dictyostelium discoideum OX=44689 GN=erg24 PE=3 SV=1	1.04e-60	35.38%
gnl|TC-DB|Q54PP1|1.I.1.1.5	g7255.t1	Channels and pores (TC 1)	227.639	Delta(14)-sterol reductase OS=Dictyostelium discoideum OX=44689 GN=erg24 PE=3 SV=1	3.40e-69	89.88%
gnl|TC-DB|Q54PP1|1.I.1.1.5	g10627.t1	Channels and pores (TC 1)	224.172	Delta(14)-sterol reductase OS=Dictyostelium discoideum OX=44689 GN=erg24 PE=3 SV=1	6.38e-68	100.00%
gnl|TC-DB|Q59UP8|1.A.11.3.5	g1258.t1	Channels and pores (TC 1)	387.882	Putative uncharacterized protein MEP2 OS=Candida albicans GN=MEP2 PE=4 SV=1	3.56e-131	94.75%
gnl|TC-DB|Q96A54|1.C.113.1.9	g1983.t1	Channels and pores (TC 1)	207.223	Adiponectin receptor protein 1 OS=Homo sapiens GN=ADIPOR1 PE=1 SV=1	2.22e-64	87.74%
gnl|TC-DB|Q96A54|1.C.113.1.9	g3484.t1	Channels and pores (TC 1)	145.591	Adiponectin receptor protein 1 OS=Homo sapiens GN=ADIPOR1 PE=1 SV=1	7.07e-41	95.54%
gnl|TC-DB|Q96A54|1.C.113.1.9	g6994.t1	Channels and pores (TC 1)	141.739	Adiponectin receptor protein 1 OS=Homo sapiens GN=ADIPOR1 PE=1 SV=1	2.52e-39	80.50%
gnl|TC-DB|Q96G97|1.R.1.1.1	g2017.t1	Channels and pores (TC 1)	93.9745	Seipin OS=Homo sapiens OX=9606 GN=BSCL2 PE=1 SV=3	9.85e-20	11.36%
gnl|TC-DB|Q96P70|1.I.1.1.3	g10844.t1	Channels and pores (TC 1)	222.631	Importin-9 OS=Homo sapiens GN=IPO9 PE=1 SV=3	8.13e-60	92.86%
gnl|TC-DB|Q01926|1.A.35.5.1	g1571.t1	Channels and pores (TC 1)	280.796	MITOCHONDRIAL RNA SPLICING PROTEIN MRS2 PRECURSOR - Saccharomyces cerevisiae (Baker's yeast).	3.34e-88	57.26%
gnl|TC-DB|Q02783|1.A.35.5.5	g3043.t1	Channels and pores (TC 1)	165.622	Mitochondrial inner membrane magnesium transporter MFM1 OS=Saccharomyces cerevisiae (strain ATCC 204508 / S288c) GN=MFM1 PE=1 SV=1	1.39e-46	75.44%
gnl|TC-DB|Q02989|1.C.63.1.2	g4085.t1	Channels and pores (TC 1)	47.7506	Alpha-latroinsectotoxin (Fragment) - Latrodectus mactans (Black widow spider).	4.11e-06	75.97%
gnl|TC-DB|Q02989|1.C.63.1.2	g6312.t1	Channels and pores (TC 1)	56.9954	Alpha-latroinsectotoxin (Fragment) - Latrodectus mactans (Black widow spider).	3.96e-09	53.95%
gnl|TC-DB|Q03327|1.N.6.1.1	g4724.t1	Channels and pores (TC 1)	100.908	Mitochondrial fusion and transport protein UGO1 OS=Saccharomyces cerevisiae GN=UGO1 PE=1 SV=2	6.73e-23	84.68%
gnl|TC-DB|Q04338|1.F.1.1.2	g7536.t1	Channels and pores (TC 1)	103.605	t-SNARE VTI1 OS=Saccharomyces cerevisiae (strain ATCC 204508 / S288c) GN=VTI1 PE=1 SV=3	1.94e-27	86.64%
gnl|TC-DB|Q06245|1.F.2.1.1	g6646.t1	Channels and pores (TC 1)	172.17	Exocyst complex component SEC10 OS=Saccharomyces cerevisiae (strain ATCC 204508 / S288c) GN=SEC10 PE=1 SV=1	2.92e-44	46.97%
gnl|TC-DB|Q06538|1.A.17.5.11	g8107.t1	Channels and pores (TC 1)	494.197	Calcium permeable stress-gated cation channel 1 OS=Saccharomyces cerevisiae (strain ATCC 204508 / S288c) GN=CSC1 PE=1 SV=1	9.15e-153	31.82%
gnl|TC-DB|Q08831|1.F.1.1.2	g3296.t1	Channels and pores (TC 1)	93.2041	Protein VTS1 OS=Saccharomyces cerevisiae (strain ATCC 204508 / S288c) GN=VTS1 PE=1 SV=1	4.54e-20	13.19%
gnl|TC-DB|Q08967|1.A.4.9.1	g6465.t1	Channels and pores (TC 1)	450.284	Flavin carrier protein 1 OS=Saccharomyces cerevisiae (strain ATCC 204508 / S288c) GN=FLC1 PE=1 SV=1	8.90e-148	91.56%
gnl|TC-DB|Q12462|1.A.101.1.1	g176.t1	Channels and pores (TC 1)	115.546	Peroxisomal membrane protein PMP27 OS=Saccharomyces cerevisiae (strain ATCC 204508 / S288c) GN=PEX11 PE=1 SV=2	1.29e-31	99.57%
gnl|TC-DB|Q14974|1.I.1.1.3	g4264.t1	Channels and pores (TC 1)	580.482	Importin subunit beta-1 OS=Homo sapiens GN=KPNB1 PE=1 SV=2	0	98.74%
gnl|TC-DB|Q38998|1.A.1.4.1	g10152.t1	Channels and pores (TC 1)	46.9802	AKT1 POTASSIUM TRANPORTER - Arabidopsis thaliana (Mouse-ear cress).	3.14e-06	78.93%
gnl|TC-DB|Q42371|1.A.87.2.11	g2094.t1	Channels and pores (TC 1)	76.6406	LRR receptor-like serine/threonine-protein kinase ERECTA OS=Arabidopsis thaliana OX=3702 GN=ERECTA PE=1 SV=1	3.86e-14	26.04%
gnl|TC-DB|Q66034|1.G.20.2.1	g1498.t1	Channels and pores (TC 1)	48.521	Envelope glycoprotein OS=Crimean-Congo hemorrhagic fever virus PE=4 SV=2	5.98e-06	36.59%
gnl|TC-DB|Q92973|1.I.1.1.3	g4292.t1	Channels and pores (TC 1)	540.036	Transportin-1 OS=Homo sapiens GN=TNPO1 PE=1 SV=2	1.81e-178	99.89%
gnl|TC-DB|Q96662|1.A.53.1.5	g1184.t1	Channels and pores (TC 1)	69.3218	Genome polyprotein OS=Bovine viral diarrhea virus (strain CP7) PE=1 SV=1	5.67e-12	41.84%
gnl|TC-DB|Q99287|1.N.5.1.6	g4476.t1	Channels and pores (TC 1)	453.751	Protein SEY1 OS=Saccharomyces cerevisiae (strain ATCC 204508 / S288c) OX=559292 GN=SEY1 PE=1 SV=1	4.49e-146	80.06%
gnl|TC-DB|RZD32576|1.A.115.1.2	g177.t1	Channels and pores (TC 1)	76.6406	NAD-binding protein [Euryarchaeota archaeon]	1.52e-16	71.79%
gnl|TC-DB|RZD32576|1.A.115.1.2	g654.t1	Channels and pores (TC 1)	52.7582	NAD-binding protein [Euryarchaeota archaeon]	6.37e-08	46.49%
gnl|TC-DB|RZD32576|1.A.115.1.2	g1121.t1	Channels and pores (TC 1)	49.6766	NAD-binding protein [Euryarchaeota archaeon]	2.90e-07	71.85%
gnl|TC-DB|RZD32576|1.A.115.1.2	g3975.t1	Channels and pores (TC 1)	68.1662	NAD-binding protein [Euryarchaeota archaeon]	1.63e-13	71.43%
gnl|TC-DB|RZD32576|1.A.115.1.2	g5080.t1	Channels and pores (TC 1)	57.3806	NAD-binding protein [Euryarchaeota archaeon]	7.70e-10	67.68%
gnl|TC-DB|RZD32576|1.A.115.1.2	g5282.t1	Channels and pores (TC 1)	52.7582	NAD-binding protein [Euryarchaeota archaeon]	3.21e-08	71.65%
gnl|TC-DB|RZD32576|1.A.115.1.2	g5285.t1	Channels and pores (TC 1)	55.8398	NAD-binding protein [Euryarchaeota archaeon]	4.57e-09	37.61%
gnl|TC-DB|RZD32576|1.A.115.1.2	g5608.t1	Channels and pores (TC 1)	55.8398	NAD-binding protein [Euryarchaeota archaeon]	3.90e-09	67.55%
gnl|TC-DB|RZD32576|1.A.115.1.2	g5620.t1	Channels and pores (TC 1)	75.485	NAD-binding protein [Euryarchaeota archaeon]	5.00e-16	71.58%
gnl|TC-DB|RZD32576|1.A.115.1.2	g6571.t1	Channels and pores (TC 1)	50.0618	NAD-binding protein [Euryarchaeota archaeon]	4.34e-07	25.60%
gnl|TC-DB|RZD32576|1.A.115.1.2	g7146.t1	Channels and pores (TC 1)	84.7297	NAD-binding protein [Euryarchaeota archaeon]	5.81e-18	14.60%
gnl|TC-DB|RZD32576|1.A.115.1.2	g8921.t1	Channels and pores (TC 1)	47.3654	NAD-binding protein [Euryarchaeota archaeon]	2.62e-06	37.16%
gnl|TC-DB|RZD32576|1.A.115.1.2	g9192.t1	Channels and pores (TC 1)	55.0694	NAD-binding protein [Euryarchaeota archaeon]	4.53e-09	76.59%
gnl|TC-DB|RZD32576|1.A.115.1.2	g9695.t1	Channels and pores (TC 1)	60.077	NAD-binding protein [Euryarchaeota archaeon]	5.09e-10	31.86%
gnl|TC-DB|RZD32576|1.A.115.1.2	g10916.t1	Channels and pores (TC 1)	48.1358	NAD-binding protein [Euryarchaeota archaeon]	1.72e-06	26.09%
gnl|TC-DB|RZD32576|1.A.115.1.2	g11632.t1	Channels and pores (TC 1)	58.5362	NAD-binding protein [Euryarchaeota archaeon]	3.52e-10	52.36%
gnl|TC-DB|S8AWM9|1.C.97.3.5	g2878.t1	Channels and pores (TC 1)	142.895	Uncharacterized protein OS=Penicillium oxalicum (strain 114-2 / CGMCC 5302) GN=PDE_05655 PE=4 SV=1	5.46e-45	75.18%
gnl|TC-DB|SEP01755.1|1.C.96.1.3	g2739.t1	Channels and pores (TC 1)	100.523	alpha-1,2-mannosidase, putative [Streptomyces rubidus]	5.20e-22	35.58%
gnl|TC-DB|SEP01755.1|1.C.96.1.3	g3655.t1	Channels and pores (TC 1)	100.908	alpha-1,2-mannosidase, putative [Streptomyces rubidus]	4.19e-22	34.95%
gnl|TC-DB|SEP01755.1|1.C.96.1.3	g4204.t1	Channels and pores (TC 1)	102.834	alpha-1,2-mannosidase, putative [Streptomyces rubidus]	1.11e-22	41.02%
gnl|TC-DB|SEP01755.1|1.C.96.1.3	g6625.t1	Channels and pores (TC 1)	99.3673	alpha-1,2-mannosidase, putative [Streptomyces rubidus]	2.71e-21	27.47%
gnl|TC-DB|SEP01755.1|1.C.96.1.3	g7697.t1	Channels and pores (TC 1)	98.5969	alpha-1,2-mannosidase, putative [Streptomyces rubidus]	2.13e-21	35.99%
gnl|TC-DB|TGO72911.1|1.A.115.1.4	g1632.t1	Channels and pores (TC 1)	51.2174	hypothetical protein BELL_0407g00030 [Botrytis elliptica]	9.49e-09	100.00%
gnl|TC-DB|TGO72911.1|1.A.115.1.4	g9277.t1	Channels and pores (TC 1)	69.707	hypothetical protein BELL_0407g00030 [Botrytis elliptica]	7.44e-14	23.60%
gnl|TC-DB|U3IVC3|1.A.14.1.5	g8699.t1	Channels and pores (TC 1)	92.0485	Uncharacterized protein OS=Anas platyrhynchos GN=GHITM PE=4 SV=1	3.95e-21	67.86%
gnl|TC-DB|U4LWM1|1.A.76.1.14	g1423.t1	Channels and pores (TC 1)	276.174	Similar to Magnesium transporter protein 1 acc. no. Q7ZV50 OS=Pyronema omphalodes (strain CBS 100304) GN=PCON_02130 PE=4 SV=1	1.36e-88	53.63%
gnl|TC-DB|V5IMT0|1.Q.1.1.1	g6467.t1	Channels and pores (TC 1)	211.846	Dim2-associated protein 1 OS=Neurospora crassa (strain ATCC 24698 / 74-OR23-1A / CBS 708.71 / DSM 1257 / FGSC 987) GN=dap-1 PE=4 SV=1	4.39e-55	20.61%
gnl|TC-DB|V5IPP0|1.Q.1.1.1	g2820.t1	Channels and pores (TC 1)	121.709	Uncharacterized protein OS=Neurospora crassa (strain ATCC 24698 / 74-OR23-1A / CBS 708.71 / DSM 1257 / FGSC 987) GN=NCU08391 PE=4 SV=1	2.65e-29	26.74%
gnl|TC-DB|V5IRI4|1.Q.1.1.1	g4818.t1	Channels and pores (TC 1)	70.4774	Uncharacterized protein OS=Neurospora crassa (strain ATCC 24698 / 74-OR23-1A / CBS 708.71 / DSM 1257 / FGSC 987) GN=NCU02718 PE=4 SV=1	7.67e-13	39.64%
gnl|TC-DB|W9WL67|1.B.69.2.3	g7966.t1	Channels and pores (TC 1)	386.726	Uncharacterized protein OS=Cladophialophora psammophila CBS 110553 GN=A1O5_07814 PE=4 SV=1	8.87e-119	15.89%
gnl|TC-DB|WP_048643629|1.C.59.5.6	g1448.t1	Channels and pores (TC 1)	79.7221	DUF1679 domain-containing protein [Cyclobacterium amurskyense]	1.48e-16	86.57%
gnl|TC-DB|WP_062382148.1|1.A.115.1.5	g169.t1	Channels and pores (TC 1)	80.4925	SDR family oxidoreductase [Pseudomonas abietaniphila]	4.78e-18	97.83%
gnl|TC-DB|WP_062382148.1|1.A.115.1.5	g246.t1	Channels and pores (TC 1)	77.7962	SDR family oxidoreductase [Pseudomonas abietaniphila]	1.73e-16	52.36%
gnl|TC-DB|WP_062382148.1|1.A.115.1.5	g272.t1	Channels and pores (TC 1)	65.855	SDR family oxidoreductase [Pseudomonas abietaniphila]	5.31e-12	38.89%
gnl|TC-DB|WP_062382148.1|1.A.115.1.5	g323.t1	Channels and pores (TC 1)	93.2041	SDR family oxidoreductase [Pseudomonas abietaniphila]	1.68e-22	96.35%
gnl|TC-DB|WP_062382148.1|1.A.115.1.5	g407.t1	Channels and pores (TC 1)	99.7525	SDR family oxidoreductase [Pseudomonas abietaniphila]	1.84e-23	29.47%
gnl|TC-DB|WP_062382148.1|1.A.115.1.5	g469.t1	Channels and pores (TC 1)	58.9214	SDR family oxidoreductase [Pseudomonas abietaniphila]	3.29e-10	63.08%
gnl|TC-DB|WP_062382148.1|1.A.115.1.5	g556.t1	Channels and pores (TC 1)	51.2174	SDR family oxidoreductase [Pseudomonas abietaniphila]	5.69e-07	11.37%
gnl|TC-DB|WP_062382148.1|1.A.115.1.5	g910.t1	Channels and pores (TC 1)	95.1301	SDR family oxidoreductase [Pseudomonas abietaniphila]	2.61e-23	87.00%
gnl|TC-DB|WP_062382148.1|1.A.115.1.5	g946.t1	Channels and pores (TC 1)	90.1225	SDR family oxidoreductase [Pseudomonas abietaniphila]	8.38e-21	67.99%
gnl|TC-DB|WP_062382148.1|1.A.115.1.5	g968.t1	Channels and pores (TC 1)	74.7146	SDR family oxidoreductase [Pseudomonas abietaniphila]	6.01e-16	95.88%
gnl|TC-DB|WP_062382148.1|1.A.115.1.5	g981.t1	Channels and pores (TC 1)	53.5286	SDR family oxidoreductase [Pseudomonas abietaniphila]	3.47e-08	55.94%
gnl|TC-DB|WP_062382148.1|1.A.115.1.5	g990.t1	Channels and pores (TC 1)	93.2041	SDR family oxidoreductase [Pseudomonas abietaniphila]	1.69e-22	88.44%
gnl|TC-DB|WP_062382148.1|1.A.115.1.5	g1081.t1	Channels and pores (TC 1)	83.5741	SDR family oxidoreductase [Pseudomonas abietaniphila]	2.30e-19	98.02%
gnl|TC-DB|WP_062382148.1|1.A.115.1.5	g1116.t1	Channels and pores (TC 1)	65.4698	SDR family oxidoreductase [Pseudomonas abietaniphila]	1.28e-12	90.81%
gnl|TC-DB|WP_062382148.1|1.A.115.1.5	g1241.t1	Channels and pores (TC 1)	55.0694	SDR family oxidoreductase [Pseudomonas abietaniphila]	1.38e-09	70.68%
gnl|TC-DB|WP_062382148.1|1.A.115.1.5	g1435.t1	Channels and pores (TC 1)	61.6178	SDR family oxidoreductase [Pseudomonas abietaniphila]	3.54e-11	88.93%
gnl|TC-DB|WP_062382148.1|1.A.115.1.5	g1486.t1	Channels and pores (TC 1)	65.4698	SDR family oxidoreductase [Pseudomonas abietaniphila]	9.57e-13	93.85%
gnl|TC-DB|WP_062382148.1|1.A.115.1.5	g1984.t1	Channels and pores (TC 1)	48.521	SDR family oxidoreductase [Pseudomonas abietaniphila]	3.58e-06	41.68%
gnl|TC-DB|WP_062382148.1|1.A.115.1.5	g2157.t1	Channels and pores (TC 1)	62.3882	SDR family oxidoreductase [Pseudomonas abietaniphila]	1.29e-10	20.64%
gnl|TC-DB|WP_062382148.1|1.A.115.1.5	g2216.t1	Channels and pores (TC 1)	58.151	SDR family oxidoreductase [Pseudomonas abietaniphila]	1.85e-09	29.45%
gnl|TC-DB|WP_062382148.1|1.A.115.1.5	g2757.t1	Channels and pores (TC 1)	62.3882	SDR family oxidoreductase [Pseudomonas abietaniphila]	1.94e-11	88.70%
gnl|TC-DB|WP_062382148.1|1.A.115.1.5	g2844.t1	Channels and pores (TC 1)	100.908	SDR family oxidoreductase [Pseudomonas abietaniphila]	1.15e-25	95.42%
gnl|TC-DB|WP_062382148.1|1.A.115.1.5	g2989.t1	Channels and pores (TC 1)	82.4185	SDR family oxidoreductase [Pseudomonas abietaniphila]	2.65e-18	84.52%
gnl|TC-DB|WP_062382148.1|1.A.115.1.5	g3062.t1	Channels and pores (TC 1)	111.694	SDR family oxidoreductase [Pseudomonas abietaniphila]	6.82e-30	98.38%
gnl|TC-DB|WP_062382148.1|1.A.115.1.5	g3190.t1	Channels and pores (TC 1)	85.1149	SDR family oxidoreductase [Pseudomonas abietaniphila]	9.60e-20	97.79%
gnl|TC-DB|WP_062382148.1|1.A.115.1.5	g3223.t1	Channels and pores (TC 1)	66.6254	SDR family oxidoreductase [Pseudomonas abietaniphila]	5.16e-13	92.13%
gnl|TC-DB|WP_062382148.1|1.A.115.1.5	g3288.t1	Channels and pores (TC 1)	122.479	SDR family oxidoreductase [Pseudomonas abietaniphila]	2.67e-33	79.55%
gnl|TC-DB|WP_062382148.1|1.A.115.1.5	g3344.t1	Channels and pores (TC 1)	83.9593	SDR family oxidoreductase [Pseudomonas abietaniphila]	3.58e-19	93.97%
gnl|TC-DB|WP_062382148.1|1.A.115.1.5	g3441.t1	Channels and pores (TC 1)	87.0409	SDR family oxidoreductase [Pseudomonas abietaniphila]	5.62e-19	25.00%
gnl|TC-DB|WP_062382148.1|1.A.115.1.5	g3442.t1	Channels and pores (TC 1)	78.1814	SDR family oxidoreductase [Pseudomonas abietaniphila]	3.56e-17	95.08%
gnl|TC-DB|WP_062382148.1|1.A.115.1.5	g3667.t1	Channels and pores (TC 1)	60.077	SDR family oxidoreductase [Pseudomonas abietaniphila]	1.44e-10	92.06%
gnl|TC-DB|WP_062382148.1|1.A.115.1.5	g3714.t1	Channels and pores (TC 1)	91.6633	SDR family oxidoreductase [Pseudomonas abietaniphila]	8.18e-22	88.85%
gnl|TC-DB|WP_062382148.1|1.A.115.1.5	g3807.t1	Channels and pores (TC 1)	73.9442	SDR family oxidoreductase [Pseudomonas abietaniphila]	3.92e-15	52.91%
gnl|TC-DB|WP_062382148.1|1.A.115.1.5	g3965.t1	Channels and pores (TC 1)	62.003	SDR family oxidoreductase [Pseudomonas abietaniphila]	3.10e-11	79.57%
gnl|TC-DB|WP_062382148.1|1.A.115.1.5	g4062.t1	Channels and pores (TC 1)	90.5077	SDR family oxidoreductase [Pseudomonas abietaniphila]	7.21e-22	94.16%
gnl|TC-DB|WP_062382148.1|1.A.115.1.5	g4091.t1	Channels and pores (TC 1)	103.605	SDR family oxidoreductase [Pseudomonas abietaniphila]	1.47e-26	91.40%
gnl|TC-DB|WP_062382148.1|1.A.115.1.5	g4173.t1	Channels and pores (TC 1)	87.4261	SDR family oxidoreductase [Pseudomonas abietaniphila]	1.43e-20	97.00%
gnl|TC-DB|WP_062382148.1|1.A.115.1.5	g4189.t1	Channels and pores (TC 1)	94.7449	SDR family oxidoreductase [Pseudomonas abietaniphila]	5.19e-23	91.53%
gnl|TC-DB|WP_062382148.1|1.A.115.1.5	g4388.t1	Channels and pores (TC 1)	59.6918	SDR family oxidoreductase [Pseudomonas abietaniphila]	2.12e-10	64.79%
gnl|TC-DB|WP_062382148.1|1.A.115.1.5	g4633.t1	Channels and pores (TC 1)	80.1073	SDR family oxidoreductase [Pseudomonas abietaniphila]	7.80e-18	96.47%
gnl|TC-DB|WP_062382148.1|1.A.115.1.5	g4635.t1	Channels and pores (TC 1)	75.8702	SDR family oxidoreductase [Pseudomonas abietaniphila]	2.32e-16	90.18%
gnl|TC-DB|WP_062382148.1|1.A.115.1.5	g4663.t1	Channels and pores (TC 1)	115.546	SDR family oxidoreductase [Pseudomonas abietaniphila]	4.39e-29	39.02%
gnl|TC-DB|WP_062382148.1|1.A.115.1.5	g4676.t1	Channels and pores (TC 1)	108.997	SDR family oxidoreductase [Pseudomonas abietaniphila]	7.93e-29	97.65%
gnl|TC-DB|WP_062382148.1|1.A.115.1.5	g4801.t1	Channels and pores (TC 1)	72.0182	SDR family oxidoreductase [Pseudomonas abietaniphila]	4.28e-14	32.91%
gnl|TC-DB|WP_062382148.1|1.A.115.1.5	g5318.t1	Channels and pores (TC 1)	71.633	SDR family oxidoreductase [Pseudomonas abietaniphila]	1.04e-14	76.41%
gnl|TC-DB|WP_062382148.1|1.A.115.1.5	g5319.t1	Channels and pores (TC 1)	69.707	SDR family oxidoreductase [Pseudomonas abietaniphila]	5.01e-14	66.89%
gnl|TC-DB|WP_062382148.1|1.A.115.1.5	g5632.t1	Channels and pores (TC 1)	86.2705	SDR family oxidoreductase [Pseudomonas abietaniphila]	6.47e-20	94.77%
gnl|TC-DB|WP_062382148.1|1.A.115.1.5	g5774.t1	Channels and pores (TC 1)	105.531	SDR family oxidoreductase [Pseudomonas abietaniphila]	2.83e-27	96.28%
gnl|TC-DB|WP_062382148.1|1.A.115.1.5	g5887.t1	Channels and pores (TC 1)	54.299	SDR family oxidoreductase [Pseudomonas abietaniphila]	4.48e-09	77.48%
gnl|TC-DB|WP_062382148.1|1.A.115.1.5	g5891.t1	Channels and pores (TC 1)	45.4394	SDR family oxidoreductase [Pseudomonas abietaniphila]	9.05e-06	81.76%
gnl|TC-DB|WP_062382148.1|1.A.115.1.5	g6238.t1	Channels and pores (TC 1)	105.145	SDR family oxidoreductase [Pseudomonas abietaniphila]	3.91e-27	92.42%
gnl|TC-DB|WP_062382148.1|1.A.115.1.5	g6344.t1	Channels and pores (TC 1)	68.9366	SDR family oxidoreductase [Pseudomonas abietaniphila]	5.74e-14	90.80%
gnl|TC-DB|WP_062382148.1|1.A.115.1.5	g6396.t1	Channels and pores (TC 1)	57.7658	SDR family oxidoreductase [Pseudomonas abietaniphila]	6.12e-10	78.69%
gnl|TC-DB|WP_062382148.1|1.A.115.1.5	g6446.t1	Channels and pores (TC 1)	75.485	SDR family oxidoreductase [Pseudomonas abietaniphila]	3.29e-16	89.74%
gnl|TC-DB|WP_062382148.1|1.A.115.1.5	g6558.t1	Channels and pores (TC 1)	91.6633	SDR family oxidoreductase [Pseudomonas abietaniphila]	2.66e-22	94.98%
gnl|TC-DB|WP_062382148.1|1.A.115.1.5	g6619.t1	Channels and pores (TC 1)	76.6406	SDR family oxidoreductase [Pseudomonas abietaniphila]	1.57e-16	97.54%
gnl|TC-DB|WP_062382148.1|1.A.115.1.5	g6866.t1	Channels and pores (TC 1)	56.6102	SDR family oxidoreductase [Pseudomonas abietaniphila]	1.22e-08	9.32%
gnl|TC-DB|WP_062382148.1|1.A.115.1.5	g7133.t1	Channels and pores (TC 1)	77.7962	SDR family oxidoreductase [Pseudomonas abietaniphila]	4.48e-17	98.13%
gnl|TC-DB|WP_062382148.1|1.A.115.1.5	g7208.t1	Channels and pores (TC 1)	80.1073	SDR family oxidoreductase [Pseudomonas abietaniphila]	6.30e-18	96.20%
gnl|TC-DB|WP_062382148.1|1.A.115.1.5	g7781.t1	Channels and pores (TC 1)	66.6254	SDR family oxidoreductase [Pseudomonas abietaniphila]	1.19e-12	46.27%
gnl|TC-DB|WP_062382148.1|1.A.115.1.5	g7837.t1	Channels and pores (TC 1)	98.2117	SDR family oxidoreductase [Pseudomonas abietaniphila]	7.99e-23	27.52%
gnl|TC-DB|WP_062382148.1|1.A.115.1.5	g7840.t1	Channels and pores (TC 1)	45.4394	SDR family oxidoreductase [Pseudomonas abietaniphila]	6.73e-06	99.62%
gnl|TC-DB|WP_062382148.1|1.A.115.1.5	g7867.t1	Channels and pores (TC 1)	109.383	SDR family oxidoreductase [Pseudomonas abietaniphila]	8.17e-29	95.04%
gnl|TC-DB|WP_062382148.1|1.A.115.1.5	g8360.t1	Channels and pores (TC 1)	85.1149	SDR family oxidoreductase [Pseudomonas abietaniphila]	1.81e-18	34.02%
gnl|TC-DB|WP_062382148.1|1.A.115.1.5	g8483.t1	Channels and pores (TC 1)	80.8777	SDR family oxidoreductase [Pseudomonas abietaniphila]	5.06e-18	88.74%
gnl|TC-DB|WP_062382148.1|1.A.115.1.5	g8485.t1	Channels and pores (TC 1)	131.339	SDR family oxidoreductase [Pseudomonas abietaniphila]	4.68e-37	91.46%
gnl|TC-DB|WP_062382148.1|1.A.115.1.5	g8529.t1	Channels and pores (TC 1)	75.0998	SDR family oxidoreductase [Pseudomonas abietaniphila]	4.22e-16	89.18%
gnl|TC-DB|WP_062382148.1|1.A.115.1.5	g8801.t1	Channels and pores (TC 1)	58.5362	SDR family oxidoreductase [Pseudomonas abietaniphila]	5.43e-10	41.88%
gnl|TC-DB|WP_062382148.1|1.A.115.1.5	g8832.t1	Channels and pores (TC 1)	83.5741	SDR family oxidoreductase [Pseudomonas abietaniphila]	5.82e-19	82.77%
gnl|TC-DB|WP_062382148.1|1.A.115.1.5	g8870.t1	Channels and pores (TC 1)	100.908	SDR family oxidoreductase [Pseudomonas abietaniphila]	4.50e-24	41.37%
gnl|TC-DB|WP_062382148.1|1.A.115.1.5	g8945.t1	Channels and pores (TC 1)	63.5438	SDR family oxidoreductase [Pseudomonas abietaniphila]	3.61e-12	94.65%
gnl|TC-DB|WP_062382148.1|1.A.115.1.5	g9019.t1	Channels and pores (TC 1)	49.2914	SDR family oxidoreductase [Pseudomonas abietaniphila]	2.12e-07	33.83%
gnl|TC-DB|WP_062382148.1|1.A.115.1.5	g9025.t1	Channels and pores (TC 1)	79.337	SDR family oxidoreductase [Pseudomonas abietaniphila]	1.71e-17	78.55%
gnl|TC-DB|WP_062382148.1|1.A.115.1.5	g9027.t1	Channels and pores (TC 1)	56.6102	SDR family oxidoreductase [Pseudomonas abietaniphila]	4.86e-09	29.80%
gnl|TC-DB|WP_062382148.1|1.A.115.1.5	g9242.t1	Channels and pores (TC 1)	64.3142	SDR family oxidoreductase [Pseudomonas abietaniphila]	1.85e-12	74.90%
gnl|TC-DB|WP_062382148.1|1.A.115.1.5	g9257.t1	Channels and pores (TC 1)	97.8265	SDR family oxidoreductase [Pseudomonas abietaniphila]	1.28e-24	91.34%
gnl|TC-DB|WP_062382148.1|1.A.115.1.5	g9291.t1	Channels and pores (TC 1)	70.0922	SDR family oxidoreductase [Pseudomonas abietaniphila]	3.62e-14	74.83%
gnl|TC-DB|WP_062382148.1|1.A.115.1.5	g9563.t1	Channels and pores (TC 1)	95.5153	SDR family oxidoreductase [Pseudomonas abietaniphila]	1.17e-23	99.61%
gnl|TC-DB|WP_062382148.1|1.A.115.1.5	g9863.t1	Channels and pores (TC 1)	57.7658	SDR family oxidoreductase [Pseudomonas abietaniphila]	8.29e-10	43.49%
gnl|TC-DB|WP_062382148.1|1.A.115.1.5	g9935.t1	Channels and pores (TC 1)	72.7886	SDR family oxidoreductase [Pseudomonas abietaniphila]	4.73e-15	83.54%
gnl|TC-DB|WP_062382148.1|1.A.115.1.5	g9959.t1	Channels and pores (TC 1)	52.373	SDR family oxidoreductase [Pseudomonas abietaniphila]	5.04e-09	55.40%
gnl|TC-DB|WP_062382148.1|1.A.115.1.5	g10036.t1	Channels and pores (TC 1)	45.8246	SDR family oxidoreductase [Pseudomonas abietaniphila]	9.74e-06	65.77%
gnl|TC-DB|WP_062382148.1|1.A.115.1.5	g10098.t1	Channels and pores (TC 1)	83.5741	SDR family oxidoreductase [Pseudomonas abietaniphila]	7.77e-19	80.00%
gnl|TC-DB|WP_062382148.1|1.A.115.1.5	g10128.t1	Channels and pores (TC 1)	80.8777	SDR family oxidoreductase [Pseudomonas abietaniphila]	2.12e-18	97.60%
gnl|TC-DB|WP_062382148.1|1.A.115.1.5	g10515.t1	Channels and pores (TC 1)	62.7734	SDR family oxidoreductase [Pseudomonas abietaniphila]	6.89e-11	33.04%
gnl|TC-DB|WP_062382148.1|1.A.115.1.5	g10596.t1	Channels and pores (TC 1)	62.7734	SDR family oxidoreductase [Pseudomonas abietaniphila]	1.32e-11	86.11%
gnl|TC-DB|WP_062382148.1|1.A.115.1.5	g10652.t1	Channels and pores (TC 1)	100.908	SDR family oxidoreductase [Pseudomonas abietaniphila]	3.47e-25	82.48%
gnl|TC-DB|WP_062382148.1|1.A.115.1.5	g10736.t1	Channels and pores (TC 1)	72.4034	SDR family oxidoreductase [Pseudomonas abietaniphila]	2.66e-14	41.94%
gnl|TC-DB|WP_062382148.1|1.A.115.1.5	g10780.t1	Channels and pores (TC 1)	66.2402	SDR family oxidoreductase [Pseudomonas abietaniphila]	5.72e-13	98.08%
gnl|TC-DB|WP_062382148.1|1.A.115.1.5	g11064.t1	Channels and pores (TC 1)	80.8777	SDR family oxidoreductase [Pseudomonas abietaniphila]	2.96e-18	93.23%
gnl|TC-DB|WP_062382148.1|1.A.115.1.5	g11295.t1	Channels and pores (TC 1)	52.373	SDR family oxidoreductase [Pseudomonas abietaniphila]	5.38e-08	42.68%
gnl|TC-DB|WP_062382148.1|1.A.115.1.5	g11370.t1	Channels and pores (TC 1)	87.4261	SDR family oxidoreductase [Pseudomonas abietaniphila]	1.43e-20	94.49%
gnl|TC-DB|WP_062382148.1|1.A.115.1.5	g11555.t1	Channels and pores (TC 1)	63.1586	SDR family oxidoreductase [Pseudomonas abietaniphila]	5.53e-12	80.33%
gnl|TC-DB|WP_062382148.1|1.A.115.1.5	g11610.t1	Channels and pores (TC 1)	65.4698	SDR family oxidoreductase [Pseudomonas abietaniphila]	1.83e-12	94.22%
gnl|TC-DB|WP_106247303.1|1.A.115.1.3	g483.t1	Channels and pores (TC 1)	119.013	SDR family NAD(P)-dependent oxidoreductase [Allonocardiopsis opalescens]	1.11e-31	90.73%
gnl|TC-DB|WP_106247303.1|1.A.115.1.3	g665.t1	Channels and pores (TC 1)	76.6406	SDR family NAD(P)-dependent oxidoreductase [Allonocardiopsis opalescens]	4.75e-16	51.45%
gnl|TC-DB|WP_106247303.1|1.A.115.1.3	g1072.t1	Channels and pores (TC 1)	49.6766	SDR family NAD(P)-dependent oxidoreductase [Allonocardiopsis opalescens]	6.58e-07	61.36%
gnl|TC-DB|WP_106247303.1|1.A.115.1.3	g1143.t1	Channels and pores (TC 1)	87.4261	SDR family NAD(P)-dependent oxidoreductase [Allonocardiopsis opalescens]	1.69e-20	77.51%
gnl|TC-DB|WP_106247303.1|1.A.115.1.3	g3187.t1	Channels and pores (TC 1)	82.8037	SDR family NAD(P)-dependent oxidoreductase [Allonocardiopsis opalescens]	7.86e-19	72.44%
gnl|TC-DB|WP_106247303.1|1.A.115.1.3	g3934.t1	Channels and pores (TC 1)	140.969	SDR family NAD(P)-dependent oxidoreductase [Allonocardiopsis opalescens]	3.66e-40	90.00%
gnl|TC-DB|WP_106247303.1|1.A.115.1.3	g5533.t1	Channels and pores (TC 1)	133.265	SDR family NAD(P)-dependent oxidoreductase [Allonocardiopsis opalescens]	1.98e-36	81.42%
gnl|TC-DB|WP_106247303.1|1.A.115.1.3	g6276.t1	Channels and pores (TC 1)	55.0694	SDR family NAD(P)-dependent oxidoreductase [Allonocardiopsis opalescens]	6.33e-08	11.50%
gnl|TC-DB|WP_106247303.1|1.A.115.1.3	g7246.t1	Channels and pores (TC 1)	188.348	SDR family NAD(P)-dependent oxidoreductase [Allonocardiopsis opalescens]	1.52e-58	97.91%
gnl|TC-DB|WP_106247303.1|1.A.115.1.3	g7440.t1	Channels and pores (TC 1)	54.6842	SDR family NAD(P)-dependent oxidoreductase [Allonocardiopsis opalescens]	5.10e-08	22.83%
gnl|TC-DB|WP_106247303.1|1.A.115.1.3	g8025.t1	Channels and pores (TC 1)	59.6918	SDR family NAD(P)-dependent oxidoreductase [Allonocardiopsis opalescens]	1.61e-10	74.37%
gnl|TC-DB|WP_106247303.1|1.A.115.1.3	g8063.t1	Channels and pores (TC 1)	62.7734	SDR family NAD(P)-dependent oxidoreductase [Allonocardiopsis opalescens]	2.23e-11	55.78%
gnl|TC-DB|WP_106247303.1|1.A.115.1.3	g8266.t1	Channels and pores (TC 1)	125.946	SDR family NAD(P)-dependent oxidoreductase [Allonocardiopsis opalescens]	5.73e-32	29.82%
gnl|TC-DB|WP_106247303.1|1.A.115.1.3	g9187.t1	Channels and pores (TC 1)	46.2098	SDR family NAD(P)-dependent oxidoreductase [Allonocardiopsis opalescens]	7.89e-06	69.52%
gnl|TC-DB|WP_106247303.1|1.A.115.1.3	g9325.t1	Channels and pores (TC 1)	50.0618	SDR family NAD(P)-dependent oxidoreductase [Allonocardiopsis opalescens]	1.10e-06	39.60%
gnl|TC-DB|WP_106247303.1|1.A.115.1.3	g9347.t1	Channels and pores (TC 1)	139.813	SDR family NAD(P)-dependent oxidoreductase [Allonocardiopsis opalescens]	1.30e-39	92.67%
gnl|TC-DB|WP_106247303.1|1.A.115.1.3	g9678.t1	Channels and pores (TC 1)	53.5286	SDR family NAD(P)-dependent oxidoreductase [Allonocardiopsis opalescens]	1.73e-08	80.00%
gnl|TC-DB|WP_106247303.1|1.A.115.1.3	g9788.t1	Channels and pores (TC 1)	108.997	SDR family NAD(P)-dependent oxidoreductase [Allonocardiopsis opalescens]	2.45e-27	54.19%
gnl|TC-DB|WP_106247303.1|1.A.115.1.3	g9830.t1	Channels and pores (TC 1)	50.0618	SDR family NAD(P)-dependent oxidoreductase [Allonocardiopsis opalescens]	3.99e-07	61.92%
gnl|TC-DB|WP_106247303.1|1.A.115.1.3	g10232.t1	Channels and pores (TC 1)	79.7221	SDR family NAD(P)-dependent oxidoreductase [Allonocardiopsis opalescens]	3.83e-17	52.06%
gnl|TC-DB|WP_106247303.1|1.A.115.1.3	g10280.t1	Channels and pores (TC 1)	149.058	SDR family NAD(P)-dependent oxidoreductase [Allonocardiopsis opalescens]	3.80e-43	90.55%
gnl|TC-DB|WP_106247303.1|1.A.115.1.3	g11313.t1	Channels and pores (TC 1)	61.2326	SDR family NAD(P)-dependent oxidoreductase [Allonocardiopsis opalescens]	3.73e-11	78.46%
gnl|TC-DB|WP_106247303.1|1.A.115.1.3	g11390.t1	Channels and pores (TC 1)	175.637	SDR family NAD(P)-dependent oxidoreductase [Allonocardiopsis opalescens]	8.98e-54	90.51%
gnl|TC-DB|WP_106247303.1|1.A.115.1.3	g11617.t1	Channels and pores (TC 1)	48.1358	SDR family NAD(P)-dependent oxidoreductase [Allonocardiopsis opalescens]	1.66e-06	50.31%
gnl|TC-DB|WP_155315461|1.A.87.2.10	g4332.t1	Channels and pores (TC 1)	46.9802	serine/threonine protein kinase [Desulfosarcina alkanivorans]	8.12e-06	37.53%
gnl|TC-DB|WP_155315461|1.A.87.2.10	g10222.t1	Channels and pores (TC 1)	57.3806	serine/threonine protein kinase [Desulfosarcina alkanivorans]	4.25e-09	31.01%
gnl|TC-DB|X0KYY8|1.C.39.9.3	g1601.t1	Channels and pores (TC 1)	171.014	Uncharacterized protein OS=Fusarium oxysporum f. sp. vasinfectum 25433 GN=FOTG_17677 PE=4 SV=1	1.63e-47	66.47%
gnl|TC-DB|XP_723491.2|1.A.17.5.18	g4366.t1	Channels and pores (TC 1)	494.582	hypothetical protein CAALFM_C109430WA [Candida albicans SC5314]	1.80e-162	89.11%
gnl|TC-DB|XP_723491.2|1.A.17.5.18	g7792.t1	Channels and pores (TC 1)	295.434	hypothetical protein CAALFM_C109430WA [Candida albicans SC5314]	7.22e-85	53.64%
gnl|TC-DB|XP_001537376.1|1.B.33.3.11	g2079.t1	Channels and pores (TC 1)	1068.91	hypothetical protein HCAG_07685 [Histoplasma capsulatum NAm1]	0	98.44%
gnl|TC-DB|XP_001747976.1|1.H.3.3.2	g528.t1	Channels and pores (TC 1)	80.4925	hypothetical protein [Monosiga brevicollis MX1]	1.05e-15	26.16%
gnl|TC-DB|XP_001747976.1|1.H.3.3.2	g652.t1	Channels and pores (TC 1)	258.455	hypothetical protein [Monosiga brevicollis MX1]	6.09e-75	35.95%
gnl|TC-DB|XP_001747976.1|1.H.3.3.2	g2860.t1	Channels and pores (TC 1)	78.1814	hypothetical protein [Monosiga brevicollis MX1]	3.35e-15	32.35%
gnl|TC-DB|XP_001747976.1|1.H.3.3.2	g3075.t1	Channels and pores (TC 1)	263.462	hypothetical protein [Monosiga brevicollis MX1]	8.56e-82	83.52%
gnl|TC-DB|XP_001747976.1|1.H.3.3.2	g5278.t1	Channels and pores (TC 1)	69.707	hypothetical protein [Monosiga brevicollis MX1]	1.36e-12	32.47%
gnl|TC-DB|XP_001747976.1|1.H.3.3.2	g6563.t1	Channels and pores (TC 1)	59.6918	hypothetical protein [Monosiga brevicollis MX1]	1.94e-09	30.66%
gnl|TC-DB|XP_002384136.1|1.H.3.2.4	g11280.t1	Channels and pores (TC 1)	629.402	pH signal transduction protein PalI, putative [Aspergillus flavus NRRL3357]	0	86.08%
gnl|TC-DB|XP_016293174.1|1.W.6.4.2	g2460.t1	Channels and pores (TC 1)	86.6557	hypothetical protein PSEUBRA_SCAF18g04721 [Kalmanozyma brasiliensis GHG001]	7.68e-20	95.02%
gnl|TC-DB|XP_016293174.1|1.W.6.4.2	g3809.t1	Channels and pores (TC 1)	70.4774	hypothetical protein PSEUBRA_SCAF18g04721 [Kalmanozyma brasiliensis GHG001]	5.07e-14	91.74%
gnl|TC-DB|XP_018103475.1|1.A.51.2.2	g3556.t1	Channels and pores (TC 1)	99.7525	PREDICTED: voltage-sensitive phosphatase 2 isoform X1 [Xenopus laevis]	3.49e-22	33.94%
gnl|TC-DB|XP_018126179.1|1.W.6.4.1	g2872.t1	Channels and pores (TC 1)	52.7582	hypothetical protein VE01_09594 [Pseudogymnoascus verrucosus]	7.25e-07	11.42%
gnl|TC-DB|XP_018126179.1|1.W.6.4.1	g4712.t1	Channels and pores (TC 1)	104.375	hypothetical protein VE01_09594 [Pseudogymnoascus verrucosus]	2.64e-24	47.15%
gnl|TC-DB|XP_018126179.1|1.W.6.4.1	g6497.t1	Channels and pores (TC 1)	416.387	hypothetical protein VE01_09594 [Pseudogymnoascus verrucosus]	6.89e-142	99.69%
gnl|TC-DB|XP_018126179.1|1.W.6.4.1	g8876.t1	Channels and pores (TC 1)	571.622	hypothetical protein VE01_09594 [Pseudogymnoascus verrucosus]	0	90.91%
gnl|TC-DB|XP_022797903.1|1.A.84.2.3	g9607.t1	Channels and pores (TC 1)	50.0618	uncharacterized protein LOC111336132 [Stylophora pistillata]	3.55e-06	17.84%
gnl|TC-DB|YP_009915690.1|1.A.120.1.1	g5688.t1	Channels and pores (TC 1)	47.7506	nsp3 [Murine hepatitis virus]	6.55e-06	36.00%
gnl|TC-DB|1002048004|2.A.4.5.2	g2308.t1	Major facilitator superfamily (TC 2)	244.588	CDF zinc transporter 2 [Russula atropurpurea]	2.11e-77	90.56%
gnl|TC-DB|1002048004|2.A.4.5.2	g3444.t1	Major facilitator superfamily (TC 2)	330.872	CDF zinc transporter 2 [Russula atropurpurea]	4.56e-110	88.11%
gnl|TC-DB|1002048004|2.A.4.5.2	g6032.t1	Major facilitator superfamily (TC 2)	333.954	CDF zinc transporter 2 [Russula atropurpurea]	2.35e-112	98.94%
gnl|TC-DB|1002048004|2.A.4.5.2	g8022.t1	Major facilitator superfamily (TC 2)	243.047	CDF zinc transporter 2 [Russula atropurpurea]	1.57e-76	80.84%
gnl|TC-DB|A0ST42|2.A.1.2.79	g1761.t1	Major facilitator superfamily (TC 2)	119.783	MFS transporter OS=Cercospora nicotianae GN=CTB4 PE=4 SV=1	4.46e-31	75.85%
gnl|TC-DB|A0ST42|2.A.1.2.79	g8587.t1	Major facilitator superfamily (TC 2)	436.802	MFS transporter OS=Cercospora nicotianae GN=CTB4 PE=4 SV=1	6.65e-149	87.50%
gnl|TC-DB|A0ST42|2.A.1.2.79	g11066.t1	Major facilitator superfamily (TC 2)	363.614	MFS transporter OS=Cercospora nicotianae GN=CTB4 PE=4 SV=1	7.55e-112	29.40%
gnl|TC-DB|A0ST42|2.A.1.2.79	g11556.t1	Major facilitator superfamily (TC 2)	424.476	MFS transporter OS=Cercospora nicotianae GN=CTB4 PE=4 SV=1	1.34e-144	94.85%
gnl|TC-DB|A1L1W9|2.A.1.13.26	g8942.t1	Major facilitator superfamily (TC 2)	83.9593	Monocarboxylate transporter 10 OS=Danio rerio GN=slc16a10 PE=2 SV=1	1.63e-17	89.46%
gnl|TC-DB|A1Z264|2.A.1.1.69	g3951.t1	Major facilitator superfamily (TC 2)	291.197	Sugar/H+ symporter OS=Galdieria sulphuraria GN=SPT1 PE=2 SV=1	1.19e-90	75.95%
gnl|TC-DB|A1Z264|2.A.1.1.69	g5185.t1	Major facilitator superfamily (TC 2)	252.677	Sugar/H+ symporter OS=Galdieria sulphuraria GN=SPT1 PE=2 SV=1	3.85e-76	78.59%
gnl|TC-DB|A1Z264|2.A.1.1.69	g6071.t1	Major facilitator superfamily (TC 2)	112.464	Sugar/H+ symporter OS=Galdieria sulphuraria GN=SPT1 PE=2 SV=1	1.46e-25	27.61%
gnl|TC-DB|A1Z264|2.A.1.1.69	g8194.t1	Major facilitator superfamily (TC 2)	310.842	Sugar/H+ symporter OS=Galdieria sulphuraria GN=SPT1 PE=2 SV=1	1.94e-98	78.73%
gnl|TC-DB|A1Z264|2.A.1.1.69	g9036.t1	Major facilitator superfamily (TC 2)	298.901	Sugar/H+ symporter OS=Galdieria sulphuraria GN=SPT1 PE=2 SV=1	1.28e-93	76.46%
gnl|TC-DB|A2QDX9|2.A.7.9.20	g1469.t1	Major facilitator superfamily (TC 2)	433.335	Aspergillus niger contig An02c0270, genomic contig OS=Aspergillus niger (strain CBS 513.88 / FGSC A1513) GN=An02g08670 PE=4 SV=1	9.46e-152	94.95%
gnl|TC-DB|A2QDX9|2.A.7.9.20	g2680.t1	Major facilitator superfamily (TC 2)	694.501	Aspergillus niger contig An02c0270, genomic contig OS=Aspergillus niger (strain CBS 513.88 / FGSC A1513) GN=An02g08670 PE=4 SV=1	0	99.50%
gnl|TC-DB|A2QDX9|2.A.7.9.20	g5029.t1	Major facilitator superfamily (TC 2)	307.76	Aspergillus niger contig An02c0270, genomic contig OS=Aspergillus niger (strain CBS 513.88 / FGSC A1513) GN=An02g08670 PE=4 SV=1	2.53e-98	45.51%
gnl|TC-DB|A2QTF4|2.A.1.2.48	g11393.t1	Major facilitator superfamily (TC 2)	254.988	Putative uncharacterized protein An09g01910 OS=Aspergillus niger (strain CBS 513.88 / FGSC A1513) GN=An09g01910 PE=4 SV=1	1.56e-80	96.98%
gnl|TC-DB|A2R0P0|2.A.1.1.140	g1493.t1	Major facilitator superfamily (TC 2)	897.501	Aspergillus niger contig An12c0330, genomic contig OS=Aspergillus niger (strain CBS 513.88 / FGSC A1513) OX=425011 GN=An12g09270 PE=3 SV=1	0	97.17%
gnl|TC-DB|A2R3H2|2.A.1.1.119	g248.t1	Major facilitator superfamily (TC 2)	393.66	Putative uncharacterized protein An14g04280 OS=Aspergillus niger (strain CBS 513.88 / FGSC A1513) GN=An14g04280 PE=3 SV=1	6.05e-133	99.79%
gnl|TC-DB|A2R3H2|2.A.1.1.119	g1273.t1	Major facilitator superfamily (TC 2)	196.823	Putative uncharacterized protein An14g04280 OS=Aspergillus niger (strain CBS 513.88 / FGSC A1513) GN=An14g04280 PE=3 SV=1	8.98e-57	100.00%
gnl|TC-DB|A2R3H2|2.A.1.1.119	g2729.t1	Major facilitator superfamily (TC 2)	217.624	Putative uncharacterized protein An14g04280 OS=Aspergillus niger (strain CBS 513.88 / FGSC A1513) GN=An14g04280 PE=3 SV=1	1.22e-64	98.19%
gnl|TC-DB|A2R3H2|2.A.1.1.119	g2956.t1	Major facilitator superfamily (TC 2)	303.523	Putative uncharacterized protein An14g04280 OS=Aspergillus niger (strain CBS 513.88 / FGSC A1513) GN=An14g04280 PE=3 SV=1	7.94e-97	92.14%
gnl|TC-DB|A2R3H2|2.A.1.1.119	g2985.t1	Major facilitator superfamily (TC 2)	212.616	Putative uncharacterized protein An14g04280 OS=Aspergillus niger (strain CBS 513.88 / FGSC A1513) GN=An14g04280 PE=3 SV=1	1.66e-62	97.30%
gnl|TC-DB|A2R3H2|2.A.1.1.119	g3658.t1	Major facilitator superfamily (TC 2)	801.201	Putative uncharacterized protein An14g04280 OS=Aspergillus niger (strain CBS 513.88 / FGSC A1513) GN=An14g04280 PE=3 SV=1	0	99.81%
gnl|TC-DB|A2R3H2|2.A.1.1.119	g4308.t1	Major facilitator superfamily (TC 2)	160.229	Putative uncharacterized protein An14g04280 OS=Aspergillus niger (strain CBS 513.88 / FGSC A1513) GN=An14g04280 PE=3 SV=1	1.37e-41	43.52%
gnl|TC-DB|A2R3H2|2.A.1.1.119	g5871.t1	Major facilitator superfamily (TC 2)	187.193	Putative uncharacterized protein An14g04280 OS=Aspergillus niger (strain CBS 513.88 / FGSC A1513) GN=An14g04280 PE=3 SV=1	7.48e-53	95.07%
gnl|TC-DB|A2R3H2|2.A.1.1.119	g6132.t1	Major facilitator superfamily (TC 2)	195.282	Putative uncharacterized protein An14g04280 OS=Aspergillus niger (strain CBS 513.88 / FGSC A1513) GN=An14g04280 PE=3 SV=1	3.94e-56	91.72%
gnl|TC-DB|A2R3H2|2.A.1.1.119	g7012.t1	Major facilitator superfamily (TC 2)	404.445	Putative uncharacterized protein An14g04280 OS=Aspergillus niger (strain CBS 513.88 / FGSC A1513) GN=An14g04280 PE=3 SV=1	8.52e-137	93.31%
gnl|TC-DB|A2R3H2|2.A.1.1.119	g7373.t1	Major facilitator superfamily (TC 2)	358.992	Putative uncharacterized protein An14g04280 OS=Aspergillus niger (strain CBS 513.88 / FGSC A1513) GN=An14g04280 PE=3 SV=1	1.29e-118	94.92%
gnl|TC-DB|A2R3H2|2.A.1.1.119	g9918.t1	Major facilitator superfamily (TC 2)	219.55	Putative uncharacterized protein An14g04280 OS=Aspergillus niger (strain CBS 513.88 / FGSC A1513) GN=An14g04280 PE=3 SV=1	2.62e-65	96.63%
gnl|TC-DB|A3M0N3|2.A.1.1.68	g6144.t1	Major facilitator superfamily (TC 2)	538.11	Glucose transporter/sensor OS=Pichia stipitis GN=RGT2 PE=4 SV=1	0	95.68%
gnl|TC-DB|A3R044|2.A.16.4.2	g11127.t1	Major facilitator superfamily (TC 2)	97.0561	Sulphite efflux pump protein OS=Arthroderma benhamiae PE=2 SV=1	1.72e-22	72.63%
gnl|TC-DB|A4ZGP3|2.A.1.3.73	g153.t1	Major facilitator superfamily (TC 2)	352.829	Major facilitator superfamily transporter OS=Zymoseptoria tritici GN=Mfs1 PE=4 SV=1	7.59e-115	94.53%
gnl|TC-DB|A4ZGP3|2.A.1.3.73	g164.t1	Major facilitator superfamily (TC 2)	266.159	Major facilitator superfamily transporter OS=Zymoseptoria tritici GN=Mfs1 PE=4 SV=1	8.88e-82	92.57%
gnl|TC-DB|A4ZGP3|2.A.1.3.73	g319.t1	Major facilitator superfamily (TC 2)	216.083	Major facilitator superfamily transporter OS=Zymoseptoria tritici GN=Mfs1 PE=4 SV=1	1.49e-62	91.72%
gnl|TC-DB|A4ZGP3|2.A.1.3.73	g487.t1	Major facilitator superfamily (TC 2)	219.164	Major facilitator superfamily transporter OS=Zymoseptoria tritici GN=Mfs1 PE=4 SV=1	5.56e-64	99.47%
gnl|TC-DB|A4ZGP3|2.A.1.3.73	g804.t1	Major facilitator superfamily (TC 2)	249.21	Major facilitator superfamily transporter OS=Zymoseptoria tritici GN=Mfs1 PE=4 SV=1	1.18e-74	89.73%
gnl|TC-DB|A4ZGP3|2.A.1.3.73	g1544.t1	Major facilitator superfamily (TC 2)	578.17	Major facilitator superfamily transporter OS=Zymoseptoria tritici GN=Mfs1 PE=4 SV=1	0	96.32%
gnl|TC-DB|A4ZGP3|2.A.1.3.73	g1814.t1	Major facilitator superfamily (TC 2)	211.846	Major facilitator superfamily transporter OS=Zymoseptoria tritici GN=Mfs1 PE=4 SV=1	6.96e-61	95.96%
gnl|TC-DB|A4ZGP3|2.A.1.3.73	g2155.t1	Major facilitator superfamily (TC 2)	238.81	Major facilitator superfamily transporter OS=Zymoseptoria tritici GN=Mfs1 PE=4 SV=1	2.81e-71	92.61%
gnl|TC-DB|A4ZGP3|2.A.1.3.73	g2940.t1	Major facilitator superfamily (TC 2)	113.235	Major facilitator superfamily transporter OS=Zymoseptoria tritici GN=Mfs1 PE=4 SV=1	1.30e-29	85.95%
gnl|TC-DB|A4ZGP3|2.A.1.3.73	g3343.t1	Major facilitator superfamily (TC 2)	179.104	Major facilitator superfamily transporter OS=Zymoseptoria tritici GN=Mfs1 PE=4 SV=1	1.77e-49	92.76%
gnl|TC-DB|A4ZGP3|2.A.1.3.73	g3668.t1	Major facilitator superfamily (TC 2)	111.694	Major facilitator superfamily transporter OS=Zymoseptoria tritici GN=Mfs1 PE=4 SV=1	6.16e-26	52.67%
gnl|TC-DB|A4ZGP3|2.A.1.3.73	g3677.t1	Major facilitator superfamily (TC 2)	481.871	Major facilitator superfamily transporter OS=Zymoseptoria tritici GN=Mfs1 PE=4 SV=1	7.49e-161	59.98%
gnl|TC-DB|A4ZGP3|2.A.1.3.73	g3765.t1	Major facilitator superfamily (TC 2)	184.111	Major facilitator superfamily transporter OS=Zymoseptoria tritici GN=Mfs1 PE=4 SV=1	5.09e-51	94.14%
gnl|TC-DB|A4ZGP3|2.A.1.3.73	g4531.t1	Major facilitator superfamily (TC 2)	491.5	Major facilitator superfamily transporter OS=Zymoseptoria tritici GN=Mfs1 PE=4 SV=1	1.20e-165	69.35%
gnl|TC-DB|A4ZGP3|2.A.1.3.73	g4940.t1	Major facilitator superfamily (TC 2)	220.32	Major facilitator superfamily transporter OS=Zymoseptoria tritici GN=Mfs1 PE=4 SV=1	3.96e-63	70.94%
gnl|TC-DB|A4ZGP3|2.A.1.3.73	g5676.t1	Major facilitator superfamily (TC 2)	565.459	Major facilitator superfamily transporter OS=Zymoseptoria tritici GN=Mfs1 PE=4 SV=1	0	96.24%
gnl|TC-DB|A4ZGP3|2.A.1.3.73	g5981.t1	Major facilitator superfamily (TC 2)	242.276	Major facilitator superfamily transporter OS=Zymoseptoria tritici GN=Mfs1 PE=4 SV=1	2.14e-69	54.39%
gnl|TC-DB|A4ZGP3|2.A.1.3.73	g6296.t1	Major facilitator superfamily (TC 2)	153.68	Major facilitator superfamily transporter OS=Zymoseptoria tritici GN=Mfs1 PE=4 SV=1	5.35e-42	41.24%
gnl|TC-DB|A4ZGP3|2.A.1.3.73	g7104.t1	Major facilitator superfamily (TC 2)	511.531	Major facilitator superfamily transporter OS=Zymoseptoria tritici GN=Mfs1 PE=4 SV=1	6.38e-177	91.28%
gnl|TC-DB|A4ZGP3|2.A.1.3.73	g8782.t1	Major facilitator superfamily (TC 2)	439.499	Major facilitator superfamily transporter OS=Zymoseptoria tritici GN=Mfs1 PE=4 SV=1	8.11e-149	96.15%
gnl|TC-DB|A4ZGP3|2.A.1.3.73	g10065.t1	Major facilitator superfamily (TC 2)	179.874	Major facilitator superfamily transporter OS=Zymoseptoria tritici GN=Mfs1 PE=4 SV=1	1.77e-47	31.66%
gnl|TC-DB|A4ZGP3|2.A.1.3.73	g11047.t1	Major facilitator superfamily (TC 2)	247.669	Major facilitator superfamily transporter OS=Zymoseptoria tritici GN=Mfs1 PE=4 SV=1	1.26e-74	94.37%
gnl|TC-DB|A4ZGP3|2.A.1.3.73	g11249.t1	Major facilitator superfamily (TC 2)	249.21	Major facilitator superfamily transporter OS=Zymoseptoria tritici GN=Mfs1 PE=4 SV=1	2.83e-75	82.73%
gnl|TC-DB|A4ZGP3|2.A.1.3.73	g11278.t1	Major facilitator superfamily (TC 2)	366.311	Major facilitator superfamily transporter OS=Zymoseptoria tritici GN=Mfs1 PE=4 SV=1	1.73e-122	99.51%
gnl|TC-DB|A4ZGP3|2.A.1.3.73	g11444.t1	Major facilitator superfamily (TC 2)	243.047	Major facilitator superfamily transporter OS=Zymoseptoria tritici GN=Mfs1 PE=4 SV=1	1.53e-70	38.02%
gnl|TC-DB|A5LGM7|2.A.1.1.129	g3374.t1	Major facilitator superfamily (TC 2)	48.9062	Facilitated trehalose transporter Tret1 OS=Polypedilum vanderplanki GN=Tret1 PE=1 SV=1	4.94e-07	39.02%
gnl|TC-DB|A7LKG1|2.A.49.1.2	g3644.t1	Major facilitator superfamily (TC 2)	1022.69	CLC voltage-gated chloride channel - Fusarium oxysporum f. sp. lycopersici.	0	100.00%
gnl|TC-DB|A8N031|2.A.1.9.10	g8009.t1	Major facilitator superfamily (TC 2)	156.762	Phosphate transporter OS=Piriformospora indica PE=1 SV=1	3.50e-41	67.02%
gnl|TC-DB|ACN16139|2.C.1.2.5	g9137.t1	Major facilitator superfamily (TC 2)	49.2914	AglW [Desulfobacterium autotrophicum HRM2]	3.43e-06	18.39%
gnl|TC-DB|ACV04919|2.A.1.1.141	g997.t1	Major facilitator superfamily (TC 2)	62.7734	lactose permease [Aspergillus nidulans]	3.70e-12	72.73%
gnl|TC-DB|ADN97076.1|2.A.1.2.114	g2925.t1	Major facilitator superfamily (TC 2)	105.145	MFS transporter [Penicillium digitatum]	4.48e-24	51.13%
gnl|TC-DB|ADN97076.1|2.A.1.2.114	g3596.t1	Major facilitator superfamily (TC 2)	132.88	MFS transporter [Penicillium digitatum]	2.31e-35	76.36%
gnl|TC-DB|ADN97076.1|2.A.1.2.114	g5024.t1	Major facilitator superfamily (TC 2)	949.888	MFS transporter [Penicillium digitatum]	0	98.88%
gnl|TC-DB|ADN97076.1|2.A.1.2.114	g7161.t1	Major facilitator superfamily (TC 2)	93.9745	MFS transporter [Penicillium digitatum]	2.81e-20	42.59%
gnl|TC-DB|ADN97076.1|2.A.1.2.114	g8130.t1	Major facilitator superfamily (TC 2)	121.709	MFS transporter [Penicillium digitatum]	2.62e-29	39.31%
gnl|TC-DB|AIU34725.1|2.A.1.1.131	g2244.t1	Major facilitator superfamily (TC 2)	209.92	myo-inositol transporter 1, partial [Pneumocystis carinii]	8.82e-62	89.46%
gnl|TC-DB|AKU75155.2|2.A.1.1.137	g8883.t1	Major facilitator superfamily (TC 2)	358.992	glycerol symporter [Wickerhamomyces anomalus]	1.04e-115	74.65%
gnl|TC-DB|B0SM05|2.A.25.1.6	g2340.t1	Major facilitator superfamily (TC 2)	59.3066	Bifunctional protein: Sodium:alanine symporter/Phosphatidylserine decarboxylase proenzyme putative membrane protein OS=Leptospira biflexa serovar Patoc (strain Patoc 1 / ATCC 23582 / Paris) GN=LEPBI_I2554 PE=3 SV=1	2.39e-09	51.79%
gnl|TC-DB|B0SM05|2.A.25.1.6	g2342.t1	Major facilitator superfamily (TC 2)	65.4698	Bifunctional protein: Sodium:alanine symporter/Phosphatidylserine decarboxylase proenzyme putative membrane protein OS=Leptospira biflexa serovar Patoc (strain Patoc 1 / ATCC 23582 / Paris) GN=LEPBI_I2554 PE=3 SV=1	6.06e-11	29.71%
gnl|TC-DB|B0SM05|2.A.25.1.6	g4268.t1	Major facilitator superfamily (TC 2)	84.7297	Bifunctional protein: Sodium:alanine symporter/Phosphatidylserine decarboxylase proenzyme putative membrane protein OS=Leptospira biflexa serovar Patoc (strain Patoc 1 / ATCC 23582 / Paris) GN=LEPBI_I2554 PE=3 SV=1	3.05e-17	20.55%
gnl|TC-DB|B0SM05|2.A.25.1.6	g5715.t1	Major facilitator superfamily (TC 2)	101.293	Bifunctional protein: Sodium:alanine symporter/Phosphatidylserine decarboxylase proenzyme putative membrane protein OS=Leptospira biflexa serovar Patoc (strain Patoc 1 / ATCC 23582 / Paris) GN=LEPBI_I2554 PE=3 SV=1	8.45e-22	21.91%
gnl|TC-DB|B0SM05|2.A.25.1.6	g7584.t1	Major facilitator superfamily (TC 2)	51.6026	Bifunctional protein: Sodium:alanine symporter/Phosphatidylserine decarboxylase proenzyme putative membrane protein OS=Leptospira biflexa serovar Patoc (strain Patoc 1 / ATCC 23582 / Paris) GN=LEPBI_I2554 PE=3 SV=1	2.42e-07	59.10%
gnl|TC-DB|B0WGJ0|2.A.90.3.2	g7541.t1	Major facilitator superfamily (TC 2)	170.244	Synaptic glycoprotein SC2 OS=Culex quinquefasciatus GN=CpipJ_CPIJ005584 PE=4 SV=1	4.40e-51	84.57%
gnl|TC-DB|B1PXD0|2.A.39.2.4	g259.t1	Major facilitator superfamily (TC 2)	266.544	Cytosine-purine permease OS=Emericella nidulans GN=fcyB PE=2 SV=1	2.80e-83	99.61%
gnl|TC-DB|B1PXD0|2.A.39.2.4	g7401.t1	Major facilitator superfamily (TC 2)	235.343	Cytosine-purine permease OS=Emericella nidulans GN=fcyB PE=2 SV=1	2.62e-71	93.16%
gnl|TC-DB|B1PXD0|2.A.39.2.4	g7684.t1	Major facilitator superfamily (TC 2)	248.44	Cytosine-purine permease OS=Emericella nidulans GN=fcyB PE=2 SV=1	3.00e-76	98.62%
gnl|TC-DB|B1PXD0|2.A.39.2.4	g8446.t1	Major facilitator superfamily (TC 2)	812.372	Cytosine-purine permease OS=Emericella nidulans GN=fcyB PE=2 SV=1	0	98.65%
gnl|TC-DB|B2WDS4|2.A.106.2.5	g5087.t1	Major facilitator superfamily (TC 2)	453.751	Transmembrane protein PFT27 OS=Pyrenophora tritici-repentis (strain Pt-1C-BFP) GN=PTRG_08297 PE=4 SV=1	7.15e-156	88.46%
gnl|TC-DB|B6H9Q3|2.A.1.2.85	g3358.t1	Major facilitator superfamily (TC 2)	943.34	Pc16g11960 protein OS=Penicillium chrysogenum (strain ATCC 28089 / DSM 1075 / Wisconsin 54-1255) GN=Pc16g11960 PE=4 SV=1	0	100.00%
gnl|TC-DB|B6H9Q3|2.A.1.2.85	g9196.t1	Major facilitator superfamily (TC 2)	264.233	Pc16g11960 protein OS=Penicillium chrysogenum (strain ATCC 28089 / DSM 1075 / Wisconsin 54-1255) GN=Pc16g11960 PE=4 SV=1	6.74e-82	92.60%
gnl|TC-DB|B6HIC2|2.A.1.2.78	g314.t1	Major facilitator superfamily (TC 2)	200.675	Pc21g01300 protein OS=Penicillium chrysogenum (strain ATCC 28089 / DSM 1075 / Wisconsin 54-1255) GN=Pc21g01300 PE=4 SV=1	2.11e-58	96.11%
gnl|TC-DB|B6HIC2|2.A.1.2.78	g1023.t1	Major facilitator superfamily (TC 2)	210.69	Pc21g01300 protein OS=Penicillium chrysogenum (strain ATCC 28089 / DSM 1075 / Wisconsin 54-1255) GN=Pc21g01300 PE=4 SV=1	2.63e-61	83.42%
gnl|TC-DB|B6HIC2|2.A.1.2.78	g1093.t1	Major facilitator superfamily (TC 2)	872.078	Pc21g01300 protein OS=Penicillium chrysogenum (strain ATCC 28089 / DSM 1075 / Wisconsin 54-1255) GN=Pc21g01300 PE=4 SV=1	0	100.00%
gnl|TC-DB|B6HIC2|2.A.1.2.78	g3460.t1	Major facilitator superfamily (TC 2)	184.111	Pc21g01300 protein OS=Penicillium chrysogenum (strain ATCC 28089 / DSM 1075 / Wisconsin 54-1255) GN=Pc21g01300 PE=4 SV=1	3.26e-51	79.37%
gnl|TC-DB|B6HIC2|2.A.1.2.78	g4384.t1	Major facilitator superfamily (TC 2)	208.764	Pc21g01300 protein OS=Penicillium chrysogenum (strain ATCC 28089 / DSM 1075 / Wisconsin 54-1255) GN=Pc21g01300 PE=4 SV=1	1.40e-60	84.15%
gnl|TC-DB|B6HIC2|2.A.1.2.78	g5353.t1	Major facilitator superfamily (TC 2)	73.1738	Pc21g01300 protein OS=Penicillium chrysogenum (strain ATCC 28089 / DSM 1075 / Wisconsin 54-1255) GN=Pc21g01300 PE=4 SV=1	5.75e-15	35.68%
gnl|TC-DB|B6HIC2|2.A.1.2.78	g7160.t1	Major facilitator superfamily (TC 2)	344.354	Pc21g01300 protein OS=Penicillium chrysogenum (strain ATCC 28089 / DSM 1075 / Wisconsin 54-1255) GN=Pc21g01300 PE=4 SV=1	1.31e-112	90.63%
gnl|TC-DB|B6HIC2|2.A.1.2.78	g7778.t1	Major facilitator superfamily (TC 2)	302.368	Pc21g01300 protein OS=Penicillium chrysogenum (strain ATCC 28089 / DSM 1075 / Wisconsin 54-1255) GN=Pc21g01300 PE=4 SV=1	1.54e-96	99.81%
gnl|TC-DB|B6HIC2|2.A.1.2.78	g9385.t1	Major facilitator superfamily (TC 2)	840.877	Pc21g01300 protein OS=Penicillium chrysogenum (strain ATCC 28089 / DSM 1075 / Wisconsin 54-1255) GN=Pc21g01300 PE=4 SV=1	0	98.30%
gnl|TC-DB|B6HIC2|2.A.1.2.78	g10943.t1	Major facilitator superfamily (TC 2)	201.83	Pc21g01300 protein OS=Penicillium chrysogenum (strain ATCC 28089 / DSM 1075 / Wisconsin 54-1255) GN=Pc21g01300 PE=4 SV=1	3.26e-58	85.61%
gnl|TC-DB|B6HIC2|2.A.1.2.78	g10988.t1	Major facilitator superfamily (TC 2)	295.434	Pc21g01300 protein OS=Penicillium chrysogenum (strain ATCC 28089 / DSM 1075 / Wisconsin 54-1255) GN=Pc21g01300 PE=4 SV=1	1.03e-93	87.93%
gnl|TC-DB|B6HIC2|2.A.1.2.78	g11589.t1	Major facilitator superfamily (TC 2)	191.045	Pc21g01300 protein OS=Penicillium chrysogenum (strain ATCC 28089 / DSM 1075 / Wisconsin 54-1255) GN=Pc21g01300 PE=4 SV=1	9.67e-53	61.26%
gnl|TC-DB|B6HN82|2.A.1.2.86	g421.t1	Major facilitator superfamily (TC 2)	148.673	Pc21g09220 protein OS=Penicillium chrysogenum (strain ATCC 28089 / DSM 1075 / Wisconsin 54-1255) GN=Pc21g09220 PE=4 SV=1	1.94e-40	48.90%
gnl|TC-DB|B6HN82|2.A.1.2.86	g1327.t1	Major facilitator superfamily (TC 2)	310.457	Pc21g09220 protein OS=Penicillium chrysogenum (strain ATCC 28089 / DSM 1075 / Wisconsin 54-1255) GN=Pc21g09220 PE=4 SV=1	1.30e-100	93.28%
gnl|TC-DB|B6HN82|2.A.1.2.86	g2200.t1	Major facilitator superfamily (TC 2)	340.502	Pc21g09220 protein OS=Penicillium chrysogenum (strain ATCC 28089 / DSM 1075 / Wisconsin 54-1255) GN=Pc21g09220 PE=4 SV=1	3.87e-112	95.04%
gnl|TC-DB|B6HN82|2.A.1.2.86	g2357.t1	Major facilitator superfamily (TC 2)	85.1149	Pc21g09220 protein OS=Penicillium chrysogenum (strain ATCC 28089 / DSM 1075 / Wisconsin 54-1255) GN=Pc21g09220 PE=4 SV=1	3.66e-20	61.59%
gnl|TC-DB|B6HN82|2.A.1.2.86	g2388.t1	Major facilitator superfamily (TC 2)	382.874	Pc21g09220 protein OS=Penicillium chrysogenum (strain ATCC 28089 / DSM 1075 / Wisconsin 54-1255) GN=Pc21g09220 PE=4 SV=1	2.88e-122	45.35%
gnl|TC-DB|B6HN82|2.A.1.2.86	g2674.t1	Major facilitator superfamily (TC 2)	192.971	Pc21g09220 protein OS=Penicillium chrysogenum (strain ATCC 28089 / DSM 1075 / Wisconsin 54-1255) GN=Pc21g09220 PE=4 SV=1	3.95e-54	69.51%
gnl|TC-DB|B6HN82|2.A.1.2.86	g2855.t1	Major facilitator superfamily (TC 2)	88.5817	Pc21g09220 protein OS=Penicillium chrysogenum (strain ATCC 28089 / DSM 1075 / Wisconsin 54-1255) GN=Pc21g09220 PE=4 SV=1	1.12e-18	93.57%
gnl|TC-DB|B6HN82|2.A.1.2.86	g3044.t1	Major facilitator superfamily (TC 2)	125.946	Pc21g09220 protein OS=Penicillium chrysogenum (strain ATCC 28089 / DSM 1075 / Wisconsin 54-1255) GN=Pc21g09220 PE=4 SV=1	1.57e-31	92.26%
gnl|TC-DB|B6HN82|2.A.1.2.86	g3350.t1	Major facilitator superfamily (TC 2)	191.43	Pc21g09220 protein OS=Penicillium chrysogenum (strain ATCC 28089 / DSM 1075 / Wisconsin 54-1255) GN=Pc21g09220 PE=4 SV=1	4.78e-55	96.23%
gnl|TC-DB|B6HN82|2.A.1.2.86	g3586.t1	Major facilitator superfamily (TC 2)	457.603	Pc21g09220 protein OS=Penicillium chrysogenum (strain ATCC 28089 / DSM 1075 / Wisconsin 54-1255) GN=Pc21g09220 PE=4 SV=1	1.49e-157	96.50%
gnl|TC-DB|B6HN82|2.A.1.2.86	g3592.t1	Major facilitator superfamily (TC 2)	369.007	Pc21g09220 protein OS=Penicillium chrysogenum (strain ATCC 28089 / DSM 1075 / Wisconsin 54-1255) GN=Pc21g09220 PE=4 SV=1	1.29e-121	76.35%
gnl|TC-DB|B6HN82|2.A.1.2.86	g3595.t1	Major facilitator superfamily (TC 2)	67.3958	Pc21g09220 protein OS=Penicillium chrysogenum (strain ATCC 28089 / DSM 1075 / Wisconsin 54-1255) GN=Pc21g09220 PE=4 SV=1	4.21e-12	40.34%
gnl|TC-DB|B6HN82|2.A.1.2.86	g4207.t1	Major facilitator superfamily (TC 2)	264.233	Pc21g09220 protein OS=Penicillium chrysogenum (strain ATCC 28089 / DSM 1075 / Wisconsin 54-1255) GN=Pc21g09220 PE=4 SV=1	1.58e-82	97.58%
gnl|TC-DB|B6HN82|2.A.1.2.86	g4390.t1	Major facilitator superfamily (TC 2)	219.55	Pc21g09220 protein OS=Penicillium chrysogenum (strain ATCC 28089 / DSM 1075 / Wisconsin 54-1255) GN=Pc21g09220 PE=4 SV=1	2.11e-65	91.09%
gnl|TC-DB|B6HN82|2.A.1.2.86	g4508.t1	Major facilitator superfamily (TC 2)	269.626	Pc21g09220 protein OS=Penicillium chrysogenum (strain ATCC 28089 / DSM 1075 / Wisconsin 54-1255) GN=Pc21g09220 PE=4 SV=1	6.59e-85	87.55%
gnl|TC-DB|B6HN82|2.A.1.2.86	g5182.t1	Major facilitator superfamily (TC 2)	120.168	Pc21g09220 protein OS=Penicillium chrysogenum (strain ATCC 28089 / DSM 1075 / Wisconsin 54-1255) GN=Pc21g09220 PE=4 SV=1	3.14e-29	88.12%
gnl|TC-DB|B6HN82|2.A.1.2.86	g5192.t1	Major facilitator superfamily (TC 2)	332.028	Pc21g09220 protein OS=Penicillium chrysogenum (strain ATCC 28089 / DSM 1075 / Wisconsin 54-1255) GN=Pc21g09220 PE=4 SV=1	1.44e-108	97.83%
gnl|TC-DB|B6HN82|2.A.1.2.86	g5298.t1	Major facilitator superfamily (TC 2)	145.206	Pc21g09220 protein OS=Penicillium chrysogenum (strain ATCC 28089 / DSM 1075 / Wisconsin 54-1255) GN=Pc21g09220 PE=4 SV=1	4.63e-38	94.55%
gnl|TC-DB|B6HN82|2.A.1.2.86	g6575.t1	Major facilitator superfamily (TC 2)	266.929	Pc21g09220 protein OS=Penicillium chrysogenum (strain ATCC 28089 / DSM 1075 / Wisconsin 54-1255) GN=Pc21g09220 PE=4 SV=1	3.28e-84	98.88%
gnl|TC-DB|B6HN82|2.A.1.2.86	g6827.t1	Major facilitator superfamily (TC 2)	94.3597	Pc21g09220 protein OS=Penicillium chrysogenum (strain ATCC 28089 / DSM 1075 / Wisconsin 54-1255) GN=Pc21g09220 PE=4 SV=1	6.99e-21	96.25%
gnl|TC-DB|B6HN82|2.A.1.2.86	g7251.t1	Major facilitator superfamily (TC 2)	376.711	Pc21g09220 protein OS=Penicillium chrysogenum (strain ATCC 28089 / DSM 1075 / Wisconsin 54-1255) GN=Pc21g09220 PE=4 SV=1	2.88e-126	94.88%
gnl|TC-DB|B6HN82|2.A.1.2.86	g7378.t1	Major facilitator superfamily (TC 2)	333.183	Pc21g09220 protein OS=Penicillium chrysogenum (strain ATCC 28089 / DSM 1075 / Wisconsin 54-1255) GN=Pc21g09220 PE=4 SV=1	9.65e-103	35.02%
gnl|TC-DB|B6HN82|2.A.1.2.86	g8375.t1	Major facilitator superfamily (TC 2)	199.904	Pc21g09220 protein OS=Penicillium chrysogenum (strain ATCC 28089 / DSM 1075 / Wisconsin 54-1255) GN=Pc21g09220 PE=4 SV=1	5.20e-58	88.78%
gnl|TC-DB|B6HN82|2.A.1.2.86	g8729.t1	Major facilitator superfamily (TC 2)	406.371	Pc21g09220 protein OS=Penicillium chrysogenum (strain ATCC 28089 / DSM 1075 / Wisconsin 54-1255) GN=Pc21g09220 PE=4 SV=1	5.20e-129	37.28%
gnl|TC-DB|B6HN82|2.A.1.2.86	g8911.t1	Major facilitator superfamily (TC 2)	251.906	Pc21g09220 protein OS=Penicillium chrysogenum (strain ATCC 28089 / DSM 1075 / Wisconsin 54-1255) GN=Pc21g09220 PE=4 SV=1	2.90e-77	70.15%
gnl|TC-DB|B6HN82|2.A.1.2.86	g9189.t1	Major facilitator superfamily (TC 2)	125.561	Pc21g09220 protein OS=Penicillium chrysogenum (strain ATCC 28089 / DSM 1075 / Wisconsin 54-1255) GN=Pc21g09220 PE=4 SV=1	4.86e-31	88.74%
gnl|TC-DB|B6HN82|2.A.1.2.86	g9997.t1	Major facilitator superfamily (TC 2)	557.755	Pc21g09220 protein OS=Penicillium chrysogenum (strain ATCC 28089 / DSM 1075 / Wisconsin 54-1255) GN=Pc21g09220 PE=4 SV=1	0	98.61%
gnl|TC-DB|B6HN82|2.A.1.2.86	g10312.t1	Major facilitator superfamily (TC 2)	200.675	Pc21g09220 protein OS=Penicillium chrysogenum (strain ATCC 28089 / DSM 1075 / Wisconsin 54-1255) GN=Pc21g09220 PE=4 SV=1	2.87e-58	92.29%
gnl|TC-DB|B6HN82|2.A.1.2.86	g11063.t1	Major facilitator superfamily (TC 2)	266.544	Pc21g09220 protein OS=Penicillium chrysogenum (strain ATCC 28089 / DSM 1075 / Wisconsin 54-1255) GN=Pc21g09220 PE=4 SV=1	1.05e-82	91.55%
gnl|TC-DB|B6HN82|2.A.1.2.86	g11661.t1	Major facilitator superfamily (TC 2)	369.007	Pc21g09220 protein OS=Penicillium chrysogenum (strain ATCC 28089 / DSM 1075 / Wisconsin 54-1255) GN=Pc21g09220 PE=4 SV=1	4.09e-124	97.90%
gnl|TC-DB|B6Q577|2.A.1.3.68	g9195.t1	Major facilitator superfamily (TC 2)	633.639	Putative uncharacterized protein OS=Penicillium marneffei (strain ATCC 18224 / CBS 334.59 / QM 7333) GN=PMAA_032090 PE=4 SV=1	0	92.95%
gnl|TC-DB|B7FAY6|2.A.1.2.92	g6040.t1	Major facilitator superfamily (TC 2)	129.028	CefM protein OS=Acremonium chrysogenum GN=cefM PE=4 SV=1	1.86e-32	88.95%
gnl|TC-DB|B8MZ51|2.A.69.2.3	g4295.t1	Major facilitator superfamily (TC 2)	918.687	Auxin Efflux Carrier superfamily OS=Aspergillus flavus (strain ATCC 200026 / FGSC A1120 / NRRL 3357 / JCM 12722 / SRRC 167) GN=AFLA_083400 PE=4 SV=1	0	99.83%
gnl|TC-DB|B8MZ51|2.A.69.2.3	g10629.t1	Major facilitator superfamily (TC 2)	55.4546	Auxin Efflux Carrier superfamily OS=Aspergillus flavus (strain ATCC 200026 / FGSC A1120 / NRRL 3357 / JCM 12722 / SRRC 167) GN=AFLA_083400 PE=4 SV=1	2.71e-08	41.86%
gnl|TC-DB|B9WF52|2.A.5.1.15	g9807.t1	Major facilitator superfamily (TC 2)	352.058	Zinc-regulated transporter, putative OS=Candida dubliniensis (strain CD36 / ATCC MYA-646 / CBS 7987 / NCPF 3949 / NRRL Y-17841) GN=ZRT1 PE=4 SV=1	5.25e-117	89.54%
gnl|TC-DB|C4JL76|2.A.105.1.12	g8721.t1	Major facilitator superfamily (TC 2)	227.639	Putative uncharacterized protein OS=Uncinocarpus reesii (strain UAMH 1704) GN=UREG_03584 PE=4 SV=1	5.15e-77	98.85%
gnl|TC-DB|C4LT11|2.A.43.2.4	g1266.t1	Major facilitator superfamily (TC 2)	112.849	PQ loop repeat protein OS=Entamoeba histolytica GN=EHI_148410 PE=4 SV=1	3.36e-28	70.09%
gnl|TC-DB|C4LVC4|2.A.90.3.4	g3830.t1	Major facilitator superfamily (TC 2)	53.9138	Steroid 5-alpha reductase, putative OS=Entamoeba histolytica OX=5759 GN=EHI_197070 PE=4 SV=1	2.30e-08	65.08%
gnl|TC-DB|C4QVV9|2.A.1.1.125	g105.t1	Major facilitator superfamily (TC 2)	184.111	Glycerol proton symporter of the plasma membrane, subject to glucose-induced inactivation OS=Komagataella pastoris (strain GS115 / ATCC 20864) GN=PAS_chr1-1_0028 PE=3 SV=1	1.10e-51	91.93%
gnl|TC-DB|C4QVV9|2.A.1.1.125	g3416.t1	Major facilitator superfamily (TC 2)	298.516	Glycerol proton symporter of the plasma membrane, subject to glucose-induced inactivation OS=Komagataella pastoris (strain GS115 / ATCC 20864) GN=PAS_chr1-1_0028 PE=3 SV=1	2.29e-89	38.90%
gnl|TC-DB|C4QVV9|2.A.1.1.125	g6038.t1	Major facilitator superfamily (TC 2)	589.726	Glycerol proton symporter of the plasma membrane, subject to glucose-induced inactivation OS=Komagataella pastoris (strain GS115 / ATCC 20864) GN=PAS_chr1-1_0028 PE=3 SV=1	0	99.02%
gnl|TC-DB|C4QVV9|2.A.1.1.125	g11649.t1	Major facilitator superfamily (TC 2)	269.626	Glycerol proton symporter of the plasma membrane, subject to glucose-induced inactivation OS=Komagataella pastoris (strain GS115 / ATCC 20864) GN=PAS_chr1-1_0028 PE=3 SV=1	2.58e-81	48.86%
gnl|TC-DB|C4QYX5|2.A.85.3.4	g1400.t1	Major facilitator superfamily (TC 2)	519.62	Protein required for ubiquinone (Coenzyme Q) biosynthesis and for respiratory growth OS=Komagataella pastoris (strain GS115 / ATCC 20864) GN=PAS_chr1-4_0591 PE=4 SV=1	1.82e-159	45.12%
gnl|TC-DB|C4YGN0|2.A.1.75.3	g2268.t1	Major facilitator superfamily (TC 2)	101.679	Putative uncharacterized protein OS=Candida albicans (strain WO-1) GN=CAWG_03210 PE=4 SV=1	4.87e-23	43.08%
gnl|TC-DB|C4YLT7|2.A.126.1.8	g9255.t1	Major facilitator superfamily (TC 2)	99.7525	Putative uncharacterized protein OS=Candida albicans (strain WO-1) GN=CAWG_01806 PE=4 SV=1	7.77e-29	94.44%
gnl|TC-DB|C4YTQ0|2.A.79.1.10	g1766.t1	Major facilitator superfamily (TC 2)	509.605	Pheromone-regulated membrane protein 10 OS=Candida albicans (strain WO-1) GN=CAWG_05545 PE=3 SV=1	5.09e-165	56.92%
gnl|TC-DB|C4YTQ0|2.A.79.1.10	g5713.t1	Major facilitator superfamily (TC 2)	536.569	Pheromone-regulated membrane protein 10 OS=Candida albicans (strain WO-1) GN=CAWG_05545 PE=3 SV=1	1.31e-175	55.70%
gnl|TC-DB|C4YTQ0|2.A.79.1.10	g10281.t1	Major facilitator superfamily (TC 2)	535.028	Pheromone-regulated membrane protein 10 OS=Candida albicans (strain WO-1) GN=CAWG_05545 PE=3 SV=1	1.70e-175	58.63%
gnl|TC-DB|C4YTQ0|2.A.79.1.10	g10665.t1	Major facilitator superfamily (TC 2)	452.21	Pheromone-regulated membrane protein 10 OS=Candida albicans (strain WO-1) GN=CAWG_05545 PE=3 SV=1	5.74e-146	74.18%
gnl|TC-DB|C5DX43|2.A.1.2.46	g6053.t1	Major facilitator superfamily (TC 2)	234.572	ZYRO0F02090p OS=Zygosaccharomyces rouxii (strain ATCC 2623 / CBS 732 / NBRC 1130 / NCYC 568 / NRRL Y-229) GN=ZYRO0F02090g PE=4 SV=1	1.77e-69	91.18%
gnl|TC-DB|C5E4Z7|2.A.1.2.45	g6130.t1	Major facilitator superfamily (TC 2)	692.96	ZYRO0E10054p OS=Zygosaccharomyces rouxii (strain ATCC 2623 / CBS 732 / NBRC 1130 / NCYC 568 / NRRL Y-229) GN=ZYRO0E10054g PE=4 SV=1	0	95.77%
gnl|TC-DB|C5I6M0|2.A.7.9.21	g10718.t1	Major facilitator superfamily (TC 2)	196.438	UDP-galf transporter OS=Neosartorya fumigata GN=glfB PE=2 SV=1	1.08e-59	87.16%
gnl|TC-DB|C6TK29|2.A.7.29.4	g1516.t1	Major facilitator superfamily (TC 2)	68.5514	Probable magnesium transporter (Fragment) OS=Glycine max PE=2 SV=1	2.27e-12	51.74%
gnl|TC-DB|C9S7Y7|2.A.1.58.5	g299.t1	Major facilitator superfamily (TC 2)	216.468	DUF895 domain membrane protein OS=Verticillium albo-atrum (strain VaMs.102 / ATCC MYA-4576 / FGSC 10136) GN=VDBG_01386 PE=4 SV=1	3.36e-65	90.04%
gnl|TC-DB|C9S7Y7|2.A.1.58.5	g1252.t1	Major facilitator superfamily (TC 2)	213.001	DUF895 domain membrane protein OS=Verticillium albo-atrum (strain VaMs.102 / ATCC MYA-4576 / FGSC 10136) GN=VDBG_01386 PE=4 SV=1	6.90e-64	73.89%
gnl|TC-DB|C9S7Y7|2.A.1.58.5	g1427.t1	Major facilitator superfamily (TC 2)	514.998	DUF895 domain membrane protein OS=Verticillium albo-atrum (strain VaMs.102 / ATCC MYA-4576 / FGSC 10136) GN=VDBG_01386 PE=4 SV=1	0	97.61%
gnl|TC-DB|C9S7Y7|2.A.1.58.5	g9530.t1	Major facilitator superfamily (TC 2)	203.371	DUF895 domain membrane protein OS=Verticillium albo-atrum (strain VaMs.102 / ATCC MYA-4576 / FGSC 10136) GN=VDBG_01386 PE=4 SV=1	3.46e-56	10.52%
gnl|TC-DB|C9S7Y7|2.A.1.58.5	g11241.t1	Major facilitator superfamily (TC 2)	223.787	DUF895 domain membrane protein OS=Verticillium albo-atrum (strain VaMs.102 / ATCC MYA-4576 / FGSC 10136) GN=VDBG_01386 PE=4 SV=1	4.11e-67	64.74%
gnl|TC-DB|C9S8B8|2.A.29.14.10	g1033.t1	Major facilitator superfamily (TC 2)	944.495	Calcium-binding mitochondrial carrier protein Aralar1 OS=Verticillium alfalfae (strain VaMs.102 / ATCC MYA-4576 / FGSC 10136) GN=VDBG_00035 PE=3 SV=1	0	98.56%
gnl|TC-DB|D0J5M8|2.A.1.86.5	g11088.t1	Major facilitator superfamily (TC 2)	94.3597	Polyamine aminopropyltransferase OS=Comamonas testosteroni (strain CNB-2) GN=speE PE=3 SV=1	1.90e-21	69.70%
gnl|TC-DB|E1BZU1|2.A.1.13.24	g8517.t1	Major facilitator superfamily (TC 2)	87.0409	Uncharacterized protein OS=Gallus gallus GN=SLC16A10 PE=4 SV=2	9.77e-19	74.00%
gnl|TC-DB|E3REF2|2.A.7.32.4	g7054.t1	Major facilitator superfamily (TC 2)	178.333	Putative uncharacterized protein OS=Pyrenophora teres f. teres (strain 0-1) GN=PTT_04384 PE=4 SV=1	1.23e-56	100.00%
gnl|TC-DB|E5CZT5|2.A.21.6.6	g3318.t1	Major facilitator superfamily (TC 2)	1125.54	Urea active transporter OS=Emericella nidulans GN=ureA PE=2 SV=1	0	85.43%
gnl|TC-DB|E5CZT5|2.A.21.6.6	g8053.t1	Major facilitator superfamily (TC 2)	486.108	Urea active transporter OS=Emericella nidulans GN=ureA PE=2 SV=1	4.84e-164	97.71%
gnl|TC-DB|e9cyw5|2.A.1.75.2	g2921.t1	Major facilitator superfamily (TC 2)	696.041	MFS monocarboxylic acid transporter OS=Coccidioides posadasii (strain RMSCC 757 / Silveira) GN=CPSG_02985 PE=4 SV=1	0	49.34%
gnl|TC-DB|EYE98330.1|2.A.1.2.112	g8747.t1	Major facilitator superfamily (TC 2)	207.994	MFS general substrate transporter [Aspergillus ruber CBS 135680]	1.06e-58	92.12%
gnl|TC-DB|EYE98330.1|2.A.1.2.112	g8972.t1	Major facilitator superfamily (TC 2)	491.115	MFS general substrate transporter [Aspergillus ruber CBS 135680]	2.40e-168	100.00%
gnl|TC-DB|EYE98330.1|2.A.1.2.112	g8976.t1	Major facilitator superfamily (TC 2)	607.06	MFS general substrate transporter [Aspergillus ruber CBS 135680]	0	98.25%
gnl|TC-DB|F2PXJ5|2.A.7.24.7	g10113.t1	Major facilitator superfamily (TC 2)	591.652	DUF6 domain-containing protein OS=Trichophyton equinum (strain ATCC MYA-4606 / CBS 127.97) GN=TEQG_05611 PE=4 SV=1	0	42.40%
gnl|TC-DB|G4N740|2.A.1.1.117	g3378.t1	Major facilitator superfamily (TC 2)	499.59	Glucose transporter rco-3 OS=Magnaporthe oryzae (strain 70-15 / ATCC MYA-4617 / FGSC 8958) GN=MGG_03620 PE=3 SV=1	6.66e-163	36.69%
gnl|TC-DB|G4TIR7|2.A.1.1.127	g4989.t1	Major facilitator superfamily (TC 2)	549.28	Related to hexose transporter protein OS=Piriformospora indica (strain DSM 11827) GN=PIIN_05137 PE=4 SV=1	0	95.02%
gnl|TC-DB|G8JT79|2.A.4.4.8	g6602.t1	Major facilitator superfamily (TC 2)	243.817	Uncharacterized protein OS=Eremothecium cymbalariae (strain CBS 270.75 / DBVPG 7215 / KCTC 17166 / NRRL Y-17582) GN=Ecym_4155 PE=4 SV=1	1.64e-69	40.59%
gnl|TC-DB|G9FS16|2.A.1.3.46	g1602.t1	Major facilitator superfamily (TC 2)	50.447	Florfenicol exporter protein,FexB OS=Enterococcus faecium GN=fexB PE=4 SV=1	1.08e-06	66.11%
gnl|TC-DB|G9FS16|2.A.1.3.46	g9296.t1	Major facilitator superfamily (TC 2)	63.1586	Florfenicol exporter protein,FexB OS=Enterococcus faecium GN=fexB PE=4 SV=1	2.03e-10	44.57%
gnl|TC-DB|H2E274|2.A.1.3.65	g4075.t1	Major facilitator superfamily (TC 2)	113.62	MFS multidrug transporter OS=Trichoderma harzianum GN=mfs1 PE=2 SV=1	3.87e-26	27.55%
gnl|TC-DB|H2E274|2.A.1.3.65	g4285.t1	Major facilitator superfamily (TC 2)	365.925	MFS multidrug transporter OS=Trichoderma harzianum GN=mfs1 PE=2 SV=1	6.36e-112	31.87%
gnl|TC-DB|H2E274|2.A.1.3.65	g6736.t1	Major facilitator superfamily (TC 2)	124.405	MFS multidrug transporter OS=Trichoderma harzianum GN=mfs1 PE=2 SV=1	7.70e-30	40.50%
gnl|TC-DB|H2E274|2.A.1.3.65	g9112.t1	Major facilitator superfamily (TC 2)	226.098	MFS multidrug transporter OS=Trichoderma harzianum GN=mfs1 PE=2 SV=1	9.19e-67	91.33%
gnl|TC-DB|H2E274|2.A.1.3.65	g9167.t1	Major facilitator superfamily (TC 2)	370.163	MFS multidrug transporter OS=Trichoderma harzianum GN=mfs1 PE=2 SV=1	7.69e-122	95.98%
gnl|TC-DB|H2E274|2.A.1.3.65	g10249.t1	Major facilitator superfamily (TC 2)	136.732	MFS multidrug transporter OS=Trichoderma harzianum GN=mfs1 PE=2 SV=1	2.07e-34	84.23%
gnl|TC-DB|H2E274|2.A.1.3.65	g11504.t1	Major facilitator superfamily (TC 2)	402.905	MFS multidrug transporter OS=Trichoderma harzianum GN=mfs1 PE=2 SV=1	2.19e-134	98.12%
gnl|TC-DB|H2E274|2.A.1.3.65	g11526.t1	Major facilitator superfamily (TC 2)	117.472	MFS multidrug transporter OS=Trichoderma harzianum GN=mfs1 PE=2 SV=1	3.50e-30	81.08%
gnl|TC-DB|H2E274|2.A.1.3.65	g11593.t1	Major facilitator superfamily (TC 2)	427.172	MFS multidrug transporter OS=Trichoderma harzianum GN=mfs1 PE=2 SV=1	8.37e-139	53.83%
gnl|TC-DB|I7FXJ5|2.A.4.5.3	g2730.t1	Major facilitator superfamily (TC 2)	184.882	Mn-specific cation diffusion facilitator transporter MTP8.1 OS=Hordeum vulgare GN=MTP8.1 PE=2 SV=1	3.16e-53	57.44%
gnl|TC-DB|I7ZSL4|2.A.16.2.3	g1828.t1	Major facilitator superfamily (TC 2)	628.632	C4-dicarboxylate transporter/malic acid transport protein, putative OS=Aspergillus oryzae (strain 3.042) OX=1160506 GN=Ao3042_08891 PE=4 SV=1	0	99.49%
gnl|TC-DB|I7ZSL4|2.A.16.2.3	g9838.t1	Major facilitator superfamily (TC 2)	192.2	C4-dicarboxylate transporter/malic acid transport protein, putative OS=Aspergillus oryzae (strain 3.042) OX=1160506 GN=Ao3042_08891 PE=4 SV=1	1.68e-57	96.67%
gnl|TC-DB|I7ZSL4|2.A.16.2.3	g10857.t1	Major facilitator superfamily (TC 2)	216.853	C4-dicarboxylate transporter/malic acid transport protein, putative OS=Aspergillus oryzae (strain 3.042) OX=1160506 GN=Ao3042_08891 PE=4 SV=1	7.43e-67	100.00%
gnl|TC-DB|I7ZSL4|2.A.16.2.3	g10957.t1	Major facilitator superfamily (TC 2)	234.572	C4-dicarboxylate transporter/malic acid transport protein, putative OS=Aspergillus oryzae (strain 3.042) OX=1160506 GN=Ao3042_08891 PE=4 SV=1	8.01e-69	38.72%
gnl|TC-DB|K4HTY2|2.A.1.9.11	g9436.t1	Major facilitator superfamily (TC 2)	275.404	Phosphate transporter OS=Boletus edulis GN=PT PE=2 SV=1	1.76e-84	87.59%
gnl|TC-DB|K9FTF6|2.A.7.2.4	g3643.t1	Major facilitator superfamily (TC 2)	544.273	Pyridoxamine phosphate oxidase, putative OS=Penicillium digitatum (strain PHI26 / CECT 20796) GN=PDIG_48160 PE=4 SV=1	0	99.78%
gnl|TC-DB|KAF7736475.1|2.A.1.1.403	g2692.t1	Major facilitator superfamily (TC 2)	226.868	MFS-type cellodextrin transporter CdtG [Penicillium sp. 2HH]	1.83e-67	88.45%
gnl|TC-DB|KXH51551.1|2.A.128.1.18	g8896.t1	Major facilitator superfamily (TC 2)	182.956	VanZ like family protein [Colletotrichum nymphaeae SA-01]	9.67e-58	87.38%
gnl|TC-DB|KXS96282.1|2.A.96.2.3	g1536.t1	Major facilitator superfamily (TC 2)	160.229	hypothetical protein AC578_3879 [Mycosphaerella eumusae]	3.98e-48	90.00%
gnl|TC-DB|KXS96282.1|2.A.96.2.3	g5066.t1	Major facilitator superfamily (TC 2)	195.667	hypothetical protein AC578_3879 [Mycosphaerella eumusae]	9.43e-62	83.47%
gnl|TC-DB|M9PEG6|2.A.4.2.7	g2119.t1	Major facilitator superfamily (TC 2)	175.252	ZnT63C, isoform F OS=Drosophila melanogaster GN=ZnT63C PE=4 SV=1	1.05e-46	33.22%
gnl|TC-DB|N4TIW3|2.D.1.1.6	g5909.t1	Major facilitator superfamily (TC 2)	778.089	Oxysterol-binding protein like protein 3 OS=Fusarium oxysporum f. sp. cubense (strain race 1) GN=FOC1_g10012768 PE=4 SV=1	0	99.90%
gnl|TC-DB|O13880|2.A.1.14.19	g6493.t1	Major facilitator superfamily (TC 2)	385.185	Vitamin H transporter 1 - Schizosaccharomyces pombe (Fission yeast).	8.25e-128	91.07%
gnl|TC-DB|O14031|2.A.67.1.5	g4548.t1	Major facilitator superfamily (TC 2)	761.525	Uncharacterized oligopeptide transporter C29B12.10c OS=Schizosaccharomyces pombe GN=SPAC29B12.10c PE=1 SV=1	0	89.79%
gnl|TC-DB|O14031|2.A.67.1.5	g5636.t1	Major facilitator superfamily (TC 2)	635.18	Uncharacterized oligopeptide transporter C29B12.10c OS=Schizosaccharomyces pombe GN=SPAC29B12.10c PE=1 SV=1	0	92.85%
gnl|TC-DB|O14031|2.A.67.1.5	g6100.t1	Major facilitator superfamily (TC 2)	194.897	Uncharacterized oligopeptide transporter C29B12.10c OS=Schizosaccharomyces pombe GN=SPAC29B12.10c PE=1 SV=1	4.65e-51	53.25%
gnl|TC-DB|O14031|2.A.67.1.5	g6892.t1	Major facilitator superfamily (TC 2)	656.366	Uncharacterized oligopeptide transporter C29B12.10c OS=Schizosaccharomyces pombe GN=SPAC29B12.10c PE=1 SV=1	0	98.01%
gnl|TC-DB|O14031|2.A.67.1.5	g11204.t1	Major facilitator superfamily (TC 2)	493.041	Uncharacterized oligopeptide transporter C29B12.10c OS=Schizosaccharomyces pombe GN=SPAC29B12.10c PE=1 SV=1	1.03e-163	96.81%
gnl|TC-DB|O14091|2.A.2.6.1	g810.t1	Major facilitator superfamily (TC 2)	245.743	HYPOTHETICAL 61.7 kDa PROTEIN C2F3.08 IN CHROMOSOME I - Schizosaccharomyces pombe (Fission yeast).	3.11e-74	73.32%
gnl|TC-DB|O14123|2.A.36.4.5	g6747.t1	Major facilitator superfamily (TC 2)	284.263	Probable Na(+)/H(+) antiporter C3A11.09 OS=Schizosaccharomyces pombe (strain 972 / ATCC 24843) GN=SPAC3A11.09 PE=1 SV=1	4.94e-87	82.51%
gnl|TC-DB|O14123|2.A.36.4.5	g11199.t1	Major facilitator superfamily (TC 2)	605.905	Probable Na(+)/H(+) antiporter C3A11.09 OS=Schizosaccharomyces pombe (strain 972 / ATCC 24843) GN=SPAC3A11.09 PE=1 SV=1	0	57.33%
gnl|TC-DB|O14166|2.A.43.4.1	g1991.t1	Major facilitator superfamily (TC 2)	114.39	Uncharacterized protein C4C5.03 OS=Schizosaccharomyces pombe (strain 972 / ATCC 24843) GN=SPAC4C5.03 PE=2 SV=1	5.98e-30	94.08%
gnl|TC-DB|O43000|2.A.1.14.17	g2398.t1	Major facilitator superfamily (TC 2)	174.096	Pantothenate transporter liz1 - Schizosaccharomyces pombe (Fission yeast).	2.18e-48	94.86%
gnl|TC-DB|O43000|2.A.1.14.17	g2419.t1	Major facilitator superfamily (TC 2)	253.062	Pantothenate transporter liz1 - Schizosaccharomyces pombe (Fission yeast).	3.55e-78	93.13%
gnl|TC-DB|O43000|2.A.1.14.17	g3283.t1	Major facilitator superfamily (TC 2)	255.758	Pantothenate transporter liz1 - Schizosaccharomyces pombe (Fission yeast).	4.07e-79	80.84%
gnl|TC-DB|O43000|2.A.1.14.17	g4052.t1	Major facilitator superfamily (TC 2)	176.022	Pantothenate transporter liz1 - Schizosaccharomyces pombe (Fission yeast).	4.37e-49	85.43%
gnl|TC-DB|O43000|2.A.1.14.17	g6447.t1	Major facilitator superfamily (TC 2)	166.777	Pantothenate transporter liz1 - Schizosaccharomyces pombe (Fission yeast).	4.61e-46	89.57%
gnl|TC-DB|O43000|2.A.1.14.17	g6907.t1	Major facilitator superfamily (TC 2)	237.654	Pantothenate transporter liz1 - Schizosaccharomyces pombe (Fission yeast).	3.08e-72	82.14%
gnl|TC-DB|O43000|2.A.1.14.17	g7561.t1	Major facilitator superfamily (TC 2)	178.333	Pantothenate transporter liz1 - Schizosaccharomyces pombe (Fission yeast).	6.23e-51	99.02%
gnl|TC-DB|O43000|2.A.1.14.17	g8033.t1	Major facilitator superfamily (TC 2)	401.749	Pantothenate transporter liz1 - Schizosaccharomyces pombe (Fission yeast).	3.55e-136	93.01%
gnl|TC-DB|O43000|2.A.1.14.17	g9359.t1	Major facilitator superfamily (TC 2)	150.214	Pantothenate transporter liz1 - Schizosaccharomyces pombe (Fission yeast).	3.20e-38	31.05%
gnl|TC-DB|O43000|2.A.1.14.17	g9999.t1	Major facilitator superfamily (TC 2)	235.343	Pantothenate transporter liz1 - Schizosaccharomyces pombe (Fission yeast).	5.96e-71	85.82%
gnl|TC-DB|O43000|2.A.1.14.17	g10436.t1	Major facilitator superfamily (TC 2)	317.39	Pantothenate transporter liz1 - Schizosaccharomyces pombe (Fission yeast).	1.25e-97	42.96%
gnl|TC-DB|O43000|2.A.1.14.17	g10731.t1	Major facilitator superfamily (TC 2)	176.792	Pantothenate transporter liz1 - Schizosaccharomyces pombe (Fission yeast).	2.94e-47	44.00%
gnl|TC-DB|O43772|2.A.29.8.3	g7919.t1	Major facilitator superfamily (TC 2)	90.5077	Mitochondrial carnitine/acylcarnitine carrier protein (Carnitine/acylcarnitine translocase) (CAC) - Homo sapiens (Human).	7.60e-21	90.24%
gnl|TC-DB|O43772|2.A.29.8.3	g8822.t1	Major facilitator superfamily (TC 2)	148.288	Mitochondrial carnitine/acylcarnitine carrier protein (Carnitine/acylcarnitine translocase) (CAC) - Homo sapiens (Human).	3.56e-42	86.96%
gnl|TC-DB|O52557|2.A.1.3.15	g4995.t1	Major facilitator superfamily (TC 2)	146.362	RIFAMYCIN EFFLUX PROTEIN - Amycolatopsis mediterranei (Nocardia mediterranei).	3.59e-38	76.40%
gnl|TC-DB|O59726|2.A.1.48.4	g359.t1	Major facilitator superfamily (TC 2)	147.902	Membrane transporter - Schizosaccharomyces pombe (Fission yeast).	7.92e-37	29.07%
gnl|TC-DB|O59726|2.A.1.48.4	g501.t1	Major facilitator superfamily (TC 2)	198.364	Membrane transporter - Schizosaccharomyces pombe (Fission yeast).	1.60e-56	94.67%
gnl|TC-DB|O59726|2.A.1.48.4	g7157.t1	Major facilitator superfamily (TC 2)	159.073	Membrane transporter - Schizosaccharomyces pombe (Fission yeast).	2.56e-42	88.09%
gnl|TC-DB|O59726|2.A.1.48.4	g7394.t1	Major facilitator superfamily (TC 2)	315.079	Membrane transporter - Schizosaccharomyces pombe (Fission yeast).	1.54e-100	96.72%
gnl|TC-DB|O59940|2.A.19.2.8	g3085.t1	Major facilitator superfamily (TC 2)	421.394	Calcium/proton exchanger OS=Neurospora crassa GN=cax PE=2 SV=1	1.89e-145	88.43%
gnl|TC-DB|O59940|2.A.19.2.8	g9121.t1	Major facilitator superfamily (TC 2)	337.421	Calcium/proton exchanger OS=Neurospora crassa GN=cax PE=2 SV=1	1.10e-110	70.51%
gnl|TC-DB|O59940|2.A.19.2.8	g9872.t1	Major facilitator superfamily (TC 2)	188.348	Calcium/proton exchanger OS=Neurospora crassa GN=cax PE=2 SV=1	6.64e-52	38.59%
gnl|TC-DB|O60931|2.A.43.1.1	g4374.t1	Major facilitator superfamily (TC 2)	172.17	Cystinosin - Homo sapiens (Human).	1.64e-51	90.91%
gnl|TC-DB|O74723|2.A.38.2.2	g10634.t1	Major facilitator superfamily (TC 2)	592.038	TRK-1 PROTEIN - Neurospora crassa.	0	65.64%
gnl|TC-DB|O80905|2.A.100.1.3	g3933.t1	Major facilitator superfamily (TC 2)	171.785	Putative uncharacterized protein At2g38460 OS=Arabidopsis thaliana GN=At2g38460 PE=2 SV=1	1.47e-47	90.82%
gnl|TC-DB|O80905|2.A.100.1.3	g4569.t1	Major facilitator superfamily (TC 2)	114.775	Putative uncharacterized protein At2g38460 OS=Arabidopsis thaliana GN=At2g38460 PE=2 SV=1	4.72e-28	98.98%
gnl|TC-DB|O94528|2.A.1.2.35	g3197.t1	Major facilitator superfamily (TC 2)	126.716	Caffeine resistance protein 5 - Schizosaccharomyces pombe (Fission yeast).	1.50e-34	98.35%
gnl|TC-DB|O94528|2.A.1.2.35	g6597.t1	Major facilitator superfamily (TC 2)	410.609	Caffeine resistance protein 5 - Schizosaccharomyces pombe (Fission yeast).	3.74e-138	99.28%
gnl|TC-DB|O94528|2.A.1.2.35	g8830.t1	Major facilitator superfamily (TC 2)	331.643	Caffeine resistance protein 5 - Schizosaccharomyces pombe (Fission yeast).	4.86e-108	97.28%
gnl|TC-DB|O94528|2.A.1.2.35	g10812.t1	Major facilitator superfamily (TC 2)	492.271	Caffeine resistance protein 5 - Schizosaccharomyces pombe (Fission yeast).	5.38e-170	92.44%
gnl|TC-DB|O94607|2.A.1.16.5	g1374.t1	Major facilitator superfamily (TC 2)	339.732	Siderophore iron transporter 2 OS=Schizosaccharomyces pombe (strain 972 / ATCC 24843) GN=str2 PE=1 SV=1	4.71e-109	93.15%
gnl|TC-DB|O94695|2.A.7.9.18	g4766.t1	Major facilitator superfamily (TC 2)	278.1	Putative transporter C83.11 OS=Schizosaccharomyces pombe (strain 972 / ATCC 24843) GN=SPBC83.11 PE=1 SV=1	1.45e-88	69.59%
gnl|TC-DB|ORY60915.1|2.A.121.2.9	g635.t1	Major facilitator superfamily (TC 2)	269.626	hypothetical protein BCR38DRAFT_442906 [Pseudomassariella vexata]	1.08e-82	24.72%
gnl|TC-DB|OWY53006.1|2.A.1.3.79	g178.t1	Major facilitator superfamily (TC 2)	240.35	MFS general substrate transporter [Alternaria alternata]	1.17e-72	69.94%
gnl|TC-DB|OWY53006.1|2.A.1.3.79	g437.t1	Major facilitator superfamily (TC 2)	134.42	MFS general substrate transporter [Alternaria alternata]	8.32e-34	86.25%
gnl|TC-DB|OWY53006.1|2.A.1.3.79	g504.t1	Major facilitator superfamily (TC 2)	348.977	MFS general substrate transporter [Alternaria alternata]	7.98e-114	86.41%
gnl|TC-DB|OWY53006.1|2.A.1.3.79	g2345.t1	Major facilitator superfamily (TC 2)	235.728	MFS general substrate transporter [Alternaria alternata]	1.33e-70	89.53%
gnl|TC-DB|OWY53006.1|2.A.1.3.79	g2881.t1	Major facilitator superfamily (TC 2)	447.203	MFS general substrate transporter [Alternaria alternata]	1.82e-152	93.25%
gnl|TC-DB|OWY53006.1|2.A.1.3.79	g2941.t1	Major facilitator superfamily (TC 2)	53.9138	MFS general substrate transporter [Alternaria alternata]	1.59e-08	35.59%
gnl|TC-DB|OWY53006.1|2.A.1.3.79	g5885.t1	Major facilitator superfamily (TC 2)	59.3066	MFS general substrate transporter [Alternaria alternata]	4.31e-10	47.46%
gnl|TC-DB|OWY53006.1|2.A.1.3.79	g6342.t1	Major facilitator superfamily (TC 2)	146.362	MFS general substrate transporter [Alternaria alternata]	2.02e-37	62.57%
gnl|TC-DB|OWY53006.1|2.A.1.3.79	g8062.t1	Major facilitator superfamily (TC 2)	175.252	MFS general substrate transporter [Alternaria alternata]	1.61e-49	79.71%
gnl|TC-DB|OWY53006.1|2.A.1.3.79	g11516.t1	Major facilitator superfamily (TC 2)	239.195	MFS general substrate transporter [Alternaria alternata]	6.61e-76	99.61%
gnl|TC-DB|OXN28687|2.A.57.3.3	g12.t1	Major facilitator superfamily (TC 2)	63.1586	hypothetical protein CDV57_01388 [Aspergillus fumigatus]	1.63e-10	49.20%
gnl|TC-DB|OXN28687|2.A.57.3.3	g65.t1	Major facilitator superfamily (TC 2)	85.8853	hypothetical protein CDV57_01388 [Aspergillus fumigatus]	1.19e-17	38.58%
gnl|TC-DB|OXN28687|2.A.57.3.3	g124.t1	Major facilitator superfamily (TC 2)	55.0694	hypothetical protein CDV57_01388 [Aspergillus fumigatus]	9.42e-09	49.80%
gnl|TC-DB|OXN28687|2.A.57.3.3	g187.t1	Major facilitator superfamily (TC 2)	158.688	hypothetical protein CDV57_01388 [Aspergillus fumigatus]	1.45e-41	72.14%
gnl|TC-DB|OXN28687|2.A.57.3.3	g215.t1	Major facilitator superfamily (TC 2)	108.612	hypothetical protein CDV57_01388 [Aspergillus fumigatus]	6.43e-25	74.21%
gnl|TC-DB|OXN28687|2.A.57.3.3	g306.t1	Major facilitator superfamily (TC 2)	124.02	hypothetical protein CDV57_01388 [Aspergillus fumigatus]	5.77e-29	21.30%
gnl|TC-DB|OXN28687|2.A.57.3.3	g349.t1	Major facilitator superfamily (TC 2)	50.0618	hypothetical protein CDV57_01388 [Aspergillus fumigatus]	2.16e-06	43.95%
gnl|TC-DB|OXN28687|2.A.57.3.3	g734.t1	Major facilitator superfamily (TC 2)	78.5666	hypothetical protein CDV57_01388 [Aspergillus fumigatus]	9.34e-15	20.61%
gnl|TC-DB|OXN28687|2.A.57.3.3	g1443.t1	Major facilitator superfamily (TC 2)	105.145	hypothetical protein CDV57_01388 [Aspergillus fumigatus]	6.48e-24	83.63%
gnl|TC-DB|OXN28687|2.A.57.3.3	g1450.t1	Major facilitator superfamily (TC 2)	413.69	hypothetical protein CDV57_01388 [Aspergillus fumigatus]	2.08e-137	83.13%
gnl|TC-DB|OXN28687|2.A.57.3.3	g1542.t1	Major facilitator superfamily (TC 2)	180.644	hypothetical protein CDV57_01388 [Aspergillus fumigatus]	3.45e-49	79.10%
gnl|TC-DB|OXN28687|2.A.57.3.3	g1606.t1	Major facilitator superfamily (TC 2)	268.47	hypothetical protein CDV57_01388 [Aspergillus fumigatus]	6.01e-82	99.39%
gnl|TC-DB|OXN28687|2.A.57.3.3	g1611.t1	Major facilitator superfamily (TC 2)	56.6102	hypothetical protein CDV57_01388 [Aspergillus fumigatus]	2.23e-08	36.60%
gnl|TC-DB|OXN28687|2.A.57.3.3	g1807.t1	Major facilitator superfamily (TC 2)	73.1738	hypothetical protein CDV57_01388 [Aspergillus fumigatus]	4.82e-13	14.10%
gnl|TC-DB|OXN28687|2.A.57.3.3	g2167.t1	Major facilitator superfamily (TC 2)	83.1889	hypothetical protein CDV57_01388 [Aspergillus fumigatus]	2.24e-16	29.22%
gnl|TC-DB|OXN28687|2.A.57.3.3	g2197.t1	Major facilitator superfamily (TC 2)	148.673	hypothetical protein CDV57_01388 [Aspergillus fumigatus]	6.83e-39	89.59%
gnl|TC-DB|OXN28687|2.A.57.3.3	g2580.t1	Major facilitator superfamily (TC 2)	465.307	hypothetical protein CDV57_01388 [Aspergillus fumigatus]	1.81e-157	90.98%
gnl|TC-DB|OXN28687|2.A.57.3.3	g2623.t1	Major facilitator superfamily (TC 2)	171.785	hypothetical protein CDV57_01388 [Aspergillus fumigatus]	1.11e-45	65.64%
gnl|TC-DB|OXN28687|2.A.57.3.3	g3029.t1	Major facilitator superfamily (TC 2)	68.5514	hypothetical protein CDV57_01388 [Aspergillus fumigatus]	3.32e-12	30.60%
gnl|TC-DB|OXN28687|2.A.57.3.3	g3051.t1	Major facilitator superfamily (TC 2)	68.1662	hypothetical protein CDV57_01388 [Aspergillus fumigatus]	4.87e-12	34.15%
gnl|TC-DB|OXN28687|2.A.57.3.3	g3097.t1	Major facilitator superfamily (TC 2)	75.0998	hypothetical protein CDV57_01388 [Aspergillus fumigatus]	2.87e-14	37.28%
gnl|TC-DB|OXN28687|2.A.57.3.3	g3304.t1	Major facilitator superfamily (TC 2)	63.5438	hypothetical protein CDV57_01388 [Aspergillus fumigatus]	1.23e-10	31.17%
gnl|TC-DB|OXN28687|2.A.57.3.3	g3339.t1	Major facilitator superfamily (TC 2)	51.2174	hypothetical protein CDV57_01388 [Aspergillus fumigatus]	9.53e-07	30.55%
gnl|TC-DB|OXN28687|2.A.57.3.3	g3366.t1	Major facilitator superfamily (TC 2)	164.851	hypothetical protein CDV57_01388 [Aspergillus fumigatus]	1.25e-43	78.28%
gnl|TC-DB|OXN28687|2.A.57.3.3	g3427.t1	Major facilitator superfamily (TC 2)	73.9442	hypothetical protein CDV57_01388 [Aspergillus fumigatus]	9.16e-14	74.03%
gnl|TC-DB|OXN28687|2.A.57.3.3	g3480.t1	Major facilitator superfamily (TC 2)	74.7146	hypothetical protein CDV57_01388 [Aspergillus fumigatus]	4.71e-14	33.16%
gnl|TC-DB|OXN28687|2.A.57.3.3	g3498.t1	Major facilitator superfamily (TC 2)	339.732	hypothetical protein CDV57_01388 [Aspergillus fumigatus]	5.70e-109	91.43%
gnl|TC-DB|OXN28687|2.A.57.3.3	g3512.t1	Major facilitator superfamily (TC 2)	130.183	hypothetical protein CDV57_01388 [Aspergillus fumigatus]	4.40e-32	80.52%
gnl|TC-DB|OXN28687|2.A.57.3.3	g3606.t1	Major facilitator superfamily (TC 2)	53.1434	hypothetical protein CDV57_01388 [Aspergillus fumigatus]	2.20e-07	37.76%
gnl|TC-DB|OXN28687|2.A.57.3.3	g3626.t1	Major facilitator superfamily (TC 2)	71.2478	hypothetical protein CDV57_01388 [Aspergillus fumigatus]	3.36e-13	67.59%
gnl|TC-DB|OXN28687|2.A.57.3.3	g3930.t1	Major facilitator superfamily (TC 2)	57.7658	hypothetical protein CDV57_01388 [Aspergillus fumigatus]	5.91e-09	42.98%
gnl|TC-DB|OXN28687|2.A.57.3.3	g4341.t1	Major facilitator superfamily (TC 2)	211.846	hypothetical protein CDV57_01388 [Aspergillus fumigatus]	8.56e-60	72.83%
gnl|TC-DB|OXN28687|2.A.57.3.3	g4385.t1	Major facilitator superfamily (TC 2)	74.3294	hypothetical protein CDV57_01388 [Aspergillus fumigatus]	4.57e-14	44.96%
gnl|TC-DB|OXN28687|2.A.57.3.3	g4420.t1	Major facilitator superfamily (TC 2)	73.1738	hypothetical protein CDV57_01388 [Aspergillus fumigatus]	5.96e-16	77.70%
gnl|TC-DB|OXN28687|2.A.57.3.3	g4421.t1	Major facilitator superfamily (TC 2)	73.1738	hypothetical protein CDV57_01388 [Aspergillus fumigatus]	2.68e-14	71.30%
gnl|TC-DB|OXN28687|2.A.57.3.3	g4536.t1	Major facilitator superfamily (TC 2)	112.464	hypothetical protein CDV57_01388 [Aspergillus fumigatus]	2.35e-26	37.78%
gnl|TC-DB|OXN28687|2.A.57.3.3	g4572.t1	Major facilitator superfamily (TC 2)	121.324	hypothetical protein CDV57_01388 [Aspergillus fumigatus]	5.36e-28	35.75%
gnl|TC-DB|OXN28687|2.A.57.3.3	g4670.t1	Major facilitator superfamily (TC 2)	55.4546	hypothetical protein CDV57_01388 [Aspergillus fumigatus]	4.74e-08	34.19%
gnl|TC-DB|OXN28687|2.A.57.3.3	g4875.t1	Major facilitator superfamily (TC 2)	340.117	hypothetical protein CDV57_01388 [Aspergillus fumigatus]	5.30e-109	85.31%
gnl|TC-DB|OXN28687|2.A.57.3.3	g5004.t1	Major facilitator superfamily (TC 2)	85.8853	hypothetical protein CDV57_01388 [Aspergillus fumigatus]	1.25e-17	72.86%
gnl|TC-DB|OXN28687|2.A.57.3.3	g5079.t1	Major facilitator superfamily (TC 2)	82.4185	hypothetical protein CDV57_01388 [Aspergillus fumigatus]	1.34e-16	33.91%
gnl|TC-DB|OXN28687|2.A.57.3.3	g5084.t1	Major facilitator superfamily (TC 2)	143.665	hypothetical protein CDV57_01388 [Aspergillus fumigatus]	1.41e-36	89.15%
gnl|TC-DB|OXN28687|2.A.57.3.3	g5109.t1	Major facilitator superfamily (TC 2)	63.1586	hypothetical protein CDV57_01388 [Aspergillus fumigatus]	1.81e-10	35.70%
gnl|TC-DB|OXN28687|2.A.57.3.3	g5323.t1	Major facilitator superfamily (TC 2)	90.5077	hypothetical protein CDV57_01388 [Aspergillus fumigatus]	2.46e-19	77.57%
gnl|TC-DB|OXN28687|2.A.57.3.3	g5378.t1	Major facilitator superfamily (TC 2)	120.553	hypothetical protein CDV57_01388 [Aspergillus fumigatus]	6.27e-28	37.42%
gnl|TC-DB|OXN28687|2.A.57.3.3	g5614.t1	Major facilitator superfamily (TC 2)	60.077	hypothetical protein CDV57_01388 [Aspergillus fumigatus]	1.11e-09	41.99%
gnl|TC-DB|OXN28687|2.A.57.3.3	g5975.t1	Major facilitator superfamily (TC 2)	71.2478	hypothetical protein CDV57_01388 [Aspergillus fumigatus]	4.67e-13	35.64%
gnl|TC-DB|OXN28687|2.A.57.3.3	g6063.t1	Major facilitator superfamily (TC 2)	66.6254	hypothetical protein CDV57_01388 [Aspergillus fumigatus]	3.91e-11	16.21%
gnl|TC-DB|OXN28687|2.A.57.3.3	g6105.t1	Major facilitator superfamily (TC 2)	50.447	hypothetical protein CDV57_01388 [Aspergillus fumigatus]	1.48e-06	44.27%
gnl|TC-DB|OXN28687|2.A.57.3.3	g6128.t1	Major facilitator superfamily (TC 2)	67.0106	hypothetical protein CDV57_01388 [Aspergillus fumigatus]	1.00e-11	39.08%
gnl|TC-DB|OXN28687|2.A.57.3.3	g6140.t1	Major facilitator superfamily (TC 2)	81.2629	hypothetical protein CDV57_01388 [Aspergillus fumigatus]	1.71e-16	87.35%
gnl|TC-DB|OXN28687|2.A.57.3.3	g6333.t1	Major facilitator superfamily (TC 2)	90.1225	hypothetical protein CDV57_01388 [Aspergillus fumigatus]	6.41e-20	90.58%
gnl|TC-DB|OXN28687|2.A.57.3.3	g6667.t1	Major facilitator superfamily (TC 2)	85.1149	hypothetical protein CDV57_01388 [Aspergillus fumigatus]	2.42e-17	66.85%
gnl|TC-DB|OXN28687|2.A.57.3.3	g6683.t1	Major facilitator superfamily (TC 2)	85.1149	hypothetical protein CDV57_01388 [Aspergillus fumigatus]	1.88e-17	83.30%
gnl|TC-DB|OXN28687|2.A.57.3.3	g6979.t1	Major facilitator superfamily (TC 2)	127.487	hypothetical protein CDV57_01388 [Aspergillus fumigatus]	3.96e-31	82.76%
gnl|TC-DB|OXN28687|2.A.57.3.3	g6984.t1	Major facilitator superfamily (TC 2)	122.479	hypothetical protein CDV57_01388 [Aspergillus fumigatus]	6.84e-30	86.03%
gnl|TC-DB|OXN28687|2.A.57.3.3	g7000.t1	Major facilitator superfamily (TC 2)	59.3066	hypothetical protein CDV57_01388 [Aspergillus fumigatus]	2.93e-09	45.25%
gnl|TC-DB|OXN28687|2.A.57.3.3	g7015.t1	Major facilitator superfamily (TC 2)	51.6026	hypothetical protein CDV57_01388 [Aspergillus fumigatus]	8.69e-07	39.15%
gnl|TC-DB|OXN28687|2.A.57.3.3	g7115.t1	Major facilitator superfamily (TC 2)	46.9802	hypothetical protein CDV57_01388 [Aspergillus fumigatus]	9.35e-07	77.07%
gnl|TC-DB|OXN28687|2.A.57.3.3	g7132.t1	Major facilitator superfamily (TC 2)	103.219	hypothetical protein CDV57_01388 [Aspergillus fumigatus]	2.41e-22	30.23%
gnl|TC-DB|OXN28687|2.A.57.3.3	g7201.t1	Major facilitator superfamily (TC 2)	59.6918	hypothetical protein CDV57_01388 [Aspergillus fumigatus]	2.87e-09	35.39%
gnl|TC-DB|OXN28687|2.A.57.3.3	g7248.t1	Major facilitator superfamily (TC 2)	50.447	hypothetical protein CDV57_01388 [Aspergillus fumigatus]	1.33e-06	47.13%
gnl|TC-DB|OXN28687|2.A.57.3.3	g7252.t1	Major facilitator superfamily (TC 2)	63.1586	hypothetical protein CDV57_01388 [Aspergillus fumigatus]	1.38e-10	41.21%
gnl|TC-DB|OXN28687|2.A.57.3.3	g7257.t1	Major facilitator superfamily (TC 2)	78.1814	hypothetical protein CDV57_01388 [Aspergillus fumigatus]	3.60e-15	34.29%
gnl|TC-DB|OXN28687|2.A.57.3.3	g7260.t1	Major facilitator superfamily (TC 2)	148.673	hypothetical protein CDV57_01388 [Aspergillus fumigatus]	3.86e-40	57.05%
gnl|TC-DB|OXN28687|2.A.57.3.3	g7491.t1	Major facilitator superfamily (TC 2)	101.293	hypothetical protein CDV57_01388 [Aspergillus fumigatus]	8.12e-23	83.08%
gnl|TC-DB|OXN28687|2.A.57.3.3	g7588.t1	Major facilitator superfamily (TC 2)	305.449	hypothetical protein CDV57_01388 [Aspergillus fumigatus]	7.32e-96	88.28%
gnl|TC-DB|OXN28687|2.A.57.3.3	g7914.t1	Major facilitator superfamily (TC 2)	62.003	hypothetical protein CDV57_01388 [Aspergillus fumigatus]	2.51e-10	51.46%
gnl|TC-DB|OXN28687|2.A.57.3.3	g8040.t1	Major facilitator superfamily (TC 2)	79.7221	hypothetical protein CDV57_01388 [Aspergillus fumigatus]	8.76e-16	43.41%
gnl|TC-DB|OXN28687|2.A.57.3.3	g8102.t1	Major facilitator superfamily (TC 2)	65.0846	hypothetical protein CDV57_01388 [Aspergillus fumigatus]	1.00e-10	26.39%
gnl|TC-DB|OXN28687|2.A.57.3.3	g8122.t1	Major facilitator superfamily (TC 2)	126.331	hypothetical protein CDV57_01388 [Aspergillus fumigatus]	8.13e-30	42.43%
gnl|TC-DB|OXN28687|2.A.57.3.3	g8210.t1	Major facilitator superfamily (TC 2)	74.7146	hypothetical protein CDV57_01388 [Aspergillus fumigatus]	3.10e-14	68.24%
gnl|TC-DB|OXN28687|2.A.57.3.3	g8244.t1	Major facilitator superfamily (TC 2)	75.8702	hypothetical protein CDV57_01388 [Aspergillus fumigatus]	2.43e-14	31.26%
gnl|TC-DB|OXN28687|2.A.57.3.3	g8329.t1	Major facilitator superfamily (TC 2)	95.9005	hypothetical protein CDV57_01388 [Aspergillus fumigatus]	8.58e-21	76.45%
gnl|TC-DB|OXN28687|2.A.57.3.3	g8411.t1	Major facilitator superfamily (TC 2)	118.242	hypothetical protein CDV57_01388 [Aspergillus fumigatus]	5.67e-28	79.27%
gnl|TC-DB|OXN28687|2.A.57.3.3	g8474.t1	Major facilitator superfamily (TC 2)	77.0258	hypothetical protein CDV57_01388 [Aspergillus fumigatus]	7.57e-15	33.81%
gnl|TC-DB|OXN28687|2.A.57.3.3	g8501.t1	Major facilitator superfamily (TC 2)	83.1889	hypothetical protein CDV57_01388 [Aspergillus fumigatus]	1.07e-16	67.90%
gnl|TC-DB|OXN28687|2.A.57.3.3	g8565.t1	Major facilitator superfamily (TC 2)	380.948	hypothetical protein CDV57_01388 [Aspergillus fumigatus]	3.58e-125	69.38%
gnl|TC-DB|OXN28687|2.A.57.3.3	g8710.t1	Major facilitator superfamily (TC 2)	77.7962	hypothetical protein CDV57_01388 [Aspergillus fumigatus]	3.60e-15	31.65%
gnl|TC-DB|OXN28687|2.A.57.3.3	g8813.t1	Major facilitator superfamily (TC 2)	51.6026	hypothetical protein CDV57_01388 [Aspergillus fumigatus]	2.26e-07	84.77%
gnl|TC-DB|OXN28687|2.A.57.3.3	g8869.t1	Major facilitator superfamily (TC 2)	56.225	hypothetical protein CDV57_01388 [Aspergillus fumigatus]	1.72e-08	54.87%
gnl|TC-DB|OXN28687|2.A.57.3.3	g8887.t1	Major facilitator superfamily (TC 2)	52.373	hypothetical protein CDV57_01388 [Aspergillus fumigatus]	4.22e-07	34.23%
gnl|TC-DB|OXN28687|2.A.57.3.3	g8965.t1	Major facilitator superfamily (TC 2)	133.65	hypothetical protein CDV57_01388 [Aspergillus fumigatus]	5.97e-33	74.74%
gnl|TC-DB|OXN28687|2.A.57.3.3	g8966.t1	Major facilitator superfamily (TC 2)	106.686	hypothetical protein CDV57_01388 [Aspergillus fumigatus]	2.04e-24	87.74%
gnl|TC-DB|OXN28687|2.A.57.3.3	g9108.t1	Major facilitator superfamily (TC 2)	52.373	hypothetical protein CDV57_01388 [Aspergillus fumigatus]	3.84e-07	35.15%
gnl|TC-DB|OXN28687|2.A.57.3.3	g9125.t1	Major facilitator superfamily (TC 2)	68.5514	hypothetical protein CDV57_01388 [Aspergillus fumigatus]	3.46e-12	41.91%
gnl|TC-DB|OXN28687|2.A.57.3.3	g9344.t1	Major facilitator superfamily (TC 2)	175.252	hypothetical protein CDV57_01388 [Aspergillus fumigatus]	3.16e-47	71.43%
gnl|TC-DB|OXN28687|2.A.57.3.3	g9628.t1	Major facilitator superfamily (TC 2)	82.0333	hypothetical protein CDV57_01388 [Aspergillus fumigatus]	2.14e-17	93.65%
gnl|TC-DB|OXN28687|2.A.57.3.3	g9672.t1	Major facilitator superfamily (TC 2)	110.153	hypothetical protein CDV57_01388 [Aspergillus fumigatus]	1.16e-26	66.18%
gnl|TC-DB|OXN28687|2.A.57.3.3	g9734.t1	Major facilitator superfamily (TC 2)	121.324	hypothetical protein CDV57_01388 [Aspergillus fumigatus]	2.97e-28	52.88%
gnl|TC-DB|OXN28687|2.A.57.3.3	g9825.t1	Major facilitator superfamily (TC 2)	140.198	hypothetical protein CDV57_01388 [Aspergillus fumigatus]	1.58e-36	87.50%
gnl|TC-DB|OXN28687|2.A.57.3.3	g9846.t1	Major facilitator superfamily (TC 2)	324.324	hypothetical protein CDV57_01388 [Aspergillus fumigatus]	3.43e-103	91.60%
gnl|TC-DB|OXN28687|2.A.57.3.3	g9910.t1	Major facilitator superfamily (TC 2)	61.6178	hypothetical protein CDV57_01388 [Aspergillus fumigatus]	5.85e-10	34.05%
gnl|TC-DB|OXN28687|2.A.57.3.3	g9933.t1	Major facilitator superfamily (TC 2)	129.028	hypothetical protein CDV57_01388 [Aspergillus fumigatus]	8.53e-32	84.16%
gnl|TC-DB|OXN28687|2.A.57.3.3	g10125.t1	Major facilitator superfamily (TC 2)	65.4698	hypothetical protein CDV57_01388 [Aspergillus fumigatus]	2.59e-11	78.33%
gnl|TC-DB|OXN28687|2.A.57.3.3	g10160.t1	Major facilitator superfamily (TC 2)	68.1662	hypothetical protein CDV57_01388 [Aspergillus fumigatus]	7.21e-12	59.53%
gnl|TC-DB|OXN28687|2.A.57.3.3	g10172.t1	Major facilitator superfamily (TC 2)	103.99	hypothetical protein CDV57_01388 [Aspergillus fumigatus]	2.41e-23	71.06%
gnl|TC-DB|OXN28687|2.A.57.3.3	g10202.t1	Major facilitator superfamily (TC 2)	182.185	hypothetical protein CDV57_01388 [Aspergillus fumigatus]	1.02e-49	76.58%
gnl|TC-DB|OXN28687|2.A.57.3.3	g10343.t1	Major facilitator superfamily (TC 2)	112.849	hypothetical protein CDV57_01388 [Aspergillus fumigatus]	5.72e-25	17.07%
gnl|TC-DB|OXN28687|2.A.57.3.3	g10431.t1	Major facilitator superfamily (TC 2)	123.25	hypothetical protein CDV57_01388 [Aspergillus fumigatus]	8.40e-30	74.45%
gnl|TC-DB|OXN28687|2.A.57.3.3	g10477.t1	Major facilitator superfamily (TC 2)	166.777	hypothetical protein CDV57_01388 [Aspergillus fumigatus]	1.46e-44	83.33%
gnl|TC-DB|OXN28687|2.A.57.3.3	g10584.t1	Major facilitator superfamily (TC 2)	160.614	hypothetical protein CDV57_01388 [Aspergillus fumigatus]	3.99e-42	77.03%
gnl|TC-DB|OXN28687|2.A.57.3.3	g10802.t1	Major facilitator superfamily (TC 2)	62.3882	hypothetical protein CDV57_01388 [Aspergillus fumigatus]	2.18e-10	61.60%
gnl|TC-DB|OXN28687|2.A.57.3.3	g10895.t1	Major facilitator superfamily (TC 2)	148.288	hypothetical protein CDV57_01388 [Aspergillus fumigatus]	3.16e-38	83.13%
gnl|TC-DB|OXN28687|2.A.57.3.3	g10917.t1	Major facilitator superfamily (TC 2)	222.631	hypothetical protein CDV57_01388 [Aspergillus fumigatus]	3.42e-65	84.51%
gnl|TC-DB|OXN28687|2.A.57.3.3	g10918.t1	Major facilitator superfamily (TC 2)	120.939	hypothetical protein CDV57_01388 [Aspergillus fumigatus]	5.40e-29	79.15%
gnl|TC-DB|OXN28687|2.A.57.3.3	g10920.t1	Major facilitator superfamily (TC 2)	75.8702	hypothetical protein CDV57_01388 [Aspergillus fumigatus]	1.37e-14	80.81%
gnl|TC-DB|OXN28687|2.A.57.3.3	g11019.t1	Major facilitator superfamily (TC 2)	55.8398	hypothetical protein CDV57_01388 [Aspergillus fumigatus]	1.30e-07	17.34%
gnl|TC-DB|OXN28687|2.A.57.3.3	g11052.t1	Major facilitator superfamily (TC 2)	56.225	hypothetical protein CDV57_01388 [Aspergillus fumigatus]	4.29e-10	75.34%
gnl|TC-DB|OXN28687|2.A.57.3.3	g11113.t1	Major facilitator superfamily (TC 2)	52.7582	hypothetical protein CDV57_01388 [Aspergillus fumigatus]	2.74e-07	33.90%
gnl|TC-DB|OXN28687|2.A.57.3.3	g11208.t1	Major facilitator superfamily (TC 2)	78.5666	hypothetical protein CDV57_01388 [Aspergillus fumigatus]	6.02e-17	91.74%
gnl|TC-DB|OXN28687|2.A.57.3.3	g11232.t1	Major facilitator superfamily (TC 2)	142.51	hypothetical protein CDV57_01388 [Aspergillus fumigatus]	3.78e-36	78.56%
gnl|TC-DB|OXN28687|2.A.57.3.3	g11255.t1	Major facilitator superfamily (TC 2)	147.517	hypothetical protein CDV57_01388 [Aspergillus fumigatus]	1.86e-37	72.07%
gnl|TC-DB|OXN28687|2.A.57.3.3	g11330.t1	Major facilitator superfamily (TC 2)	88.5817	hypothetical protein CDV57_01388 [Aspergillus fumigatus]	3.17e-19	77.45%
gnl|TC-DB|P0A0J7|2.A.1.2.10	g6780.t1	Major facilitator superfamily (TC 2)	63.929	Quinolone resistance protein norA - Staphylococcus aureus.	4.97e-11	34.90%
gnl|TC-DB|P02980|2.A.1.2.68	g3213.t1	Major facilitator superfamily (TC 2)	50.447	Tetracycline resistance protein, class B OS=Escherichia coli GN=tetA PE=1 SV=1	9.61e-07	26.80%
gnl|TC-DB|P02980|2.A.1.2.68	g9636.t1	Major facilitator superfamily (TC 2)	63.1586	Tetracycline resistance protein, class B OS=Escherichia coli GN=tetA PE=1 SV=1	7.34e-11	45.17%
gnl|TC-DB|P04035|2.A.6.6.5	g1595.t1	Major facilitator superfamily (TC 2)	150.984	3-HYDROXY-3-METHYLGLUTARYL-COENZYME A REDUCTASE (EC 1.1.1.34) (HMG-COA REDUCTASE) - Homo sapiens (Human).	6.90e-40	87.79%
gnl|TC-DB|P04035|2.A.6.6.5	g8523.t1	Major facilitator superfamily (TC 2)	506.138	3-HYDROXY-3-METHYLGLUTARYL-COENZYME A REDUCTASE (EC 1.1.1.34) (HMG-COA REDUCTASE) - Homo sapiens (Human).	3.15e-163	40.27%
gnl|TC-DB|P04817|2.A.3.10.4	g4755.t1	Major facilitator superfamily (TC 2)	516.538	Arginine permease - Saccharomyces cerevisiae (Baker's yeast).	8.44e-179	92.16%
gnl|TC-DB|P04817|2.A.3.10.4	g4950.t1	Major facilitator superfamily (TC 2)	513.072	Arginine permease - Saccharomyces cerevisiae (Baker's yeast).	2.58e-177	92.20%
gnl|TC-DB|P07921|2.A.1.1.9	g7464.t1	Major facilitator superfamily (TC 2)	462.611	Lactose permease - Kluyveromyces lactis (Yeast).	2.42e-158	98.25%
gnl|TC-DB|P10566|2.A.29.5.1	g8265.t1	Major facilitator superfamily (TC 2)	303.523	Mitochondrial RNA-splicing protein MRS3 OS=Saccharomyces cerevisiae GN=MRS3 PE=1 SV=4	4.76e-103	96.41%
gnl|TC-DB|P11636|2.A.1.1.7	g4442.t1	Major facilitator superfamily (TC 2)	686.411	Quinate permease (Quinate transporter) - Neurospora crassa.	0	98.90%
gnl|TC-DB|P11636|2.A.1.1.7	g5780.t1	Major facilitator superfamily (TC 2)	259.61	Quinate permease (Quinate transporter) - Neurospora crassa.	6.76e-80	91.81%
gnl|TC-DB|P11636|2.A.1.1.7	g8020.t1	Major facilitator superfamily (TC 2)	230.335	Quinate permease (Quinate transporter) - Neurospora crassa.	1.21e-68	96.59%
gnl|TC-DB|P11636|2.A.1.1.7	g8038.t1	Major facilitator superfamily (TC 2)	377.096	Quinate permease (Quinate transporter) - Neurospora crassa.	1.79e-125	97.90%
gnl|TC-DB|P11636|2.A.1.1.7	g8828.t1	Major facilitator superfamily (TC 2)	641.343	Quinate permease (Quinate transporter) - Neurospora crassa.	0	99.82%
gnl|TC-DB|P11636|2.A.1.1.7	g10565.t1	Major facilitator superfamily (TC 2)	156.377	Quinate permease (Quinate transporter) - Neurospora crassa.	4.98e-40	31.35%
gnl|TC-DB|P13181|2.A.1.1.6	g10072.t1	Major facilitator superfamily (TC 2)	163.31	Galactose transporter (Galactose permease) - Saccharomyces cerevisiae (Baker's yeast).	1.68e-44	91.61%
gnl|TC-DB|P15365|2.A.1.14.4	g264.t1	Major facilitator superfamily (TC 2)	269.626	Allantoate permease - Saccharomyces cerevisiae (Baker's yeast).	1.15e-78	37.15%
gnl|TC-DB|P15365|2.A.1.14.4	g464.t1	Major facilitator superfamily (TC 2)	293.508	Allantoate permease - Saccharomyces cerevisiae (Baker's yeast).	1.16e-87	42.21%
gnl|TC-DB|P15365|2.A.1.14.4	g512.t1	Major facilitator superfamily (TC 2)	275.018	Allantoate permease - Saccharomyces cerevisiae (Baker's yeast).	1.08e-84	77.67%
gnl|TC-DB|P15365|2.A.1.14.4	g1000.t1	Major facilitator superfamily (TC 2)	240.35	Allantoate permease - Saccharomyces cerevisiae (Baker's yeast).	6.37e-73	88.98%
gnl|TC-DB|P15365|2.A.1.14.4	g2543.t1	Major facilitator superfamily (TC 2)	214.927	Allantoate permease - Saccharomyces cerevisiae (Baker's yeast).	2.48e-63	88.02%
gnl|TC-DB|P15365|2.A.1.14.4	g3226.t1	Major facilitator superfamily (TC 2)	256.144	Allantoate permease - Saccharomyces cerevisiae (Baker's yeast).	1.82e-78	93.73%
gnl|TC-DB|P15365|2.A.1.14.4	g4983.t1	Major facilitator superfamily (TC 2)	327.791	Allantoate permease - Saccharomyces cerevisiae (Baker's yeast).	2.29e-106	94.12%
gnl|TC-DB|P15365|2.A.1.14.4	g6075.t1	Major facilitator superfamily (TC 2)	273.478	Allantoate permease - Saccharomyces cerevisiae (Baker's yeast).	2.28e-85	90.35%
gnl|TC-DB|P15365|2.A.1.14.4	g7601.t1	Major facilitator superfamily (TC 2)	287.73	Allantoate permease - Saccharomyces cerevisiae (Baker's yeast).	4.39e-91	99.41%
gnl|TC-DB|P15365|2.A.1.14.4	g7744.t1	Major facilitator superfamily (TC 2)	263.462	Allantoate permease - Saccharomyces cerevisiae (Baker's yeast).	1.47e-81	99.61%
gnl|TC-DB|P15365|2.A.1.14.4	g9274.t1	Major facilitator superfamily (TC 2)	44.669	Allantoate permease - Saccharomyces cerevisiae (Baker's yeast).	2.14e-06	72.36%
gnl|TC-DB|P15365|2.A.1.14.4	g10058.t1	Major facilitator superfamily (TC 2)	348.206	Allantoate permease - Saccharomyces cerevisiae (Baker's yeast).	2.63e-114	94.36%
gnl|TC-DB|P15365|2.A.1.14.4	g10732.t1	Major facilitator superfamily (TC 2)	264.233	Allantoate permease - Saccharomyces cerevisiae (Baker's yeast).	9.06e-82	99.42%
gnl|TC-DB|P15380|2.A.3.10.3	g94.t1	Major facilitator superfamily (TC 2)	519.235	Proline-specific permease - Saccharomyces cerevisiae (Baker's yeast).	2.29e-179	93.50%
gnl|TC-DB|P15380|2.A.3.10.3	g699.t1	Major facilitator superfamily (TC 2)	239.58	Proline-specific permease - Saccharomyces cerevisiae (Baker's yeast).	4.71e-72	92.58%
gnl|TC-DB|P15380|2.A.3.10.3	g7119.t1	Major facilitator superfamily (TC 2)	341.658	Proline-specific permease - Saccharomyces cerevisiae (Baker's yeast).	2.88e-110	92.49%
gnl|TC-DB|P15380|2.A.3.10.3	g8359.t1	Major facilitator superfamily (TC 2)	400.979	Proline-specific permease - Saccharomyces cerevisiae (Baker's yeast).	1.10e-133	98.28%
gnl|TC-DB|P15380|2.A.3.10.3	g11024.t1	Major facilitator superfamily (TC 2)	434.876	Proline-specific permease - Saccharomyces cerevisiae (Baker's yeast).	2.05e-146	93.44%
gnl|TC-DB|P15710|2.A.20.2.1	g4563.t1	Major facilitator superfamily (TC 2)	361.303	PHOSPHATE-REPRESSIBLE PHOSPHATE PERMEASE - Neurospora crassa.	3.50e-118	98.57%
gnl|TC-DB|P15710|2.A.20.2.1	g9054.t1	Major facilitator superfamily (TC 2)	416.387	PHOSPHATE-REPRESSIBLE PHOSPHATE PERMEASE - Neurospora crassa.	7.12e-139	99.67%
gnl|TC-DB|P15710|2.A.20.2.1	g10313.t1	Major facilitator superfamily (TC 2)	770.77	PHOSPHATE-REPRESSIBLE PHOSPHATE PERMEASE - Neurospora crassa.	0	79.21%
gnl|TC-DB|P18239|2.A.29.1.7	g537.t1	Major facilitator superfamily (TC 2)	493.041	ADP,ATP carrier protein 2 - Saccharomyces cerevisiae (Baker's yeast).	1.25e-177	94.29%
gnl|TC-DB|P19145|2.A.3.10.2	g1078.t1	Major facilitator superfamily (TC 2)	199.904	General amino-acid permease GAP1 - Saccharomyces cerevisiae (Baker's yeast).	1.26e-58	79.48%
gnl|TC-DB|P19807|2.A.3.4.1	g1696.t1	Major facilitator superfamily (TC 2)	138.272	Choline transport protein - Saccharomyces cerevisiae (Baker's yeast).	2.21e-35	84.15%
gnl|TC-DB|P19807|2.A.3.4.1	g3594.t1	Major facilitator superfamily (TC 2)	226.483	Choline transport protein - Saccharomyces cerevisiae (Baker's yeast).	2.61e-67	94.61%
gnl|TC-DB|P19807|2.A.3.4.1	g3698.t1	Major facilitator superfamily (TC 2)	156.762	Choline transport protein - Saccharomyces cerevisiae (Baker's yeast).	1.56e-44	91.70%
gnl|TC-DB|P19807|2.A.3.4.1	g4087.t1	Major facilitator superfamily (TC 2)	471.085	Choline transport protein - Saccharomyces cerevisiae (Baker's yeast).	1.16e-161	99.06%
gnl|TC-DB|P19807|2.A.3.4.1	g4645.t1	Major facilitator superfamily (TC 2)	484.182	Choline transport protein - Saccharomyces cerevisiae (Baker's yeast).	3.57e-167	100.00%
gnl|TC-DB|P19807|2.A.3.4.1	g5194.t1	Major facilitator superfamily (TC 2)	162.155	Choline transport protein - Saccharomyces cerevisiae (Baker's yeast).	1.31e-43	87.33%
gnl|TC-DB|P19807|2.A.3.4.1	g6215.t1	Major facilitator superfamily (TC 2)	283.108	Choline transport protein - Saccharomyces cerevisiae (Baker's yeast).	4.61e-89	89.92%
gnl|TC-DB|P19807|2.A.3.4.1	g7433.t1	Major facilitator superfamily (TC 2)	83.9593	Choline transport protein - Saccharomyces cerevisiae (Baker's yeast).	6.84e-19	99.55%
gnl|TC-DB|P19807|2.A.3.4.1	g8949.t1	Major facilitator superfamily (TC 2)	144.436	Choline transport protein - Saccharomyces cerevisiae (Baker's yeast).	8.45e-38	85.11%
gnl|TC-DB|P19807|2.A.3.4.1	g9016.t1	Major facilitator superfamily (TC 2)	197.208	Choline transport protein - Saccharomyces cerevisiae (Baker's yeast).	1.45e-57	91.08%
gnl|TC-DB|P19807|2.A.3.4.1	g10734.t1	Major facilitator superfamily (TC 2)	234.187	Choline transport protein - Saccharomyces cerevisiae (Baker's yeast).	3.56e-70	96.35%
gnl|TC-DB|P20107|2.A.4.2.2	g6142.t1	Major facilitator superfamily (TC 2)	328.946	ZINC/CADMIUM RESISTANCE PROTEIN - Saccharomyces cerevisiae (Baker's yeast).	7.53e-108	89.53%
gnl|TC-DB|P20107|2.A.4.2.2	g7112.t1	Major facilitator superfamily (TC 2)	266.929	ZINC/CADMIUM RESISTANCE PROTEIN - Saccharomyces cerevisiae (Baker's yeast).	1.06e-85	90.46%
gnl|TC-DB|P22152|2.A.1.8.5	g7649.t1	Major facilitator superfamily (TC 2)	778.859	Nitrate transporter (Nitrate permease) - Emericella nidulans (Aspergillus nidulans).	0	99.61%
gnl|TC-DB|P23622|2.A.53.1.2	g2195.t1	Major facilitator superfamily (TC 2)	159.458	SULFATE PERMEASE II - Neurospora crassa.	1.35e-43	89.29%
gnl|TC-DB|P23622|2.A.53.1.2	g5821.t1	Major facilitator superfamily (TC 2)	780.4	SULFATE PERMEASE II - Neurospora crassa.	0	97.94%
gnl|TC-DB|P23622|2.A.53.1.2	g6343.t1	Major facilitator superfamily (TC 2)	731.095	SULFATE PERMEASE II - Neurospora crassa.	0	92.87%
gnl|TC-DB|P23641|2.A.29.4.3	g7769.t1	Major facilitator superfamily (TC 2)	369.392	Mitochondrial phosphate carrier protein OS=Saccharomyces cerevisiae GN=MIR1 PE=1 SV=1	7.83e-129	94.34%
gnl|TC-DB|P25346|2.A.1.9.7	g175.t1	Major facilitator superfamily (TC 2)	242.276	Probable metabolite transport protein GIT1 OS=Saccharomyces cerevisiae (strain ATCC 204508 / S288c) GN=GIT1 PE=1 SV=1	4.91e-74	95.71%
gnl|TC-DB|P25346|2.A.1.9.7	g2725.t1	Major facilitator superfamily (TC 2)	278.1	Probable metabolite transport protein GIT1 OS=Saccharomyces cerevisiae (strain ATCC 204508 / S288c) GN=GIT1 PE=1 SV=1	2.94e-82	41.73%
gnl|TC-DB|P25346|2.A.1.9.7	g5174.t1	Major facilitator superfamily (TC 2)	267.7	Probable metabolite transport protein GIT1 OS=Saccharomyces cerevisiae (strain ATCC 204508 / S288c) GN=GIT1 PE=1 SV=1	1.32e-83	92.34%
gnl|TC-DB|P25346|2.A.1.9.7	g9840.t1	Major facilitator superfamily (TC 2)	261.922	Probable metabolite transport protein GIT1 OS=Saccharomyces cerevisiae (strain ATCC 204508 / S288c) GN=GIT1 PE=1 SV=1	1.20e-81	97.94%
gnl|TC-DB|P25737|2.A.3.1.2	g2363.t1	Major facilitator superfamily (TC 2)	378.637	Lysine-specific permease - Escherichia coli.	3.17e-126	82.89%
gnl|TC-DB|P28584|2.A.38.2.3	g2479.t1	Major facilitator superfamily (TC 2)	294.664	Potassium transport protein, low-affinity - Saccharomyces cerevisiae (Baker's yeast).	3.20e-90	78.19%
gnl|TC-DB|P28584|2.A.38.2.3	g4209.t1	Major facilitator superfamily (TC 2)	386.341	Potassium transport protein, low-affinity - Saccharomyces cerevisiae (Baker's yeast).	2.40e-123	65.43%
gnl|TC-DB|P28873|2.A.1.2.6	g3294.t1	Major facilitator superfamily (TC 2)	325.865	Benomyl/methotrexate resistance protein - Candida albicans (Yeast).	1.97e-105	98.83%
gnl|TC-DB|P30531|2.A.22.3.2	g7125.t1	Major facilitator superfamily (TC 2)	192.586	SODIUM- AND CHLORIDE-DEPENDENT GABA TRANSPORTER 1 - Homo sapiens (Human).	3.41e-53	64.42%
gnl|TC-DB|P30605|2.A.1.1.8	g1333.t1	Major facilitator superfamily (TC 2)	367.081	Myo-inositol transporter 1 - Saccharomyces cerevisiae (Baker's yeast).	7.03e-121	96.42%
gnl|TC-DB|P30605|2.A.1.1.8	g11231.t1	Major facilitator superfamily (TC 2)	351.288	Myo-inositol transporter 1 - Saccharomyces cerevisiae (Baker's yeast).	1.04e-114	96.98%
gnl|TC-DB|P30606|2.A.1.1.104	g7458.t1	Major facilitator superfamily (TC 2)	391.349	Myo-inositol transporter 2 OS=Saccharomyces cerevisiae (strain ATCC 204508 / S288c) GN=ITR2 PE=1 SV=2	2.74e-130	93.39%
gnl|TC-DB|P30606|2.A.1.1.104	g7947.t1	Major facilitator superfamily (TC 2)	360.533	Myo-inositol transporter 2 OS=Saccharomyces cerevisiae (strain ATCC 204508 / S288c) GN=ITR2 PE=1 SV=2	7.34e-118	93.91%
gnl|TC-DB|P32331|2.A.29.8.12	g270.t1	Major facilitator superfamily (TC 2)	244.973	Carrier protein YMC1, mitochondrial OS=Saccharomyces cerevisiae (strain ATCC 204508 / S288c) GN=YMC1 PE=1 SV=2	3.83e-80	95.13%
gnl|TC-DB|P32331|2.A.29.8.12	g632.t1	Major facilitator superfamily (TC 2)	270.396	Carrier protein YMC1, mitochondrial OS=Saccharomyces cerevisiae (strain ATCC 204508 / S288c) GN=YMC1 PE=1 SV=2	4.69e-90	94.74%
gnl|TC-DB|P32331|2.A.29.8.12	g2144.t1	Major facilitator superfamily (TC 2)	184.882	Carrier protein YMC1, mitochondrial OS=Saccharomyces cerevisiae (strain ATCC 204508 / S288c) GN=YMC1 PE=1 SV=2	1.90e-56	92.45%
gnl|TC-DB|P32332|2.A.29.15.1	g3001.t1	Major facilitator superfamily (TC 2)	337.035	MITOCHONDRIAL CARRIER PROTEIN PMT - Saccharomyces cerevisiae (Baker's yeast).	5.65e-116	96.77%
gnl|TC-DB|P32804|2.A.5.1.1	g6754.t1	Major facilitator superfamily (TC 2)	387.882	ZRT1 PROTEIN - Saccharomyces cerevisiae (Baker's yeast).	1.35e-134	99.42%
gnl|TC-DB|P32837|2.A.3.4.3	g1768.t1	Major facilitator superfamily (TC 2)	407.912	GABA-specific permease (GABA-specific transport protein) - Saccharomyces cerevisiae (Baker's yeast).	4.90e-137	95.79%
gnl|TC-DB|P32837|2.A.3.4.3	g7997.t1	Major facilitator superfamily (TC 2)	245.358	GABA-specific permease (GABA-specific transport protein) - Saccharomyces cerevisiae (Baker's yeast).	8.54e-74	97.39%
gnl|TC-DB|P32837|2.A.3.4.3	g8798.t1	Major facilitator superfamily (TC 2)	216.853	GABA-specific permease (GABA-specific transport protein) - Saccharomyces cerevisiae (Baker's yeast).	1.30e-63	97.68%
gnl|TC-DB|P32901|2.A.17.2.2	g4373.t1	Major facilitator superfamily (TC 2)	341.658	PEPTIDE TRANSPORTER PTR2 (PEPTIDE PERMEASE PTR2) - Saccharomyces cerevisiae (Baker's yeast).	7.12e-111	99.23%
gnl|TC-DB|P32901|2.A.17.2.2	g10721.t1	Major facilitator superfamily (TC 2)	238.81	PEPTIDE TRANSPORTER PTR2 (PEPTIDE PERMEASE PTR2) - Saccharomyces cerevisiae (Baker's yeast).	1.69e-72	72.87%
gnl|TC-DB|P33303|2.A.29.13.1	g8582.t1	Major facilitator superfamily (TC 2)	380.178	REGULATOR OF ACETYL-COA SYNTHETASE ACTIVITY - Saccharomyces cerevisiae (Baker's yeast).	9.07e-133	93.48%
gnl|TC-DB|P33413|2.A.21.6.1	g5027.t1	Major facilitator superfamily (TC 2)	420.624	UREA ACTIVE TRANSPORTER - Saccharomyces cerevisiae (Baker's yeast).	1.06e-137	97.34%
gnl|TC-DB|P34240|2.A.5.5.3	g8397.t1	Major facilitator superfamily (TC 2)	120.553	Zinc-regulated transporter 3 OS=Saccharomyces cerevisiae (strain ATCC 204508 / S288c) GN=ZRT3 PE=1 SV=2	1.43e-29	93.21%
gnl|TC-DB|P34711|2.A.1.2.13	g881.t1	Major facilitator superfamily (TC 2)	73.9442	Vesicular acetylcholine transporter unc-17 - Caenorhabditis elegans.	4.52e-14	31.11%
gnl|TC-DB|P34711|2.A.1.2.13	g6078.t1	Major facilitator superfamily (TC 2)	58.9214	Vesicular acetylcholine transporter unc-17 - Caenorhabditis elegans.	5.51e-09	24.82%
gnl|TC-DB|P36029|2.A.3.4.5	g1298.t1	Major facilitator superfamily (TC 2)	281.567	Hypothetical amino-acid permease in STE3-GIN10 intergenic region - Saccharomyces cerevisiae (Baker's yeast).	1.66e-87	92.03%
gnl|TC-DB|P36032|2.A.1.13.18	g514.t1	Major facilitator superfamily (TC 2)	294.278	Probable transporter MCH2 OS=Saccharomyces cerevisiae (strain ATCC 204508 / S288c) GN=MCH2 PE=1 SV=2	3.61e-94	78.08%
gnl|TC-DB|P36032|2.A.1.13.18	g1304.t1	Major facilitator superfamily (TC 2)	153.68	Probable transporter MCH2 OS=Saccharomyces cerevisiae (strain ATCC 204508 / S288c) GN=MCH2 PE=1 SV=2	1.78e-39	19.73%
gnl|TC-DB|P36032|2.A.1.13.18	g3949.t1	Major facilitator superfamily (TC 2)	273.092	Probable transporter MCH2 OS=Saccharomyces cerevisiae (strain ATCC 204508 / S288c) GN=MCH2 PE=1 SV=2	2.92e-86	82.83%
gnl|TC-DB|P36032|2.A.1.13.18	g5806.t1	Major facilitator superfamily (TC 2)	245.358	Probable transporter MCH2 OS=Saccharomyces cerevisiae (strain ATCC 204508 / S288c) GN=MCH2 PE=1 SV=2	3.32e-76	91.67%
gnl|TC-DB|P36032|2.A.1.13.18	g6237.t1	Major facilitator superfamily (TC 2)	182.57	Probable transporter MCH2 OS=Saccharomyces cerevisiae (strain ATCC 204508 / S288c) GN=MCH2 PE=1 SV=2	7.91e-50	42.99%
gnl|TC-DB|P36032|2.A.1.13.18	g8323.t1	Major facilitator superfamily (TC 2)	230.335	Probable transporter MCH2 OS=Saccharomyces cerevisiae (strain ATCC 204508 / S288c) GN=MCH2 PE=1 SV=2	1.87e-70	90.55%
gnl|TC-DB|P36035|2.A.1.12.2	g7823.t1	Major facilitator superfamily (TC 2)	240.35	Carboxylic acid transporter protein homolog - Saccharomyces cerevisiae (Baker's yeast).	4.47e-72	89.08%
gnl|TC-DB|P36035|2.A.1.12.2	g9663.t1	Major facilitator superfamily (TC 2)	349.362	Carboxylic acid transporter protein homolog - Saccharomyces cerevisiae (Baker's yeast).	5.39e-114	93.07%
gnl|TC-DB|P38090|2.A.3.10.19	g7570.t1	Major facilitator superfamily (TC 2)	399.438	General amino acid permease AGP2 - Saccharomyces cerevisiae (Baker's yeast).	5.40e-133	89.05%
gnl|TC-DB|P38090|2.A.3.10.19	g7934.t1	Major facilitator superfamily (TC 2)	462.611	General amino acid permease AGP2 - Saccharomyces cerevisiae (Baker's yeast).	8.47e-157	88.73%
gnl|TC-DB|P38090|2.A.3.10.19	g8882.t1	Major facilitator superfamily (TC 2)	352.829	General amino acid permease AGP2 - Saccharomyces cerevisiae (Baker's yeast).	2.50e-109	36.31%
gnl|TC-DB|P38090|2.A.3.10.19	g11149.t1	Major facilitator superfamily (TC 2)	317.005	General amino acid permease AGP2 - Saccharomyces cerevisiae (Baker's yeast).	1.93e-101	90.06%
gnl|TC-DB|P38090|2.A.3.10.19	g11604.t1	Major facilitator superfamily (TC 2)	418.313	General amino acid permease AGP2 - Saccharomyces cerevisiae (Baker's yeast).	2.80e-140	90.52%
gnl|TC-DB|P38125|2.A.1.2.40	g9123.t1	Major facilitator superfamily (TC 2)	120.939	Uncharacterized transporter YBR180W OS=Saccharomyces cerevisiae GN=YBR180W PE=1 SV=1	1.77e-29	84.81%
gnl|TC-DB|P38127|2.A.29.10.4	g7857.t1	Major facilitator superfamily (TC 2)	264.618	2.A.29.10.4 Mitochondrial carrier protein RIM2	3.34e-86	91.19%
gnl|TC-DB|P38142|2.A.1.1.96	g2335.t1	Major facilitator superfamily (TC 2)	281.952	Probable metabolite transport protein YBR241C OS=Saccharomyces cerevisiae (strain ATCC 204508 / S288c) GN=YBR241C PE=1 SV=1	1.18e-89	96.12%
gnl|TC-DB|P38152|2.A.29.7.3	g5866.t1	Major facilitator superfamily (TC 2)	209.92	Tricarboxylate transport protein - Saccharomyces cerevisiae (Baker's yeast).	1.61e-66	94.46%
gnl|TC-DB|P38152|2.A.29.7.3	g5949.t1	Major facilitator superfamily (TC 2)	263.077	Tricarboxylate transport protein - Saccharomyces cerevisiae (Baker's yeast).	1.97e-87	96.62%
gnl|TC-DB|P38152|2.A.29.7.3	g8693.t1	Major facilitator superfamily (TC 2)	240.35	Tricarboxylate transport protein - Saccharomyces cerevisiae (Baker's yeast).	1.04e-78	92.81%
gnl|TC-DB|P38227|2.A.1.2.43	g236.t1	Major facilitator superfamily (TC 2)	62.3882	Uncharacterized transporter YBR043C OS=Saccharomyces cerevisiae GN=YBR043C PE=1 SV=1	2.72e-11	88.40%
gnl|TC-DB|P38227|2.A.1.2.43	g1051.t1	Major facilitator superfamily (TC 2)	53.9138	Uncharacterized transporter YBR043C OS=Saccharomyces cerevisiae GN=YBR043C PE=1 SV=1	9.17e-08	23.55%
gnl|TC-DB|P38227|2.A.1.2.43	g7864.t1	Major facilitator superfamily (TC 2)	190.274	Uncharacterized transporter YBR043C OS=Saccharomyces cerevisiae GN=YBR043C PE=1 SV=1	3.64e-53	53.01%
gnl|TC-DB|P38279|2.A.43.2.7	g4741.t1	Major facilitator superfamily (TC 2)	222.246	Protein RTC2 OS=Saccharomyces cerevisiae (strain ATCC 204508 / S288c) GN=RTC2 PE=1 SV=1	2.35e-70	95.28%
gnl|TC-DB|P38279|2.A.43.2.7	g9587.t1	Major facilitator superfamily (TC 2)	143.28	Protein RTC2 OS=Saccharomyces cerevisiae (strain ATCC 204508 / S288c) GN=RTC2 PE=1 SV=1	2.14e-40	92.77%
gnl|TC-DB|P38318|2.A.1.25.4	g9388.t1	Major facilitator superfamily (TC 2)	442.965	Uncharacterized membrane protein YBR220C OS=Saccharomyces cerevisiae (strain ATCC 204508 / S288c) GN=YBR220C PE=1 SV=1	1.03e-148	73.03%
gnl|TC-DB|P38358|2.A.1.48.2	g3277.t1	Major facilitator superfamily (TC 2)	342.043	Vacuolar basic amino acid transporter 2 - Saccharomyces cerevisiae (Baker's yeast).	3.09e-111	63.77%
gnl|TC-DB|P38680|2.A.18.4.1	g451.t1	Major facilitator superfamily (TC 2)	190.66	N amino acid transport system protein (Methyltryptophan resistance protein) - Neurospora crassa.	6.31e-52	23.64%
gnl|TC-DB|P38680|2.A.18.4.1	g966.t1	Major facilitator superfamily (TC 2)	155.221	N amino acid transport system protein (Methyltryptophan resistance protein) - Neurospora crassa.	2.81e-42	94.97%
gnl|TC-DB|P38680|2.A.18.4.1	g1739.t1	Major facilitator superfamily (TC 2)	258.07	N amino acid transport system protein (Methyltryptophan resistance protein) - Neurospora crassa.	4.91e-81	90.06%
gnl|TC-DB|P38680|2.A.18.4.1	g2869.t1	Major facilitator superfamily (TC 2)	256.914	N amino acid transport system protein (Methyltryptophan resistance protein) - Neurospora crassa.	1.28e-80	98.68%
gnl|TC-DB|P38680|2.A.18.4.1	g3005.t1	Major facilitator superfamily (TC 2)	187.193	N amino acid transport system protein (Methyltryptophan resistance protein) - Neurospora crassa.	3.99e-55	85.79%
gnl|TC-DB|P38680|2.A.18.4.1	g4636.t1	Major facilitator superfamily (TC 2)	98.2117	N amino acid transport system protein (Methyltryptophan resistance protein) - Neurospora crassa.	4.32e-23	81.33%
gnl|TC-DB|P38680|2.A.18.4.1	g5333.t1	Major facilitator superfamily (TC 2)	187.193	N amino acid transport system protein (Methyltryptophan resistance protein) - Neurospora crassa.	5.91e-54	98.50%
gnl|TC-DB|P38680|2.A.18.4.1	g7135.t1	Major facilitator superfamily (TC 2)	257.299	N amino acid transport system protein (Methyltryptophan resistance protein) - Neurospora crassa.	9.27e-81	91.90%
gnl|TC-DB|P38680|2.A.18.4.1	g7568.t1	Major facilitator superfamily (TC 2)	271.552	N amino acid transport system protein (Methyltryptophan resistance protein) - Neurospora crassa.	1.77e-86	94.78%
gnl|TC-DB|P38680|2.A.18.4.1	g7699.t1	Major facilitator superfamily (TC 2)	224.942	N amino acid transport system protein (Methyltryptophan resistance protein) - Neurospora crassa.	5.49e-68	96.36%
gnl|TC-DB|P38680|2.A.18.4.1	g8193.t1	Major facilitator superfamily (TC 2)	256.914	N amino acid transport system protein (Methyltryptophan resistance protein) - Neurospora crassa.	1.39e-80	95.85%
gnl|TC-DB|P38680|2.A.18.4.1	g8218.t1	Major facilitator superfamily (TC 2)	241.506	N amino acid transport system protein (Methyltryptophan resistance protein) - Neurospora crassa.	9.50e-75	90.83%
gnl|TC-DB|P38680|2.A.18.4.1	g8233.t1	Major facilitator superfamily (TC 2)	253.447	N amino acid transport system protein (Methyltryptophan resistance protein) - Neurospora crassa.	3.04e-79	93.22%
gnl|TC-DB|P38680|2.A.18.4.1	g8580.t1	Major facilitator superfamily (TC 2)	253.447	N amino acid transport system protein (Methyltryptophan resistance protein) - Neurospora crassa.	2.32e-79	92.09%
gnl|TC-DB|P38680|2.A.18.4.1	g10006.t1	Major facilitator superfamily (TC 2)	250.366	N amino acid transport system protein (Methyltryptophan resistance protein) - Neurospora crassa.	4.62e-78	90.22%
gnl|TC-DB|P38680|2.A.18.4.1	g10009.t1	Major facilitator superfamily (TC 2)	273.478	N amino acid transport system protein (Methyltryptophan resistance protein) - Neurospora crassa.	4.33e-87	98.25%
gnl|TC-DB|P38680|2.A.18.4.1	g10267.t1	Major facilitator superfamily (TC 2)	188.348	N amino acid transport system protein (Methyltryptophan resistance protein) - Neurospora crassa.	2.87e-54	92.62%
gnl|TC-DB|P38680|2.A.18.4.1	g10488.t1	Major facilitator superfamily (TC 2)	480.715	N amino acid transport system protein (Methyltryptophan resistance protein) - Neurospora crassa.	3.36e-168	97.29%
gnl|TC-DB|P38680|2.A.18.4.1	g11699.t1	Major facilitator superfamily (TC 2)	92.4337	N amino acid transport system protein (Methyltryptophan resistance protein) - Neurospora crassa.	3.85e-23	77.86%
gnl|TC-DB|P38702|2.A.29.12.4	g3345.t1	Major facilitator superfamily (TC 2)	274.248	Mitochondrial carrier protein LEU5 OS=Saccharomyces cerevisiae (strain ATCC 204508 / S288c) GN=LEU5 PE=2 SV=1	2.03e-90	83.38%
gnl|TC-DB|P38702|2.A.29.12.4	g8597.t1	Major facilitator superfamily (TC 2)	347.051	Mitochondrial carrier protein LEU5 OS=Saccharomyces cerevisiae (strain ATCC 204508 / S288c) GN=LEU5 PE=2 SV=1	7.06e-118	94.17%
gnl|TC-DB|P38755|2.D.1.1.4	g5181.t1	Major facilitator superfamily (TC 2)	141.739	Oxysterol-binding protein homolog 7 OS=Saccharomyces cerevisiae (strain ATCC 204508 / S288c) GN=OSH7 PE=1 SV=1	6.96e-38	86.12%
gnl|TC-DB|P38755|2.D.1.1.4	g8512.t1	Major facilitator superfamily (TC 2)	421.394	Oxysterol-binding protein homolog 7 OS=Saccharomyces cerevisiae (strain ATCC 204508 / S288c) GN=OSH7 PE=1 SV=1	8.64e-145	82.27%
gnl|TC-DB|P38767|2.A.66.1.5	g2351.t1	Major facilitator superfamily (TC 2)	392.504	HYPOTHETICAL 64.2 KDA PROTEIN IN SLT2-PUT2 INTERGENIC REGION - Saccharomyces cerevisiae (Baker's yeast).	1.71e-129	74.96%
gnl|TC-DB|P38776|2.A.1.2.63	g1383.t1	Major facilitator superfamily (TC 2)	236.113	Probable drug/proton antiporter YHK8 OS=Saccharomyces cerevisiae (strain ATCC 204508 / S288c) GN=YHK8 PE=1 SV=1	4.49e-72	78.92%
gnl|TC-DB|P38921|2.A.29.18.1	g1165.t1	Major facilitator superfamily (TC 2)	182.185	Putative mitochondrial carrier protein PET8 - Saccharomyces cerevisiae (Baker's yeast).	1.00e-55	90.60%
gnl|TC-DB|P38921|2.A.29.18.1	g9611.t1	Major facilitator superfamily (TC 2)	93.5893	Putative mitochondrial carrier protein PET8 - Saccharomyces cerevisiae (Baker's yeast).	7.27e-22	83.20%
gnl|TC-DB|P38988|2.A.29.21.1	g4902.t1	Major facilitator superfamily (TC 2)	435.261	Putative mitochondrial carrier protein YHM1/SHM1 - Saccharomyces cerevisiae (Baker's yeast).	3.85e-155	94.50%
gnl|TC-DB|P38993|2.A.108.1.1	g1979.t1	Major facilitator superfamily (TC 2)	99.3673	IRON TRANSPORT MULTICOPPER OXIDASE FET3 PRECURSOR (EC 1.-.-.-) - Saccharomyces cerevisiae (Baker's yeast).	8.50e-22	84.91%
gnl|TC-DB|P39709|2.A.1.14.37	g1501.t1	Major facilitator superfamily (TC 2)	346.665	Probable transporter SEO1 OS=Saccharomyces cerevisiae (strain ATCC 204508 / S288c) GN=SEO1 PE=1 SV=1	9.10e-114	93.36%
gnl|TC-DB|P39709|2.A.1.14.37	g7058.t1	Major facilitator superfamily (TC 2)	260.766	Probable transporter SEO1 OS=Saccharomyces cerevisiae (strain ATCC 204508 / S288c) GN=SEO1 PE=1 SV=1	1.99e-80	97.30%
gnl|TC-DB|P39932|2.A.1.1.38	g2677.t1	Major facilitator superfamily (TC 2)	291.197	Sugar transporter STL1 - Saccharomyces cerevisiae (Baker's yeast).	4.72e-91	79.76%
gnl|TC-DB|P39932|2.A.1.1.38	g4230.t1	Major facilitator superfamily (TC 2)	145.206	Sugar transporter STL1 - Saccharomyces cerevisiae (Baker's yeast).	2.29e-39	100.00%
gnl|TC-DB|P39932|2.A.1.1.38	g4661.t1	Major facilitator superfamily (TC 2)	167.548	Sugar transporter STL1 - Saccharomyces cerevisiae (Baker's yeast).	2.97e-45	86.42%
gnl|TC-DB|P39932|2.A.1.1.38	g6494.t1	Major facilitator superfamily (TC 2)	352.058	Sugar transporter STL1 - Saccharomyces cerevisiae (Baker's yeast).	5.26e-115	87.02%
gnl|TC-DB|P39932|2.A.1.1.38	g8696.t1	Major facilitator superfamily (TC 2)	273.478	Sugar transporter STL1 - Saccharomyces cerevisiae (Baker's yeast).	4.03e-85	97.09%
gnl|TC-DB|P39932|2.A.1.1.38	g9155.t1	Major facilitator superfamily (TC 2)	229.18	Sugar transporter STL1 - Saccharomyces cerevisiae (Baker's yeast).	8.97e-68	89.52%
gnl|TC-DB|P39932|2.A.1.1.38	g9380.t1	Major facilitator superfamily (TC 2)	276.559	Sugar transporter STL1 - Saccharomyces cerevisiae (Baker's yeast).	2.45e-86	96.09%
gnl|TC-DB|P39932|2.A.1.1.38	g10597.t1	Major facilitator superfamily (TC 2)	361.303	Sugar transporter STL1 - Saccharomyces cerevisiae (Baker's yeast).	3.33e-119	92.13%
gnl|TC-DB|P39952|2.A.9.1.1	g9398.t1	Major facilitator superfamily (TC 2)	147.517	CYTOCHROME OXIDASE BIOGENESIS PROTEIN OXA1, MITOCHONDRIAL PRECURSOR - Saccharomyces cerevisiae (Baker's yeast).	8.27e-39	45.99%
gnl|TC-DB|P39953|2.A.29.10.8	g3883.t1	Major facilitator superfamily (TC 2)	233.802	Mitochondrial nicotinamide adenine dinucleotide transporter 2 OS=Saccharomyces cerevisiae (strain ATCC 204508 / S288c) GN=YEA6 PE=1 SV=1	7.18e-74	82.77%
gnl|TC-DB|P39980|2.A.1.16.1	g1938.t1	Major facilitator superfamily (TC 2)	488.034	Hypothetical 70.6 kDa protein in HXT8-CAN1 intergenic region - Saccharomyces cerevisiae (Baker's yeast).	8.24e-167	93.52%
gnl|TC-DB|P39981|2.A.18.6.20	g3865.t1	Major facilitator superfamily (TC 2)	342.043	Vacuolar amino acid transporter 2 OS=Saccharomyces cerevisiae (strain ATCC 204508 / S288c) GN=AVT2 PE=2 SV=1	4.31e-104	22.92%
gnl|TC-DB|P40035|2.A.29.4.4	g3547.t1	Major facilitator superfamily (TC 2)	355.91	Mitochondrial phosphate carrier protein 2 OS=Saccharomyces cerevisiae GN=PIC2 PE=1 SV=1	2.40e-124	98.21%
gnl|TC-DB|P40074|2.A.18.6.6	g982.t1	Major facilitator superfamily (TC 2)	301.982	Hypothetical 48.8 kDa protein in SSU81-SCS2 intergenic region - Saccharomyces cerevisiae (Baker's yeast).	9.89e-98	76.92%
gnl|TC-DB|P40309|2.A.37.4.1	g2330.t1	Major facilitator superfamily (TC 2)	407.142	HYPOTHETICAL 97.1 KDA PROTEIN IN BCK1-TOK1 INTERGENIC REGION - Saccharomyces cerevisiae (Baker's yeast).	1.85e-128	71.27%
gnl|TC-DB|P40445|2.A.1.14.38	g871.t1	Major facilitator superfamily (TC 2)	445.277	Uncharacterized transporter YIL166C OS=Saccharomyces cerevisiae (strain ATCC 204508 / S288c) GN=YIL166C PE=1 SV=1	1.34e-151	97.10%
gnl|TC-DB|P40445|2.A.1.14.38	g2383.t1	Major facilitator superfamily (TC 2)	382.874	Uncharacterized transporter YIL166C OS=Saccharomyces cerevisiae (strain ATCC 204508 / S288c) GN=YIL166C PE=1 SV=1	2.85e-127	91.77%
gnl|TC-DB|P40445|2.A.1.14.38	g4304.t1	Major facilitator superfamily (TC 2)	227.254	Uncharacterized transporter YIL166C OS=Saccharomyces cerevisiae (strain ATCC 204508 / S288c) GN=YIL166C PE=1 SV=1	8.98e-68	85.47%
gnl|TC-DB|P40445|2.A.1.14.38	g5077.t1	Major facilitator superfamily (TC 2)	437.573	Uncharacterized transporter YIL166C OS=Saccharomyces cerevisiae (strain ATCC 204508 / S288c) GN=YIL166C PE=1 SV=1	1.52e-148	95.68%
gnl|TC-DB|P40445|2.A.1.14.38	g5180.t1	Major facilitator superfamily (TC 2)	456.447	Uncharacterized transporter YIL166C OS=Saccharomyces cerevisiae (strain ATCC 204508 / S288c) GN=YIL166C PE=1 SV=1	6.03e-156	93.92%
gnl|TC-DB|P40445|2.A.1.14.38	g5553.t1	Major facilitator superfamily (TC 2)	64.6994	Uncharacterized transporter YIL166C OS=Saccharomyces cerevisiae (strain ATCC 204508 / S288c) GN=YIL166C PE=1 SV=1	4.79e-12	93.17%
gnl|TC-DB|P40445|2.A.1.14.38	g7459.t1	Major facilitator superfamily (TC 2)	197.593	Uncharacterized transporter YIL166C OS=Saccharomyces cerevisiae (strain ATCC 204508 / S288c) GN=YIL166C PE=1 SV=1	5.91e-57	91.04%
gnl|TC-DB|P40445|2.A.1.14.38	g8171.t1	Major facilitator superfamily (TC 2)	493.041	Uncharacterized transporter YIL166C OS=Saccharomyces cerevisiae (strain ATCC 204508 / S288c) GN=YIL166C PE=1 SV=1	2.03e-165	57.87%
gnl|TC-DB|P40445|2.A.1.14.38	g10323.t1	Major facilitator superfamily (TC 2)	179.489	Uncharacterized transporter YIL166C OS=Saccharomyces cerevisiae (strain ATCC 204508 / S288c) GN=YIL166C PE=1 SV=1	1.10e-50	95.56%
gnl|TC-DB|P40445|2.A.1.14.38	g11456.t1	Major facilitator superfamily (TC 2)	77.7962	Uncharacterized transporter YIL166C OS=Saccharomyces cerevisiae (strain ATCC 204508 / S288c) GN=YIL166C PE=1 SV=1	5.49e-15	27.64%
gnl|TC-DB|P40474|2.A.1.2.31	g11502.t1	Major facilitator superfamily (TC 2)	214.157	Uncharacterized transporter YIL121W - Saccharomyces cerevisiae (Baker's yeast).	4.31e-63	92.09%
gnl|TC-DB|P40900|2.A.67.1.2	g1519.t1	Major facilitator superfamily (TC 2)	221.09	Sexual differentiation process protein isp4 - Schizosaccharomyces pombe (Fission yeast).	2.05e-64	97.12%
gnl|TC-DB|P40900|2.A.67.1.2	g4568.t1	Major facilitator superfamily (TC 2)	661.374	Sexual differentiation process protein isp4 - Schizosaccharomyces pombe (Fission yeast).	0	61.07%
gnl|TC-DB|P42839|2.A.19.7.1	g2075.t1	Major facilitator superfamily (TC 2)	494.967	Putative cation exchanger YNL321W - Saccharomyces cerevisiae (Baker's yeast).	7.19e-159	51.11%
gnl|TC-DB|P43548|2.A.3.10.14	g1751.t1	Major facilitator superfamily (TC 2)	401.364	General amino acid permease AGP3 - Saccharomyces cerevisiae (Baker's yeast).	4.64e-130	54.71%
gnl|TC-DB|P43561|2.A.108.1.4	g4287.t1	Major facilitator superfamily (TC 2)	176.792	Iron transport multicopper oxidase FET5 precursor (EC 1.-.-.-) - Saccharomyces cerevisiae (Baker's yeast).	2.32e-48	91.59%
gnl|TC-DB|P43581|2.A.1.1.5	g10712.t1	Major facilitator superfamily (TC 2)	97.0561	Hexose transporter HXT10 - Saccharomyces cerevisiae (Baker's yeast).	1.07e-21	57.31%
gnl|TC-DB|P46996|2.A.1.11.4	g11425.t1	Major facilitator superfamily (TC 2)	77.7962	Uncharacterized membrane protein YJL163C OS=Saccharomyces cerevisiae (strain ATCC 204508 / S288c) GN=YJL163C PE=1 SV=1	3.64e-15	64.86%
gnl|TC-DB|P47082|2.A.18.5.2	g9087.t1	Major facilitator superfamily (TC 2)	104.76	Hypothetical 65.3 kDa protein in PRE3-MPP10 intergenic region - Saccharomyces cerevisiae (Baker's yeast).	2.89e-24	68.18%
gnl|TC-DB|P47159|2.A.1.63.4	g9908.t1	Major facilitator superfamily (TC 2)	283.108	Uncharacterized membrane protein YJR124C OS=Saccharomyces cerevisiae (strain ATCC 204508 / S288c) GN=YJR124C PE=1 SV=1	7.70e-91	91.86%
gnl|TC-DB|P47818|2.A.89.1.1	g2046.t1	Major facilitator superfamily (TC 2)	163.31	Protein CCC1 - Saccharomyces cerevisiae (Baker's yeast).	2.10e-48	75.60%
gnl|TC-DB|P47818|2.A.89.1.1	g3107.t1	Major facilitator superfamily (TC 2)	161.384	Protein CCC1 - Saccharomyces cerevisiae (Baker's yeast).	1.85e-47	83.83%
gnl|TC-DB|P48233|2.A.29.23.2	g10102.t1	Major facilitator superfamily (TC 2)	325.865	Calcium-binding mitochondrial carrier SAL1 - Saccharomyces cerevisiae (Baker's yeast).	4.98e-103	69.16%
gnl|TC-DB|P48777|2.A.40.4.4	g9022.t1	Major facilitator superfamily (TC 2)	914.835	PURINE PERMEASE - Emericella nidulans (Aspergillus nidulans).	0	93.16%
gnl|TC-DB|P49374|2.A.1.1.39	g395.t1	Major facilitator superfamily (TC 2)	451.825	High-affinity glucose transporter - Kluyveromyces lactis (Yeast) (Candida sphaerica).	1.04e-154	93.74%
gnl|TC-DB|P49374|2.A.1.1.39	g719.t1	Major facilitator superfamily (TC 2)	244.202	High-affinity glucose transporter - Kluyveromyces lactis (Yeast) (Candida sphaerica).	2.20e-74	91.89%
gnl|TC-DB|P49374|2.A.1.1.39	g1654.t1	Major facilitator superfamily (TC 2)	254.603	High-affinity glucose transporter - Kluyveromyces lactis (Yeast) (Candida sphaerica).	1.58e-78	91.29%
gnl|TC-DB|P49374|2.A.1.1.39	g5307.t1	Major facilitator superfamily (TC 2)	476.093	High-affinity glucose transporter - Kluyveromyces lactis (Yeast) (Candida sphaerica).	1.35e-163	99.09%
gnl|TC-DB|P49374|2.A.1.1.39	g5693.t1	Major facilitator superfamily (TC 2)	122.479	High-affinity glucose transporter - Kluyveromyces lactis (Yeast) (Candida sphaerica).	7.91e-31	78.39%
gnl|TC-DB|P49374|2.A.1.1.39	g6887.t1	Major facilitator superfamily (TC 2)	468.774	High-affinity glucose transporter - Kluyveromyces lactis (Yeast) (Candida sphaerica).	5.90e-161	95.31%
gnl|TC-DB|P49374|2.A.1.1.39	g8127.t1	Major facilitator superfamily (TC 2)	404.445	High-affinity glucose transporter - Kluyveromyces lactis (Yeast) (Candida sphaerica).	5.34e-136	98.85%
gnl|TC-DB|P49374|2.A.1.1.39	g10898.t1	Major facilitator superfamily (TC 2)	277.33	High-affinity glucose transporter - Kluyveromyces lactis (Yeast) (Candida sphaerica).	3.60e-87	90.04%
gnl|TC-DB|P49374|2.A.1.1.39	g11455.t1	Major facilitator superfamily (TC 2)	417.157	High-affinity glucose transporter - Kluyveromyces lactis (Yeast) (Candida sphaerica).	7.33e-141	99.24%
gnl|TC-DB|P50276|2.A.3.8.4	g806.t1	Major facilitator superfamily (TC 2)	201.06	High affinity methionine permease - Saccharomyces cerevisiae (Baker's yeast).	5.05e-58	82.62%
gnl|TC-DB|P50276|2.A.3.8.4	g1428.t1	Major facilitator superfamily (TC 2)	270.781	High affinity methionine permease - Saccharomyces cerevisiae (Baker's yeast).	8.96e-81	55.50%
gnl|TC-DB|P50276|2.A.3.8.4	g8208.t1	Major facilitator superfamily (TC 2)	309.686	High affinity methionine permease - Saccharomyces cerevisiae (Baker's yeast).	3.10e-98	97.23%
gnl|TC-DB|P50276|2.A.3.8.4	g8781.t1	Major facilitator superfamily (TC 2)	342.428	High affinity methionine permease - Saccharomyces cerevisiae (Baker's yeast).	2.09e-111	96.23%
gnl|TC-DB|P50276|2.A.3.8.4	g9202.t1	Major facilitator superfamily (TC 2)	326.635	High affinity methionine permease - Saccharomyces cerevisiae (Baker's yeast).	3.65e-99	41.79%
gnl|TC-DB|P50276|2.A.3.8.4	g9453.t1	Major facilitator superfamily (TC 2)	565.844	High affinity methionine permease - Saccharomyces cerevisiae (Baker's yeast).	0	98.35%
gnl|TC-DB|P51792|2.A.49.2.3	g3543.t1	Major facilitator superfamily (TC 2)	558.525	Chloride channel protein 3 - Rattus norvegicus (Rat).	0	81.61%
gnl|TC-DB|P51792|2.A.49.2.3	g8416.t1	Major facilitator superfamily (TC 2)	458.373	Chloride channel protein 3 - Rattus norvegicus (Rat).	2.22e-148	82.73%
gnl|TC-DB|P53099|2.A.39.2.2	g5252.t1	Major facilitator superfamily (TC 2)	270.011	Tpn1 64.5 kDa protein in COX4-GTS1 intergenic region - Saccharomyces cerevisiae (Baker's yeast).	5.84e-82	75.64%
gnl|TC-DB|P53134|2.A.67.2.7	g5601.t1	Major facilitator superfamily (TC 2)	504.597	Putative oligopeptide transporter YGL114W OS=Saccharomyces cerevisiae (strain ATCC 204508 / S288c) GN=YGL114W PE=1 SV=1	6.16e-169	96.17%
gnl|TC-DB|P53154|2.A.50.1.1	g3991.t1	Major facilitator superfamily (TC 2)	514.227	HYPOTHETICAL 65.3 KDA PROTEIN IN MAD1-SCY1 INTERGENIC REGION - Saccharomyces cerevisiae (Baker's yeast).	3.97e-177	99.37%
gnl|TC-DB|P53157|2.A.105.1.1	g9484.t1	Major facilitator superfamily (TC 2)	132.494	Mitochondrial pyruvate carrier 1 OS=Saccharomyces cerevisiae (strain ATCC 204508 / S288c) GN=FMP37 PE=1 SV=1	4.61e-41	95.24%
gnl|TC-DB|P53322|2.A.1.14.11	g51.t1	Major facilitator superfamily (TC 2)	219.935	High-affinity nicotinic acid transporter (Nicotinic acid permease) - Saccharomyces cerevisiae (Baker's yeast).	6.09e-63	62.20%
gnl|TC-DB|P53322|2.A.1.14.11	g426.t1	Major facilitator superfamily (TC 2)	174.866	High-affinity nicotinic acid transporter (Nicotinic acid permease) - Saccharomyces cerevisiae (Baker's yeast).	9.04e-49	89.90%
gnl|TC-DB|P53322|2.A.1.14.11	g1274.t1	Major facilitator superfamily (TC 2)	218.394	High-affinity nicotinic acid transporter (Nicotinic acid permease) - Saccharomyces cerevisiae (Baker's yeast).	9.76e-65	98.59%
gnl|TC-DB|P53322|2.A.1.14.11	g1364.t1	Major facilitator superfamily (TC 2)	114.775	High-affinity nicotinic acid transporter (Nicotinic acid permease) - Saccharomyces cerevisiae (Baker's yeast).	2.88e-28	84.57%
gnl|TC-DB|P53322|2.A.1.14.11	g1482.t1	Major facilitator superfamily (TC 2)	149.828	High-affinity nicotinic acid transporter (Nicotinic acid permease) - Saccharomyces cerevisiae (Baker's yeast).	1.62e-39	67.66%
gnl|TC-DB|P53322|2.A.1.14.11	g1578.t1	Major facilitator superfamily (TC 2)	259.996	High-affinity nicotinic acid transporter (Nicotinic acid permease) - Saccharomyces cerevisiae (Baker's yeast).	1.23e-80	95.37%
gnl|TC-DB|P53322|2.A.1.14.11	g1846.t1	Major facilitator superfamily (TC 2)	158.303	High-affinity nicotinic acid transporter (Nicotinic acid permease) - Saccharomyces cerevisiae (Baker's yeast).	1.28e-42	96.15%
gnl|TC-DB|P53322|2.A.1.14.11	g2175.t1	Major facilitator superfamily (TC 2)	193.356	High-affinity nicotinic acid transporter (Nicotinic acid permease) - Saccharomyces cerevisiae (Baker's yeast).	1.50e-55	92.78%
gnl|TC-DB|P53322|2.A.1.14.11	g2452.t1	Major facilitator superfamily (TC 2)	176.022	High-affinity nicotinic acid transporter (Nicotinic acid permease) - Saccharomyces cerevisiae (Baker's yeast).	8.10e-49	86.55%
gnl|TC-DB|P53322|2.A.1.14.11	g2826.t1	Major facilitator superfamily (TC 2)	219.55	High-affinity nicotinic acid transporter (Nicotinic acid permease) - Saccharomyces cerevisiae (Baker's yeast).	5.42e-65	97.90%
gnl|TC-DB|P53322|2.A.1.14.11	g2836.t1	Major facilitator superfamily (TC 2)	270.781	High-affinity nicotinic acid transporter (Nicotinic acid permease) - Saccharomyces cerevisiae (Baker's yeast).	1.81e-81	60.17%
gnl|TC-DB|P53322|2.A.1.14.11	g3157.t1	Major facilitator superfamily (TC 2)	214.157	High-affinity nicotinic acid transporter (Nicotinic acid permease) - Saccharomyces cerevisiae (Baker's yeast).	1.86e-63	86.16%
gnl|TC-DB|P53322|2.A.1.14.11	g3937.t1	Major facilitator superfamily (TC 2)	211.46	High-affinity nicotinic acid transporter (Nicotinic acid permease) - Saccharomyces cerevisiae (Baker's yeast).	3.59e-62	92.15%
gnl|TC-DB|P53322|2.A.1.14.11	g4391.t1	Major facilitator superfamily (TC 2)	251.521	High-affinity nicotinic acid transporter (Nicotinic acid permease) - Saccharomyces cerevisiae (Baker's yeast).	1.85e-74	54.49%
gnl|TC-DB|P53322|2.A.1.14.11	g4679.t1	Major facilitator superfamily (TC 2)	48.9062	High-affinity nicotinic acid transporter (Nicotinic acid permease) - Saccharomyces cerevisiae (Baker's yeast).	3.62e-08	51.92%
gnl|TC-DB|P53322|2.A.1.14.11	g5032.t1	Major facilitator superfamily (TC 2)	189.119	High-affinity nicotinic acid transporter (Nicotinic acid permease) - Saccharomyces cerevisiae (Baker's yeast).	3.97e-54	89.34%
gnl|TC-DB|P53322|2.A.1.14.11	g5785.t1	Major facilitator superfamily (TC 2)	94.7449	High-affinity nicotinic acid transporter (Nicotinic acid permease) - Saccharomyces cerevisiae (Baker's yeast).	1.33e-23	96.64%
gnl|TC-DB|P53322|2.A.1.14.11	g5786.t1	Major facilitator superfamily (TC 2)	86.2705	High-affinity nicotinic acid transporter (Nicotinic acid permease) - Saccharomyces cerevisiae (Baker's yeast).	8.53e-19	74.10%
gnl|TC-DB|P53322|2.A.1.14.11	g5788.t1	Major facilitator superfamily (TC 2)	147.517	High-affinity nicotinic acid transporter (Nicotinic acid permease) - Saccharomyces cerevisiae (Baker's yeast).	8.98e-39	94.11%
gnl|TC-DB|P53322|2.A.1.14.11	g6183.t1	Major facilitator superfamily (TC 2)	225.328	High-affinity nicotinic acid transporter (Nicotinic acid permease) - Saccharomyces cerevisiae (Baker's yeast).	7.17e-67	94.28%
gnl|TC-DB|P53322|2.A.1.14.11	g7235.t1	Major facilitator superfamily (TC 2)	183.341	High-affinity nicotinic acid transporter (Nicotinic acid permease) - Saccharomyces cerevisiae (Baker's yeast).	6.81e-52	93.14%
gnl|TC-DB|P53322|2.A.1.14.11	g8019.t1	Major facilitator superfamily (TC 2)	181.415	High-affinity nicotinic acid transporter (Nicotinic acid permease) - Saccharomyces cerevisiae (Baker's yeast).	6.70e-51	89.28%
gnl|TC-DB|P53322|2.A.1.14.11	g8079.t1	Major facilitator superfamily (TC 2)	247.284	High-affinity nicotinic acid transporter (Nicotinic acid permease) - Saccharomyces cerevisiae (Baker's yeast).	9.45e-76	92.00%
gnl|TC-DB|P53322|2.A.1.14.11	g8184.t1	Major facilitator superfamily (TC 2)	212.231	High-affinity nicotinic acid transporter (Nicotinic acid permease) - Saccharomyces cerevisiae (Baker's yeast).	2.66e-62	89.56%
gnl|TC-DB|P53322|2.A.1.14.11	g8212.t1	Major facilitator superfamily (TC 2)	202.216	High-affinity nicotinic acid transporter (Nicotinic acid permease) - Saccharomyces cerevisiae (Baker's yeast).	5.17e-59	99.36%
gnl|TC-DB|P53322|2.A.1.14.11	g8735.t1	Major facilitator superfamily (TC 2)	181.415	High-affinity nicotinic acid transporter (Nicotinic acid permease) - Saccharomyces cerevisiae (Baker's yeast).	7.72e-51	90.34%
gnl|TC-DB|P53322|2.A.1.14.11	g8866.t1	Major facilitator superfamily (TC 2)	229.95	High-affinity nicotinic acid transporter (Nicotinic acid permease) - Saccharomyces cerevisiae (Baker's yeast).	2.71e-65	39.39%
gnl|TC-DB|P53322|2.A.1.14.11	g9290.t1	Major facilitator superfamily (TC 2)	205.297	High-affinity nicotinic acid transporter (Nicotinic acid permease) - Saccharomyces cerevisiae (Baker's yeast).	6.66e-58	61.20%
gnl|TC-DB|P53322|2.A.1.14.11	g9644.t1	Major facilitator superfamily (TC 2)	157.918	High-affinity nicotinic acid transporter (Nicotinic acid permease) - Saccharomyces cerevisiae (Baker's yeast).	2.52e-42	95.36%
gnl|TC-DB|P53322|2.A.1.14.11	g9906.t1	Major facilitator superfamily (TC 2)	217.624	High-affinity nicotinic acid transporter (Nicotinic acid permease) - Saccharomyces cerevisiae (Baker's yeast).	1.40e-64	91.17%
gnl|TC-DB|P53322|2.A.1.14.11	g10016.t1	Major facilitator superfamily (TC 2)	210.69	High-affinity nicotinic acid transporter (Nicotinic acid permease) - Saccharomyces cerevisiae (Baker's yeast).	6.21e-62	95.13%
gnl|TC-DB|P53322|2.A.1.14.11	g10097.t1	Major facilitator superfamily (TC 2)	204.527	High-affinity nicotinic acid transporter (Nicotinic acid permease) - Saccharomyces cerevisiae (Baker's yeast).	8.71e-59	85.71%
gnl|TC-DB|P53322|2.A.1.14.11	g10242.t1	Major facilitator superfamily (TC 2)	173.326	High-affinity nicotinic acid transporter (Nicotinic acid permease) - Saccharomyces cerevisiae (Baker's yeast).	4.23e-48	96.89%
gnl|TC-DB|P53322|2.A.1.14.11	g10285.t1	Major facilitator superfamily (TC 2)	159.844	High-affinity nicotinic acid transporter (Nicotinic acid permease) - Saccharomyces cerevisiae (Baker's yeast).	4.55e-43	89.19%
gnl|TC-DB|P53322|2.A.1.14.11	g10474.t1	Major facilitator superfamily (TC 2)	179.874	High-affinity nicotinic acid transporter (Nicotinic acid permease) - Saccharomyces cerevisiae (Baker's yeast).	1.57e-50	96.52%
gnl|TC-DB|P53322|2.A.1.14.11	g10581.t1	Major facilitator superfamily (TC 2)	195.667	High-affinity nicotinic acid transporter (Nicotinic acid permease) - Saccharomyces cerevisiae (Baker's yeast).	1.93e-56	97.72%
gnl|TC-DB|P53322|2.A.1.14.11	g10645.t1	Major facilitator superfamily (TC 2)	219.935	High-affinity nicotinic acid transporter (Nicotinic acid permease) - Saccharomyces cerevisiae (Baker's yeast).	1.12e-61	36.85%
gnl|TC-DB|P53388|2.A.3.10.13	g4669.t1	Major facilitator superfamily (TC 2)	340.887	Dicarboxylic amino acid permease - Saccharomyces cerevisiae (Baker's yeast).	2.76e-102	26.12%
gnl|TC-DB|P53388|2.A.3.10.13	g5021.t1	Major facilitator superfamily (TC 2)	430.254	Dicarboxylic amino acid permease - Saccharomyces cerevisiae (Baker's yeast).	2.11e-139	48.48%
gnl|TC-DB|P53388|2.A.3.10.13	g8405.t1	Major facilitator superfamily (TC 2)	563.918	Dicarboxylic amino acid permease - Saccharomyces cerevisiae (Baker's yeast).	0	94.31%
gnl|TC-DB|P53388|2.A.3.10.13	g9265.t1	Major facilitator superfamily (TC 2)	404.831	Dicarboxylic amino acid permease - Saccharomyces cerevisiae (Baker's yeast).	2.99e-135	99.81%
gnl|TC-DB|P53389|2.A.1.2.33	g1822.t1	Major facilitator superfamily (TC 2)	187.578	Protein HOL1 - Saccharomyces cerevisiae (Baker's yeast).	2.55e-52	98.41%
gnl|TC-DB|P53389|2.A.1.2.33	g4545.t1	Major facilitator superfamily (TC 2)	216.853	Protein HOL1 - Saccharomyces cerevisiae (Baker's yeast).	5.59e-63	98.24%
gnl|TC-DB|P53389|2.A.1.2.33	g5831.t1	Major facilitator superfamily (TC 2)	163.31	Protein HOL1 - Saccharomyces cerevisiae (Baker's yeast).	1.47e-43	89.25%
gnl|TC-DB|P53389|2.A.1.2.33	g7343.t1	Major facilitator superfamily (TC 2)	178.718	Protein HOL1 - Saccharomyces cerevisiae (Baker's yeast).	6.27e-49	96.24%
gnl|TC-DB|P53389|2.A.1.2.33	g8854.t1	Major facilitator superfamily (TC 2)	130.954	Protein HOL1 - Saccharomyces cerevisiae (Baker's yeast).	7.50e-33	86.61%
gnl|TC-DB|P53389|2.A.1.2.33	g10622.t1	Major facilitator superfamily (TC 2)	112.849	Protein HOL1 - Saccharomyces cerevisiae (Baker's yeast).	2.02e-26	93.33%
gnl|TC-DB|P53394|2.A.53.1.11	g9328.t1	Major facilitator superfamily (TC 2)	419.468	Putative sulfate transporter YPR003C OS=Saccharomyces cerevisiae (strain ATCC 204508 / S288c) GN=YPR003C PE=1 SV=1	3.54e-136	78.18%
gnl|TC-DB|P53735|2.A.4.4.1	g4489.t1	Major facilitator superfamily (TC 2)	111.309	Protein ZRG17 - Saccharomyces cerevisiae (Baker's yeast).	2.89e-26	64.13%
gnl|TC-DB|P53838|2.A.31.3.2	g918.t1	Major facilitator superfamily (TC 2)	238.424	Hypothetical 65.0 kDa protein in MET2-SEC2 intergenic region - Saccharomyces cerevisiae (Baker's yeast).	5.40e-70	59.91%
gnl|TC-DB|P53838|2.A.31.3.2	g1952.t1	Major facilitator superfamily (TC 2)	464.922	Hypothetical 65.0 kDa protein in MET2-SEC2 intergenic region - Saccharomyces cerevisiae (Baker's yeast).	3.03e-157	75.71%
gnl|TC-DB|P53838|2.A.31.3.2	g9441.t1	Major facilitator superfamily (TC 2)	372.474	Hypothetical 65.0 kDa protein in MET2-SEC2 intergenic region - Saccharomyces cerevisiae (Baker's yeast).	3.54e-122	78.76%
gnl|TC-DB|P70786|2.A.1.14.3	g493.t1	Major facilitator superfamily (TC 2)	135.191	Putative tartrate transporter - Agrobacterium vitis.	6.52e-35	90.53%
gnl|TC-DB|P70786|2.A.1.14.3	g1365.t1	Major facilitator superfamily (TC 2)	56.225	Putative tartrate transporter - Agrobacterium vitis.	1.27e-10	71.68%
gnl|TC-DB|P70786|2.A.1.14.3	g2111.t1	Major facilitator superfamily (TC 2)	173.711	Putative tartrate transporter - Agrobacterium vitis.	4.77e-49	68.42%
gnl|TC-DB|P70786|2.A.1.14.3	g4534.t1	Major facilitator superfamily (TC 2)	156.762	Putative tartrate transporter - Agrobacterium vitis.	1.37e-42	59.96%
gnl|TC-DB|P70786|2.A.1.14.3	g9053.t1	Major facilitator superfamily (TC 2)	178.718	Putative tartrate transporter - Agrobacterium vitis.	7.77e-51	79.75%
gnl|TC-DB|P73948|2.A.38.4.5	g2412.t1	Major facilitator superfamily (TC 2)	60.4622	Slr1508 protein OS=Synechocystis sp. (strain PCC 6803) GN=slr1508 PE=4 SV=1	5.37e-10	65.18%
gnl|TC-DB|P82251|2.A.3.8.19	g10762.t1	Major facilitator superfamily (TC 2)	195.282	B(0,+)-type amino acid transporter 1 OS=Homo sapiens GN=SLC7A9 PE=1 SV=1	2.77e-56	93.94%
gnl|TC-DB|P87020|2.A.5.1.15	g10594.t1	Major facilitator superfamily (TC 2)	253.447	pH-regulated antigen PRA1 OS=Candida albicans (strain SC5314 / ATCC MYA-2876) GN=PRA1 PE=1 SV=3	1.02e-83	82.03%
gnl|TC-DB|P96712|2.A.1.3.50	g9541.t1	Major facilitator superfamily (TC 2)	151.369	Multidrug resistance protein 3 OS=Bacillus subtilis (strain 168) GN=bmr3 PE=1 SV=1	4.87e-40	79.62%
gnl|TC-DB|Q0ULF7|2.A.1.1.70	g4016.t1	Major facilitator superfamily (TC 2)	699.123	Putative uncharacterized protein OS=Phaeosphaeria nodorum (strain SN15 / ATCC MYA-4574 / FGSC 10173) GN=SNOG_07407 PE=3 SV=1	0	98.73%
gnl|TC-DB|Q1MU37|2.A.17.2.4	g2936.t1	Major facilitator superfamily (TC 2)	366.696	Putative peptide transporter OS=Trichoderma harzianum OX=5544 GN=ptr2 PE=3 SV=1	4.85e-120	90.22%
gnl|TC-DB|Q1MU37|2.A.17.2.4	g4468.t1	Major facilitator superfamily (TC 2)	609.757	Putative peptide transporter OS=Trichoderma harzianum OX=5544 GN=ptr2 PE=3 SV=1	0	91.53%
gnl|TC-DB|Q1MU37|2.A.17.2.4	g6671.t1	Major facilitator superfamily (TC 2)	595.119	Putative peptide transporter OS=Trichoderma harzianum OX=5544 GN=ptr2 PE=3 SV=1	0	66.11%
gnl|TC-DB|Q1P9T1|2.A.108.1.7	g412.t1	Major facilitator superfamily (TC 2)	98.5969	Fet3 protein - Phanerochaete chrysosporium (White-rot fungus) (Sporotrichum pruinosum).	1.36e-21	89.47%
gnl|TC-DB|Q1P9T1|2.A.108.1.7	g1607.t1	Major facilitator superfamily (TC 2)	177.563	Fet3 protein - Phanerochaete chrysosporium (White-rot fungus) (Sporotrichum pruinosum).	3.55e-48	83.59%
gnl|TC-DB|Q1P9T1|2.A.108.1.7	g9854.t1	Major facilitator superfamily (TC 2)	151.754	Fet3 protein - Phanerochaete chrysosporium (White-rot fungus) (Sporotrichum pruinosum).	3.02e-38	51.61%
gnl|TC-DB|Q2MEV7|2.A.1.1.51	g907.t1	Major facilitator superfamily (TC 2)	171.4	Glucose/xylose symporter 1 - Candida intermedia.	3.06e-47	95.14%
gnl|TC-DB|Q2MEV7|2.A.1.1.51	g5013.t1	Major facilitator superfamily (TC 2)	471.47	Glucose/xylose symporter 1 - Candida intermedia.	1.18e-162	97.48%
gnl|TC-DB|Q2MEV7|2.A.1.1.51	g5016.t1	Major facilitator superfamily (TC 2)	531.176	Glucose/xylose symporter 1 - Candida intermedia.	1.82e-170	25.48%
gnl|TC-DB|Q2TJJ2|2.A.16.4.3	g1455.t1	Major facilitator superfamily (TC 2)	400.208	Sulfite transporter Ssu1 OS=Aspergillus fumigatus GN=SSU1 PE=2 SV=1	5.87e-134	54.53%
gnl|TC-DB|Q2TJJ2|2.A.16.4.3	g2808.t1	Major facilitator superfamily (TC 2)	597.816	Sulfite transporter Ssu1 OS=Aspergillus fumigatus GN=SSU1 PE=2 SV=1	0	96.70%
gnl|TC-DB|Q2TJJ2|2.A.16.4.3	g8217.t1	Major facilitator superfamily (TC 2)	519.235	Sulfite transporter Ssu1 OS=Aspergillus fumigatus GN=SSU1 PE=2 SV=1	0	92.29%
gnl|TC-DB|Q2TJJ2|2.A.16.4.3	g8310.t1	Major facilitator superfamily (TC 2)	362.073	Sulfite transporter Ssu1 OS=Aspergillus fumigatus GN=SSU1 PE=2 SV=1	1.23e-111	14.25%
gnl|TC-DB|Q3EAQ5|2.A.1.2.96	g1881.t1	Major facilitator superfamily (TC 2)	120.553	Probable peptide/nitrate transporter At3g43790 OS=Arabidopsis thaliana GN=ZIFL2 PE=2 SV=2	8.85e-30	84.63%
gnl|TC-DB|Q3EAQ5|2.A.1.2.96	g3708.t1	Major facilitator superfamily (TC 2)	114.005	Probable peptide/nitrate transporter At3g43790 OS=Arabidopsis thaliana GN=ZIFL2 PE=2 SV=2	6.02e-27	73.25%
gnl|TC-DB|Q3EAQ5|2.A.1.2.96	g5568.t1	Major facilitator superfamily (TC 2)	98.5969	Probable peptide/nitrate transporter At3g43790 OS=Arabidopsis thaliana GN=ZIFL2 PE=2 SV=2	8.24e-22	69.67%
gnl|TC-DB|Q3ZZY5|2.A.1.16.8	g5003.t1	Major facilitator superfamily (TC 2)	600.512	Putative MFS transporter OS=Gibberella moniliformis GN=mfs PE=4 SV=1	0	99.33%
gnl|TC-DB|Q3ZZY5|2.A.1.16.8	g5313.t1	Major facilitator superfamily (TC 2)	405.216	Putative MFS transporter OS=Gibberella moniliformis GN=mfs PE=4 SV=1	3.55e-129	54.72%
gnl|TC-DB|Q3ZZY5|2.A.1.16.8	g7756.t1	Major facilitator superfamily (TC 2)	507.679	Putative MFS transporter OS=Gibberella moniliformis GN=mfs PE=4 SV=1	2.57e-175	97.69%
gnl|TC-DB|Q4WUA9|2.A.7.24.11	g5757.t1	Major facilitator superfamily (TC 2)	660.988	DUF914 domain membrane protein OS=Neosartorya fumigata (strain ATCC MYA-4609 / Af293 / CBS 101355 / FGSC A1100) GN=AFUA_5G07810 PE=4 SV=1	0	99.07%
gnl|TC-DB|Q5A7S4|2.A.1.58.1	g1885.t1	Major facilitator superfamily (TC 2)	477.633	Putative uncharacterized protein - Candida albicans (Yeast).	2.09e-165	95.68%
gnl|TC-DB|Q5A7S4|2.A.1.58.1	g3285.t1	Major facilitator superfamily (TC 2)	186.422	Putative uncharacterized protein - Candida albicans (Yeast).	8.18e-51	50.92%
gnl|TC-DB|Q5A7S4|2.A.1.58.1	g4518.t1	Major facilitator superfamily (TC 2)	447.588	Putative uncharacterized protein - Candida albicans (Yeast).	2.12e-150	60.03%
gnl|TC-DB|Q5A7S4|2.A.1.58.1	g8833.t1	Major facilitator superfamily (TC 2)	104.375	Putative uncharacterized protein - Candida albicans (Yeast).	5.86e-25	79.82%
gnl|TC-DB|Q5A7S4|2.A.1.58.1	g10615.t1	Major facilitator superfamily (TC 2)	155.221	Putative uncharacterized protein - Candida albicans (Yeast).	2.40e-42	87.47%
gnl|TC-DB|Q5A8J5|2.A.1.1.73	g3251.t1	Major facilitator superfamily (TC 2)	522.316	Putative uncharacterized protein STL1 OS=Candida albicans GN=HGT10 PE=4 SV=1	6.77e-180	73.55%
gnl|TC-DB|Q5A8J5|2.A.1.1.73	g3629.t1	Major facilitator superfamily (TC 2)	516.153	Putative uncharacterized protein STL1 OS=Candida albicans GN=HGT10 PE=4 SV=1	1.13e-179	97.16%
gnl|TC-DB|Q5A8J5|2.A.1.1.73	g4229.t1	Major facilitator superfamily (TC 2)	117.087	Putative uncharacterized protein STL1 OS=Candida albicans GN=HGT10 PE=4 SV=1	4.91e-31	94.09%
gnl|TC-DB|Q5A8J5|2.A.1.1.73	g5302.t1	Major facilitator superfamily (TC 2)	627.091	Putative uncharacterized protein STL1 OS=Candida albicans GN=HGT10 PE=4 SV=1	0	98.17%
gnl|TC-DB|Q5A8J5|2.A.1.1.73	g6111.t1	Major facilitator superfamily (TC 2)	165.622	Putative uncharacterized protein STL1 OS=Candida albicans GN=HGT10 PE=4 SV=1	1.84e-43	24.57%
gnl|TC-DB|Q5A8J5|2.A.1.1.73	g9133.t1	Major facilitator superfamily (TC 2)	306.99	Putative uncharacterized protein STL1 OS=Candida albicans GN=HGT10 PE=4 SV=1	1.82e-93	52.96%
gnl|TC-DB|Q5A8J5|2.A.1.1.73	g9516.t1	Major facilitator superfamily (TC 2)	267.314	Putative uncharacterized protein STL1 OS=Candida albicans GN=HGT10 PE=4 SV=1	4.96e-83	91.84%
gnl|TC-DB|Q5A8J5|2.A.1.1.73	g10235.t1	Major facilitator superfamily (TC 2)	347.821	Putative uncharacterized protein STL1 OS=Candida albicans GN=HGT10 PE=4 SV=1	8.89e-114	90.42%
gnl|TC-DB|Q5A8J5|2.A.1.1.73	g10760.t1	Major facilitator superfamily (TC 2)	308.531	Putative uncharacterized protein STL1 OS=Candida albicans GN=HGT10 PE=4 SV=1	7.60e-92	26.79%
gnl|TC-DB|Q5A8J5|2.A.1.1.73	g11323.t1	Major facilitator superfamily (TC 2)	289.656	Putative uncharacterized protein STL1 OS=Candida albicans GN=HGT10 PE=4 SV=1	1.26e-87	56.55%
gnl|TC-DB|Q5A477|2.A.7.13.2	g9081.t1	Major facilitator superfamily (TC 2)	404.831	2.A.7.13.2 GDP-mannose transporter	8.19e-141	81.68%
gnl|TC-DB|Q5AZI1|2.A.7.25.7	g11000.t1	Major facilitator superfamily (TC 2)	144.05	Putative uncharacterized protein OS=Emericella nidulans GN=AN6299.2 PE=4 SV=1	1.20e-35	50.06%
gnl|TC-DB|Q5AZI1|2.A.7.25.7	g11235.t1	Major facilitator superfamily (TC 2)	776.548	Putative uncharacterized protein OS=Emericella nidulans GN=AN6299.2 PE=4 SV=1	0	93.11%
gnl|TC-DB|Q5B2K4|2.A.96.1.3	g243.t1	Major facilitator superfamily (TC 2)	332.413	Putative uncharacterized protein (Acetate permease) OS=Emericella nidulans GN=acpA PE=4 SV=1	1.12e-114	85.57%
gnl|TC-DB|Q5B2K4|2.A.96.1.3	g7895.t1	Major facilitator superfamily (TC 2)	409.453	Putative uncharacterized protein (Acetate permease) OS=Emericella nidulans GN=acpA PE=4 SV=1	3.86e-145	87.75%
gnl|TC-DB|Q5B2K4|2.A.96.1.3	g8248.t1	Major facilitator superfamily (TC 2)	337.806	Putative uncharacterized protein (Acetate permease) OS=Emericella nidulans GN=acpA PE=4 SV=1	3.69e-116	73.91%
gnl|TC-DB|Q5EAK4|2.A.16.2.2	g3840.t1	Major facilitator superfamily (TC 2)	65.855	ATP-dependent DNA helicase tlh1 - Schizosaccharomyces pombe (Fission yeast).	2.37e-11	58.67%
gnl|TC-DB|Q5EAK4|2.A.16.2.2	g4006.t1	Major facilitator superfamily (TC 2)	113.235	ATP-dependent DNA helicase tlh1 - Schizosaccharomyces pombe (Fission yeast).	5.22e-25	21.55%
gnl|TC-DB|Q5EAK4|2.A.16.2.2	g7035.t1	Major facilitator superfamily (TC 2)	62.7734	ATP-dependent DNA helicase tlh1 - Schizosaccharomyces pombe (Fission yeast).	2.75e-10	31.66%
gnl|TC-DB|Q5EAK4|2.A.16.2.2	g10755.t1	Major facilitator superfamily (TC 2)	63.929	ATP-dependent DNA helicase tlh1 - Schizosaccharomyces pombe (Fission yeast).	4.14e-10	19.69%
gnl|TC-DB|Q5EAK4|2.A.16.2.2	g10770.t1	Major facilitator superfamily (TC 2)	116.701	ATP-dependent DNA helicase tlh1 - Schizosaccharomyces pombe (Fission yeast).	3.52e-26	25.21%
gnl|TC-DB|Q5EAK4|2.A.16.2.2	g11070.t1	Major facilitator superfamily (TC 2)	130.954	ATP-dependent DNA helicase tlh1 - Schizosaccharomyces pombe (Fission yeast).	2.30e-30	20.83%
gnl|TC-DB|Q5EAK4|2.A.16.2.2	g11398.t1	Major facilitator superfamily (TC 2)	107.457	ATP-dependent DNA helicase tlh1 - Schizosaccharomyces pombe (Fission yeast).	7.65e-24	38.42%
gnl|TC-DB|Q5EAK4|2.A.16.2.2	g11399.t1	Major facilitator superfamily (TC 2)	50.8322	ATP-dependent DNA helicase tlh1 - Schizosaccharomyces pombe (Fission yeast).	2.27e-06	22.04%
gnl|TC-DB|Q5EAK4|2.A.16.2.2	g11439.t1	Major facilitator superfamily (TC 2)	111.309	ATP-dependent DNA helicase tlh1 - Schizosaccharomyces pombe (Fission yeast).	2.37e-24	23.02%
gnl|TC-DB|Q5EAK4|2.A.16.2.2	g11679.t1	Major facilitator superfamily (TC 2)	127.102	ATP-dependent DNA helicase tlh1 - Schizosaccharomyces pombe (Fission yeast).	5.76e-30	52.10%
gnl|TC-DB|Q5EAK4|2.A.16.2.2	g11683.t1	Major facilitator superfamily (TC 2)	53.1434	ATP-dependent DNA helicase tlh1 - Schizosaccharomyces pombe (Fission yeast).	5.35e-07	14.00%
gnl|TC-DB|Q5EAK4|2.A.16.2.2	g11710.t1	Major facilitator superfamily (TC 2)	132.494	ATP-dependent DNA helicase tlh1 - Schizosaccharomyces pombe (Fission yeast).	8.27e-31	23.04%
gnl|TC-DB|Q6BYD8|2.A.38.2.4	g7868.t1	Major facilitator superfamily (TC 2)	401.364	DhTRK1 protein - Debaryomyces hansenii (Yeast) (Torulaspora hansenii).	5.02e-127	64.40%
gnl|TC-DB|Q6BYD8|2.A.38.2.4	g11410.t1	Major facilitator superfamily (TC 2)	394.045	DhTRK1 protein - Debaryomyces hansenii (Yeast) (Torulaspora hansenii).	2.52e-124	58.66%
gnl|TC-DB|Q6FSQ7|2.A.1.2.115	g108.t1	Major facilitator superfamily (TC 2)	300.056	Multidrug transporter QDR2 OS=Candida glabrata (strain ATCC 2001 / CBS 138 / JCM 3761 / NBRC 0622 / NRRL Y-65) OX=284593 GN=QDR2 PE=2 SV=1	1.92e-91	53.60%
gnl|TC-DB|Q6FSQ7|2.A.1.2.115	g7076.t1	Major facilitator superfamily (TC 2)	85.5001	Multidrug transporter QDR2 OS=Candida glabrata (strain ATCC 2001 / CBS 138 / JCM 3761 / NBRC 0622 / NRRL Y-65) OX=284593 GN=QDR2 PE=2 SV=1	1.93e-17	13.02%
gnl|TC-DB|Q6FSQ7|2.A.1.2.115	g11577.t1	Major facilitator superfamily (TC 2)	238.424	Multidrug transporter QDR2 OS=Candida glabrata (strain ATCC 2001 / CBS 138 / JCM 3761 / NBRC 0622 / NRRL Y-65) OX=284593 GN=QDR2 PE=2 SV=1	8.76e-72	89.17%
gnl|TC-DB|Q6IT47|2.A.18.4.2	g2243.t1	Major facilitator superfamily (TC 2)	55.8398	Aromatic and neutral aliphatic amino acid permease - Penicillium chrysogenum (Penicillium notatum).	5.56e-09	31.82%
gnl|TC-DB|Q6IT47|2.A.18.4.2	g4074.t1	Major facilitator superfamily (TC 2)	477.633	Aromatic and neutral aliphatic amino acid permease - Penicillium chrysogenum (Penicillium notatum).	1.03e-166	91.93%
gnl|TC-DB|Q6IT47|2.A.18.4.2	g9685.t1	Major facilitator superfamily (TC 2)	649.047	Aromatic and neutral aliphatic amino acid permease - Penicillium chrysogenum (Penicillium notatum).	0	97.05%
gnl|TC-DB|Q6IT47|2.A.18.4.2	g10891.t1	Major facilitator superfamily (TC 2)	160.229	Aromatic and neutral aliphatic amino acid permease - Penicillium chrysogenum (Penicillium notatum).	5.83e-44	92.13%
gnl|TC-DB|Q6J4K2|2.A.19.4.4	g4128.t1	Major facilitator superfamily (TC 2)	149.058	Sodium/potassium/calcium exchanger 6 OS=Homo sapiens GN=SLC24A6 PE=2 SV=2	1.42e-37	20.30%
gnl|TC-DB|Q6MVD5|2.A.121.2.6	g5213.t1	Major facilitator superfamily (TC 2)	245.743	Putative uncharacterized protein B13D15.090 OS=Neurospora crassa GN=B13D15.090 PE=4 SV=1	3.16e-81	95.59%
gnl|TC-DB|Q6UEH3|2.A.1.3.83	g10606.t1	Major facilitator superfamily (TC 2)	192.586	Efflux pump aflT OS=Aspergillus parasiticus (strain ATCC 56775 / NRRL 5862 / SRRC 143 / SU-1) OX=1403190 GN=aflT PE=2 SV=1	8.90e-55	89.38%
gnl|TC-DB|Q6ZSM3|2.A.1.13.14	g11580.t1	Major facilitator superfamily (TC 2)	49.2914	Monocarboxylate transporter 12 OS=Homo sapiens GN=SLC16A12 PE=2 SV=2	3.40e-07	23.15%
gnl|TC-DB|Q7RVX9|2.A.1.9.2	g1801.t1	Major facilitator superfamily (TC 2)	699.893	Inorganic phosphate transporter PHO84 OS=Neurospora crassa GN=NCU08325 PE=4 SV=2	0	99.10%
gnl|TC-DB|Q7RWT8|2.A.7.25.6	g4283.t1	Major facilitator superfamily (TC 2)	495.738	Putative uncharacterized protein - Neurospora crassa.	5.49e-176	91.73%
gnl|TC-DB|Q7S3L8|2.A.52.1.8	g8407.t1	Major facilitator superfamily (TC 2)	411.764	Putative uncharacterized protein OS=Neurospora crassa (strain ATCC 24698 / 74-OR23-1A / CBS 708.71 / DSM 1257 / FGSC 987) GN=NCU08225 PE=4 SV=1	1.96e-141	78.67%
gnl|TC-DB|Q7SCU1|2.A.1.1.82	g3915.t1	Major facilitator superfamily (TC 2)	682.559	Putative uncharacterized protein OS=Neurospora crassa (strain ATCC 24698 / 74-OR23-1A / CBS 708.71 / DSM 1257 / FGSC 987) GN=NCU00801 PE=3 SV=1	0	99.09%
gnl|TC-DB|Q7SCU1|2.A.1.1.82	g11276.t1	Major facilitator superfamily (TC 2)	375.941	Putative uncharacterized protein OS=Neurospora crassa (strain ATCC 24698 / 74-OR23-1A / CBS 708.71 / DSM 1257 / FGSC 987) GN=NCU00801 PE=3 SV=1	3.44e-124	95.57%
gnl|TC-DB|Q7SD12|2.A.1.1.83	g1805.t1	Major facilitator superfamily (TC 2)	368.237	Putative uncharacterized protein OS=Neurospora crassa (strain ATCC 24698 / 74-OR23-1A / CBS 708.71 / DSM 1257 / FGSC 987) GN=NCU08114 PE=3 SV=1	4.03e-122	89.90%
gnl|TC-DB|Q7SD12|2.A.1.1.83	g4233.t1	Major facilitator superfamily (TC 2)	310.457	Putative uncharacterized protein OS=Neurospora crassa (strain ATCC 24698 / 74-OR23-1A / CBS 708.71 / DSM 1257 / FGSC 987) GN=NCU08114 PE=3 SV=1	5.09e-100	92.46%
gnl|TC-DB|Q7SD12|2.A.1.1.83	g8537.t1	Major facilitator superfamily (TC 2)	470.315	Putative uncharacterized protein OS=Neurospora crassa (strain ATCC 24698 / 74-OR23-1A / CBS 708.71 / DSM 1257 / FGSC 987) GN=NCU08114 PE=3 SV=1	1.87e-157	55.04%
gnl|TC-DB|Q7SD12|2.A.1.1.83	g8929.t1	Major facilitator superfamily (TC 2)	86.2705	Putative uncharacterized protein OS=Neurospora crassa (strain ATCC 24698 / 74-OR23-1A / CBS 708.71 / DSM 1257 / FGSC 987) GN=NCU08114 PE=3 SV=1	1.90e-20	84.47%
gnl|TC-DB|Q7SD12|2.A.1.1.83	g10713.t1	Major facilitator superfamily (TC 2)	313.538	Putative uncharacterized protein OS=Neurospora crassa (strain ATCC 24698 / 74-OR23-1A / CBS 708.71 / DSM 1257 / FGSC 987) GN=NCU08114 PE=3 SV=1	5.70e-101	98.27%
gnl|TC-DB|Q7Z8R3|2.A.40.7.1	g8148.t1	Major facilitator superfamily (TC 2)	915.99	Purine transporter - Emericella nidulans (Aspergillus nidulans).	0	99.31%
gnl|TC-DB|Q7Z769|2.A.7.9.15	g10930.t1	Major facilitator superfamily (TC 2)	109.383	Solute carrier family 35 member E3 OS=Homo sapiens GN=SLC35E3 PE=2 SV=1	2.25e-26	45.54%
gnl|TC-DB|Q8BL03|2.A.29.8.5	g10353.t1	Major facilitator superfamily (TC 2)	149.828	Mitochondrial carnitine/acylcarnitine carrier protein CACL - Mus musculus (Mouse).	3.02e-43	96.74%
gnl|TC-DB|Q8F8H7|2.A.53.3.8	g5452.t1	Major facilitator superfamily (TC 2)	139.043	Carbonic anhydrase (EC 4.2.1.1) - Leptospira interrogans.	3.33e-37	66.91%
gnl|TC-DB|Q8IB73|2.A.29.2.10	g184.t1	Major facilitator superfamily (TC 2)	264.233	Oxoglutarate/malate translocator protein, putative OS=Plasmodium falciparum (isolate 3D7) GN=PF08_0031 PE=3 SV=1	2.78e-87	87.04%
gnl|TC-DB|Q8J0U9|2.A.1.1.58	g2833.t1	Major facilitator superfamily (TC 2)	612.453	Monosaccharide transporter - Aspergillus niger.	0	94.74%
gnl|TC-DB|Q8J0U9|2.A.1.1.58	g11115.t1	Major facilitator superfamily (TC 2)	602.438	Monosaccharide transporter - Aspergillus niger.	0	42.79%
gnl|TC-DB|Q8J0V1|2.A.1.1.57	g5113.t1	Major facilitator superfamily (TC 2)	123.635	Monosaccharide transporter - Aspergillus niger.	8.36e-32	85.62%
gnl|TC-DB|Q8J0V1|2.A.1.1.57	g5519.t1	Major facilitator superfamily (TC 2)	171.4	Monosaccharide transporter - Aspergillus niger.	8.60e-47	90.20%
gnl|TC-DB|Q8J0V1|2.A.1.1.57	g7206.t1	Major facilitator superfamily (TC 2)	641.728	Monosaccharide transporter - Aspergillus niger.	0	95.05%
gnl|TC-DB|Q8J0V1|2.A.1.1.57	g8743.t1	Major facilitator superfamily (TC 2)	956.436	Monosaccharide transporter - Aspergillus niger.	0	97.95%
gnl|TC-DB|Q8J0V1|2.A.1.1.57	g9367.t1	Major facilitator superfamily (TC 2)	223.016	Monosaccharide transporter - Aspergillus niger.	2.24e-66	92.46%
gnl|TC-DB|Q8J266|2.A.3.10.17	g3936.t1	Major facilitator superfamily (TC 2)	420.624	General amino acid permease 1 - Hebeloma cylindrosporum.	7.42e-142	98.19%
gnl|TC-DB|Q8N8Q8|2.A.9.1.3	g9583.t1	Major facilitator superfamily (TC 2)	72.0182	Mitochondrial inner membrane protein COX18 OS=Homo sapiens GN=COX18 PE=2 SV=1	3.19e-14	79.34%
gnl|TC-DB|Q8N357|2.A.7.12.13	g606.t1	Major facilitator superfamily (TC 2)	192.971	Transmembrane protein C2orf18 OS=Homo sapiens GN=C2orf18 PE=1 SV=1	1.91e-57	92.87%
gnl|TC-DB|Q8NKC4|2.A.3.10.18	g6177.t1	Major facilitator superfamily (TC 2)	478.404	Aromatic amino acid and leucine permease - Penicillium chrysogenum.	6.77e-163	70.52%
gnl|TC-DB|Q8NKC4|2.A.3.10.18	g10277.t1	Major facilitator superfamily (TC 2)	367.081	Aromatic amino acid and leucine permease - Penicillium chrysogenum.	4.68e-121	93.96%
gnl|TC-DB|Q8NKC4|2.A.3.10.18	g10974.t1	Major facilitator superfamily (TC 2)	478.404	Aromatic amino acid and leucine permease - Penicillium chrysogenum.	2.08e-164	95.98%
gnl|TC-DB|Q8NKG7|2.A.1.2.77	g445.t1	Major facilitator superfamily (TC 2)	286.574	Multidrug resistant protein OS=Acremonium chrysogenum GN=cefT PE=4 SV=1	3.93e-90	89.43%
gnl|TC-DB|Q8NKG7|2.A.1.2.77	g642.t1	Major facilitator superfamily (TC 2)	293.123	Multidrug resistant protein OS=Acremonium chrysogenum GN=cefT PE=4 SV=1	2.41e-88	50.21%
gnl|TC-DB|Q8NKG7|2.A.1.2.77	g659.t1	Major facilitator superfamily (TC 2)	372.089	Multidrug resistant protein OS=Acremonium chrysogenum GN=cefT PE=4 SV=1	1.02e-119	60.95%
gnl|TC-DB|Q8NKG7|2.A.1.2.77	g667.t1	Major facilitator superfamily (TC 2)	268.47	Multidrug resistant protein OS=Acremonium chrysogenum GN=cefT PE=4 SV=1	4.53e-83	93.60%
gnl|TC-DB|Q8NKG7|2.A.1.2.77	g926.t1	Major facilitator superfamily (TC 2)	360.918	Multidrug resistant protein OS=Acremonium chrysogenum GN=cefT PE=4 SV=1	9.47e-118	76.91%
gnl|TC-DB|Q8NKG7|2.A.1.2.77	g2909.t1	Major facilitator superfamily (TC 2)	382.489	Multidrug resistant protein OS=Acremonium chrysogenum GN=cefT PE=4 SV=1	5.30e-126	75.45%
gnl|TC-DB|Q8NKG7|2.A.1.2.77	g3403.t1	Major facilitator superfamily (TC 2)	256.144	Multidrug resistant protein OS=Acremonium chrysogenum GN=cefT PE=4 SV=1	1.34e-78	93.77%
gnl|TC-DB|Q8NKG7|2.A.1.2.77	g4700.t1	Major facilitator superfamily (TC 2)	374.4	Multidrug resistant protein OS=Acremonium chrysogenum GN=cefT PE=4 SV=1	6.61e-123	78.33%
gnl|TC-DB|Q8NKG7|2.A.1.2.77	g4971.t1	Major facilitator superfamily (TC 2)	362.844	Multidrug resistant protein OS=Acremonium chrysogenum GN=cefT PE=4 SV=1	2.15e-118	82.19%
gnl|TC-DB|Q8NKG7|2.A.1.2.77	g5587.t1	Major facilitator superfamily (TC 2)	375.941	Multidrug resistant protein OS=Acremonium chrysogenum GN=cefT PE=4 SV=1	1.36e-123	81.98%
gnl|TC-DB|Q8NKG7|2.A.1.2.77	g5825.t1	Major facilitator superfamily (TC 2)	241.121	Multidrug resistant protein OS=Acremonium chrysogenum GN=cefT PE=4 SV=1	4.88e-72	94.10%
gnl|TC-DB|Q8NKG7|2.A.1.2.77	g9263.t1	Major facilitator superfamily (TC 2)	335.109	Multidrug resistant protein OS=Acremonium chrysogenum GN=cefT PE=4 SV=1	1.09e-108	91.13%
gnl|TC-DB|Q8NKG7|2.A.1.2.77	g9677.t1	Major facilitator superfamily (TC 2)	232.261	Multidrug resistant protein OS=Acremonium chrysogenum GN=cefT PE=4 SV=1	6.98e-69	73.85%
gnl|TC-DB|Q8NKG7|2.A.1.2.77	g10666.t1	Major facilitator superfamily (TC 2)	204.912	Multidrug resistant protein OS=Acremonium chrysogenum GN=cefT PE=4 SV=1	2.67e-59	92.07%
gnl|TC-DB|Q8NKG7|2.A.1.2.77	g11256.t1	Major facilitator superfamily (TC 2)	349.747	Multidrug resistant protein OS=Acremonium chrysogenum GN=cefT PE=4 SV=1	2.72e-114	91.70%
gnl|TC-DB|Q8NQC8|2.A.59.1.7	g576.t1	Major facilitator superfamily (TC 2)	306.605	Arsenite efflux pump ACR3 and related permeases OS=Corynebacterium glutamicum (strain ATCC 13032 / DSM 20300 / JCM 1318 / LMG 3730 / NCIMB 10025) GN=Cgl1510 PE=4 SV=1	4.26e-102	94.69%
gnl|TC-DB|Q8NQC8|2.A.59.1.7	g9512.t1	Major facilitator superfamily (TC 2)	313.923	Arsenite efflux pump ACR3 and related permeases OS=Corynebacterium glutamicum (strain ATCC 13032 / DSM 20300 / JCM 1318 / LMG 3730 / NCIMB 10025) GN=Cgl1510 PE=4 SV=1	6.14e-105	100.00%
gnl|TC-DB|Q8NQC8|2.A.59.1.7	g9690.t1	Major facilitator superfamily (TC 2)	305.449	Arsenite efflux pump ACR3 and related permeases OS=Corynebacterium glutamicum (strain ATCC 13032 / DSM 20300 / JCM 1318 / LMG 3730 / NCIMB 10025) GN=Cgl1510 PE=4 SV=1	1.38e-101	89.45%
gnl|TC-DB|Q8RWN2|2.A.1.2.58	g4245.t1	Major facilitator superfamily (TC 2)	150.599	Protein ZINC INDUCED FACILITATOR 1 OS=Arabidopsis thaliana GN=ZIF1 PE=1 SV=2	7.04e-40	81.34%
gnl|TC-DB|Q8S403|2.A.94.1.1	g983.t1	Major facilitator superfamily (TC 2)	223.787	Putative phosphate transporter 1 - Arabidopsis thaliana (Mouse-ear cress).	9.38e-61	46.36%
gnl|TC-DB|Q8TBP6|2.A.29.14.6	g7814.t1	Major facilitator superfamily (TC 2)	205.297	Solute carrier family 25 member 40 OS=Homo sapiens GN=SLC25A40 PE=2 SV=1	3.23e-62	84.73%
gnl|TC-DB|Q9BXP2|2.A.30.1.6	g9487.t1	Major facilitator superfamily (TC 2)	404.831	Solute carrier family 12 member 9 OS=Homo sapiens GN=SLC12A9 PE=1 SV=1	1.72e-120	36.93%
gnl|TC-DB|Q9BZF1|2.D.1.1.2	g5940.t1	Major facilitator superfamily (TC 2)	125.176	Oxysterol-binding protein-related protein 8 OS=Homo sapiens GN=OSBPL8 PE=1 SV=3	1.10e-30	73.64%
gnl|TC-DB|Q9C1B3|2.A.1.3.47	g1559.t1	Major facilitator superfamily (TC 2)	120.939	Trichothecene efflux pump OS=Fusarium sporotrichioides GN=TRI12 PE=4 SV=1	7.66e-29	95.37%
gnl|TC-DB|Q9C1B3|2.A.1.3.47	g5320.t1	Major facilitator superfamily (TC 2)	144.436	Trichothecene efflux pump OS=Fusarium sporotrichioides GN=TRI12 PE=4 SV=1	5.24e-36	49.23%
gnl|TC-DB|Q9C101|2.A.1.19.38	g428.t1	Major facilitator superfamily (TC 2)	350.903	Uncharacterized MFS-type transporter PB1E7.08c OS=Schizosaccharomyces pombe (strain 972 / ATCC 24843) GN=SPAPB1E7.08c PE=1 SV=1	6.48e-115	99.44%
gnl|TC-DB|Q9C101|2.A.1.19.38	g2815.t1	Major facilitator superfamily (TC 2)	493.812	Uncharacterized MFS-type transporter PB1E7.08c OS=Schizosaccharomyces pombe (strain 972 / ATCC 24843) GN=SPAPB1E7.08c PE=1 SV=1	4.88e-171	95.52%
gnl|TC-DB|Q9C101|2.A.1.19.38	g2879.t1	Major facilitator superfamily (TC 2)	414.461	Uncharacterized MFS-type transporter PB1E7.08c OS=Schizosaccharomyces pombe (strain 972 / ATCC 24843) GN=SPAPB1E7.08c PE=1 SV=1	8.47e-140	91.71%
gnl|TC-DB|Q9C101|2.A.1.19.38	g8667.t1	Major facilitator superfamily (TC 2)	380.178	Uncharacterized MFS-type transporter PB1E7.08c OS=Schizosaccharomyces pombe (strain 972 / ATCC 24843) GN=SPAPB1E7.08c PE=1 SV=1	1.60e-125	94.20%
gnl|TC-DB|Q9C101|2.A.1.19.38	g10340.t1	Major facilitator superfamily (TC 2)	369.007	Uncharacterized MFS-type transporter PB1E7.08c OS=Schizosaccharomyces pombe (strain 972 / ATCC 24843) GN=SPAPB1E7.08c PE=1 SV=1	1.73e-121	83.98%
gnl|TC-DB|Q9D2V8|2.A.1.2.73	g4888.t1	Major facilitator superfamily (TC 2)	196.438	Major facilitator superfamily domain-containing protein 10 OS=Mus musculus GN=Mfsd10 PE=2 SV=1	1.04e-57	83.89%
gnl|TC-DB|Q9FJD2|2.A.67.1.6	g10976.t1	Major facilitator superfamily (TC 2)	266.929	Oligopeptide transporter 9 OS=Arabidopsis thaliana GN=OPT9 PE=2 SV=1	4.19e-78	93.73%
gnl|TC-DB|Q9FMU6|2.A.29.4.6		Major facilitator superfamily (TC 2)	362.459	AT5g14040/MUA22_4 OS=Arabidopsis thaliana GN=PHT3
gnl|TC-DB|Q9H2D1|2.A.29.10.2	g5500.t1	Major facilitator superfamily (TC 2)	216.468	FOLATE TRANSPORTER/CARRIER - Homo sapiens (Human).	6.63e-68	79.37%
gnl|TC-DB|Q9HC21|2.A.29.16.1	g8996.t1	Major facilitator superfamily (TC 2)	192.2	MITOCHONDRIAL UNCOUPLING PROTEIN 1 (DEOXYNUCLEOTIDE CARRIER) - Homo sapiens (Human).	3.27e-59	96.86%
gnl|TC-DB|Q9HZE9|2.A.66.6.1	g862.t1	Major facilitator superfamily (TC 2)	68.9366	PelF OS=Pseudomonas aeruginosa (strain ATCC 15692 / DSM 22644 / CIP 104116 / JCM 14847 / LMG 12228 / 1C / PRS 101 / PAO1) OX=208964 GN=pelF PE=4 SV=1	1.89e-11	9.60%
gnl|TC-DB|Q9KI10|2.A.37.2.2	g11190.t1	Major facilitator superfamily (TC 2)	67.0106	GerN - Bacillus cereus.	8.05e-12	64.98%
gnl|TC-DB|Q9LT15|2.A.1.1.124	g7066.t1	Major facilitator superfamily (TC 2)	233.802	Sugar transport protein 10 OS=Arabidopsis thaliana GN=STP10 PE=2 SV=1	4.42e-71	95.78%
gnl|TC-DB|Q9N1F2|2.A.1.28.7	g5438.t1	Major facilitator superfamily (TC 2)	143.28	Feline leukemia virus subgroup C receptor-related protein 1 OS=Felis catus GN=FLVCR1 PE=1 SV=1	3.65e-37	90.39%
gnl|TC-DB|Q9NQQ7|2.A.7.9.16	g28.t1	Major facilitator superfamily (TC 2)	168.318	Solute carrier family 35 member C2 OS=Homo sapiens GN=SLC35C2 PE=1 SV=2	7.10e-47	60.23%
gnl|TC-DB|Q9NUM3|2.A.5.6.1	g3550.t1	Major facilitator superfamily (TC 2)	169.859	Zinc transporter ZIP9 OS=Homo sapiens GN=SLC39A9 PE=2 SV=2	9.63e-50	100.00%
gnl|TC-DB|Q9P937|2.A.36.4.4	g11411.t1	Major facilitator superfamily (TC 2)	300.056	Na+/H+ antiporter Cnh1 - Candida albicans (Yeast).	1.66e-92	97.12%
gnl|TC-DB|Q9SL95|2.A.53.5.1	g7071.t1	Major facilitator superfamily (TC 2)	253.062	Molybdate transporter 1 OS=Arabidopsis thaliana GN=MOT1 PE=2 SV=1	3.86e-79	73.35%
gnl|TC-DB|Q9SUQ7|2.A.37.4.2	g1661.t1	Major facilitator superfamily (TC 2)	62.7734	Putative Na+/H+-exchanging protein (Cation/H+ exchanger) - Arabidopsis thaliana (Mouse-ear cress).	2.86e-10	31.75%
gnl|TC-DB|Q9URZ4|2.A.3.10.21	g398.t1	Major facilitator superfamily (TC 2)	369.007	Uncharacterized amino-acid permease C869.11 - Schizosaccharomyces pombe (Fission yeast).	1.20e-121	90.50%
gnl|TC-DB|Q9URZ4|2.A.3.10.21	g3700.t1	Major facilitator superfamily (TC 2)	466.463	Uncharacterized amino-acid permease C869.11 - Schizosaccharomyces pombe (Fission yeast).	6.63e-159	96.92%
gnl|TC-DB|Q9UT18|2.A.3.4.6	g4658.t1	Major facilitator superfamily (TC 2)	556.214	Uncharacterized amino-acid permease C9.10 - Schizosaccharomyces pombe (Fission yeast).	0	86.96%
gnl|TC-DB|Q9VC05|2.D.1.1.9	g7179.t1	Major facilitator superfamily (TC 2)	259.61	Oxysterol-binding protein OS=Drosophila melanogaster GN=Osbp PE=1 SV=1	1.15e-72	24.35%
gnl|TC-DB|Q9VCR7|2.A.43.1.2	g10449.t1	Major facilitator superfamily (TC 2)	188.734	Cystinosin homolog OS=Drosophila melanogaster GN=CG17119 PE=1 SV=2	1.93e-57	86.62%
gnl|TC-DB|Q9VS47|2.A.1.53.5	g3773.t1	Major facilitator superfamily (TC 2)	62.3882	CG8602, isoform B OS=Drosophila melanogaster GN=CG8602 PE=2 SV=1	2.09e-10	38.52%
gnl|TC-DB|Q9XGV4|2.A.50.4.10	g10057.t1	Major facilitator superfamily (TC 2)	208.764	Diacylglycerol O-acyltransferase OS=Brassica napus OX=3708 GN=DGAT2 PE=2 SV=1	3.84e-60	28.74%
gnl|TC-DB|Q9XUC4|2.A.5.4.18	g8824.t1	Major facilitator superfamily (TC 2)	179.874	Zinc transporter zipt-7.1 OS=Caenorhabditis elegans OX=6239 GN=zipt-7.1 PE=2 SV=2	1.85e-52	78.04%
gnl|TC-DB|Q9Y2D2|2.A.7.12.7	g6299.t1	Major facilitator superfamily (TC 2)	185.652	UDP-N-acetylglucosamine transporter - Homo sapiens (Human).	5.15e-55	78.21%
gnl|TC-DB|Q9Y860|2.A.3.4.2	g876.t1	Major facilitator superfamily (TC 2)	772.696	GABA PERMEASE - Emericella nidulans (Aspergillus nidulans).	0	23.74%
gnl|TC-DB|Q9Y860|2.A.3.4.2	g1793.t1	Major facilitator superfamily (TC 2)	259.996	GABA PERMEASE - Emericella nidulans (Aspergillus nidulans).	2.70e-80	96.85%
gnl|TC-DB|Q9Y860|2.A.3.4.2	g1796.t1	Major facilitator superfamily (TC 2)	224.942	GABA PERMEASE - Emericella nidulans (Aspergillus nidulans).	3.51e-67	95.53%
gnl|TC-DB|Q9Y860|2.A.3.4.2	g2847.t1	Major facilitator superfamily (TC 2)	239.965	GABA PERMEASE - Emericella nidulans (Aspergillus nidulans).	5.48e-73	96.50%
gnl|TC-DB|Q9Y860|2.A.3.4.2	g3007.t1	Major facilitator superfamily (TC 2)	240.35	GABA PERMEASE - Emericella nidulans (Aspergillus nidulans).	4.87e-73	97.71%
gnl|TC-DB|Q9Y860|2.A.3.4.2	g4097.t1	Major facilitator superfamily (TC 2)	647.121	GABA PERMEASE - Emericella nidulans (Aspergillus nidulans).	0	98.39%
gnl|TC-DB|Q9Y860|2.A.3.4.2	g5040.t1	Major facilitator superfamily (TC 2)	231.876	GABA PERMEASE - Emericella nidulans (Aspergillus nidulans).	1.34e-69	95.22%
gnl|TC-DB|Q9Y860|2.A.3.4.2	g5773.t1	Major facilitator superfamily (TC 2)	222.246	GABA PERMEASE - Emericella nidulans (Aspergillus nidulans).	5.11e-66	91.15%
gnl|TC-DB|Q9Y860|2.A.3.4.2	g6027.t1	Major facilitator superfamily (TC 2)	229.18	GABA PERMEASE - Emericella nidulans (Aspergillus nidulans).	1.25e-68	94.77%
gnl|TC-DB|Q9Y860|2.A.3.4.2	g6684.t1	Major facilitator superfamily (TC 2)	210.305	GABA PERMEASE - Emericella nidulans (Aspergillus nidulans).	1.25e-61	92.03%
gnl|TC-DB|Q9Y860|2.A.3.4.2	g7227.t1	Major facilitator superfamily (TC 2)	189.504	GABA PERMEASE - Emericella nidulans (Aspergillus nidulans).	1.18e-53	91.03%
gnl|TC-DB|Q9Y860|2.A.3.4.2	g8060.t1	Major facilitator superfamily (TC 2)	186.808	GABA PERMEASE - Emericella nidulans (Aspergillus nidulans).	7.31e-52	72.24%
gnl|TC-DB|Q9Y860|2.A.3.4.2	g8575.t1	Major facilitator superfamily (TC 2)	218.779	GABA PERMEASE - Emericella nidulans (Aspergillus nidulans).	1.14e-64	90.79%
gnl|TC-DB|Q9Y860|2.A.3.4.2	g8626.t1	Major facilitator superfamily (TC 2)	273.092	GABA PERMEASE - Emericella nidulans (Aspergillus nidulans).	9.12e-85	88.28%
gnl|TC-DB|Q9Y860|2.A.3.4.2	g8872.t1	Major facilitator superfamily (TC 2)	107.071	GABA PERMEASE - Emericella nidulans (Aspergillus nidulans).	1.67e-25	79.67%
gnl|TC-DB|Q9Y860|2.A.3.4.2	g9654.t1	Major facilitator superfamily (TC 2)	241.121	GABA PERMEASE - Emericella nidulans (Aspergillus nidulans).	5.70e-71	61.36%
gnl|TC-DB|Q9Y860|2.A.3.4.2	g10328.t1	Major facilitator superfamily (TC 2)	215.312	GABA PERMEASE - Emericella nidulans (Aspergillus nidulans).	2.86e-63	96.48%
gnl|TC-DB|Q9Y860|2.A.3.4.2	g10977.t1	Major facilitator superfamily (TC 2)	173.326	GABA PERMEASE - Emericella nidulans (Aspergillus nidulans).	4.19e-48	84.03%
gnl|TC-DB|Q010B9|2.A.1.82.2	g85.t1	Major facilitator superfamily (TC 2)	61.6178	Synaptic vesicle transporter SVOP and related transporters (Major facilitator superfamily) (ISS) OS=Ostreococcus tauri GN=Ot10g01560 PE=4 SV=1	2.65e-10	37.68%
gnl|TC-DB|Q010B9|2.A.1.82.2	g10774.t1	Major facilitator superfamily (TC 2)	153.68	Synaptic vesicle transporter SVOP and related transporters (Major facilitator superfamily) (ISS) OS=Ostreococcus tauri GN=Ot10g01560 PE=4 SV=1	3.79e-42	91.58%
gnl|TC-DB|Q32SL4|2.A.1.1.138	g1738.t1	Major facilitator superfamily (TC 2)	85.1149	Maltose permease OS=Pichia angusta OX=870730 GN=MAL2 PE=3 SV=1	5.18e-20	82.17%
gnl|TC-DB|Q32SL4|2.A.1.1.138	g5311.t1	Major facilitator superfamily (TC 2)	496.508	Maltose permease OS=Pichia angusta OX=870730 GN=MAL2 PE=3 SV=1	3.37e-171	93.61%
gnl|TC-DB|Q32SL4|2.A.1.1.138	g5325.t1	Major facilitator superfamily (TC 2)	300.056	Maltose permease OS=Pichia angusta OX=870730 GN=MAL2 PE=3 SV=1	8.29e-95	92.44%
gnl|TC-DB|Q32SL4|2.A.1.1.138	g5374.t1	Major facilitator superfamily (TC 2)	481.871	Maltose permease OS=Pichia angusta OX=870730 GN=MAL2 PE=3 SV=1	2.79e-165	93.77%
gnl|TC-DB|Q32SL4|2.A.1.1.138	g6095.t1	Major facilitator superfamily (TC 2)	184.111	Maltose permease OS=Pichia angusta OX=870730 GN=MAL2 PE=3 SV=1	2.53e-51	95.06%
gnl|TC-DB|Q32SL4|2.A.1.1.138	g6236.t1	Major facilitator superfamily (TC 2)	377.867	Maltose permease OS=Pichia angusta OX=870730 GN=MAL2 PE=3 SV=1	9.35e-125	90.83%
gnl|TC-DB|Q32SL4|2.A.1.1.138	g10049.t1	Major facilitator superfamily (TC 2)	243.047	Maltose permease OS=Pichia angusta OX=870730 GN=MAL2 PE=3 SV=1	1.25e-68	20.79%
gnl|TC-DB|Q32SL4|2.A.1.1.138	g10455.t1	Major facilitator superfamily (TC 2)	402.134	Maltose permease OS=Pichia angusta OX=870730 GN=MAL2 PE=3 SV=1	2.19e-134	95.40%
gnl|TC-DB|Q32SL4|2.A.1.1.138	g10460.t1	Major facilitator superfamily (TC 2)	88.9669	Maltose permease OS=Pichia angusta OX=870730 GN=MAL2 PE=3 SV=1	1.34e-19	77.11%
gnl|TC-DB|Q32SL4|2.A.1.1.138	g10470.t1	Major facilitator superfamily (TC 2)	514.612	Maltose permease OS=Pichia angusta OX=870730 GN=MAL2 PE=3 SV=1	1.74e-175	69.70%
gnl|TC-DB|Q54EF1|2.A.67.2.6	g8916.t1	Major facilitator superfamily (TC 2)	73.559	Putative uncharacterized protein OS=Dictyostelium discoideum GN=DDB_0183975 PE=4 SV=1	4.18e-14	86.16%
gnl|TC-DB|Q56RY7|2.A.1.2.38	g6842.t1	Major facilitator superfamily (TC 2)	68.9366	TetA(39) OS=Acinetobacter sp. LUH5605 GN=tetA(39) PE=4 SV=1	1.16e-12	42.63%
gnl|TC-DB|Q59LX9|2.A.57.5.3	g3500.t1	Major facilitator superfamily (TC 2)	286.189	Protein BTN1 OS=Candida albicans (strain SC5314 / ATCC MYA-2876) GN=BTN1 PE=3 SV=1	3.36e-86	32.83%
gnl|TC-DB|Q59ST2|2.A.17.2.5	g353.t1	Major facilitator superfamily (TC 2)	543.117	Ptr22p OS=Candida albicans (strain SC5314 / ATCC MYA-2876) OX=237561 GN=PTR22 PE=3 SV=1	0	94.22%
gnl|TC-DB|Q59ST2|2.A.17.2.5	g2209.t1	Major facilitator superfamily (TC 2)	359.377	Ptr22p OS=Candida albicans (strain SC5314 / ATCC MYA-2876) OX=237561 GN=PTR22 PE=3 SV=1	7.60e-117	92.68%
gnl|TC-DB|Q59UQ7|2.A.28.3.7	g11189.t1	Major facilitator superfamily (TC 2)	248.825	Putative uncharacterized protein OS=Candida albicans (strain SC5314 / ATCC MYA-2876) GN=CaO19.13108 PE=4 SV=1	1.38e-78	89.72%
gnl|TC-DB|Q59YT0|2.A.3.10.24	g4166.t1	Major facilitator superfamily (TC 2)	600.897	Potential general amino acid permease OS=Candida albicans GN=GAP2 PE=4 SV=1	0	93.34%
gnl|TC-DB|Q64L87|2.A.1.1.40	g2122.t1	Major facilitator superfamily (TC 2)	216.083	Xylhp (Fragment) - Debaryomyces hansenii (Yeast) (Torulaspora hansenii).	5.12e-64	93.23%
gnl|TC-DB|Q64L87|2.A.1.1.40	g2274.t1	Major facilitator superfamily (TC 2)	359.762	Xylhp (Fragment) - Debaryomyces hansenii (Yeast) (Torulaspora hansenii).	1.89e-118	84.82%
gnl|TC-DB|Q64L87|2.A.1.1.40	g3962.t1	Major facilitator superfamily (TC 2)	384.03	Xylhp (Fragment) - Debaryomyces hansenii (Yeast) (Torulaspora hansenii).	1.07e-127	83.89%
gnl|TC-DB|Q64L87|2.A.1.1.40	g4786.t1	Major facilitator superfamily (TC 2)	294.278	Xylhp (Fragment) - Debaryomyces hansenii (Yeast) (Torulaspora hansenii).	8.73e-94	89.02%
gnl|TC-DB|Q64L87|2.A.1.1.40	g6376.t1	Major facilitator superfamily (TC 2)	387.497	Xylhp (Fragment) - Debaryomyces hansenii (Yeast) (Torulaspora hansenii).	4.87e-129	83.92%
gnl|TC-DB|Q64L87|2.A.1.1.40	g7305.t1	Major facilitator superfamily (TC 2)	494.197	Xylhp (Fragment) - Debaryomyces hansenii (Yeast) (Torulaspora hansenii).	7.12e-172	87.80%
gnl|TC-DB|Q64L87|2.A.1.1.40	g10321.t1	Major facilitator superfamily (TC 2)	86.2705	Xylhp (Fragment) - Debaryomyces hansenii (Yeast) (Torulaspora hansenii).	8.99e-19	51.08%
gnl|TC-DB|Q70WR7|2.A.1.2.23	g3725.t1	Major facilitator superfamily (TC 2)	221.09	Fructose facilitator - Zygosaccharomyces bailii.	3.04e-64	83.91%
gnl|TC-DB|Q89SS6|2.A.1.42.2	g8724.t1	Major facilitator superfamily (TC 2)	67.0106	2-acylglycerophosphoethanolamine acyltransferase (EC 6.2.1.20) - Bradyrhizobium japonicum.	7.38e-11	14.98%
gnl|TC-DB|Q89SS6|2.A.1.42.2	g11253.t1	Major facilitator superfamily (TC 2)	48.521	2-acylglycerophosphoethanolamine acyltransferase (EC 6.2.1.20) - Bradyrhizobium japonicum.	7.88e-06	39.39%
gnl|TC-DB|Q94BZ1|2.A.1.2.111	g2347.t1	Major facilitator superfamily (TC 2)	66.6254	Protein ZINC INDUCED FACILITATOR-LIKE 1 OS=Arabidopsis thaliana OX=3702 GN=ZIFL1 PE=2 SV=1	8.41e-13	84.27%
gnl|TC-DB|Q96DW6|2.A.29.5.6	g6011.t1	Major facilitator superfamily (TC 2)	175.252	Solute carrier family 25 member 38 OS=Homo sapiens GN=SLC25A38 PE=1 SV=1	3.31e-51	62.88%
gnl|TC-DB|Q180E3|2.A.1.3.72	g7505.t1	Major facilitator superfamily (TC 2)	54.299	Riboflavin transporter RibZ OS=Peptoclostridium difficile (strain 630) GN=ribZ PE=1 SV=1	2.61e-07	6.27%
gnl|TC-DB|Q00319|2.A.29.6.1	g4761.t1	Major facilitator superfamily (TC 2)	244.202	Peroxisomal membrane protein PMP47B - Candida boidinii (Yeast).	5.58e-78	90.96%
gnl|TC-DB|Q400D8|2.A.1.1.36	g666.t1	Major facilitator superfamily (TC 2)	924.85	Putative low affinity glucose transporter MstE - Emericella nidulans (Aspergillus nidulans).	0	100.00%
gnl|TC-DB|Q870L2|2.A.1.16.7	g2871.t1	Major facilitator superfamily (TC 2)	352.058	Siderophore iron transporter mirB OS=Emericella nidulans (strain FGSC A4 / ATCC 38163 / CBS 112.46 / NRRL 194 / M139) GN=mirB PE=3 SV=1	4.06e-114	96.76%
gnl|TC-DB|Q870L2|2.A.1.16.7	g5679.t1	Major facilitator superfamily (TC 2)	358.221	Siderophore iron transporter mirB OS=Emericella nidulans (strain FGSC A4 / ATCC 38163 / CBS 112.46 / NRRL 194 / M139) GN=mirB PE=3 SV=1	3.62e-109	41.33%
gnl|TC-DB|Q870L2|2.A.1.16.7	g5900.t1	Major facilitator superfamily (TC 2)	915.22	Siderophore iron transporter mirB OS=Emericella nidulans (strain FGSC A4 / ATCC 38163 / CBS 112.46 / NRRL 194 / M139) GN=mirB PE=3 SV=1	0	100.00%
gnl|TC-DB|Q870L2|2.A.1.16.7	g6510.t1	Major facilitator superfamily (TC 2)	152.525	Siderophore iron transporter mirB OS=Emericella nidulans (strain FGSC A4 / ATCC 38163 / CBS 112.46 / NRRL 194 / M139) GN=mirB PE=3 SV=1	4.46e-44	100.00%
gnl|TC-DB|Q870L2|2.A.1.16.7	g9215.t1	Major facilitator superfamily (TC 2)	368.237	Siderophore iron transporter mirB OS=Emericella nidulans (strain FGSC A4 / ATCC 38163 / CBS 112.46 / NRRL 194 / M139) GN=mirB PE=3 SV=1	4.40e-120	96.88%
gnl|TC-DB|Q870L2|2.A.1.16.7	g10610.t1	Major facilitator superfamily (TC 2)	247.669	Siderophore iron transporter mirB OS=Emericella nidulans (strain FGSC A4 / ATCC 38163 / CBS 112.46 / NRRL 194 / M139) GN=mirB PE=3 SV=1	4.59e-74	93.46%
gnl|TC-DB|Q870L2|2.A.1.16.7	g10612.t1	Major facilitator superfamily (TC 2)	424.091	Siderophore iron transporter mirB OS=Emericella nidulans (strain FGSC A4 / ATCC 38163 / CBS 112.46 / NRRL 194 / M139) GN=mirB PE=3 SV=1	6.75e-142	98.65%
gnl|TC-DB|Q874I3|2.A.41.2.7	g6310.t1	Major facilitator superfamily (TC 2)	515.383	H+/nucleoside cotransporter - Candida albicans (Yeast).	2.82e-177	97.88%
gnl|TC-DB|Q00974|2.A.7.10.1	g6641.t1	Major facilitator superfamily (TC 2)	189.504	UDP N-acetylglucosamine transporter (Golgi UDP-GlcNAc transporter) - Kluyveromyces lactis (Yeast).	1.67e-56	81.66%
gnl|TC-DB|Q01356|2.A.29.9.1	g6649.t1	Major facilitator superfamily (TC 2)	354.369	AMINO ACID TRANSPORTER ARG-13 - Neurospora crassa.	6.01e-122	91.79%
gnl|TC-DB|Q03687|2.A.43.2.13	g9408.t1	Major facilitator superfamily (TC 2)	122.865	Uncharacterized membrane protein YMR010W OS=Saccharomyces cerevisiae (strain ATCC 204508 / S288c) OX=559292 GN=YMR010W PE=1 SV=1	1.19e-32	87.40%
gnl|TC-DB|Q03730|2.A.7.24.5	g1134.t1	Major facilitator superfamily (TC 2)	266.159	Uncharacterized vacuolar membrane protein YML018C OS=Saccharomyces cerevisiae (strain ATCC 204508 / S288c) GN=YML018C PE=1 SV=1	1.33e-85	90.54%
gnl|TC-DB|Q03829|2.A.29.18.6	g1062.t1	Major facilitator superfamily (TC 2)	326.635	Uncharacterized mitochondrial carrier YMR166C OS=Saccharomyces cerevisiae (strain ATCC 204508 / S288c) OX=559292 GN=YMR166C PE=1 SV=1	2.58e-106	52.10%
gnl|TC-DB|Q04013|2.A.29.29.1	g457.t1	Major facilitator superfamily (TC 2)	256.144	Mitochondrial DNA replication protein YHM2 OS=Saccharomyces cerevisiae GN=YHM2 PE=1 SV=1	5.48e-84	96.13%
gnl|TC-DB|Q04013|2.A.29.29.1	g4752.t1	Major facilitator superfamily (TC 2)	447.203	Mitochondrial DNA replication protein YHM2 OS=Saccharomyces cerevisiae GN=YHM2 PE=1 SV=1	4.21e-159	99.11%
gnl|TC-DB|Q04121|2.A.36.1.12	g6188.t1	Major facilitator superfamily (TC 2)	568.926	Endosomal/prevacuolar sodium/hydrogen exchanger OS=Saccharomyces cerevisiae GN=NHX1 PE=1 SV=1	0	34.52%
gnl|TC-DB|Q04301|2.A.1.48.1	g8070.t1	Major facilitator superfamily (TC 2)	69.707	Hypothetical transport protein YMR088C - Saccharomyces cerevisiae (Baker's yeast).	8.73e-14	43.48%
gnl|TC-DB|Q04301|2.A.1.48.1	g9519.t1	Major facilitator superfamily (TC 2)	131.724	Hypothetical transport protein YMR088C - Saccharomyces cerevisiae (Baker's yeast).	7.79e-33	61.50%
gnl|TC-DB|Q05181|2.A.1.14.5	g11523.t1	Major facilitator superfamily (TC 2)	101.679	Phthalate transporter - Pseudomonas putida.	1.86e-23	47.36%
gnl|TC-DB|Q05940|2.A.1.2.29	g7989.t1	Major facilitator superfamily (TC 2)	62.003	Synaptic vesicular amine transporter - Homo sapiens (Human).	3.09e-10	70.70%
gnl|TC-DB|Q06143|2.A.29.2.3	g2229.t1	Major facilitator superfamily (TC 2)	227.254	BELONGS TO THE MITOCHONDRIAL CARRIER FAMILY - Saccharomyces cerevisiae (Baker's yeast).	2.93e-73	91.99%
gnl|TC-DB|Q06493|2.A.97.1.4	g839.t1	Major facilitator superfamily (TC 2)	324.709	LETM1 domain-containing protein YLH47, mitochondrial OS=Saccharomyces cerevisiae GN=YLH47 PE=1 SV=1	5.52e-106	68.40%
gnl|TC-DB|Q06497|2.A.29.17.1	g2554.t1	Major facilitator superfamily (TC 2)	128.257	Similar to mitochondrial ADP/ATP carrier protein - Saccharomyces cerevisiae (Baker's yeast).	3.45e-32	21.06%
gnl|TC-DB|Q06497|2.A.29.17.1	g6384.t1	Major facilitator superfamily (TC 2)	221.476	Similar to mitochondrial ADP/ATP carrier protein - Saccharomyces cerevisiae (Baker's yeast).	3.10e-70	90.18%
gnl|TC-DB|Q07824|2.A.1.2.16	g2575.t1	Major facilitator superfamily (TC 2)	86.2705	CHROMOSOME XII READING FRAME ORF YLL028W - Saccharomyces cerevisiae (Baker's yeast).	5.93e-20	76.17%
gnl|TC-DB|Q07824|2.A.1.2.16	g3499.t1	Major facilitator superfamily (TC 2)	349.362	CHROMOSOME XII READING FRAME ORF YLL028W - Saccharomyces cerevisiae (Baker's yeast).	9.46e-115	95.43%
gnl|TC-DB|Q07824|2.A.1.2.16	g4832.t1	Major facilitator superfamily (TC 2)	337.806	CHROMOSOME XII READING FRAME ORF YLL028W - Saccharomyces cerevisiae (Baker's yeast).	2.59e-109	83.42%
gnl|TC-DB|Q07824|2.A.1.2.16	g4957.t1	Major facilitator superfamily (TC 2)	400.208	CHROMOSOME XII READING FRAME ORF YLL028W - Saccharomyces cerevisiae (Baker's yeast).	1.42e-132	81.33%
gnl|TC-DB|Q07824|2.A.1.2.16	g5721.t1	Major facilitator superfamily (TC 2)	368.622	CHROMOSOME XII READING FRAME ORF YLL028W - Saccharomyces cerevisiae (Baker's yeast).	6.69e-113	30.80%
gnl|TC-DB|Q07824|2.A.1.2.16	g7016.t1	Major facilitator superfamily (TC 2)	404.831	CHROMOSOME XII READING FRAME ORF YLL028W - Saccharomyces cerevisiae (Baker's yeast).	4.74e-135	92.88%
gnl|TC-DB|Q07824|2.A.1.2.16	g8147.t1	Major facilitator superfamily (TC 2)	396.741	CHROMOSOME XII READING FRAME ORF YLL028W - Saccharomyces cerevisiae (Baker's yeast).	5.68e-132	98.39%
gnl|TC-DB|Q07824|2.A.1.2.16	g9946.t1	Major facilitator superfamily (TC 2)	401.749	CHROMOSOME XII READING FRAME ORF YLL028W - Saccharomyces cerevisiae (Baker's yeast).	4.60e-134	93.81%
gnl|TC-DB|Q07824|2.A.1.2.16	g11100.t1	Major facilitator superfamily (TC 2)	395.201	CHROMOSOME XII READING FRAME ORF YLL028W - Saccharomyces cerevisiae (Baker's yeast).	3.81e-132	93.52%
gnl|TC-DB|Q07904|2.A.1.14.36	g473.t1	Major facilitator superfamily (TC 2)	239.58	Thiamine pathway transporter THI73 OS=Saccharomyces cerevisiae (strain ATCC 204508 / S288c) GN=THI73 PE=1 SV=1	1.04e-72	98.63%
gnl|TC-DB|Q07904|2.A.1.14.36	g630.t1	Major facilitator superfamily (TC 2)	216.853	Thiamine pathway transporter THI73 OS=Saccharomyces cerevisiae (strain ATCC 204508 / S288c) GN=THI73 PE=1 SV=1	3.08e-64	89.13%
gnl|TC-DB|Q07904|2.A.1.14.36	g3514.t1	Major facilitator superfamily (TC 2)	112.079	Thiamine pathway transporter THI73 OS=Saccharomyces cerevisiae (strain ATCC 204508 / S288c) GN=THI73 PE=1 SV=1	5.60e-27	62.77%
gnl|TC-DB|Q07904|2.A.1.14.36	g4524.t1	Major facilitator superfamily (TC 2)	220.705	Thiamine pathway transporter THI73 OS=Saccharomyces cerevisiae (strain ATCC 204508 / S288c) GN=THI73 PE=1 SV=1	1.12e-65	97.05%
gnl|TC-DB|Q07904|2.A.1.14.36	g4949.t1	Major facilitator superfamily (TC 2)	239.965	Thiamine pathway transporter THI73 OS=Saccharomyces cerevisiae (strain ATCC 204508 / S288c) GN=THI73 PE=1 SV=1	1.11e-69	54.38%
gnl|TC-DB|Q07904|2.A.1.14.36	g6727.t1	Major facilitator superfamily (TC 2)	257.684	Thiamine pathway transporter THI73 OS=Saccharomyces cerevisiae (strain ATCC 204508 / S288c) GN=THI73 PE=1 SV=1	6.76e-79	78.92%
gnl|TC-DB|Q07904|2.A.1.14.36	g7281.t1	Major facilitator superfamily (TC 2)	332.028	Thiamine pathway transporter THI73 OS=Saccharomyces cerevisiae (strain ATCC 204508 / S288c) GN=THI73 PE=1 SV=1	1.61e-108	90.78%
gnl|TC-DB|Q07904|2.A.1.14.36	g8191.t1	Major facilitator superfamily (TC 2)	226.483	Thiamine pathway transporter THI73 OS=Saccharomyces cerevisiae (strain ATCC 204508 / S288c) GN=THI73 PE=1 SV=1	2.00e-67	98.34%
gnl|TC-DB|Q07904|2.A.1.14.36	g10567.t1	Major facilitator superfamily (TC 2)	116.316	Thiamine pathway transporter THI73 OS=Saccharomyces cerevisiae (strain ATCC 204508 / S288c) GN=THI73 PE=1 SV=1	3.66e-29	89.23%
gnl|TC-DB|Q07904|2.A.1.14.36	g10674.t1	Major facilitator superfamily (TC 2)	265.774	Thiamine pathway transporter THI73 OS=Saccharomyces cerevisiae (strain ATCC 204508 / S288c) GN=THI73 PE=1 SV=1	1.46e-82	97.16%
gnl|TC-DB|Q07904|2.A.1.14.36	g11123.t1	Major facilitator superfamily (TC 2)	211.846	Thiamine pathway transporter THI73 OS=Saccharomyces cerevisiae (strain ATCC 204508 / S288c) GN=THI73 PE=1 SV=1	4.85e-62	89.06%
gnl|TC-DB|Q08268|2.A.1.13.19	g5613.t1	Major facilitator superfamily (TC 2)	256.529	Probable transporter MCH4 OS=Saccharomyces cerevisiae (strain ATCC 204508 / S288c) GN=MCH4 PE=1 SV=1	7.76e-76	45.38%
gnl|TC-DB|Q08268|2.A.1.13.19	g6062.t1	Major facilitator superfamily (TC 2)	211.46	Probable transporter MCH4 OS=Saccharomyces cerevisiae (strain ATCC 204508 / S288c) GN=MCH4 PE=1 SV=1	5.06e-63	97.32%
gnl|TC-DB|Q08268|2.A.1.13.19	g6545.t1	Major facilitator superfamily (TC 2)	223.402	Probable transporter MCH4 OS=Saccharomyces cerevisiae (strain ATCC 204508 / S288c) GN=MCH4 PE=1 SV=1	1.07e-67	91.95%
gnl|TC-DB|Q08268|2.A.1.13.19	g8361.t1	Major facilitator superfamily (TC 2)	167.933	Probable transporter MCH4 OS=Saccharomyces cerevisiae (strain ATCC 204508 / S288c) GN=MCH4 PE=1 SV=1	1.57e-47	88.56%
gnl|TC-DB|Q08280|2.A.1.7.13	g405.t1	Major facilitator superfamily (TC 2)	116.701	Bypass of stop codon protein 6 OS=Saccharomyces cerevisiae (strain ATCC 204508 / S288c) GN=BSC6 PE=1 SV=1	1.46e-28	89.65%
gnl|TC-DB|Q08280|2.A.1.7.13	g1735.t1	Major facilitator superfamily (TC 2)	128.642	Bypass of stop codon protein 6 OS=Saccharomyces cerevisiae (strain ATCC 204508 / S288c) GN=BSC6 PE=1 SV=1	9.96e-33	87.88%
gnl|TC-DB|Q08280|2.A.1.7.13	g7122.t1	Major facilitator superfamily (TC 2)	101.293	Bypass of stop codon protein 6 OS=Saccharomyces cerevisiae (strain ATCC 204508 / S288c) GN=BSC6 PE=1 SV=1	2.86e-23	96.72%
gnl|TC-DB|Q08280|2.A.1.7.13	g8930.t1	Major facilitator superfamily (TC 2)	138.272	Bypass of stop codon protein 6 OS=Saccharomyces cerevisiae (strain ATCC 204508 / S288c) GN=BSC6 PE=1 SV=1	7.70e-35	53.41%
gnl|TC-DB|Q08280|2.A.1.7.13	g9982.t1	Major facilitator superfamily (TC 2)	62.003	Bypass of stop codon protein 6 OS=Saccharomyces cerevisiae (strain ATCC 204508 / S288c) GN=BSC6 PE=1 SV=1	2.19e-11	83.11%
gnl|TC-DB|Q08280|2.A.1.7.13	g10464.t1	Major facilitator superfamily (TC 2)	63.1586	Bypass of stop codon protein 6 OS=Saccharomyces cerevisiae (strain ATCC 204508 / S288c) GN=BSC6 PE=1 SV=1	9.12e-12	81.61%
gnl|TC-DB|Q08280|2.A.1.7.13	g10526.t1	Major facilitator superfamily (TC 2)	89.7373	Bypass of stop codon protein 6 OS=Saccharomyces cerevisiae (strain ATCC 204508 / S288c) GN=BSC6 PE=1 SV=1	2.47e-19	82.03%
gnl|TC-DB|Q08777|2.A.1.13.4	g1473.t1	Major facilitator superfamily (TC 2)	255.758	S.cerevisiae chromosome XV reading frame ORF YOR306c - Saccharomyces cerevisiae (Baker's yeast).	3.92e-80	98.57%
gnl|TC-DB|Q08777|2.A.1.13.4	g3479.t1	Major facilitator superfamily (TC 2)	149.828	S.cerevisiae chromosome XV reading frame ORF YOR306c - Saccharomyces cerevisiae (Baker's yeast).	9.50e-40	99.15%
gnl|TC-DB|Q08777|2.A.1.13.4	g6884.t1	Major facilitator superfamily (TC 2)	242.662	S.cerevisiae chromosome XV reading frame ORF YOR306c - Saccharomyces cerevisiae (Baker's yeast).	8.83e-75	98.41%
gnl|TC-DB|Q08777|2.A.1.13.4	g7462.t1	Major facilitator superfamily (TC 2)	261.536	S.cerevisiae chromosome XV reading frame ORF YOR306c - Saccharomyces cerevisiae (Baker's yeast).	7.14e-82	91.23%
gnl|TC-DB|Q08777|2.A.1.13.4	g8492.t1	Major facilitator superfamily (TC 2)	254.218	S.cerevisiae chromosome XV reading frame ORF YOR306c - Saccharomyces cerevisiae (Baker's yeast).	8.92e-74	41.16%
gnl|TC-DB|Q08902|2.A.1.3.52	g1029.t1	Major facilitator superfamily (TC 2)	150.599	Drug resistance protein YOR378W OS=Saccharomyces cerevisiae (strain ATCC 204508 / S288c) GN=YOR378W PE=1 SV=1	1.32e-38	49.94%
gnl|TC-DB|Q08902|2.A.1.3.52	g1840.t1	Major facilitator superfamily (TC 2)	394.43	Drug resistance protein YOR378W OS=Saccharomyces cerevisiae (strain ATCC 204508 / S288c) GN=YOR378W PE=1 SV=1	2.00e-132	90.04%
gnl|TC-DB|Q08902|2.A.1.3.52	g3971.t1	Major facilitator superfamily (TC 2)	585.874	Drug resistance protein YOR378W OS=Saccharomyces cerevisiae (strain ATCC 204508 / S288c) GN=YOR378W PE=1 SV=1	0	93.57%
gnl|TC-DB|Q08902|2.A.1.3.52	g7001.t1	Major facilitator superfamily (TC 2)	184.111	Drug resistance protein YOR378W OS=Saccharomyces cerevisiae (strain ATCC 204508 / S288c) GN=YOR378W PE=1 SV=1	2.65e-51	75.00%
gnl|TC-DB|Q08902|2.A.1.3.52	g8765.t1	Major facilitator superfamily (TC 2)	207.994	Drug resistance protein YOR378W OS=Saccharomyces cerevisiae (strain ATCC 204508 / S288c) GN=YOR378W PE=1 SV=1	3.23e-60	67.63%
gnl|TC-DB|Q08902|2.A.1.3.52	g8789.t1	Major facilitator superfamily (TC 2)	151.754	Drug resistance protein YOR378W OS=Saccharomyces cerevisiae (strain ATCC 204508 / S288c) GN=YOR378W PE=1 SV=1	3.30e-40	80.28%
gnl|TC-DB|Q08902|2.A.1.3.52	g8900.t1	Major facilitator superfamily (TC 2)	212.231	Drug resistance protein YOR378W OS=Saccharomyces cerevisiae (strain ATCC 204508 / S288c) GN=YOR378W PE=1 SV=1	3.30e-62	97.37%
gnl|TC-DB|Q08902|2.A.1.3.52	g9613.t1	Major facilitator superfamily (TC 2)	140.198	Drug resistance protein YOR378W OS=Saccharomyces cerevisiae (strain ATCC 204508 / S288c) GN=YOR378W PE=1 SV=1	4.81e-36	79.96%
gnl|TC-DB|Q08902|2.A.1.3.52	g9627.t1	Major facilitator superfamily (TC 2)	228.794	Drug resistance protein YOR378W OS=Saccharomyces cerevisiae (strain ATCC 204508 / S288c) GN=YOR378W PE=1 SV=1	2.68e-68	70.54%
gnl|TC-DB|Q08902|2.A.1.3.52	g10553.t1	Major facilitator superfamily (TC 2)	97.8265	Drug resistance protein YOR378W OS=Saccharomyces cerevisiae (strain ATCC 204508 / S288c) GN=YOR378W PE=1 SV=1	1.08e-21	78.76%
gnl|TC-DB|Q08902|2.A.1.3.52	g10869.t1	Major facilitator superfamily (TC 2)	90.5077	Drug resistance protein YOR378W OS=Saccharomyces cerevisiae (strain ATCC 204508 / S288c) GN=YOR378W PE=1 SV=1	1.81e-19	86.36%
gnl|TC-DB|Q08970|2.A.4.1.6	g1025.t1	Major facilitator superfamily (TC 2)	231.491	Mitochondrial metal transporter 2 OS=Saccharomyces cerevisiae (strain ATCC 204508 / S288c) GN=MMT2 PE=1 SV=2	1.79e-69	63.16%
gnl|TC-DB|Q09752|2.A.1.48.3	g147.t1	Major facilitator superfamily (TC 2)	288.115	Multidrug resistance protein fnx1 - Schizosaccharomyces pombe (Fission yeast).	8.00e-91	94.17%
gnl|TC-DB|Q09752|2.A.1.48.3	g1253.t1	Major facilitator superfamily (TC 2)	229.95	Multidrug resistance protein fnx1 - Schizosaccharomyces pombe (Fission yeast).	9.69e-65	27.65%
gnl|TC-DB|Q09764|2.A.53.3.7	g6002.t1	Major facilitator superfamily (TC 2)	766.533	Hypothetical protein C24H6.11c in chromosome I - Schizosaccharomyces pombe (Fission yeast).	0	75.45%
gnl|TC-DB|Q09906|2.A.82.1.8	g2300.t1	Major facilitator superfamily (TC 2)	317.775	Transmembrane protein 184 homolog C30D11.06c OS=Schizosaccharomyces pombe (strain 972 / ATCC 24843) OX=284812 GN=SPAC30D11.06c PE=1 SV=1	8.36e-104	66.16%
gnl|TC-DB|Q09906|2.A.82.1.8	g6267.t1	Major facilitator superfamily (TC 2)	129.413	Transmembrane protein 184 homolog C30D11.06c OS=Schizosaccharomyces pombe (strain 972 / ATCC 24843) OX=284812 GN=SPAC30D11.06c PE=1 SV=1	1.48e-32	48.23%
gnl|TC-DB|Q09920|2.A.108.1.5	g7855.t1	Major facilitator superfamily (TC 2)	46.2098	Iron transport multicopper oxidase fio1 precursor (EC 1.-.-.-) - Schizosaccharomyces pombe (Fission yeast).	3.41e-06	31.82%
gnl|TC-DB|Q09920|2.A.108.1.5	g10440.t1	Major facilitator superfamily (TC 2)	181.415	Iron transport multicopper oxidase fio1 precursor (EC 1.-.-.-) - Schizosaccharomyces pombe (Fission yeast).	1.05e-49	81.43%
gnl|TC-DB|Q10074|2.A.18.7.3	g3209.t1	Major facilitator superfamily (TC 2)	390.578	Vacuolar amino acid transporter 3 OS=Schizosaccharomyces pombe (strain 972 / ATCC 24843) GN=avt3 PE=1 SV=1	3.84e-128	87.92%
gnl|TC-DB|Q10074|2.A.18.7.3	g9486.t1	Major facilitator superfamily (TC 2)	506.908	Vacuolar amino acid transporter 3 OS=Schizosaccharomyces pombe (strain 972 / ATCC 24843) GN=avt3 PE=1 SV=1	2.29e-171	78.95%
gnl|TC-DB|Q10279|2.A.39.3.7	g10129.t1	Major facilitator superfamily (TC 2)	542.347	Uracil permease OS=Schizosaccharomyces pombe (strain 972 / ATCC 24843) GN=fur4 PE=1 SV=2	0	94.13%
gnl|TC-DB|Q12029|2.A.54.1.4	g2439.t1	Major facilitator superfamily (TC 2)	388.652	Probable mitochondrial transport protein FSF1 OS=Saccharomyces cerevisiae (strain ATCC 204508 / S288c) GN=FSF1 PE=1 SV=1	7.74e-136	100.00%
gnl|TC-DB|Q12200|2.A.6.6.3	g5649.t1	Major facilitator superfamily (TC 2)	880.167	HYPOTHETICAL 132.6 kDa PROTEIN YPL006W - Saccharomyces cerevisiae (Baker's yeast).	0	95.45%
gnl|TC-DB|Q12235|2.A.1.14.20	g10211.t1	Major facilitator superfamily (TC 2)	432.565	Uncharacterized transporter YLL055W - Saccharomyces cerevisiae (Baker's yeast).	3.11e-147	96.92%
gnl|TC-DB|Q12251|2.A.29.23.9	g11454.t1	Major facilitator superfamily (TC 2)	263.848	Uncharacterized mitochondrial carrier YPR011C OS=Saccharomyces cerevisiae (strain ATCC 204508 / S288c) GN=YPR011C PE=1 SV=1	1.43e-86	81.07%
gnl|TC-DB|Q12256|2.A.1.2.64	g10.t1	Major facilitator superfamily (TC 2)	318.931	Polyamine transporter 4 OS=Saccharomyces cerevisiae (strain ATCC 204508 / S288c) GN=TPO4 PE=1 SV=1	8.96e-102	92.86%
gnl|TC-DB|Q12256|2.A.1.2.64	g5061.t1	Major facilitator superfamily (TC 2)	211.075	Polyamine transporter 4 OS=Saccharomyces cerevisiae (strain ATCC 204508 / S288c) GN=TPO4 PE=1 SV=1	1.99e-62	98.92%
gnl|TC-DB|Q12256|2.A.1.2.64	g6550.t1	Major facilitator superfamily (TC 2)	240.736	Polyamine transporter 4 OS=Saccharomyces cerevisiae (strain ATCC 204508 / S288c) GN=TPO4 PE=1 SV=1	1.92e-67	31.11%
gnl|TC-DB|Q12289|2.A.29.8.4	g9808.t1	Major facilitator superfamily (TC 2)	213.386	Mitochondrial carnitine carrier - Saccharomyces cerevisiae (Baker's yeast).	1.52e-67	89.51%
gnl|TC-DB|Q12325|2.A.53.1.13	g2196.t1	Major facilitator superfamily (TC 2)	93.5893	Sulfate permease 2 OS=Saccharomyces cerevisiae (strain ATCC 204508 / S288c) GN=SUL2 PE=1 SV=1	2.38e-23	88.37%
gnl|TC-DB|Q12408|2.A.6.6.3	g688.t1	Major facilitator superfamily (TC 2)	114.005	Phosphatidylglycerol/phosphatidylinositol transfer protein OS=Saccharomyces cerevisiae (strain ATCC 204508 / S288c) OX=559292 GN=NPC2 PE=1 SV=1	1.45e-32	83.52%
gnl|TC-DB|Q12412|2.A.92.1.8	g2660.t1	Major facilitator superfamily (TC 2)	352.443	Protein PNS1 OS=Saccharomyces cerevisiae (strain ATCC 204508 / S288c) GN=PNS1 PE=1 SV=1	4.12e-115	89.90%
gnl|TC-DB|Q12436|2.A.5.1.14	g1896.t1	Major facilitator superfamily (TC 2)	132.109	Zinc-regulated transporter 2 OS=Saccharomyces cerevisiae (strain ATCC 204508 / S288c) GN=ZRT2 PE=1 SV=1	2.77e-35	98.76%
gnl|TC-DB|Q12436|2.A.5.1.14	g8504.t1	Major facilitator superfamily (TC 2)	311.997	Zinc-regulated transporter 2 OS=Saccharomyces cerevisiae (strain ATCC 204508 / S288c) GN=ZRT2 PE=1 SV=1	4.89e-104	98.31%
gnl|TC-DB|Q12436|2.A.5.1.14	g9622.t1	Major facilitator superfamily (TC 2)	197.208	Zinc-regulated transporter 2 OS=Saccharomyces cerevisiae (strain ATCC 204508 / S288c) GN=ZRT2 PE=1 SV=1	4.39e-57	71.68%
gnl|TC-DB|Q12520|2.A.7.11.6	g541.t1	Major facilitator superfamily (TC 2)	211.46	UDP-galactose transporter homologue 1 OS=Saccharomyces cerevisiae (strain ATCC 204508 / S288c) GN=HUT1 PE=1 SV=1	2.63e-64	73.06%
gnl|TC-DB|Q60441|2.A.43.3.1	g3751.t1	Major facilitator superfamily (TC 2)	132.109	MANNOSE-P-DOLICHOL UTILIZATION DEFECT 1 PROTEIN (SUPPRESSOR OF LEC15 AND LEC35 GLYCOSYLATION MUTATION) (SL15) - Cricetulus griseus (Chinese hamster).	5.80e-37	74.76%
gnl|TC-DB|Q92341|2.A.1.16.9	g2499.t1	Major facilitator superfamily (TC 2)	394.045	Siderophore iron transporter 3 OS=Schizosaccharomyces pombe (strain 972 / ATCC 24843) OX=284812 GN=str3 PE=1 SV=1	3.95e-129	96.90%
gnl|TC-DB|Q92341|2.A.1.16.9	g10481.t1	Major facilitator superfamily (TC 2)	254.218	Siderophore iron transporter 3 OS=Schizosaccharomyces pombe (strain 972 / ATCC 24843) OX=284812 GN=str3 PE=1 SV=1	2.87e-76	99.16%
gnl|TC-DB|Q92536|2.A.3.8.23	g5520.t1	Major facilitator superfamily (TC 2)	284.648	Y+L amino acid transporter 2 OS=Homo sapiens GN=SLC7A6 PE=1 SV=3	6.54e-89	78.89%
gnl|TC-DB|Q99271|2.A.36.4.1	g4873.t1	Major facilitator superfamily (TC 2)	309.686	NA(+)/H(+) ANTIPORTER - Saccharomyces cerevisiae (Baker's yeast).	1.82e-90	45.71%
gnl|TC-DB|Q99271|2.A.36.4.1	g8029.t1	Major facilitator superfamily (TC 2)	137.502	NA(+)/H(+) ANTIPORTER - Saccharomyces cerevisiae (Baker's yeast).	2.90e-36	67.33%
gnl|TC-DB|Q99297|2.A.29.2.5	g10304.t1	Major facilitator superfamily (TC 2)	381.333	PUTATIVE MITOCHONDRIAL CARRIER YOR222W - Saccharomyces cerevisiae (Baker's yeast).	8.46e-134	99.01%
gnl|TC-DB|Q99385|2.A.19.2.2	g1760.t1	Major facilitator superfamily (TC 2)	166.392	CHROMOSOME IV READING FRAME ORF YDL128W - Saccharomyces cerevisiae (Baker's yeast).	7.78e-45	18.59%
gnl|TC-DB|RDH20175.1|2.A.55.1.6	g5475.t1	Major facilitator superfamily (TC 2)	935.25	natural resistance-associated macrophage protein [Aspergillus niger ATCC 13496]	0	99.83%
gnl|TC-DB|RDW71083.1|2.A.50.4.5	g605.t1	Major facilitator superfamily (TC 2)	479.559	hypothetical protein BP6252_07646 [Coleophoma cylindrospora]	2.41e-166	81.60%
gnl|TC-DB|S7PTY2|2.A.85.3.5	g1439.t1	Major facilitator superfamily (TC 2)	307.76	Uncharacterized protein OS=Gloeophyllum trabeum (strain ATCC 11539 / FP-39264 / Madison 617) GN=GLOTRDRAFT_66016 PE=4 SV=1	3.21e-89	96.59%
gnl|TC-DB|S7PTY2|2.A.85.3.5	g1762.t1	Major facilitator superfamily (TC 2)	70.0922	Uncharacterized protein OS=Gloeophyllum trabeum (strain ATCC 11539 / FP-39264 / Madison 617) GN=GLOTRDRAFT_66016 PE=4 SV=1	4.23e-12	30.69%
gnl|TC-DB|S7PTY2|2.A.85.3.5	g3666.t1	Major facilitator superfamily (TC 2)	76.6406	Uncharacterized protein OS=Gloeophyllum trabeum (strain ATCC 11539 / FP-39264 / Madison 617) GN=GLOTRDRAFT_66016 PE=4 SV=1	3.70e-14	40.49%
gnl|TC-DB|S7PTY2|2.A.85.3.5	g7582.t1	Major facilitator superfamily (TC 2)	358.607	Uncharacterized protein OS=Gloeophyllum trabeum (strain ATCC 11539 / FP-39264 / Madison 617) GN=GLOTRDRAFT_66016 PE=4 SV=1	1.17e-107	94.97%
gnl|TC-DB|S7PTY2|2.A.85.3.5	g8285.t1	Major facilitator superfamily (TC 2)	249.595	Uncharacterized protein OS=Gloeophyllum trabeum (strain ATCC 11539 / FP-39264 / Madison 617) GN=GLOTRDRAFT_66016 PE=4 SV=1	3.81e-69	94.39%
gnl|TC-DB|SLM34092.1|2.A.7.28.12	g6925.t1	Major facilitator superfamily (TC 2)	263.077	Prion-inhibition and propagation, HeLo domain [Umbilicaria pustulata]	6.79e-79	82.50%
gnl|TC-DB|V1CIA4|2.A.120.1.11	g11736.t1	Major facilitator superfamily (TC 2)	47.7506	Metallo-beta-lactamase domain protein OS=Eubacterium brachy ATCC 33089 GN=HMPREF9089_00455 PE=4 SV=1	2.89e-06	25.60%
gnl|TC-DB|V2Y999|2.A.66.1.38	g2924.t1	Major facilitator superfamily (TC 2)	258.84	Multidrug oligosaccharidyl-lipid polysaccharide flippase OS=Moniliophthora roreri (strain MCA 2997) GN=Moror_5484 PE=4 SV=1	1.21e-74	40.27%
gnl|TC-DB|V2Y999|2.A.66.1.38	g10723.t1	Major facilitator superfamily (TC 2)	231.876	Multidrug oligosaccharidyl-lipid polysaccharide flippase OS=Moniliophthora roreri (strain MCA 2997) GN=Moror_5484 PE=4 SV=1	1.56e-69	95.45%
gnl|TC-DB|WP_069004333.1|2.A.1.86.3	g7097.t1	Major facilitator superfamily (TC 2)	55.8398	hypothetical protein [Candidatus Thiodiazotropha endoloripes]	3.43e-08	57.36%
gnl|TC-DB|WP_073408278.1|2.A.6.8.3	g8435.t1	Major facilitator superfamily (TC 2)	58.9214	MMPL family transporter [Flavobacterium johnsoniae]	7.79e-10	61.77%
gnl|TC-DB|WP_084264158.1|2.A.127.1.8	g5839.t1	Major facilitator superfamily (TC 2)	66.6254	hypothetical protein [Rubrobacter radiotolerans]	1.61e-11	28.57%
gnl|TC-DB|WP_084264158.1|2.A.127.1.8	g7158.t1	Major facilitator superfamily (TC 2)	70.4774	hypothetical protein [Rubrobacter radiotolerans]	3.68e-12	22.50%
gnl|TC-DB|XP_961667.3|2.A.51.1.9	g23.t1	Major facilitator superfamily (TC 2)	477.248	chromate ion transporter [Neurospora crassa OR74A]	1.24e-161	67.88%
gnl|TC-DB|XP_003835298.1|2.A.1.7.25	g790.t1	Major facilitator superfamily (TC 2)	140.198	similar to MFS monosaccharide transporter [Leptosphaeria maculans JN3]	2.04e-34	43.61%
gnl|TC-DB|XP_003835298.1|2.A.1.7.25	g1092.t1	Major facilitator superfamily (TC 2)	93.5893	similar to MFS monosaccharide transporter [Leptosphaeria maculans JN3]	4.41e-21	81.29%
gnl|TC-DB|XP_003835298.1|2.A.1.7.25	g3895.t1	Major facilitator superfamily (TC 2)	759.214	similar to MFS monosaccharide transporter [Leptosphaeria maculans JN3]	0	93.76%
gnl|TC-DB|XP_003835298.1|2.A.1.7.25	g4054.t1	Major facilitator superfamily (TC 2)	103.605	similar to MFS monosaccharide transporter [Leptosphaeria maculans JN3]	2.98e-24	77.99%
gnl|TC-DB|XP_003835298.1|2.A.1.7.25	g4549.t1	Major facilitator superfamily (TC 2)	77.411	similar to MFS monosaccharide transporter [Leptosphaeria maculans JN3]	1.28e-15	91.67%
gnl|TC-DB|XP_003835298.1|2.A.1.7.25	g5314.t1	Major facilitator superfamily (TC 2)	123.25	similar to MFS monosaccharide transporter [Leptosphaeria maculans JN3]	9.57e-31	71.20%
gnl|TC-DB|XP_003835298.1|2.A.1.7.25	g5816.t1	Major facilitator superfamily (TC 2)	53.5286	similar to MFS monosaccharide transporter [Leptosphaeria maculans JN3]	6.80e-08	70.94%
gnl|TC-DB|XP_003835298.1|2.A.1.7.25	g7282.t1	Major facilitator superfamily (TC 2)	70.8626	similar to MFS monosaccharide transporter [Leptosphaeria maculans JN3]	1.64e-13	71.87%
gnl|TC-DB|XP_003835298.1|2.A.1.7.25	g7348.t1	Major facilitator superfamily (TC 2)	256.144	similar to MFS monosaccharide transporter [Leptosphaeria maculans JN3]	2.08e-76	97.05%
gnl|TC-DB|XP_003835298.1|2.A.1.7.25	g7598.t1	Major facilitator superfamily (TC 2)	65.4698	similar to MFS monosaccharide transporter [Leptosphaeria maculans JN3]	1.03e-11	58.69%
gnl|TC-DB|XP_003835298.1|2.A.1.7.25	g8059.t1	Major facilitator superfamily (TC 2)	59.6918	similar to MFS monosaccharide transporter [Leptosphaeria maculans JN3]	9.07e-10	88.44%
gnl|TC-DB|XP_003835298.1|2.A.1.7.25	g10333.t1	Major facilitator superfamily (TC 2)	108.227	similar to MFS monosaccharide transporter [Leptosphaeria maculans JN3]	2.21e-25	67.15%
gnl|TC-DB|XP_003835298.1|2.A.1.7.25	g10467.t1	Major facilitator superfamily (TC 2)	105.916	similar to MFS monosaccharide transporter [Leptosphaeria maculans JN3]	1.48e-23	35.68%
gnl|TC-DB|XP_003835298.1|2.A.1.7.25	g10514.t1	Major facilitator superfamily (TC 2)	296.975	similar to MFS monosaccharide transporter [Leptosphaeria maculans JN3]	1.14e-91	84.86%
gnl|TC-DB|XP_003835298.1|2.A.1.7.25	g10735.t1	Major facilitator superfamily (TC 2)	62.7734	similar to MFS monosaccharide transporter [Leptosphaeria maculans JN3]	1.12e-10	21.47%
gnl|TC-DB|XP_003835298.1|2.A.1.7.25	g11311.t1	Major facilitator superfamily (TC 2)	92.8189	similar to MFS monosaccharide transporter [Leptosphaeria maculans JN3]	8.69e-21	78.17%
gnl|TC-DB|XP_003835298.1|2.A.1.7.25	g11618.t1	Major facilitator superfamily (TC 2)	97.0561	similar to MFS monosaccharide transporter [Leptosphaeria maculans JN3]	1.06e-21	64.89%
gnl|TC-DB|XP_003843094.1|2.A.1.44.4	g384.t1	Major facilitator superfamily (TC 2)	479.945	similar to MFS transporter Fmp42 [Leptosphaeria maculans JN3]	7.67e-162	76.14%
gnl|TC-DB|XP_003843094.1|2.A.1.44.4	g2174.t1	Major facilitator superfamily (TC 2)	635.95	similar to MFS transporter Fmp42 [Leptosphaeria maculans JN3]	0	95.90%
gnl|TC-DB|XP_015061710.1|2.A.50.2.10	g5531.t1	Major facilitator superfamily (TC 2)	173.326	lysophospholipid acyltransferase 1-like [Solanum pennellii]	3.68e-48	68.23%
gnl|TC-DB|XP_023450174.1|2.A.94.1.3	g4162.t1	Major facilitator superfamily (TC 2)	261.151	Protein ERD1 1 [Cercospora beticola]	5.92e-83	79.96%
gnl|TC-DB|XP_024547627.1|2.A.1.13.27	g702.t1	Major facilitator superfamily (TC 2)	92.4337	hypothetical protein BCIN_03g02910 [Botrytis cinerea B05.10]	3.37e-20	60.63%
gnl|TC-DB|XP_024547627.1|2.A.1.13.27	g1475.t1	Major facilitator superfamily (TC 2)	97.0561	hypothetical protein BCIN_03g02910 [Botrytis cinerea B05.10]	7.82e-22	78.44%
gnl|TC-DB|XP_024547627.1|2.A.1.13.27	g2733.t1	Major facilitator superfamily (TC 2)	76.2554	hypothetical protein BCIN_03g02910 [Botrytis cinerea B05.10]	4.78e-16	84.30%
gnl|TC-DB|XP_024547627.1|2.A.1.13.27	g3600.t1	Major facilitator superfamily (TC 2)	181.03	hypothetical protein BCIN_03g02910 [Botrytis cinerea B05.10]	3.69e-52	93.18%
gnl|TC-DB|XP_024547627.1|2.A.1.13.27	g3625.t1	Major facilitator superfamily (TC 2)	78.9518	hypothetical protein BCIN_03g02910 [Botrytis cinerea B05.10]	7.04e-17	86.42%
gnl|TC-DB|XP_024547627.1|2.A.1.13.27	g3929.t1	Major facilitator superfamily (TC 2)	229.18	hypothetical protein BCIN_03g02910 [Botrytis cinerea B05.10]	1.27e-70	93.84%
gnl|TC-DB|XP_024547627.1|2.A.1.13.27	g3957.t1	Major facilitator superfamily (TC 2)	140.969	hypothetical protein BCIN_03g02910 [Botrytis cinerea B05.10]	1.03e-37	90.52%
gnl|TC-DB|XP_024547627.1|2.A.1.13.27	g4217.t1	Major facilitator superfamily (TC 2)	275.789	hypothetical protein BCIN_03g02910 [Botrytis cinerea B05.10]	1.45e-88	88.63%
gnl|TC-DB|XP_024547627.1|2.A.1.13.27	g4601.t1	Major facilitator superfamily (TC 2)	201.83	hypothetical protein BCIN_03g02910 [Botrytis cinerea B05.10]	2.27e-60	96.84%
gnl|TC-DB|XP_024547627.1|2.A.1.13.27	g5645.t1	Major facilitator superfamily (TC 2)	235.728	hypothetical protein BCIN_03g02910 [Botrytis cinerea B05.10]	7.16e-75	97.32%
gnl|TC-DB|XP_024547627.1|2.A.1.13.27	g5928.t1	Major facilitator superfamily (TC 2)	468.774	hypothetical protein BCIN_03g02910 [Botrytis cinerea B05.10]	2.69e-163	88.84%
gnl|TC-DB|XP_024547627.1|2.A.1.13.27	g6352.t1	Major facilitator superfamily (TC 2)	277.33	hypothetical protein BCIN_03g02910 [Botrytis cinerea B05.10]	4.62e-89	96.80%
gnl|TC-DB|XP_024547627.1|2.A.1.13.27	g6999.t1	Major facilitator superfamily (TC 2)	233.417	hypothetical protein BCIN_03g02910 [Botrytis cinerea B05.10]	3.79e-72	94.76%
gnl|TC-DB|XP_024547627.1|2.A.1.13.27	g7221.t1	Major facilitator superfamily (TC 2)	173.711	hypothetical protein BCIN_03g02910 [Botrytis cinerea B05.10]	1.86e-49	95.56%
gnl|TC-DB|XP_024547627.1|2.A.1.13.27	g8222.t1	Major facilitator superfamily (TC 2)	254.603	hypothetical protein BCIN_03g02910 [Botrytis cinerea B05.10]	2.73e-80	85.94%
gnl|TC-DB|XP_024547627.1|2.A.1.13.27	g8226.t1	Major facilitator superfamily (TC 2)	226.483	hypothetical protein BCIN_03g02910 [Botrytis cinerea B05.10]	1.07e-69	95.70%
gnl|TC-DB|XP_024547627.1|2.A.1.13.27	g9339.t1	Major facilitator superfamily (TC 2)	149.828	hypothetical protein BCIN_03g02910 [Botrytis cinerea B05.10]	3.95e-41	89.84%
gnl|TC-DB|XP_024547627.1|2.A.1.13.27	g9652.t1	Major facilitator superfamily (TC 2)	210.305	hypothetical protein BCIN_03g02910 [Botrytis cinerea B05.10]	3.38e-60	47.92%
gnl|TC-DB|XP_024547627.1|2.A.1.13.27	g10701.t1	Major facilitator superfamily (TC 2)	345.125	hypothetical protein BCIN_03g02910 [Botrytis cinerea B05.10]	9.88e-116	94.80%
gnl|TC-DB|A0L4L0|3.A.1.132.3	g6408.t1	Primary active transporters (TC 3)	172.94	Putative uncharacterized protein - Magnetococcus sp. (strain MC-1).	2.18e-51	80.30%
gnl|TC-DB|A0L4L0|3.A.1.132.3	g9400.t1	Primary active transporters (TC 3)	145.976	Putative uncharacterized protein - Magnetococcus sp. (strain MC-1).	3.66e-41	69.02%
gnl|TC-DB|A0L4L0|3.A.1.132.3	g10835.t1	Primary active transporters (TC 3)	149.828	Putative uncharacterized protein - Magnetococcus sp. (strain MC-1).	2.03e-42	75.51%
gnl|TC-DB|A0QNI9|3.A.24.5.1	g4571.t1	Primary active transporters (TC 3)	125.561	ATPase, AAA family protein OS=Mycobacterium smegmatis (strain ATCC 700084 / mc(2)155) GN=MSMEG_0059 PE=4 SV=1	2.04e-29	8.99%
gnl|TC-DB|A2QHQ3|3.A.19.1.2	g7924.t1	Primary active transporters (TC 3)	284.263	Protein get1 OS=Aspergillus niger (strain CBS 513.88 / FGSC A1513) GN=get1 PE=3 SV=1	2.64e-98	91.42%
gnl|TC-DB|B0DYA3|3.A.28.1.2	g707.t1	Primary active transporters (TC 3)	151.754	Mycorrhiza-induced mitochondrial AAA ATPase BSC1 OS=Laccaria bicolor (strain S238N-H82 / ATCC MYA-4686) GN=LACBIDRAFT_396180 PE=3 SV=1	8.33e-41	72.59%
gnl|TC-DB|B0DYA3|3.A.28.1.2	g9713.t1	Primary active transporters (TC 3)	206.838	Mycorrhiza-induced mitochondrial AAA ATPase BSC1 OS=Laccaria bicolor (strain S238N-H82 / ATCC MYA-4686) GN=LACBIDRAFT_396180 PE=3 SV=1	8.96e-58	66.55%
gnl|TC-DB|B0DYA3|3.A.28.1.2	g11637.t1	Primary active transporters (TC 3)	160.229	Mycorrhiza-induced mitochondrial AAA ATPase BSC1 OS=Laccaria bicolor (strain S238N-H82 / ATCC MYA-4686) GN=LACBIDRAFT_396180 PE=3 SV=1	4.99e-42	73.47%
gnl|TC-DB|B0Y3B6|3.A.1.201.10	g304.t1	Primary active transporters (TC 3)	883.634	ABC multidrug transporter Mdr1 OS=Aspergillus fumigatus (strain CEA10 / CBS 144.89 / FGSC A1163) GN=AFUB_053630 PE=4 SV=1	0	98.34%
gnl|TC-DB|B0Y3B6|3.A.1.201.10	g3271.t1	Primary active transporters (TC 3)	827.78	ABC multidrug transporter Mdr1 OS=Aspergillus fumigatus (strain CEA10 / CBS 144.89 / FGSC A1163) GN=AFUB_053630 PE=4 SV=1	0	97.85%
gnl|TC-DB|B0Y3B6|3.A.1.201.10	g6025.t1	Primary active transporters (TC 3)	777.319	ABC multidrug transporter Mdr1 OS=Aspergillus fumigatus (strain CEA10 / CBS 144.89 / FGSC A1163) GN=AFUB_053630 PE=4 SV=1	0	92.57%
gnl|TC-DB|B0Y3B6|3.A.1.201.10	g6198.t1	Primary active transporters (TC 3)	2195.62	ABC multidrug transporter Mdr1 OS=Aspergillus fumigatus (strain CEA10 / CBS 144.89 / FGSC A1163) GN=AFUB_053630 PE=4 SV=1	0	98.67%
gnl|TC-DB|B0Y3B6|3.A.1.201.10	g8926.t1	Primary active transporters (TC 3)	928.702	ABC multidrug transporter Mdr1 OS=Aspergillus fumigatus (strain CEA10 / CBS 144.89 / FGSC A1163) GN=AFUB_053630 PE=4 SV=1	0	99.51%
gnl|TC-DB|B0Y3B6|3.A.1.201.10	g10476.t1	Primary active transporters (TC 3)	1659.43	ABC multidrug transporter Mdr1 OS=Aspergillus fumigatus (strain CEA10 / CBS 144.89 / FGSC A1163) GN=AFUB_053630 PE=4 SV=1	0	98.61%
gnl|TC-DB|B3ET62|3.A.23.6.1	g4349.t1	Primary active transporters (TC 3)	304.294	Glyceraldehyde-3-phosphate dehydrogenase OS=Amoebophilus asiaticus (strain 5a2) GN=Aasi_1069 PE=3 SV=1	1.17e-102	97.92%
gnl|TC-DB|B3ET64|3.A.23.6.1	g1030.t1	Primary active transporters (TC 3)	68.1662	Uncharacterized protein OS=Amoebophilus asiaticus (strain 5a2) GN=Aasi_1071 PE=4 SV=1	3.72e-12	12.86%
gnl|TC-DB|B3ET64|3.A.23.6.1	g9559.t1	Primary active transporters (TC 3)	72.7886	Uncharacterized protein OS=Amoebophilus asiaticus (strain 5a2) GN=Aasi_1071 PE=4 SV=1	1.25e-13	14.61%
gnl|TC-DB|B3LDT4|3.A.3.3.10	g895.t1	Primary active transporters (TC 3)	1335.09	Plasma membrane ATPase OS=Leptosphaeria maculans GN=pma1 PE=3 SV=1	0	98.59%
gnl|TC-DB|B3LDT4|3.A.3.3.10	g9404.t1	Primary active transporters (TC 3)	1240.71	Plasma membrane ATPase OS=Leptosphaeria maculans GN=pma1 PE=3 SV=1	0	54.93%
gnl|TC-DB|B5B9V9|3.A.3.9.5	g4045.t1	Primary active transporters (TC 3)	1155.2	Na+ or K+ P-type ATPase OS=Ustilago maydis GN=ena1 PE=3 SV=1	0	93.87%
gnl|TC-DB|B5B9V9|3.A.3.9.5	g10578.t1	Primary active transporters (TC 3)	1134.4	Na+ or K+ P-type ATPase OS=Ustilago maydis GN=ena1 PE=3 SV=1	0	94.33%
gnl|TC-DB|B5B9V9|3.A.3.9.5	g10642.t1	Primary active transporters (TC 3)	1122.46	Na+ or K+ P-type ATPase OS=Ustilago maydis GN=ena1 PE=3 SV=1	0	95.78%
gnl|TC-DB|B7FYG1|3.A.25.1.1	g2539.t1	Primary active transporters (TC 3)	122.094	Ubiquitin-activating enzyme E1, protein 1 (Fragment) OS=Phaeodactylum tricornutum (strain CCAP 1055/1) GN=UBA1 PE=4 SV=1	7.62e-30	46.32%
gnl|TC-DB|B7FZS1|3.A.25.1.1	g3061.t1	Primary active transporters (TC 3)	140.969	Predicted protein OS=Phaeodactylum tricornutum (strain CCAP 1055/1) GN=hUbi PE=4 SV=1	2.04e-41	50.35%
gnl|TC-DB|B7FZS1|3.A.25.1.1	g5131.t1	Primary active transporters (TC 3)	150.214	Predicted protein OS=Phaeodactylum tricornutum (strain CCAP 1055/1) GN=hUbi PE=4 SV=1	1.06e-44	49.35%
gnl|TC-DB|B7FZS1|3.A.25.1.1	g7496.t1	Primary active transporters (TC 3)	580.867	Predicted protein OS=Phaeodactylum tricornutum (strain CCAP 1055/1) GN=hUbi PE=4 SV=1	0	100.00%
gnl|TC-DB|C8Z4J7|3.A.5.8.1	g7752.t1	Primary active transporters (TC 3)	112.079	Yet3p OS=Saccharomyces cerevisiae (strain Lalvin EC1118 / Prise de mousse) GN=EC1118_1D0_1563g PE=4 SV=1	4.71e-31	91.94%
gnl|TC-DB|C8Z8U3|3.A.16.1.2	g2078.t1	Primary active transporters (TC 3)	59.6918	Ufd1p OS=Saccharomyces cerevisiae (strain Lalvin EC1118 / Prise de mousse) GN=EC1118_1G1_3543g PE=4 SV=1	2.08e-09	26.13%
gnl|TC-DB|C8Z8U3|3.A.16.1.2	g2495.t1	Primary active transporters (TC 3)	264.618	Ufd1p OS=Saccharomyces cerevisiae (strain Lalvin EC1118 / Prise de mousse) GN=EC1118_1G1_3543g PE=4 SV=1	3.36e-86	89.67%
gnl|TC-DB|C8ZEM9|3.A.16.1.2	g972.t1	Primary active transporters (TC 3)	123.25	Ubc7p OS=Saccharomyces cerevisiae (strain Lalvin EC1118 / Prise de mousse) GN=EC1118_1M3_1838g PE=3 SV=1	1.51e-35	69.33%
gnl|TC-DB|C8ZEM9|3.A.16.1.2	g4737.t1	Primary active transporters (TC 3)	212.231	Ubc7p OS=Saccharomyces cerevisiae (strain Lalvin EC1118 / Prise de mousse) GN=EC1118_1M3_1838g PE=3 SV=1	1.62e-71	100.00%
gnl|TC-DB|C8ZEM9|3.A.16.1.2	g6614.t1	Primary active transporters (TC 3)	102.064	Ubc7p OS=Saccharomyces cerevisiae (strain Lalvin EC1118 / Prise de mousse) GN=EC1118_1M3_1838g PE=3 SV=1	1.42e-28	98.53%
gnl|TC-DB|D2BBE3|3.A.1.148.4	g5510.t1	Primary active transporters (TC 3)	69.707	ABC transporter related protein OS=Streptosporangium roseum (strain ATCC 12428 / DSM 43021 / JCM 3005 / NI 9100) GN=Sros_1168 PE=3 SV=1	8.27e-14	75.34%
gnl|TC-DB|E7LWL7|3.A.16.1.2	g6195.t1	Primary active transporters (TC 3)	92.4337	Uba1p OS=Saccharomyces cerevisiae (strain VIN 13) GN=VIN13_2757 PE=3 SV=1	3.31e-20	42.46%
gnl|TC-DB|E7LWL7|3.A.16.1.2	g6859.t1	Primary active transporters (TC 3)	58.9214	Uba1p OS=Saccharomyces cerevisiae (strain VIN 13) GN=VIN13_2757 PE=3 SV=1	4.39e-09	38.78%
gnl|TC-DB|E7LWL7|3.A.16.1.2	g10100.t1	Primary active transporters (TC 3)	1279.23	Uba1p OS=Saccharomyces cerevisiae (strain VIN 13) GN=VIN13_2757 PE=3 SV=1	0	85.33%
gnl|TC-DB|E7LWL7|3.A.16.1.2	g11099.t1	Primary active transporters (TC 3)	48.521	Uba1p OS=Saccharomyces cerevisiae (strain VIN 13) GN=VIN13_2757 PE=3 SV=1	5.41e-06	34.91%
gnl|TC-DB|E7NGV2|3.A.16.1.2	g2080.t1	Primary active transporters (TC 3)	210.305	Ubc6p OS=Saccharomyces cerevisiae (strain FostersO) GN=FOSTERSO_1338 PE=4 SV=1	9.58e-68	97.47%
gnl|TC-DB|E7Q288|3.A.16.1.2	g6427.t1	Primary active transporters (TC 3)	94.7449	Ubc1p OS=Saccharomyces cerevisiae (strain FostersB) GN=FOSTERSB_0886 PE=3 SV=1	9.85e-25	74.71%
gnl|TC-DB|E7Q288|3.A.16.1.2	g10998.t1	Primary active transporters (TC 3)	198.749	Ubc1p OS=Saccharomyces cerevisiae (strain FostersB) GN=FOSTERSB_0886 PE=3 SV=1	1.99e-59	32.65%
gnl|TC-DB|EGD79054.1|3.E.1.5.2	g6365.t1	Primary active transporters (TC 3)	117.472	learning/memory process protein [Salpingoeca rosetta]	5.33e-27	33.37%
gnl|TC-DB|F1RBC8|3.A.1.203.15	g7642.t1	Primary active transporters (TC 3)	597.43	ATP-binding cassette, sub-family D (ALD), member 1 OS=Danio rerio OX=7955 GN=abcd1 PE=4 SV=1	0	89.39%
gnl|TC-DB|F2RYR3|3.A.1.212.3	g8566.t1	Primary active transporters (TC 3)	1046.57	ABC multidrug transporter Mdr2 OS=Trichophyton tonsurans (strain CBS 112818) GN=TESG_03905 PE=4 SV=1	0	91.20%
gnl|TC-DB|F2SG60|3.A.1.205.32	g1058.t1	Primary active transporters (TC 3)	1437.17	ABC multidrug transporter MDR3 OS=Trichophyton rubrum (strain ATCC MYA-4607 / CBS 118892) OX=559305 GN=MDR3 PE=2 SV=3	0	70.25%
gnl|TC-DB|F2SG60|3.A.1.205.32	g1291.t1	Primary active transporters (TC 3)	1607.81	ABC multidrug transporter MDR3 OS=Trichophyton rubrum (strain ATCC MYA-4607 / CBS 118892) OX=559305 GN=MDR3 PE=2 SV=3	0	95.37%
gnl|TC-DB|F2SG60|3.A.1.205.32	g1616.t1	Primary active transporters (TC 3)	1724.91	ABC multidrug transporter MDR3 OS=Trichophyton rubrum (strain ATCC MYA-4607 / CBS 118892) OX=559305 GN=MDR3 PE=2 SV=3	0	97.54%
gnl|TC-DB|F2SG60|3.A.1.205.32	g3027.t1	Primary active transporters (TC 3)	1242.25	ABC multidrug transporter MDR3 OS=Trichophyton rubrum (strain ATCC MYA-4607 / CBS 118892) OX=559305 GN=MDR3 PE=2 SV=3	0	98.69%
gnl|TC-DB|F2SG60|3.A.1.205.32	g3435.t1	Primary active transporters (TC 3)	1805.42	ABC multidrug transporter MDR3 OS=Trichophyton rubrum (strain ATCC MYA-4607 / CBS 118892) OX=559305 GN=MDR3 PE=2 SV=3	0	95.14%
gnl|TC-DB|F2SG60|3.A.1.205.32	g6116.t1	Primary active transporters (TC 3)	1630.92	ABC multidrug transporter MDR3 OS=Trichophyton rubrum (strain ATCC MYA-4607 / CBS 118892) OX=559305 GN=MDR3 PE=2 SV=3	0	74.14%
gnl|TC-DB|F2SG60|3.A.1.205.32	g7488.t1	Primary active transporters (TC 3)	1699.49	ABC multidrug transporter MDR3 OS=Trichophyton rubrum (strain ATCC MYA-4607 / CBS 118892) OX=559305 GN=MDR3 PE=2 SV=3	0	96.97%
gnl|TC-DB|F2SG60|3.A.1.205.32	g7856.t1	Primary active transporters (TC 3)	1558.89	ABC multidrug transporter MDR3 OS=Trichophyton rubrum (strain ATCC MYA-4607 / CBS 118892) OX=559305 GN=MDR3 PE=2 SV=3	0	81.35%
gnl|TC-DB|F2SG60|3.A.1.205.32	g8410.t1	Primary active transporters (TC 3)	1498.8	ABC multidrug transporter MDR3 OS=Trichophyton rubrum (strain ATCC MYA-4607 / CBS 118892) OX=559305 GN=MDR3 PE=2 SV=3	0	93.29%
gnl|TC-DB|F2SG60|3.A.1.205.32	g9011.t1	Primary active transporters (TC 3)	2117.04	ABC multidrug transporter MDR3 OS=Trichophyton rubrum (strain ATCC MYA-4607 / CBS 118892) OX=559305 GN=MDR3 PE=2 SV=3	0	98.00%
gnl|TC-DB|F2SG60|3.A.1.205.32	g9666.t1	Primary active transporters (TC 3)	1737.24	ABC multidrug transporter MDR3 OS=Trichophyton rubrum (strain ATCC MYA-4607 / CBS 118892) OX=559305 GN=MDR3 PE=2 SV=3	0	98.98%
gnl|TC-DB|F2SHL1|3.A.1.205.27	g2856.t1	Primary active transporters (TC 3)	1679.07	Uncharacterized protein OS=Trichophyton rubrum (strain ATCC MYA-4607 / CBS 118892) GN=TERG_02508 PE=3 SV=2	0	96.48%
gnl|TC-DB|F2SHL1|3.A.1.205.27	g5820.t1	Primary active transporters (TC 3)	1597.79	Uncharacterized protein OS=Trichophyton rubrum (strain ATCC MYA-4607 / CBS 118892) GN=TERG_02508 PE=3 SV=2	0	68.52%
gnl|TC-DB|F2SHL1|3.A.1.205.27	g10026.t1	Primary active transporters (TC 3)	1781.53	Uncharacterized protein OS=Trichophyton rubrum (strain ATCC MYA-4607 / CBS 118892) GN=TERG_02508 PE=3 SV=2	0	96.38%
gnl|TC-DB|F2Z6D2|3.A.31.1.3	g5459.t1	Primary active transporters (TC 3)	47.3654	Cell division protein C OS=Sulfolobus acidocaldarius (strain ATCC 33909 / DSM 639 / JCM 8929 / NBRC 15157 / NCIMB 11770) OX=330779 GN=cdvC PE=1 SV=1	8.94e-06	26.06%
gnl|TC-DB|F4HXZ1|3.A.31.1.2	g7918.t1	Primary active transporters (TC 3)	216.468	Vacuolar-sorting protein BRO1 OS=Arabidopsis thaliana OX=3702 GN=BRO1 PE=1 SV=1	2.09e-59	98.25%
gnl|TC-DB|F4JKK0|3.A.16.1.5	g8431.t1	Primary active transporters (TC 3)	138.658	Probable E3 ubiquitin ligase SUD1 OS=Arabidopsis thaliana OX=3702 GN=SUD1 PE=1 SV=1	8.14e-33	15.12%
gnl|TC-DB|F4K2G0|3.D.1.8.1	g1527.t1	Primary active transporters (TC 3)	127.872	Peptidyl-prolyl cis-trans isomerase OS=Arabidopsis thaliana GN=CYP20-2 PE=3 SV=1	2.81e-37	90.12%
gnl|TC-DB|F4K2G0|3.D.1.8.1	g2770.t1	Primary active transporters (TC 3)	65.0846	Peptidyl-prolyl cis-trans isomerase OS=Arabidopsis thaliana GN=CYP20-2 PE=3 SV=1	6.62e-12	32.64%
gnl|TC-DB|F4K2G0|3.D.1.8.1	g2911.t1	Primary active transporters (TC 3)	94.7449	Peptidyl-prolyl cis-trans isomerase OS=Arabidopsis thaliana GN=CYP20-2 PE=3 SV=1	7.78e-22	22.26%
gnl|TC-DB|F4K2G0|3.D.1.8.1	g4356.t1	Primary active transporters (TC 3)	72.4034	Peptidyl-prolyl cis-trans isomerase OS=Arabidopsis thaliana GN=CYP20-2 PE=3 SV=1	2.96e-14	28.05%
gnl|TC-DB|F4K2G0|3.D.1.8.1	g8076.t1	Primary active transporters (TC 3)	138.658	Peptidyl-prolyl cis-trans isomerase OS=Arabidopsis thaliana GN=CYP20-2 PE=3 SV=1	5.13e-37	19.91%
gnl|TC-DB|F4K2G0|3.D.1.8.1	g8519.t1	Primary active transporters (TC 3)	193.741	Peptidyl-prolyl cis-trans isomerase OS=Arabidopsis thaliana GN=CYP20-2 PE=3 SV=1	8.19e-63	97.13%
gnl|TC-DB|F4K2G0|3.D.1.8.1	g9149.t1	Primary active transporters (TC 3)	192.586	Peptidyl-prolyl cis-trans isomerase OS=Arabidopsis thaliana GN=CYP20-2 PE=3 SV=1	1.59e-59	47.45%
gnl|TC-DB|F4K2G0|3.D.1.8.1	g9474.t1	Primary active transporters (TC 3)	235.343	Peptidyl-prolyl cis-trans isomerase OS=Arabidopsis thaliana GN=CYP20-2 PE=3 SV=1	1.18e-77	66.18%
gnl|TC-DB|G2JTB4|3.A.11.1.4	g1419.t1	Primary active transporters (TC 3)	56.225	ComE operon protein 2 OS=Listeria monocytogenes J0161 GN=LMOG_00216 PE=3 SV=1	4.62e-09	14.87%
gnl|TC-DB|G9M9M7|3.A.5.9.2	g5807.t1	Primary active transporters (TC 3)	942.184	Sec61 alpha subunit OS=Penicillium ochrochloron GN=PoSec61 PE=2 SV=1	0	100.00%
gnl|TC-DB|H9BZ66|3.A.1.204.23	g2598.t1	Primary active transporters (TC 3)	347.436	ABCG1 OS=Petunia hybrida PE=4 SV=1	1.60e-111	93.74%
gnl|TC-DB|I7FYK4|3.D.10.1.9	g3912.t1	Primary active transporters (TC 3)	77.0258	Succinate dehydrogenase flavoprotein subunit OS=Mycolicibacterium smegmatis (strain ATCC 700084 / mc(2)155) OX=246196 GN=sdhA PE=3 SV=1	2.34e-14	18.39%
gnl|TC-DB|K0E4D9|3.A.1.208.41	g1942.t1	Primary active transporters (TC 3)	311.997	EcdL OS=Aspergillus rugulosus GN=ecdL PE=4 SV=1	9.96e-91	62.50%
gnl|TC-DB|K0E4D9|3.A.1.208.41	g4330.t1	Primary active transporters (TC 3)	143.28	EcdL OS=Aspergillus rugulosus GN=ecdL PE=4 SV=1	7.15e-35	50.42%
gnl|TC-DB|K0E4D9|3.A.1.208.41	g4834.t1	Primary active transporters (TC 3)	979.548	EcdL OS=Aspergillus rugulosus GN=ecdL PE=4 SV=1	0	98.77%
gnl|TC-DB|K0E4D9|3.A.1.208.41	g11562.t1	Primary active transporters (TC 3)	818.15	EcdL OS=Aspergillus rugulosus GN=ecdL PE=4 SV=1	0	98.56%
gnl|TC-DB|KZV12328|3.A.1.31.3	g4825.t1	Primary active transporters (TC 3)	971.074	RLI1 [Saccharomyces cerevisiae]	0	83.85%
gnl|TC-DB|M4VF34|3.A.1.20.4	g443.t1	Primary active transporters (TC 3)	60.4622	Uncharacterized protein OS=Bdellovibrio exovorus JSS GN=A11Q_2445 PE=4 SV=1	2.58e-10	64.27%
gnl|TC-DB|O00623|3.A.20.1.1	g8600.t1	Primary active transporters (TC 3)	100.908	Peroxisome assembly protein 12 OS=Homo sapiens GN=PEX12 PE=1 SV=1	2.03e-23	58.30%
gnl|TC-DB|O00628|3.A.20.1.1	g4620.t1	Primary active transporters (TC 3)	98.2117	Peroxisomal targeting signal 2 receptor OS=Homo sapiens GN=PEX7 PE=1 SV=1	7.32e-23	57.34%
gnl|TC-DB|O00628|3.A.20.1.1	g8535.t1	Primary active transporters (TC 3)	51.6026	Peroxisomal targeting signal 2 receptor OS=Homo sapiens GN=PEX7 PE=1 SV=1	3.02e-07	37.42%
gnl|TC-DB|O00628|3.A.20.1.1	g10056.t1	Primary active transporters (TC 3)	90.1225	Peroxisomal targeting signal 2 receptor OS=Homo sapiens GN=PEX7 PE=1 SV=1	9.69e-20	40.23%
gnl|TC-DB|O13398|3.A.3.9.3	g10155.t1	Primary active transporters (TC 3)	494.967	P-type ATPase 2 - Debaryomyces occidentalis (Yeast) (Schwanniomyces occidentalis).	2.38e-161	91.85%
gnl|TC-DB|O34362|3.A.1.30.1	g3152.t1	Primary active transporters (TC 3)	67.3958	Putative HMP/thiamine import ATP-binding protein ykoD OS=Bacillus subtilis GN=ykoD PE=1 SV=1	1.33e-11	30.13%
gnl|TC-DB|O43681|3.A.19.1.1	g5140.t1	Primary active transporters (TC 3)	331.257	Arsenical pump-driving ATPase - Homo sapiens (Human).	4.30e-113	94.28%
gnl|TC-DB|O47950|3.D.1.6.2	g4557.t1	Primary active transporters (TC 3)	76.2554	NADH-ubiquinone oxidoreductase 19.3 kDa subunit, mitochondrial - Neurospora crassa.	7.35e-16	20.29%
gnl|TC-DB|O47950|3.D.1.6.2	g5055.t1	Primary active transporters (TC 3)	242.276	NADH-ubiquinone oxidoreductase 19.3 kDa subunit, mitochondrial - Neurospora crassa.	9.08e-82	81.37%
gnl|TC-DB|O47950|3.D.1.6.2	g7193.t1	Primary active transporters (TC 3)	341.658	NADH-ubiquinone oxidoreductase 19.3 kDa subunit, mitochondrial - Neurospora crassa.	1.14e-120	96.04%
gnl|TC-DB|O64425|3.A.16.1.5	g4699.t1	Primary active transporters (TC 3)	51.6026	E3 ubiquitin-protein ligase RMA1 OS=Arabidopsis thaliana OX=3702 GN=RMA1 PE=1 SV=1	4.22e-07	8.18%
gnl|TC-DB|O69733|3.A.24.1.1	g403.t1	Primary active transporters (TC 3)	70.0922	Uncharacterized protein Rv3868/MT3981 OS=Mycobacterium tuberculosis GN=Rv3868 PE=3 SV=1	2.17e-12	16.06%
gnl|TC-DB|O74700|3.A.8.1.1	g10862.t1	Primary active transporters (TC 3)	108.227	Mitochondrial import inner membrane translocase subunit TIM9 - Saccharomyces cerevisiae (Baker's yeast).	9.56e-33	100.00%
gnl|TC-DB|O75340|3.A.5.9.1	g803.t1	Primary active transporters (TC 3)	153.295	Programmed cell death protein 6 OS=Homo sapiens GN=PDCD6 PE=1 SV=1	3.16e-43	28.03%
gnl|TC-DB|O76094|3.A.5.9.1	g11474.t1	Primary active transporters (TC 3)	149.443	Signal recognition particle 72 kDa protein (SRP72) - Homo sapiens (Human).	5.88e-38	88.84%
gnl|TC-DB|O97252|3.A.26.1.1	g824.t1	Primary active transporters (TC 3)	147.132	ATP-dependent Clp protease proteolytic subunit OS=Plasmodium falciparum (isolate 3D7) GN=PF3D7_0307400 PE=1 SV=1	1.96e-42	73.50%
gnl|TC-DB|P0AAI3|3.A.29.1.5	g647.t1	Primary active transporters (TC 3)	204.527	ATP-dependent zinc metalloprotease FtsH OS=Escherichia coli (strain K12) OX=83333 GN=ftsH PE=1 SV=1	2.74e-55	17.60%
gnl|TC-DB|P0AAI3|3.A.29.1.5	g885.t1	Primary active transporters (TC 3)	223.787	ATP-dependent zinc metalloprotease FtsH OS=Escherichia coli (strain K12) OX=83333 GN=ftsH PE=1 SV=1	1.55e-66	58.31%
gnl|TC-DB|P00096|3.D.4.6.1	g2222.t1	Primary active transporters (TC 3)	62.7734	Cytochrome C-550 precursor (C550) (Cytochrome C2) - Paracoccus denitrificans.	1.20e-11	12.32%
gnl|TC-DB|P00424|3.D.4.8.1	g3650.t1	Primary active transporters (TC 3)	85.1149	Cytochrome c oxidase polypeptide 5A, mitochondrial OS=Saccharomyces cerevisiae (strain ATCC 204508 / S288c) GN=COX5A PE=1 SV=1	2.33e-21	63.59%
gnl|TC-DB|P00427|3.D.4.8.1	g4655.t1	Primary active transporters (TC 3)	151.754	Cytochrome c oxidase subunit 6, mitochondrial OS=Saccharomyces cerevisiae (strain ATCC 204508 / S288c) GN=COX6 PE=1 SV=1	3.04e-46	50.00%
gnl|TC-DB|P00830|3.A.2.1.3	g3651.t1	Primary active transporters (TC 3)	754.592	ATP SYNTHASE BETA CHAIN, MITOCHONDRIAL PRECURSOR (EC 3.6.1.34) - Saccharomyces cerevisiae (Baker's yeast).	0	94.59%
gnl|TC-DB|P04037|3.D.4.8.1	g5251.t1	Primary active transporters (TC 3)	133.65	Cytochrome c oxidase subunit 4, mitochondrial OS=Saccharomyces cerevisiae (strain ATCC 204508 / S288c) GN=COX4 PE=1 SV=1	7.70e-37	20.73%
gnl|TC-DB|P05626|3.A.2.1.3	g1705.t1	Primary active transporters (TC 3)	201.06	ATP SYNTHASE SUBUNIT 4, MITOCHONDRIAL PRECURSOR (EC 3.6.1.34) - Saccharomyces cerevisiae (Baker's yeast).	1.02e-64	84.84%
gnl|TC-DB|P07038|3.A.3.3.1	g2509.t1	Primary active transporters (TC 3)	1382.08	PLASMA MEMBRANE ATPASE (EC 3.6.3.6) (PROTON PUMP) - Neurospora crassa.	0	91.87%
gnl|TC-DB|P07143|3.D.3.3.1	g8101.t1	Primary active transporters (TC 3)	387.497	Cytochrome C1, heme protein precursor - Saccharomyces cerevisiae (Baker's yeast).	2.59e-130	43.18%
gnl|TC-DB|P07213|3.A.8.1.1	g8849.t1	Primary active transporters (TC 3)	238.81	Mitochondrial precursor proteins import receptor (70 kDa mitochondrial outer membrane protein) (Translocase of outer membrane TOM70) - Saccharomyces cerevisiae (Baker's yeast).	2.99e-70	91.94%
gnl|TC-DB|P07251|3.A.2.1.3	g1716.t1	Primary active transporters (TC 3)	845.884	ATP synthase alpha chain, mitochondrial precursor (EC 3.6.1.34) - Saccharomyces cerevisiae (Baker's yeast).	0	91.73%
gnl|TC-DB|P08067|3.D.3.3.1	g3646.t1	Primary active transporters (TC 3)	267.7	Cytochrome b-c1 complex subunit Rieske, mitochondrial OS=Saccharomyces cerevisiae (strain ATCC 204508 / S288c) GN=RIP1 PE=1 SV=1	1.43e-91	83.26%
gnl|TC-DB|P08956|3.A.17.1.1	g9659.t1	Primary active transporters (TC 3)	80.4925	Type I restriction enzyme EcoKI R protein (EC 3.1.21.3) (R.EcoKI) - Escherichia coli.	1.35e-15	55.20%
gnl|TC-DB|P09132|3.A.5.9.1	g2432.t1	Primary active transporters (TC 3)	74.3294	Signal recognition particle 19 kDa protein (SRP19) - Homo sapiens (Human).	1.09e-16	39.54%
gnl|TC-DB|P09457|3.A.2.1.3	g3522.t1	Primary active transporters (TC 3)	160.229	ATP SYNTHASE OLIGOMYCIN SENSITIVITY CONFERRAL PROTEIN PRECURSOR, MITOCHONDRIAL (EC 3.6.1.34) (OSCP) (ATP SYNTHASE CHAIN 5) - Saccharomyces cerevisiae (Baker's yeast).	2.10e-49	82.38%
gnl|TC-DB|P11024|3.D.2.3.1	g10763.t1	Primary active transporters (TC 3)	1074.31	NAD(P) TRANSHYDROGENASE, MITOCHONDRIAL PRECURSOR (EC 1.6.1.2) (PYRIDINE NUCLEOTIDE TRANSHYDROGENASE) (NICOTINAMIDE NUCLEOTIDE TRANSHYDROGENASE) - Bos taurus (Bovine).	0	93.19%
gnl|TC-DB|P11943|3.D.1.6.2	g624.t1	Primary active transporters (TC 3)	122.479	Acyl carrier protein, mitochondrial - Neurospora crassa.	3.33e-33	29.01%
gnl|TC-DB|P12866|3.A.1.206.1	g3704.t1	Primary active transporters (TC 3)	575.474	Mating factor A secretion protein STE6 (Multiple drug resistance protein homolog) (P-glycoprotein) - Saccharomyces cerevisiae (Baker's yeast).	0	96.32%
gnl|TC-DB|P14906|3.A.5.8.1	g3462.t1	Primary active transporters (TC 3)	199.519	Translocation protein (NPL1 protein) - Saccharomyces cerevisiae (Baker's yeast).	3.41e-55	91.81%
gnl|TC-DB|P16140|3.A.2.2.3	g2252.t1	Primary active transporters (TC 3)	824.313	VACUOLAR ATP SYNTHASE SUBUNIT B (EC 3.6.1.34) (V-ATPASE B SUBUNIT) (VACUOLAR PROTON PUMP B SUBUNIT) (V-ATPASE 57 KDA SUBUNIT) - Saccharomyces cerevisiae (Baker's yeast).	0	96.28%
gnl|TC-DB|P16615|3.A.3.2.7	g7349.t1	Primary active transporters (TC 3)	990.334	Sarcoplasmic/endoplasmic reticulum calcium ATPase 2 (EC 3.6.3.8) (Calcium pump 2) (SERCA2) (SR Ca(2+)-ATPase 2) (Calcium-transporting ATPase sarcoplasmic reticulum type, slow twitch skeletal muscle isoform) (Endoplasmic reticulum cla	0	98.51%
gnl|TC-DB|P19516|3.D.4.8.1	g3531.t1	Primary active transporters (TC 3)	233.032	Cytochrome c oxidase assembly protein COX11, mitochondrial OS=Saccharomyces cerevisiae (strain ATCC 204508 / S288c) GN=COX11 PE=2 SV=2	1.89e-76	79.92%
gnl|TC-DB|P21306|3.A.2.1.3	g7819.t1	Primary active transporters (TC 3)	39.2762	ATP SYNTHASE EPSILON CHAIN, MITOCHONDRIAL (EC 3.6.1.34) - Saccharomyces cerevisiae (Baker's yeast).	5.29e-06	68.49%
gnl|TC-DB|P21912|3.D.10.1.7	g3671.t1	Primary active transporters (TC 3)	375.17	Succinate dehydrogenase [ubiquinone] iron-sulfur subunit, mitochondrial OS=Homo sapiens OX=9606 GN=SDHB PE=1 SV=3	6.71e-132	79.73%
gnl|TC-DB|P21976|3.D.1.6.2	g1295.t1	Primary active transporters (TC 3)	223.016	NADH-ubiquinone oxidoreductase 20.8 kDa subunit - Neurospora crassa.	1.49e-75	99.37%
gnl|TC-DB|P22142|3.D.1.6.2	g2537.t1	Primary active transporters (TC 3)	793.882	NADH-ubiquinone oxidoreductase 49 kDa subunit, mitochondrial - Neurospora crassa.	0	100.00%
gnl|TC-DB|P22189|3.A.3.9.2	g8631.t1	Primary active transporters (TC 3)	900.197	CALCIUM-TRANSPORTING ATPASE 3 (EC 3.6.3.8) - Schizosaccharomyces pombe (Fission yeast).	0	65.23%
gnl|TC-DB|P22203|3.A.2.2.3	g1515.t1	Primary active transporters (TC 3)	191.815	VACUOLAR ATP SYNTHASE SUBUNIT E (EC 3.6.1.34) (V-ATPASE E SUBUNIT) (VACUOLAR PROTON PUMP E SUBUNIT) (V-ATPASE 27 KDA SUBUNIT) - Saccharomyces cerevisiae (Baker's yeast).	2.28e-61	99.57%
gnl|TC-DB|P23710|3.D.1.6.2	g99.t1	Primary active transporters (TC 3)	412.535	NADH-ubiquinone oxidoreductase 30.4 kDa subunit, mitochondrial - Neurospora crassa.	8.63e-147	97.22%
gnl|TC-DB|P23968|3.A.2.2.3	g10080.t1	Primary active transporters (TC 3)	215.698	VACUOLAR ATP SYNTHASE 22 KDA PROTEOLIPID SUBUNIT (EC 3.6.1.34) - Saccharomyces cerevisiae (Baker's yeast).	1.45e-71	93.47%
gnl|TC-DB|P24004|3.A.20.1.5	g9761.t1	Primary active transporters (TC 3)	444.506	Peroxisomal ATPase PEX1 OS=Saccharomyces cerevisiae (strain ATCC 204508 / S288c) GN=PEX1 PE=1 SV=2	1.58e-137	54.30%
gnl|TC-DB|P24917|3.D.1.6.2	g5472.t1	Primary active transporters (TC 3)	849.351	NADH-ubiquinone oxidoreductase 51 kDa subunit, mitochondrial - Neurospora crassa.	0	40.24%
gnl|TC-DB|P24918|3.D.1.6.2	g4767.t1	Primary active transporters (TC 3)	1197.19	NADH-ubiquinone oxidoreductase 78 kDa subunit, mitochondrial - Neurospora crassa.	0	98.78%
gnl|TC-DB|P24919|3.D.1.6.2	g7999.t1	Primary active transporters (TC 3)	182.185	NADH-ubiquinone oxidoreductase 29.9 kDa subunit, mitochondrial - Neurospora crassa.	6.00e-57	97.93%
gnl|TC-DB|P25284|3.D.1.6.2	g10363.t1	Primary active transporters (TC 3)	570.466	NADH-ubiquinone oxidoreductase 40 kDa subunit, mitochondrial - Neurospora crassa.	0	55.88%
gnl|TC-DB|P25371|3.A.1.204.9	g7398.t1	Primary active transporters (TC 3)	797.349	Probable ATP-dependent permease OS=Saccharomyces cerevisiae GN=ADP1 PE=1 SV=2	0	91.18%
gnl|TC-DB|P25515|3.A.2.2.3	g2711.t1	Primary active transporters (TC 3)	241.891	VACUOLAR ATP SYNTHASE 16 KDA PROTEOLIPID SUBUNIT (EC 3.6.1.34) - Saccharomyces cerevisiae (Baker's yeast).	1.38e-82	76.73%
gnl|TC-DB|P25515|3.A.2.2.3	g11110.t1	Primary active transporters (TC 3)	240.736	VACUOLAR ATP SYNTHASE 16 KDA PROTEOLIPID SUBUNIT (EC 3.6.1.34) - Saccharomyces cerevisiae (Baker's yeast).	7.05e-83	95.09%
gnl|TC-DB|P25694|3.A.16.1.2	g5144.t1	Primary active transporters (TC 3)	202.601	Cell division control protein 48 - Saccharomyces cerevisiae (Baker's yeast).	8.63e-58	59.95%
gnl|TC-DB|P25694|3.A.16.1.2	g11193.t1	Primary active transporters (TC 3)	1266.52	Cell division control protein 48 - Saccharomyces cerevisiae (Baker's yeast).	0	95.74%
gnl|TC-DB|P25710|3.D.1.6.2	g8291.t1	Primary active transporters (TC 3)	173.326	NADH-ubiquinone oxidoreductase 21.3 kDa subunit - Neurospora crassa.	3.80e-55	94.90%
gnl|TC-DB|P25711|3.D.1.6.2	g1348.t1	Primary active transporters (TC 3)	224.172	NADH-ubiquinone oxidoreductase 21 kDa subunit, mitochondrial - Neurospora crassa.	1.71e-74	100.00%
gnl|TC-DB|P26290|3.D.3.5.1	g11321.t1	Primary active transporters (TC 3)	56.6102	Cytochrome B6-F complex iron-sulfur subunit (EC 1.10.99.1) (Rieske iron-sulfur protein) (RISP) - Synechocystis sp. (strain PCC 6803).	1.93e-09	16.21%
gnl|TC-DB|P28328|3.A.20.1.1	g524.t1	Primary active transporters (TC 3)	109.383	Peroxisome assembly factor 1 OS=Homo sapiens GN=PXMP3 PE=1 SV=1	7.77e-27	47.52%
gnl|TC-DB|P30902|3.A.2.1.3	g4033.t1	Primary active transporters (TC 3)	191.43	ATP SYNTHASE D CHAIN, MITOCHONDRIAL (EC 3.6.1.34) - Saccharomyces cerevisiae (Baker's yeast).	5.78e-63	98.84%
gnl|TC-DB|P31040|3.D.10.1.7	g884.t1	Primary active transporters (TC 3)	837.795	Succinate dehydrogenase [ubiquinone] flavoprotein subunit, mitochondrial OS=Homo sapiens OX=9606 GN=SDHA PE=1 SV=2	0	92.43%
gnl|TC-DB|P31040|3.D.10.1.7	g5184.t1	Primary active transporters (TC 3)	771.155	Succinate dehydrogenase [ubiquinone] flavoprotein subunit, mitochondrial OS=Homo sapiens OX=9606 GN=SDHA PE=1 SV=2	0	41.40%
gnl|TC-DB|P31412|3.A.2.2.3	g7695.t1	Primary active transporters (TC 3)	265.003	VACUOLAR ATP SYNTHASE SUBUNIT C (EC 3.6.1.34) (V-ATPASE C SUBUNIT) (VACUOLAR PROTON PUMP C SUBUNIT) (V-ATPASE 42 KDA SUBUNIT) - Saccharomyces cerevisiae (Baker's yeast).	1.04e-85	97.16%
gnl|TC-DB|P32366|3.A.2.2.3	g10168.t1	Primary active transporters (TC 3)	380.563	VACUOLAR ATP SYNTHASE SUBUNIT D (EC 3.6.1.34) (V-ATPASE D SUBUNIT) (VACUOLAR PROTON PUMP D SUBUNIT) (V-ATPASE 39 KDA SUBUNIT) (V-ATPASE SUBUNIT M39) - Saccharomyces cerevisiae (Baker's yeast).	5.26e-132	100.00%
gnl|TC-DB|P32386|3.A.1.208.12	g242.t1	Primary active transporters (TC 3)	586.645	ATP-dependent bile acid permease - Saccharomyces cerevisiae (Baker's yeast).	0	83.18%
gnl|TC-DB|P32386|3.A.1.208.12	g971.t1	Primary active transporters (TC 3)	1219.14	ATP-dependent bile acid permease - Saccharomyces cerevisiae (Baker's yeast).	0	94.34%
gnl|TC-DB|P32386|3.A.1.208.12	g2426.t1	Primary active transporters (TC 3)	677.552	ATP-dependent bile acid permease - Saccharomyces cerevisiae (Baker's yeast).	0	84.30%
gnl|TC-DB|P32386|3.A.1.208.12	g3154.t1	Primary active transporters (TC 3)	640.573	ATP-dependent bile acid permease - Saccharomyces cerevisiae (Baker's yeast).	0	59.36%
gnl|TC-DB|P32386|3.A.1.208.12	g3383.t1	Primary active transporters (TC 3)	620.157	ATP-dependent bile acid permease - Saccharomyces cerevisiae (Baker's yeast).	0	77.92%
gnl|TC-DB|P32386|3.A.1.208.12	g4558.t1	Primary active transporters (TC 3)	737.258	ATP-dependent bile acid permease - Saccharomyces cerevisiae (Baker's yeast).	0	81.72%
gnl|TC-DB|P32386|3.A.1.208.12	g7709.t1	Primary active transporters (TC 3)	751.895	ATP-dependent bile acid permease - Saccharomyces cerevisiae (Baker's yeast).	0	81.08%
gnl|TC-DB|P32386|3.A.1.208.12	g8764.t1	Primary active transporters (TC 3)	707.212	ATP-dependent bile acid permease - Saccharomyces cerevisiae (Baker's yeast).	0	82.01%
gnl|TC-DB|P32386|3.A.1.208.12	g8827.t1	Primary active transporters (TC 3)	602.823	ATP-dependent bile acid permease - Saccharomyces cerevisiae (Baker's yeast).	0	85.29%
gnl|TC-DB|P32386|3.A.1.208.12	g11431.t1	Primary active transporters (TC 3)	627.861	ATP-dependent bile acid permease - Saccharomyces cerevisiae (Baker's yeast).	0	74.23%
gnl|TC-DB|P32563|3.A.2.2.3	g5449.t1	Primary active transporters (TC 3)	803.512	VACUOLAR ATP SYNTHASE 95 KDA SUBUNIT (EC 3.6.1.34) (VACUOLAR ATPASE 95 KDA SUBUNIT) - Saccharomyces cerevisiae (Baker's yeast).	0	25.59%
gnl|TC-DB|P32568|3.A.1.205.2	g8806.t1	Primary active transporters (TC 3)	345.895	SNQ2 protein - Saccharomyces cerevisiae (Baker's yeast).	8.40e-97	55.27%
gnl|TC-DB|P32571|3.A.31.1.1	g262.t1	Primary active transporters (TC 3)	241.891	Ubiquitin carboxyl-terminal hydrolase 4 OS=Saccharomyces cerevisiae (strain ATCC 204508 / S288c) OX=559292 GN=DOA4 PE=1 SV=2	1.64e-66	32.94%
gnl|TC-DB|P32571|3.A.31.1.1	g2615.t1	Primary active transporters (TC 3)	131.339	Ubiquitin carboxyl-terminal hydrolase 4 OS=Saccharomyces cerevisiae (strain ATCC 204508 / S288c) OX=559292 GN=DOA4 PE=1 SV=2	9.57e-31	11.94%
gnl|TC-DB|P32571|3.A.31.1.1	g4872.t1	Primary active transporters (TC 3)	80.1073	Ubiquitin carboxyl-terminal hydrolase 4 OS=Saccharomyces cerevisiae (strain ATCC 204508 / S288c) OX=559292 GN=DOA4 PE=1 SV=2	2.61e-15	40.18%
gnl|TC-DB|P32571|3.A.31.1.1	g6513.t1	Primary active transporters (TC 3)	97.4413	Ubiquitin carboxyl-terminal hydrolase 4 OS=Saccharomyces cerevisiae (strain ATCC 204508 / S288c) OX=559292 GN=DOA4 PE=1 SV=2	8.89e-21	35.75%
gnl|TC-DB|P32571|3.A.31.1.1	g8249.t1	Primary active transporters (TC 3)	102.449	Ubiquitin carboxyl-terminal hydrolase 4 OS=Saccharomyces cerevisiae (strain ATCC 204508 / S288c) OX=559292 GN=DOA4 PE=1 SV=2	1.98e-22	45.76%
gnl|TC-DB|P32571|3.A.31.1.1	g10051.t1	Primary active transporters (TC 3)	94.3597	Ubiquitin carboxyl-terminal hydrolase 4 OS=Saccharomyces cerevisiae (strain ATCC 204508 / S288c) OX=559292 GN=DOA4 PE=1 SV=2	3.99e-19	13.11%
gnl|TC-DB|P32571|3.A.31.1.1	g11657.t1	Primary active transporters (TC 3)	60.4622	Ubiquitin carboxyl-terminal hydrolase 4 OS=Saccharomyces cerevisiae (strain ATCC 204508 / S288c) OX=559292 GN=DOA4 PE=1 SV=2	2.03e-09	33.62%
gnl|TC-DB|P32610|3.A.2.2.3	g1157.t1	Primary active transporters (TC 3)	360.918	VACUOLAR ATP SYNTHASE SUBUNIT D (EC 3.6.1.34) (V-ATPASE D SUBUNIT) (VACUOLAR PROTON PUMP D SUBUNIT) - Saccharomyces cerevisiae (Baker's yeast).	2.23e-126	85.11%
gnl|TC-DB|P32660|3.A.3.8.4	g1513.t1	Primary active transporters (TC 3)	1420.22	Probable phospholipid-transporting ATPase DNF1 (EC 3.6.3.1) - Saccharomyces cerevisiae (Baker's yeast)	0	92.13%
gnl|TC-DB|P32795|3.A.29.1.1	g5427.t1	Primary active transporters (TC 3)	617.076	Mitochondrial inner membrane i-AAA protease supercomplex subunit YME1 OS=Saccharomyces cerevisiae (strain ATCC 204508 / S288c) OX=559292 GN=YME1 PE=1 SV=1	0	77.68%
gnl|TC-DB|P32799|3.D.4.8.1	g11030.t1	Primary active transporters (TC 3)	62.3882	Cytochrome c oxidase subunit 6A, mitochondrial OS=Saccharomyces cerevisiae (strain ATCC 204508 / S288c) GN=COX13 PE=1 SV=1	1.79e-13	62.86%
gnl|TC-DB|P32839|3.A.28.1.1	g2663.t1	Primary active transporters (TC 3)	438.728	Mitochondrial chaperone BCS1 OS=Saccharomyces cerevisiae (strain ATCC 204508 / S288c) GN=BCS1 PE=1 SV=2	4.24e-151	91.30%
gnl|TC-DB|P32839|3.A.28.1.1	g5138.t1	Primary active transporters (TC 3)	184.496	Mitochondrial chaperone BCS1 OS=Saccharomyces cerevisiae (strain ATCC 204508 / S288c) GN=BCS1 PE=1 SV=2	1.78e-52	81.08%
gnl|TC-DB|P32839|3.A.28.1.1	g10637.t1	Primary active transporters (TC 3)	160.999	Mitochondrial chaperone BCS1 OS=Saccharomyces cerevisiae (strain ATCC 204508 / S288c) GN=BCS1 PE=1 SV=2	9.78e-44	63.75%
gnl|TC-DB|P32842|3.A.2.2.3	g10108.t1	Primary active transporters (TC 3)	134.806	PROTEOLIPID PROTEIN VMA11 - Saccharomyces cerevisiae (Baker's yeast).	3.50e-41	97.96%
gnl|TC-DB|P32897|3.A.8.1.1	g2612.t1	Primary active transporters (TC 3)	173.326	Mitochondrial import inner membrane translocase subunit TIM23 (Mitochondrial protein import protein 3) (Mitochondrial protein import protein MAS6) (Membrane import machinery protein MIM23) - Saccharomyces cerevisiae (Baker's yeast).	1.10e-54	80.98%
gnl|TC-DB|P32897|3.A.8.1.1	g2857.t1	Primary active transporters (TC 3)	168.318	Mitochondrial import inner membrane translocase subunit TIM23 (Mitochondrial protein import protein 3) (Mitochondrial protein import protein MAS6) (Membrane import machinery protein MIM23) - Saccharomyces cerevisiae (Baker's yeast).	8.58e-53	80.98%
gnl|TC-DB|P32916|3.A.5.8.1	g4029.t1	Primary active transporters (TC 3)	389.808	Signal recognition particle receptor alpha subunit homolog (SR-alpha) (Docking protein alpha) (DP-alpha) - Saccharomyces cerevisiae (Baker's yeast).	1.27e-121	32.79%
gnl|TC-DB|P33755|3.A.16.1.2	g2324.t1	Primary active transporters (TC 3)	512.301	NPL4 protein - Saccharomyces cerevisiae (Baker's yeast).	9.12e-176	91.59%
gnl|TC-DB|P35056|3.A.20.1.5	g1722.t1	Primary active transporters (TC 3)	299.671	Peroxisomal targeting signal receptor OS=Saccharomyces cerevisiae (strain ATCC 204508 / S288c) GN=PEX5 PE=1 SV=1	4.29e-93	98.77%
gnl|TC-DB|P35180|3.A.8.1.1	g3145.t1	Primary active transporters (TC 3)	95.1301	Mitochondrial import receptor subunit TOM20 (Mitochondrial 20 kDa outer membrane protein) (MAS20 protein) (Translocase of outer membrane 20 kDa subunit) - Saccharomyces cerevisiae (Baker's yeast).	3.15e-25	96.41%
gnl|TC-DB|P35670|3.A.3.5.3	g3115.t1	Primary active transporters (TC 3)	636.721	COPPER-TRANSPORTING ATPASE 2 (EC 3.6.3.4) (COPPER PUMP 2) (WILSON DISEASE-ASSOCIATED PROTEIN) - Homo sapiens (Human).	0	93.80%
gnl|TC-DB|P36046|3.A.8.1.1	g1067.t1	Primary active transporters (TC 3)	152.91	Intermembrane space import and assembly protein 40, mitochondrial - Saccharomyces cerevisiae (Baker's yeast).	1.34e-43	28.08%
gnl|TC-DB|P36057|3.A.5.8.1	g9874.t1	Primary active transporters (TC 3)	56.9954	Putative signal recognition particle receptor beta subunit (SR-beta) - Saccharomyces cerevisiae (Baker's yeast).	1.36e-09	58.93%
gnl|TC-DB|P36095|3.A.31.1.1	g9235.t1	Primary active transporters (TC 3)	137.502	Vacuolar protein-sorting-associated protein 24 OS=Saccharomyces cerevisiae (strain ATCC 204508 / S288c) OX=559292 GN=VPS24 PE=1 SV=1	2.31e-40	100.00%
gnl|TC-DB|P36108|3.A.31.1.1	g2905.t1	Primary active transporters (TC 3)	261.536	DOA4-independent degradation protein 4 OS=Saccharomyces cerevisiae (strain ATCC 204508 / S288c) OX=559292 GN=DID4 PE=1 SV=2	6.87e-89	100.00%
gnl|TC-DB|P36619|3.A.1.201.18	g3428.t1	Primary active transporters (TC 3)	918.302	Leptomycin B resistance protein pmd1 OS=Schizosaccharomyces pombe (strain 972 / ATCC 24843) GN=pmd1 PE=3 SV=2	0	99.14%
gnl|TC-DB|P36619|3.A.1.201.18	g5680.t1	Primary active transporters (TC 3)	203.371	Leptomycin B resistance protein pmd1 OS=Schizosaccharomyces pombe (strain 972 / ATCC 24843) GN=pmd1 PE=3 SV=2	1.01e-57	100.00%
gnl|TC-DB|P36619|3.A.1.201.18	g11196.t1	Primary active transporters (TC 3)	343.199	Leptomycin B resistance protein pmd1 OS=Schizosaccharomyces pombe (strain 972 / ATCC 24843) GN=pmd1 PE=3 SV=2	1.27e-105	99.61%
gnl|TC-DB|P37108|3.A.5.9.1	g9144.t1	Primary active transporters (TC 3)	46.2098	Signal recognition particle 14 kDa protein (SRP14) (18 kDa ALU RNA binding protein) - Homo sapiens (Human).	2.68e-07	85.40%
gnl|TC-DB|P38077|3.A.2.1.3	g6378.t1	Primary active transporters (TC 3)	248.054	ATP synthase gamma chain, mitochondrial precursor (EC 3.6.1.34) - Saccharomyces cerevisiae (Baker's yeast).	1.81e-81	89.31%
gnl|TC-DB|P38116|3.A.30.1.1	g45.t1	Primary active transporters (TC 3)	104.76	ADP-ribosylation factor-like protein 1 OS=Saccharomyces cerevisiae (strain ATCC 204508 / S288c) OX=559292 GN=ARL1 PE=1 SV=4	8.48e-29	97.27%
gnl|TC-DB|P38116|3.A.30.1.1	g725.t1	Primary active transporters (TC 3)	195.282	ADP-ribosylation factor-like protein 1 OS=Saccharomyces cerevisiae (strain ATCC 204508 / S288c) OX=559292 GN=ARL1 PE=1 SV=4	3.04e-64	98.37%
gnl|TC-DB|P38116|3.A.30.1.1	g2410.t1	Primary active transporters (TC 3)	81.6481	ADP-ribosylation factor-like protein 1 OS=Saccharomyces cerevisiae (strain ATCC 204508 / S288c) OX=559292 GN=ARL1 PE=1 SV=4	2.78e-19	91.70%
gnl|TC-DB|P38116|3.A.30.1.1	g3300.t1	Primary active transporters (TC 3)	107.457	ADP-ribosylation factor-like protein 1 OS=Saccharomyces cerevisiae (strain ATCC 204508 / S288c) OX=559292 GN=ARL1 PE=1 SV=4	8.91e-30	95.77%
gnl|TC-DB|P38116|3.A.30.1.1	g3465.t1	Primary active transporters (TC 3)	126.331	ADP-ribosylation factor-like protein 1 OS=Saccharomyces cerevisiae (strain ATCC 204508 / S288c) OX=559292 GN=ARL1 PE=1 SV=4	6.37e-33	7.08%
gnl|TC-DB|P38116|3.A.30.1.1	g4457.t1	Primary active transporters (TC 3)	222.631	ADP-ribosylation factor-like protein 1 OS=Saccharomyces cerevisiae (strain ATCC 204508 / S288c) OX=559292 GN=ARL1 PE=1 SV=4	5.31e-75	97.81%
gnl|TC-DB|P38116|3.A.30.1.1	g5380.t1	Primary active transporters (TC 3)	260.381	ADP-ribosylation factor-like protein 1 OS=Saccharomyces cerevisiae (strain ATCC 204508 / S288c) OX=559292 GN=ARL1 PE=1 SV=4	5.04e-80	12.71%
gnl|TC-DB|P38360|3.A.3.5.14	g8588.t1	Primary active transporters (TC 3)	976.852	Probable copper-transporting ATPase - Saccharomyces cerevisiae (Baker's yeast).	0	59.21%
gnl|TC-DB|P38360|3.A.3.5.14	g9705.t1	Primary active transporters (TC 3)	1017.68	Probable copper-transporting ATPase - Saccharomyces cerevisiae (Baker's yeast).	0	37.39%
gnl|TC-DB|P38523|3.A.8.1.1	g2227.t1	Primary active transporters (TC 3)	166.392	GrpE protein homolog, mitochondrial precursor - Saccharomyces cerevisiae (Baker's yeast).	2.02e-51	95.04%
gnl|TC-DB|P38753|3.A.31.1.1	g257.t1	Primary active transporters (TC 3)	225.713	Class E vacuolar protein-sorting machinery protein HSE1 OS=Saccharomyces cerevisiae (strain ATCC 204508 / S288c) OX=559292 GN=HSE1 PE=1 SV=1	2.19e-67	72.67%
gnl|TC-DB|P38919|3.A.18.1.1	g846.t1	Primary active transporters (TC 3)	568.54	Eukaryotic initiation factor 4A-III - Homo sapiens (Human).	0	94.74%
gnl|TC-DB|P38919|3.A.18.1.1	g1950.t1	Primary active transporters (TC 3)	204.527	Eukaryotic initiation factor 4A-III - Homo sapiens (Human).	2.19e-60	71.64%
gnl|TC-DB|P38919|3.A.18.1.1	g2353.t1	Primary active transporters (TC 3)	194.897	Eukaryotic initiation factor 4A-III - Homo sapiens (Human).	1.26e-54	43.33%
gnl|TC-DB|P38919|3.A.18.1.1	g2364.t1	Primary active transporters (TC 3)	178.333	Eukaryotic initiation factor 4A-III - Homo sapiens (Human).	4.12e-49	46.19%
gnl|TC-DB|P38919|3.A.18.1.1	g2593.t1	Primary active transporters (TC 3)	148.288	Eukaryotic initiation factor 4A-III - Homo sapiens (Human).	3.31e-39	65.79%
gnl|TC-DB|P38919|3.A.18.1.1	g4249.t1	Primary active transporters (TC 3)	157.918	Eukaryotic initiation factor 4A-III - Homo sapiens (Human).	1.77e-42	57.14%
gnl|TC-DB|P38919|3.A.18.1.1	g5948.t1	Primary active transporters (TC 3)	281.952	Eukaryotic initiation factor 4A-III - Homo sapiens (Human).	2.19e-90	76.82%
gnl|TC-DB|P38919|3.A.18.1.1	g7215.t1	Primary active transporters (TC 3)	223.787	Eukaryotic initiation factor 4A-III - Homo sapiens (Human).	1.78e-68	81.84%
gnl|TC-DB|P38919|3.A.18.1.1	g10179.t1	Primary active transporters (TC 3)	156.762	Eukaryotic initiation factor 4A-III - Homo sapiens (Human).	3.97e-42	60.13%
gnl|TC-DB|P38919|3.A.18.1.1	g11167.t1	Primary active transporters (TC 3)	685.256	Eukaryotic initiation factor 4A-III - Homo sapiens (Human).	0	96.99%
gnl|TC-DB|P39108|3.A.20.1.5	g655.t1	Primary active transporters (TC 3)	55.8398	Peroxisomal targeting signal 2 receptor OS=Saccharomyces cerevisiae (strain ATCC 204508 / S288c) GN=PEX7 PE=1 SV=1	1.57e-08	64.21%
gnl|TC-DB|P39108|3.A.20.1.5	g4222.t1	Primary active transporters (TC 3)	307.76	Peroxisomal targeting signal 2 receptor OS=Saccharomyces cerevisiae (strain ATCC 204508 / S288c) GN=PEX7 PE=1 SV=1	5.15e-103	98.31%
gnl|TC-DB|P39109|3.A.1.208.11	g5791.t1	Primary active transporters (TC 3)	1417.14	Metal resistance protein YCF1 (Yeast cadmium factor 1) - Saccharomyces cerevisiae (Baker's yeast).	0	97.08%
gnl|TC-DB|P39111|3.A.2.2.3	g689.t1	Primary active transporters (TC 3)	148.288	VACUOLAR ATP SYNTHASE SUBUNIT F (EC 3.6.1.34) (V-ATPASE F SUBUNIT) (VACUOLAR PROTON PUMP F SUBUNIT) (V-ATPASE 14 KDA SUBUNIT) - Saccharomyces cerevisiae (Baker's yeast).	1.51e-47	93.55%
gnl|TC-DB|P39515|3.A.8.1.1	g213.t1	Primary active transporters (TC 3)	221.476	Mitochondrial import inner membrane translocase subunit TIM17 (Mitochondrial protein import protein 2) (Mitochondrial inner membrane protein MIM17) - Saccharomyces cerevisiae (Baker's yeast).	1.82e-75	97.40%
gnl|TC-DB|P39524|3.A.3.8.2	g8412.t1	Primary active transporters (TC 3)	1474.53	POTENTIAL PHOSPHOLIPID-TRANSPORTING ATPASE 1 (EC 3.6.3.13) - Saccharomyces cerevisiae (Baker's yeast).	0	82.38%
gnl|TC-DB|P39742|3.A.5.8.1	g10991.t1	Primary active transporters (TC 3)	50.0618	Translocation protein SEC72 (P23) - Saccharomyces cerevisiae (Baker's yeast).	8.96e-08	65.60%
gnl|TC-DB|P39940|3.A.31.1.1	g6909.t1	Primary active transporters (TC 3)	978.393	E3 ubiquitin-protein ligase RSP5 OS=Saccharomyces cerevisiae (strain ATCC 204508 / S288c) OX=559292 GN=RSP5 PE=1 SV=1	0	99.36%
gnl|TC-DB|P39940|3.A.31.1.1	g7543.t1	Primary active transporters (TC 3)	348.206	E3 ubiquitin-protein ligase RSP5 OS=Saccharomyces cerevisiae (strain ATCC 204508 / S288c) OX=559292 GN=RSP5 PE=1 SV=1	8.32e-102	8.80%
gnl|TC-DB|P39986|3.A.3.10.3	g8913.t1	Primary active transporters (TC 3)	1312.36	Manganese-transporting ATPase 1 OS=Saccharomyces cerevisiae (strain ATCC 204508 / S288c) GN=SPF1 PE=1 SV=1	0	63.49%
gnl|TC-DB|P40031|3.A.20.1.5	g2055.t1	Primary active transporters (TC 3)	50.8322	Sporulation-specific protein 73 OS=Saccharomyces cerevisiae (strain ATCC 204508 / S288c) GN=SPO73 PE=3 SV=1	9.53e-08	20.16%
gnl|TC-DB|P40341|3.A.29.1.1	g5231.t1	Primary active transporters (TC 3)	777.319	Mitochondrial respiratory chain complexes assembly protein YTA12 OS=Saccharomyces cerevisiae (strain ATCC 204508 / S288c) OX=559292 GN=YTA12 PE=1 SV=2	0	67.64%
gnl|TC-DB|P40343|3.A.31.1.1	g263.t1	Primary active transporters (TC 3)	275.789	Vacuolar protein sorting-associated protein 27 OS=Saccharomyces cerevisiae (strain ATCC 204508 / S288c) OX=559292 GN=VPS27 PE=1 SV=3	3.98e-83	61.29%
gnl|TC-DB|P40343|3.A.31.1.1	g2395.t1	Primary active transporters (TC 3)	55.4546	Vacuolar protein sorting-associated protein 27 OS=Saccharomyces cerevisiae (strain ATCC 204508 / S288c) OX=559292 GN=VPS27 PE=1 SV=3	9.60e-09	19.50%
gnl|TC-DB|P40416|3.A.1.210.1	g10356.t1	Primary active transporters (TC 3)	760.37	Mitochondrial transporter ATM1 precursor - Saccharomyces cerevisiae (Baker's yeast).	0	84.64%
gnl|TC-DB|P40509|3.A.31.1.1	g10121.t1	Primary active transporters (TC 3)	50.447	Coatomer subunit epsilon OS=Saccharomyces cerevisiae (strain ATCC 204508 / S288c) OX=559292 GN=SEC28 PE=1 SV=2	2.78e-07	42.23%
gnl|TC-DB|P40527|3.A.3.8.18	g4017.t1	Primary active transporters (TC 3)	1143.26	Probable phospholipid-transporting ATPase NEO1 OS=Saccharomyces cerevisiae (strain ATCC 204508 / S288c) GN=NEO1 PE=1 SV=1	0	85.89%
gnl|TC-DB|P40529|3.A.30.1.1	g2188.t1	Primary active transporters (TC 3)	55.8398	ADP-ribosylation factor GTPase-activating protein effector protein 2 OS=Saccharomyces cerevisiae (strain ATCC 204508 / S288c) OX=559292 GN=AGE2 PE=1 SV=1	6.85e-09	20.31%
gnl|TC-DB|P40529|3.A.30.1.1	g4117.t1	Primary active transporters (TC 3)	84.3445	ADP-ribosylation factor GTPase-activating protein effector protein 2 OS=Saccharomyces cerevisiae (strain ATCC 204508 / S288c) OX=559292 GN=AGE2 PE=1 SV=1	1.19e-17	10.10%
gnl|TC-DB|P40529|3.A.30.1.1	g8449.t1	Primary active transporters (TC 3)	68.5514	ADP-ribosylation factor GTPase-activating protein effector protein 2 OS=Saccharomyces cerevisiae (strain ATCC 204508 / S288c) OX=559292 GN=AGE2 PE=1 SV=1	1.13e-12	13.26%
gnl|TC-DB|P40529|3.A.30.1.1	g9445.t1	Primary active transporters (TC 3)	100.523	ADP-ribosylation factor GTPase-activating protein effector protein 2 OS=Saccharomyces cerevisiae (strain ATCC 204508 / S288c) OX=559292 GN=AGE2 PE=1 SV=1	2.37e-23	16.52%
gnl|TC-DB|P40564|3.A.30.1.1	g308.t1	Primary active transporters (TC 3)	284.648	DnaJ-like protein 1 OS=Saccharomyces cerevisiae (strain ATCC 204508 / S288c) OX=559292 GN=DJP1 PE=1 SV=1	2.03e-91	95.89%
gnl|TC-DB|P40564|3.A.30.1.1	g3871.t1	Primary active transporters (TC 3)	80.4925	DnaJ-like protein 1 OS=Saccharomyces cerevisiae (strain ATCC 204508 / S288c) OX=559292 GN=DJP1 PE=1 SV=1	4.48e-17	21.50%
gnl|TC-DB|P40564|3.A.30.1.1	g6345.t1	Primary active transporters (TC 3)	87.8113	DnaJ-like protein 1 OS=Saccharomyces cerevisiae (strain ATCC 204508 / S288c) OX=559292 GN=DJP1 PE=1 SV=1	5.72e-19	29.23%
gnl|TC-DB|P40564|3.A.30.1.1	g6789.t1	Primary active transporters (TC 3)	58.151	DnaJ-like protein 1 OS=Saccharomyces cerevisiae (strain ATCC 204508 / S288c) OX=559292 GN=DJP1 PE=1 SV=1	2.95e-09	15.88%
gnl|TC-DB|P40564|3.A.30.1.1	g7336.t1	Primary active transporters (TC 3)	57.3806	DnaJ-like protein 1 OS=Saccharomyces cerevisiae (strain ATCC 204508 / S288c) OX=559292 GN=DJP1 PE=1 SV=1	3.41e-08	5.32%
gnl|TC-DB|P40564|3.A.30.1.1	g11363.t1	Primary active transporters (TC 3)	78.9518	DnaJ-like protein 1 OS=Saccharomyces cerevisiae (strain ATCC 204508 / S288c) OX=559292 GN=DJP1 PE=1 SV=1	3.44e-16	19.03%
gnl|TC-DB|P40915|3.D.1.6.2	g7797.t1	Primary active transporters (TC 3)	348.206	NADH-ubiquinone oxidoreductase 24 kDa subunit, mitochondrial - Neurospora crassa.	1.63e-118	46.06%
gnl|TC-DB|P41811|3.A.31.1.1	g8000.t1	Primary active transporters (TC 3)	877.47	Coatomer subunit beta' OS=Saccharomyces cerevisiae (strain ATCC 204508 / S288c) OX=559292 GN=SEC27 PE=1 SV=1	0	91.94%
gnl|TC-DB|P41820|3.A.1.205.11	g6557.t1	Primary active transporters (TC 3)	920.613	Brefeldin A resistance protein - Schizosaccharomyces pombe (Fission yeast).	0	93.56%
gnl|TC-DB|P41820|3.A.1.205.11	g6699.t1	Primary active transporters (TC 3)	1264.98	Brefeldin A resistance protein - Schizosaccharomyces pombe (Fission yeast).	0	95.49%
gnl|TC-DB|P41909|3.A.1.203.6	g3323.t1	Primary active transporters (TC 3)	495.738	Peroxisomal long-chain fatty acid import protein 2 OS=Saccharomyces cerevisiae GN=PXA1 PE=1 SV=2	2.79e-163	78.77%
gnl|TC-DB|P42114|3.D.1.6.2	g10393.t1	Primary active transporters (TC 3)	154.066	NADH-ubiquinone oxidoreductase 14.8 kDa subunit - Neurospora crassa.	8.62e-50	100.00%
gnl|TC-DB|P42949|3.A.8.1.1	g4152.t1	Primary active transporters (TC 3)	115.931	Hypothetical UPF0108 protein YJL104w - Saccharomyces cerevisiae (Baker's yeast).	3.12e-34	86.76%
gnl|TC-DB|P43558|3.A.16.1.2	g5937.t1	Primary active transporters (TC 3)	150.214	Ubiquitin thioesterase OTU1 OS=Saccharomyces cerevisiae (strain ATCC 204508 / S288c) OX=559292 GN=OTU1 PE=1 SV=1	4.68e-43	98.80%
gnl|TC-DB|P44658|3.A.1.17.3	g11160.t1	Primary active transporters (TC 3)	120.168	Putative thiamine biosynthesis protein HI0357 - Haemophilus influenzae.	1.75e-31	85.67%
gnl|TC-DB|P46468|3.A.25.2.1	g8335.t1	Primary active transporters (TC 3)	52.373	Putative cell division cycle ATPase OS=Plasmodium falciparum (isolate 3D7) GN=PF07_0047 PE=3 SV=2	1.12e-06	11.28%
gnl|TC-DB|P46674|3.A.22.1.1	g5792.t1	Primary active transporters (TC 3)	176.407	Nuclear mRNA export protein SAC3 OS=Saccharomyces cerevisiae (strain ATCC 204508 / S288c) GN=SAC3 PE=1 SV=2	1.41e-44	28.80%
gnl|TC-DB|P47045|3.A.8.1.1	g8352.t1	Primary active transporters (TC 3)	143.28	Hypothetical 54.2 kDa protein in BTN1-PEP8 intergenic region - Saccharomyces cerevisiae (Baker's yeast).	9.16e-38	86.88%
gnl|TC-DB|P48582|3.A.31.1.1	g3571.t1	Primary active transporters (TC 3)	225.713	Vacuolar-sorting protein BRO1 OS=Saccharomyces cerevisiae (strain ATCC 204508 / S288c) OX=559292 GN=BRO1 PE=1 SV=2	1.13e-61	72.78%
gnl|TC-DB|P49334|3.A.8.1.1	g1270.t1	Primary active transporters (TC 3)	67.3958	Mitochondrial import receptor subunit TOM22 - Saccharomyces cerevisiae (Baker's yeast).	4.49e-15	92.05%
gnl|TC-DB|P50995|3.A.5.9.1	g2553.t1	Primary active transporters (TC 3)	176.792	Annexin A11 OS=Homo sapiens GN=ANXA11 PE=1 SV=1	9.86e-50	87.87%
gnl|TC-DB|P52871|3.A.5.8.1	g3317.t1	Primary active transporters (TC 3)	92.0485	Protein transport protein SEC61 beta 2 subunit - Saccharomyces cerevisiae (Baker's yeast).	2.10e-25	49.33%
gnl|TC-DB|P52917|3.A.31.1.1	g2744.t1	Primary active transporters (TC 3)	605.134	Vacuolar protein sorting-associated protein 4 OS=Saccharomyces cerevisiae (strain ATCC 204508 / S288c) OX=559292 GN=VPS4 PE=1 SV=1	0	99.77%
gnl|TC-DB|P53049|3.A.1.208.3	g9442.t1	Primary active transporters (TC 3)	837.41	Oligomycin resistance ATP-dependent permease YOR1 - Saccharomyces cerevisiae (Baker's yeast).	0	96.12%
gnl|TC-DB|P53073|3.A.27.1.2	g7973.t1	Primary active transporters (TC 3)	103.219	ER membrane protein complex subunit 4 OS=Saccharomyces cerevisiae (strain ATCC 204508 / S288c) OX=559292 GN=EMC4 PE=1 SV=1	9.31e-28	72.77%
gnl|TC-DB|P53112|3.A.20.1.5	g2021.t1	Primary active transporters (TC 3)	126.716	Peroxisomal membrane protein PEX14 OS=Saccharomyces cerevisiae (strain ATCC 204508 / S288c) GN=PEX14 PE=1 SV=1	2.48e-32	59.32%
gnl|TC-DB|P53112|3.A.20.1.5	g2234.t1	Primary active transporters (TC 3)	47.7506	Peroxisomal membrane protein PEX14 OS=Saccharomyces cerevisiae (strain ATCC 204508 / S288c) GN=PEX14 PE=1 SV=1	4.21e-06	9.37%
gnl|TC-DB|P53220|3.A.8.1.1	g8450.t1	Primary active transporters (TC 3)	81.6481	Import inner membrane translocase subunit TIM21, mitochondrial - Saccharomyces cerevisiae (Baker's yeast).	8.05e-19	66.67%
gnl|TC-DB|P53266|3.D.4.8.1	g7263.t1	Primary active transporters (TC 3)	129.028	Cytochrome oxidase assembly protein SHY1 OS=Saccharomyces cerevisiae (strain ATCC 204508 / S288c) GN=SHY1 PE=1 SV=1	1.82e-34	51.85%
gnl|TC-DB|P53299|3.A.8.1.1	g3538.t1	Primary active transporters (TC 3)	64.6994	Mitochondrial import inner membrane translocase subunit TIM13 - Saccharomyces cerevisiae (Baker's yeast).	6.22e-15	75.65%
gnl|TC-DB|P53552|3.A.22.1.1	g2177.t1	Primary active transporters (TC 3)	214.542	THO complex subunit 2 OS=Saccharomyces cerevisiae (strain ATCC 204508 / S288c) GN=THO2 PE=1 SV=1	1.13e-55	27.74%
gnl|TC-DB|P53622|3.A.31.1.1	g759.t1	Primary active transporters (TC 3)	1314.67	Coatomer subunit alpha OS=Saccharomyces cerevisiae (strain ATCC 204508 / S288c) OX=559292 GN=COP1 PE=1 SV=2	0	98.12%
gnl|TC-DB|P53622|3.A.31.1.1	g7084.t1	Primary active transporters (TC 3)	74.7146	Coatomer subunit alpha OS=Saccharomyces cerevisiae (strain ATCC 204508 / S288c) OX=559292 GN=COP1 PE=1 SV=2	4.72e-14	27.22%
gnl|TC-DB|P53843|3.A.31.1.1	g5570.t1	Primary active transporters (TC 3)	78.1814	Vacuolar protein sorting-associated protein IST1 OS=Saccharomyces cerevisiae (strain ATCC 204508 / S288c) OX=559292 GN=IST1 PE=1 SV=1	2.90e-16	22.84%
gnl|TC-DB|P54609|3.A.16.1.5	g2065.t1	Primary active transporters (TC 3)	357.066	Cell division control protein 48 homolog A OS=Arabidopsis thaliana OX=3702 GN=CDC48A PE=1 SV=1	8.61e-110	76.55%
gnl|TC-DB|P54609|3.A.16.1.5	g2076.t1	Primary active transporters (TC 3)	209.534	Cell division control protein 48 homolog A OS=Arabidopsis thaliana OX=3702 GN=CDC48A PE=1 SV=1	6.42e-61	64.78%
gnl|TC-DB|P54609|3.A.16.1.5	g7353.t1	Primary active transporters (TC 3)	208.379	Cell division control protein 48 homolog A OS=Arabidopsis thaliana OX=3702 GN=CDC48A PE=1 SV=1	2.52e-60	60.31%
gnl|TC-DB|P54813|3.A.29.1.2	g5743.t1	Primary active transporters (TC 3)	51.2174	ATP-dependent zinc metalloprotease YME1 homolog OS=Caenorhabditis elegans OX=6239 GN=ymel-1 PE=3 SV=2	1.08e-06	26.86%
gnl|TC-DB|P55072|3.A.16.1.1	g1871.t1	Primary active transporters (TC 3)	243.817	Transitional endoplasmic reticulum ATPase (TER ATPase) (15S Mg(2+)- ATPase p97 subunit) (Valosin-containing protein) (VCP) - Homo sapiens (Human).	4.90e-67	20.60%
gnl|TC-DB|P55072|3.A.16.1.1	g10999.t1	Primary active transporters (TC 3)	212.231	Transitional endoplasmic reticulum ATPase (TER ATPase) (15S Mg(2+)- ATPase p97 subunit) (Valosin-containing protein) (VCP) - Homo sapiens (Human).	3.24e-57	22.29%
gnl|TC-DB|P57744|3.A.8.1.1	g9090.t1	Primary active transporters (TC 3)	68.1662	Mitochondrial import inner membrane translocase subunit TIM8 - Saccharomyces cerevisiae (Baker's yeast).	6.19e-17	92.05%
gnl|TC-DB|P60059|3.A.5.9.1	g7003.t1	Primary active transporters (TC 3)	83.1889	Protein transport protein SEC61 gamma subunit - Homo sapiens (Human).	2.17e-23	95.71%
gnl|TC-DB|P61011|3.A.5.9.1	g4721.t1	Primary active transporters (TC 3)	512.301	Signal recognition particle 54 kDa protein (SRP54) - Homo sapiens (Human).	1.29e-178	94.41%
gnl|TC-DB|P61326|3.A.18.1.1	g10022.t1	Primary active transporters (TC 3)	205.297	Protein mago nashi homolog - Homo sapiens (Human).	3.07e-69	95.33%
gnl|TC-DB|P61829|3.A.2.1.3	g11133.t1	Primary active transporters (TC 3)	67.3958	ATP synthase protein 9, mitochondrial - Saccharomyces cerevisiae (Baker's yeast).	7.99e-16	45.57%
gnl|TC-DB|P62837|3.A.20.1.1	g2658.t1	Primary active transporters (TC 3)	132.494	Ubiquitin-conjugating enzyme E2 D2 OS=Homo sapiens GN=UBE2D2 PE=1 SV=1	3.76e-38	44.31%
gnl|TC-DB|P62837|3.A.20.1.1	g6309.t1	Primary active transporters (TC 3)	118.242	Ubiquitin-conjugating enzyme E2 D2 OS=Homo sapiens GN=UBE2D2 PE=1 SV=1	3.63e-34	66.18%
gnl|TC-DB|P62837|3.A.20.1.1	g6599.t1	Primary active transporters (TC 3)	137.887	Ubiquitin-conjugating enzyme E2 D2 OS=Homo sapiens GN=UBE2D2 PE=1 SV=1	1.18e-42	94.70%
gnl|TC-DB|P62837|3.A.20.1.1	g8655.t1	Primary active transporters (TC 3)	123.635	Ubiquitin-conjugating enzyme E2 D2 OS=Homo sapiens GN=UBE2D2 PE=1 SV=1	1.06e-36	85.88%
gnl|TC-DB|P62837|3.A.20.1.1	g10044.t1	Primary active transporters (TC 3)	100.138	Ubiquitin-conjugating enzyme E2 D2 OS=Homo sapiens GN=UBE2D2 PE=1 SV=1	5.36e-25	24.69%
gnl|TC-DB|P62837|3.A.20.1.1	g11492.t1	Primary active transporters (TC 3)	266.159	Ubiquitin-conjugating enzyme E2 D2 OS=Homo sapiens GN=UBE2D2 PE=1 SV=1	2.68e-93	100.00%
gnl|TC-DB|P63082|3.A.2.2.6	g6559.t1	Primary active transporters (TC 3)	158.688	V-type proton ATPase 16 kDa proteolipid subunit OS=Mus musculus GN=Atp6v0c PE=2 SV=1	1.83e-46	20.75%
gnl|TC-DB|P63279|3.A.20.1.1	g3873.t1	Primary active transporters (TC 3)	186.037	SUMO-conjugating enzyme UBC9 OS=Homo sapiens GN=UBE2I PE=1 SV=1	1.65e-61	90.00%
gnl|TC-DB|P63279|3.A.20.1.1	g9003.t1	Primary active transporters (TC 3)	45.4394	SUMO-conjugating enzyme UBC9 OS=Homo sapiens GN=UBE2I PE=1 SV=1	5.53e-06	15.28%
gnl|TC-DB|P69771|3.A.31.1.1	g9903.t1	Primary active transporters (TC 3)	82.4185	Vacuolar protein-sorting-associated protein 46 OS=Saccharomyces cerevisiae (strain ATCC 204508 / S288c) OX=559292 GN=DID2 PE=1 SV=1	1.02e-19	92.82%
gnl|TC-DB|P78577|3.A.1.205.7	g3063.t1	Primary active transporters (TC 3)	1826.22	AtrB - Aspergillus nidulans.	0	68.15%
gnl|TC-DB|P78577|3.A.1.205.7	g6539.t1	Primary active transporters (TC 3)	221.09	AtrB - Aspergillus nidulans.	1.74e-66	99.54%
gnl|TC-DB|P78577|3.A.1.205.7	g9621.t1	Primary active transporters (TC 3)	1237.63	AtrB - Aspergillus nidulans.	0	97.22%
gnl|TC-DB|P78577|3.A.1.205.7	g10173.t1	Primary active transporters (TC 3)	1974.52	AtrB - Aspergillus nidulans.	0	95.81%
gnl|TC-DB|P78577|3.A.1.205.7	g10282.t1	Primary active transporters (TC 3)	2333.52	AtrB - Aspergillus nidulans.	0	94.17%
gnl|TC-DB|P80667|3.A.20.1.5	g1730.t1	Primary active transporters (TC 3)	216.083	Peroxisomal membrane protein PAS20 OS=Saccharomyces cerevisiae (strain ATCC 204508 / S288c) GN=PEX13 PE=1 SV=1	2.18e-66	57.63%
gnl|TC-DB|P87108|3.A.8.1.1	g3326.t1	Primary active transporters (TC 3)	105.145	Mitochondrial import inner membrane translocase subunit TIM10 (Mitochondrial intermembrane protein MRS11) - Saccharomyces cerevisiae (Baker's yeast).	2.40e-31	92.55%
gnl|TC-DB|PRP88020|3.A.1.207.14	g3574.t1	Primary active transporters (TC 3)	50.8322	FtsX domain-containing protein [Planoprotostelium fungivorum]	2.92e-06	18.13%
gnl|TC-DB|Q2U3D2|3.A.3.1.7	g9841.t1	Primary active transporters (TC 3)	1645.94	Na+/K+ ATPase OS=Aspergillus oryzae GN=AO090038000088 PE=3 SV=1	0	63.24%
gnl|TC-DB|Q4VQ66|3.A.20.1.4	g1560.t1	Primary active transporters (TC 3)	65.0846	Peroxisomal targeting signal-2 receptor OS=Leishmania major GN=PEX7 PE=2 SV=1	7.43e-11	8.72%
gnl|TC-DB|Q4VQ66|3.A.20.1.4	g3730.t1	Primary active transporters (TC 3)	60.077	Peroxisomal targeting signal-2 receptor OS=Leishmania major GN=PEX7 PE=2 SV=1	1.01e-09	40.92%
gnl|TC-DB|Q4WDD4|3.A.1.205.30	g20.t1	Primary active transporters (TC 3)	1142.49	ABC multidrug transporter atrF OS=Neosartorya fumigata (strain ATCC MYA-4609 / Af293 / CBS 101355 / FGSC A1100) OX=330879 GN=atrF PE=2 SV=1	0	92.97%
gnl|TC-DB|Q4WDD4|3.A.1.205.30	g6661.t1	Primary active transporters (TC 3)	1273.84	ABC multidrug transporter atrF OS=Neosartorya fumigata (strain ATCC MYA-4609 / Af293 / CBS 101355 / FGSC A1100) OX=330879 GN=atrF PE=2 SV=1	0	94.62%
gnl|TC-DB|Q4WDD4|3.A.1.205.30	g8808.t1	Primary active transporters (TC 3)	933.324	ABC multidrug transporter atrF OS=Neosartorya fumigata (strain ATCC MYA-4609 / Af293 / CBS 101355 / FGSC A1100) OX=330879 GN=atrF PE=2 SV=1	0	97.47%
gnl|TC-DB|Q4WDD4|3.A.1.205.30	g9768.t1	Primary active transporters (TC 3)	2685.6	ABC multidrug transporter atrF OS=Neosartorya fumigata (strain ATCC MYA-4609 / Af293 / CBS 101355 / FGSC A1100) OX=330879 GN=atrF PE=2 SV=1	0	99.87%
gnl|TC-DB|Q5M759|3.A.31.1.2	g2161.t1	Primary active transporters (TC 3)	168.318	Vacuolar protein sorting-associated protein 22 homolog 1 OS=Arabidopsis thaliana OX=3702 GN=VP22-1 PE=2 SV=2	1.69e-51	95.82%
gnl|TC-DB|Q6A1F6|3.B.1.1.6	g3505.t1	Primary active transporters (TC 3)	53.9138	Oxaloacetate decarboxylase OS=Vibrio cholerae GN=oadA-2 PE=1 SV=1	5.21e-08	34.57%
gnl|TC-DB|Q6A1F6|3.B.1.1.6	g4242.t1	Primary active transporters (TC 3)	49.6766	Oxaloacetate decarboxylase OS=Vibrio cholerae GN=oadA-2 PE=1 SV=1	7.02e-06	5.34%
gnl|TC-DB|Q6A1F6|3.B.1.1.6	g9479.t1	Primary active transporters (TC 3)	286.189	Oxaloacetate decarboxylase OS=Vibrio cholerae GN=oadA-2 PE=1 SV=1	3.45e-84	50.38%
gnl|TC-DB|Q6QIV8|3.D.1.6.4	g9314.t1	Primary active transporters (TC 3)	43.1282	Mitochondrial putative NADH:ubiquinone oxidoreductase 6.5 kDa subunit - Chlamydomonas reinhardtii.	1.70e-07	58.33%
gnl|TC-DB|Q7RWU3|3.D.1.6.2	g4325.t1	Primary active transporters (TC 3)	179.874	NADH:ubiquinone oxidoreductase 18.4kD subunit - Neurospora crassa.	6.62e-58	51.17%
gnl|TC-DB|Q7RZ09|3.D.1.6.2	g8905.t1	Primary active transporters (TC 3)	138.658	Putative uncharacterized protein - Neurospora crassa.	1.10e-44	81.52%
gnl|TC-DB|Q7S1I2|3.D.1.6.2	g777.t1	Primary active transporters (TC 3)	153.295	NADH:ubiquinone oxidoreductase 14kD subunit - Neurospora crassa.	1.20e-49	100.00%
gnl|TC-DB|Q8GUK7|3.A.16.1.5	g2976.t1	Primary active transporters (TC 3)	49.2914	E3 ubiquitin-protein ligase RMA3 OS=Arabidopsis thaliana OX=3702 GN=RMA3 PE=1 SV=1	2.07e-07	48.50%
gnl|TC-DB|Q8GUK7|3.A.16.1.5	g4871.t1	Primary active transporters (TC 3)	53.1434	E3 ubiquitin-protein ligase RMA3 OS=Arabidopsis thaliana OX=3702 GN=RMA3 PE=1 SV=1	7.83e-08	22.38%
gnl|TC-DB|Q8GUK7|3.A.16.1.5	g7984.t1	Primary active transporters (TC 3)	46.9802	E3 ubiquitin-protein ligase RMA3 OS=Arabidopsis thaliana OX=3702 GN=RMA3 PE=1 SV=1	8.45e-06	7.42%
gnl|TC-DB|Q8I553|3.A.16.1.3	g6867.t1	Primary active transporters (TC 3)	194.512	Ubiquitin-activating enzyme, putative OS=Plasmodium falciparum (isolate 3D7) GN=PFL1790w PE=4 SV=1	9.82e-54	61.64%
gnl|TC-DB|Q8I607|3.A.16.1.3	g1561.t1	Primary active transporters (TC 3)	146.747	Ubiquitin conjugating enzyme E2, putative OS=Plasmodium falciparum (isolate 3D7) GN=PFL0190w PE=3 SV=1	4.05e-46	98.66%
gnl|TC-DB|Q8I607|3.A.16.1.3	g11512.t1	Primary active transporters (TC 3)	53.5286	Ubiquitin conjugating enzyme E2, putative OS=Plasmodium falciparum (isolate 3D7) GN=PFL0190w PE=3 SV=1	1.06e-09	63.35%
gnl|TC-DB|Q8ID54|3.A.25.2.1	g3661.t1	Primary active transporters (TC 3)	140.969	UBA/THIF-type NAD/FAD binding protein, putative OS=Plasmodium falciparum (isolate 3D7) GN=PF13_0344 PE=4 SV=1	2.39e-36	45.32%
gnl|TC-DB|Q8IDP1|3.A.25.2.1	g2536.t1	Primary active transporters (TC 3)	70.0922	Ubiquitin conjugating enzyme, putative OS=Plasmodium falciparum (isolate 3D7) GN=MAL13P1.227 PE=1 SV=1	2.18e-15	81.43%
gnl|TC-DB|Q8IDP4|3.A.26.1.1	g8908.t1	Primary active transporters (TC 3)	51.2174	Thioredoxin 2 OS=Plasmodium falciparum (isolate 3D7) GN=trx2 PE=1 SV=1	4.10e-09	49.26%
gnl|TC-DB|Q8IYB3|3.A.18.1.1	g849.t1	Primary active transporters (TC 3)	134.806	Serine/arginine repetitive matrix protein 1 - Homo sapiens (Human).	1.32e-32	17.48%
gnl|TC-DB|Q8J2Q1|3.A.1.208.40	g3346.t1	Primary active transporters (TC 3)	202.601	ABC transporter FUM19 OS=Gibberella moniliformis (strain M3125 / FGSC 7600) GN=FUM19 PE=2 SV=1	7.71e-58	74.39%
gnl|TC-DB|Q8L3S7|3.D.1.6.3	g517.t1	Primary active transporters (TC 3)	44.669	Putative uncharacterized protein - Arabidopsis thaliana (Mouse-ear cress).	3.33e-07	85.09%
gnl|TC-DB|Q8N766|3.A.27.1.1	g979.t1	Primary active transporters (TC 3)	179.874	ER membrane protein complex subunit 1 OS=Homo sapiens GN=EMC1 PE=1 SV=1	2.33e-46	54.46%
gnl|TC-DB|Q8RWU7|3.A.16.1.5	g9399.t1	Primary active transporters (TC 3)	139.813	Plant UBX domain-containing protein 4 OS=Arabidopsis thaliana OX=3702 GN=PUX4 PE=1 SV=1	1.58e-38	68.62%
gnl|TC-DB|Q8VZC9|3.A.31.1.2	g6015.t1	Primary active transporters (TC 3)	112.849	Vacuolar protein sorting-associated protein 25 OS=Arabidopsis thaliana OX=3702 GN=VPS25 PE=1 SV=1	1.05e-31	94.95%
gnl|TC-DB|Q8X0V6|3.D.1.6.2	g4704.t1	Primary active transporters (TC 3)	135.961	Related to nadh-ubiquinone oxidoreductase subunit b17.2 - Neurospora crassa.	1.43e-41	56.12%
gnl|TC-DB|Q8X0Z3|3.A.1.205.6	g999.t1	Primary active transporters (TC 3)	1369.76	ABC transporter - Cryptococcus neoformans (Filobasidiella neoformans).	0	96.89%
gnl|TC-DB|Q9ASS9|3.A.31.1.2	g9402.t1	Primary active transporters (TC 3)	63.929	Conserved oligomeric Golgi complex subunit 2 OS=Arabidopsis thaliana OX=3702 GN=COG2 PE=1 SV=1	1.91e-11	73.26%
gnl|TC-DB|Q9BZC7|3.A.1.211.3	g4566.t1	Primary active transporters (TC 3)	198.749	ATP-binding cassette, sub-family A, member 2 (ATP-binding cassette transporter 2) (ATP-binding cassette 2) - Homo sapiens (Human).	5.58e-51	37.33%
gnl|TC-DB|Q9C6B6|3.A.16.1.5	g2317.t1	Primary active transporters (TC 3)	50.0618	ERAD-associated E3 ubiquitin-protein ligase component HRD3B OS=Arabidopsis thaliana OX=3702 GN=HRD3B PE=3 SV=1	2.71e-06	18.83%
gnl|TC-DB|Q9C7F2|3.A.1.201.33	g11746.t1	Primary active transporters (TC 3)	107.457	ABC transporter B family member 14 OS=Arabidopsis thaliana OX=3702 GN=ABCB14 PE=3 SV=1	1.94e-28	87.60%
gnl|TC-DB|Q9CR51|3.A.2.2.6	g2783.t1	Primary active transporters (TC 3)	63.1586	V-type proton ATPase subunit G 1 OS=Mus musculus GN=Atp6v1g1 PE=2 SV=3	4.29e-14	93.75%
gnl|TC-DB|Q9FG93|3.A.16.1.5	g7354.t1	Primary active transporters (TC 3)	132.88	Alpha-mannosidase I MNS4 OS=Arabidopsis thaliana OX=3702 GN=MNS4 PE=1 SV=1	2.20e-32	37.86%
gnl|TC-DB|Q9FG93|3.A.16.1.5	g8282.t1	Primary active transporters (TC 3)	87.0409	Alpha-mannosidase I MNS4 OS=Arabidopsis thaliana OX=3702 GN=MNS4 PE=1 SV=1	2.78e-17	10.42%
gnl|TC-DB|Q9FGY9|3.A.16.1.5	g7887.t1	Primary active transporters (TC 3)	190.274	Peptide-N(4)-(N-acetyl-beta-glucosaminyl)asparagine amidase OS=Arabidopsis thaliana OX=3702 GN=PNG1 PE=2 SV=1	1.65e-53	50.44%
gnl|TC-DB|Q9FI56|3.A.9.1.2	g10039.t1	Primary active transporters (TC 3)	632.098	Chaperone protein ClpC1, chloroplastic OS=Arabidopsis thaliana GN=CLPC1 PE=1 SV=1	0	87.33%
gnl|TC-DB|Q9FI56|3.A.9.1.2	g10737.t1	Primary active transporters (TC 3)	575.089	Chaperone protein ClpC1, chloroplastic OS=Arabidopsis thaliana GN=CLPC1 PE=1 SV=1	0	74.22%
gnl|TC-DB|Q9FJH6|3.A.1.121.10	g10997.t1	Primary active transporters (TC 3)	619.387	ABC transporter F family member 1 OS=Arabidopsis thaliana OX=3702 GN=ABCF1 PE=2 SV=1	0	92.21%
gnl|TC-DB|Q9FMA3|3.A.20.1.2	g11164.t1	Primary active transporters (TC 3)	62.7734	Peroxisomal targeting signal type 1 receptor OS=Arabidopsis thaliana GN=At5g56290 PE=1 SV=1	3.75e-10	22.57%
gnl|TC-DB|Q9FY89|3.A.31.1.2	g6933.t1	Primary active transporters (TC 3)	105.145	Vacuolar protein sorting-associated protein 20 homolog 2 OS=Arabidopsis thaliana OX=3702 GN=VPS20.2 PE=1 SV=1	5.01e-28	80.00%
gnl|TC-DB|Q9GZP9|3.A.16.1.4	g9084.t1	Primary active transporters (TC 3)	103.605	Derlin-2 OS=Homo sapiens OX=9606 GN=DERL2 PE=1 SV=1	8.62e-25	21.94%
gnl|TC-DB|Q9GZP9|3.A.16.1.4	g11643.t1	Primary active transporters (TC 3)	174.096	Derlin-2 OS=Homo sapiens OX=9606 GN=DERL2 PE=1 SV=1	4.20e-54	81.12%
gnl|TC-DB|Q9HGT5|3.A.1.201.27	g1523.t1	Primary active transporters (TC 3)	1016.53	Multidrug resistance protein MDR OS=Trichophyton rubrum GN=TratrD PE=4 SV=2	0	99.83%
gnl|TC-DB|Q9HGT5|3.A.1.201.27	g4538.t1	Primary active transporters (TC 3)	939.102	Multidrug resistance protein MDR OS=Trichophyton rubrum GN=TratrD PE=4 SV=2	0	99.45%
gnl|TC-DB|Q9HGT5|3.A.1.201.27	g11197.t1	Primary active transporters (TC 3)	498.434	Multidrug resistance protein MDR OS=Trichophyton rubrum GN=TratrD PE=4 SV=2	4.49e-160	74.38%
gnl|TC-DB|Q9HGT7|3.E.1.4.3	g348.t1	Primary active transporters (TC 3)	236.113	Opsin - Leptosphaeria maculans (Blackleg fungus).	7.29e-71	35.25%
gnl|TC-DB|Q9LF41|3.A.16.1.5	g3831.t1	Primary active transporters (TC 3)	435.261	Probable ubiquitin conjugation factor E4 OS=Arabidopsis thaliana OX=3702 GN=PUB1 PE=2 SV=1	2.24e-132	65.92%
gnl|TC-DB|Q9LF41|3.A.16.1.5	g5386.t1	Primary active transporters (TC 3)	51.6026	Probable ubiquitin conjugation factor E4 OS=Arabidopsis thaliana OX=3702 GN=PUB1 PE=2 SV=1	2.03e-07	23.59%
gnl|TC-DB|Q9LHG8|3.A.31.1.2	g9539.t1	Primary active transporters (TC 3)	92.4337	Protein ELC OS=Arabidopsis thaliana OX=3702 GN=ELC PE=1 SV=1	3.89e-20	22.54%
gnl|TC-DB|Q9LP54|3.A.20.1.2	g2233.t1	Primary active transporters (TC 3)	56.9954	At1g29260 OS=Arabidopsis thaliana GN=At1g29260 PE=2 SV=1	2.15e-08	17.09%
gnl|TC-DB|Q9LP54|3.A.20.1.2	g10531.t1	Primary active transporters (TC 3)	79.7221	At1g29260 OS=Arabidopsis thaliana GN=At1g29260 PE=2 SV=1	1.71e-16	41.46%
gnl|TC-DB|Q9LP54|3.A.20.1.2	g10549.t1	Primary active transporters (TC 3)	65.855	At1g29260 OS=Arabidopsis thaliana GN=At1g29260 PE=2 SV=1	8.74e-12	29.65%
gnl|TC-DB|Q9LP54|3.A.20.1.2	g10903.t1	Primary active transporters (TC 3)	87.0409	At1g29260 OS=Arabidopsis thaliana GN=At1g29260 PE=2 SV=1	2.26e-18	14.86%
gnl|TC-DB|Q9LSP7|3.A.16.1.5	g6767.t1	Primary active transporters (TC 3)	154.451	Ubiquitin-conjugating enzyme E2 32 OS=Arabidopsis thaliana OX=3702 GN=UBC32 PE=2 SV=1	1.11e-44	41.52%
gnl|TC-DB|Q9LW77|3.A.16.1.5	g5985.t1	Primary active transporters (TC 3)	50.447	ERAD-associated E3 ubiquitin-protein ligase HRD1A OS=Arabidopsis thaliana OX=3702 GN=HRD1A PE=2 SV=1	9.52e-07	12.58%
gnl|TC-DB|Q9LW77|3.A.16.1.5	g6220.t1	Primary active transporters (TC 3)	244.202	ERAD-associated E3 ubiquitin-protein ligase HRD1A OS=Arabidopsis thaliana OX=3702 GN=HRD1A PE=2 SV=1	1.65e-72	71.83%
gnl|TC-DB|Q9M0N1|3.A.16.1.5	g3434.t1	Primary active transporters (TC 3)	132.494	Plant UBX domain-containing protein 10 OS=Arabidopsis thaliana OX=3702 GN=PUX10 PE=2 SV=1	1.46e-33	89.62%
gnl|TC-DB|Q9MUK5|3.A.9.1.1	g967.t1	Primary active transporters (TC 3)	53.9138	Toc64 - Pisum sativum (Garden pea).	9.97e-08	20.68%
gnl|TC-DB|Q9MUK5|3.A.9.1.1	g4689.t1	Primary active transporters (TC 3)	80.4925	Toc64 - Pisum sativum (Garden pea).	1.39e-15	11.05%
gnl|TC-DB|Q9MUK5|3.A.9.1.1	g5517.t1	Primary active transporters (TC 3)	54.6842	Toc64 - Pisum sativum (Garden pea).	6.89e-08	31.22%
gnl|TC-DB|Q9MUK5|3.A.9.1.1	g5856.t1	Primary active transporters (TC 3)	63.1586	Toc64 - Pisum sativum (Garden pea).	7.95e-11	38.50%
gnl|TC-DB|Q9MUK5|3.A.9.1.1	g7765.t1	Primary active transporters (TC 3)	80.8777	Toc64 - Pisum sativum (Garden pea).	5.25e-16	53.48%
gnl|TC-DB|Q9MUK5|3.A.9.1.1	g8034.t1	Primary active transporters (TC 3)	69.3218	Toc64 - Pisum sativum (Garden pea).	3.51e-12	19.19%
gnl|TC-DB|Q9MUK5|3.A.9.1.1	g8044.t1	Primary active transporters (TC 3)	63.5438	Toc64 - Pisum sativum (Garden pea).	1.59e-10	24.92%
gnl|TC-DB|Q9MUK5|3.A.9.1.1	g9899.t1	Primary active transporters (TC 3)	58.151	Toc64 - Pisum sativum (Garden pea).	4.79e-09	24.75%
gnl|TC-DB|Q9MUK5|3.A.9.1.1	g9950.t1	Primary active transporters (TC 3)	59.6918	Toc64 - Pisum sativum (Garden pea).	2.57e-09	33.19%
gnl|TC-DB|Q9NPI6|3.A.18.1.1	g5760.t1	Primary active transporters (TC 3)	57.3806	mRNA-decapping enzyme 1A - Homo sapiens (Human).	4.15e-09	27.56%
gnl|TC-DB|Q9NUQ8|3.A.1.121.9	g2476.t1	Primary active transporters (TC 3)	231.491	ATP-binding cassette sub-family F member 3 OS=Homo sapiens OX=9606 GN=ABCF3 PE=1 SV=2	4.94e-66	59.89%
gnl|TC-DB|Q9NUQ8|3.A.1.121.9	g4083.t1	Primary active transporters (TC 3)	174.866	ATP-binding cassette sub-family F member 3 OS=Homo sapiens OX=9606 GN=ABCF3 PE=1 SV=2	3.03e-45	28.70%
gnl|TC-DB|Q9NUQ8|3.A.1.121.9	g7948.t1	Primary active transporters (TC 3)	610.912	ATP-binding cassette sub-family F member 3 OS=Homo sapiens OX=9606 GN=ABCF3 PE=1 SV=2	0	98.80%
gnl|TC-DB|Q9P0I2|3.A.27.1.1	g1713.t1	Primary active transporters (TC 3)	174.866	ER membrane protein complex subunit 3 OS=Homo sapiens GN=EMC3 PE=1 SV=3	5.97e-54	93.28%
gnl|TC-DB|Q9P6T9|3.D.1.6.2	g583.t1	Primary active transporters (TC 3)	130.568	Putative uncharacterized protein 15E6.140 - Neurospora crassa.	4.34e-41	97.09%
gnl|TC-DB|Q9SS94|3.A.16.1.5	g6934.t1	Primary active transporters (TC 3)	480.33	Cell division control protein 48 homolog C OS=Arabidopsis thaliana OX=3702 GN=CDC48C PE=2 SV=2	5.36e-159	83.77%
gnl|TC-DB|Q9SXC9|3.A.16.1.5	g7164.t1	Primary active transporters (TC 3)	293.893	Alpha-mannosidase I MNS5 OS=Arabidopsis thaliana OX=3702 GN=MNS5 PE=1 SV=1	9.92e-88	52.26%
gnl|TC-DB|Q9SXC9|3.A.16.1.5	g7731.t1	Primary active transporters (TC 3)	158.303	Alpha-mannosidase I MNS5 OS=Arabidopsis thaliana OX=3702 GN=MNS5 PE=1 SV=1	3.31e-42	92.13%
gnl|TC-DB|Q9SXC9|3.A.16.1.5	g8573.t1	Primary active transporters (TC 3)	110.153	Alpha-mannosidase I MNS5 OS=Arabidopsis thaliana OX=3702 GN=MNS5 PE=1 SV=1	1.71e-25	42.07%
gnl|TC-DB|Q9SYU4|3.A.20.1.2	g4163.t1	Primary active transporters (TC 3)	159.844	Peroxisome biogenesis factor 10 OS=Arabidopsis thaliana GN=PEX10 PE=1 SV=1	2.01e-45	93.58%
gnl|TC-DB|Q9SZ15|3.A.31.1.2	g6382.t1	Primary active transporters (TC 3)	83.1889	Protein HOMOLOG OF MAMMALIAN LYST-INTERACTING PROTEIN 5 OS=Arabidopsis thaliana OX=3702 GN=LIP5 PE=1 SV=1	1.71e-17	38.52%
gnl|TC-DB|Q9UBV2|3.A.16.1.4	g1679.t1	Primary active transporters (TC 3)	61.2326	Protein sel-1 homolog 1 OS=Homo sapiens OX=9606 GN=SEL1L PE=1 SV=3	1.11e-09	42.41%
gnl|TC-DB|Q9UBV2|3.A.16.1.4	g7742.t1	Primary active transporters (TC 3)	264.618	Protein sel-1 homolog 1 OS=Homo sapiens OX=9606 GN=SEL1L PE=1 SV=3	7.22e-74	21.11%
gnl|TC-DB|Q9UBV2|3.A.16.1.4	g8718.t1	Primary active transporters (TC 3)	50.447	Protein sel-1 homolog 1 OS=Homo sapiens OX=9606 GN=SEL1L PE=1 SV=3	3.18e-06	15.07%
gnl|TC-DB|Q9UGP8|3.A.5.9.1	g1817.t1	Primary active transporters (TC 3)	63.1586	Translocation protein SEC63 homolog - Homo sapiens (Human).	1.18e-09	10.89%
gnl|TC-DB|Q9UGP8|3.A.5.9.1	g2365.t1	Primary active transporters (TC 3)	45.8246	Translocation protein SEC63 homolog - Homo sapiens (Human).	3.00e-06	32.22%
gnl|TC-DB|Q9UHB9|3.A.5.9.1	g3050.t1	Primary active transporters (TC 3)	182.956	Signal recognition particle 68 kDa protein (SRP68) - Homo sapiens (Human).	5.68e-50	93.30%
gnl|TC-DB|Q9UI12|3.A.2.2.4	g7717.t1	Primary active transporters (TC 3)	143.28	Vacuolar ATP synthase subunit H - Homo sapiens (Human).	3.31e-36	44.97%
gnl|TC-DB|Q9UKV3|3.A.18.1.1	g6266.t1	Primary active transporters (TC 3)	56.6102	Apoptotic chromatin condensation inducer in the nucleus - Homo sapiens (Human).	2.88e-08	13.92%
gnl|TC-DB|Q9UUX9|3.A.3.2.6	g1385.t1	Primary active transporters (TC 3)	1147.5	PUTATIVE CALCIUM P-TYPE ATPASE (FRAGMENT) - Neurospora crassa.	0	94.15%
gnl|TC-DB|Q9UUY2|3.A.3.2.27	g132.t1	Primary active transporters (TC 3)	468.389	Putative calcium P-type ATPase (Fragment) OS=Neurospora crassa GN=nca-2 PE=3 SV=1	4.51e-151	91.15%
gnl|TC-DB|Q9UUY2|3.A.3.2.27	g1968.t1	Primary active transporters (TC 3)	1125.15	Putative calcium P-type ATPase (Fragment) OS=Neurospora crassa GN=nca-2 PE=3 SV=1	0	88.03%
gnl|TC-DB|Q9UUY2|3.A.3.2.27	g7687.t1	Primary active transporters (TC 3)	1416.75	Putative calcium P-type ATPase (Fragment) OS=Neurospora crassa GN=nca-2 PE=3 SV=1	0	92.53%
gnl|TC-DB|Q9UUY2|3.A.3.2.27	g8037.t1	Primary active transporters (TC 3)	1132.86	Putative calcium P-type ATPase (Fragment) OS=Neurospora crassa GN=nca-2 PE=3 SV=1	0	71.93%
gnl|TC-DB|Q9UVL6|3.A.3.5.9	g2675.t1	Primary active transporters (TC 3)	700.279	Copper resistance-associated P-type ATPase - Candida albicans (Yeast).	0	87.19%
gnl|TC-DB|Q9UVL6|3.A.3.5.9	g7357.t1	Primary active transporters (TC 3)	602.823	Copper resistance-associated P-type ATPase - Candida albicans (Yeast).	0	57.01%
gnl|TC-DB|Q9UW03|3.A.1.205.26	g1634.t1	Primary active transporters (TC 3)	1907.49	ABC transporter OS=Botryotinia fuckeliana GN=atrB PE=3 SV=1	0	99.86%
gnl|TC-DB|Q9V0A4|3.B.1.1.5	g11377.t1	Primary active transporters (TC 3)	53.9138	Methylmalonyl-CoA decarboxylase, subunit A LPHA (MMDA) - Pyrococcus abyssi.	7.49e-07	15.05%
gnl|TC-DB|Q9V0A6|3.B.1.1.5	g947.t1	Primary active transporters (TC 3)	66.6254	Methylmalonyl-CoA decarboxylase gamma chain - Pyrococcus abyssi.	3.82e-13	9.70%
gnl|TC-DB|Q9WYF3|3.A.3.5.33	g6964.t1	Primary active transporters (TC 3)	41.9726	Cation-transporting ATPase, P-type OS=Thermotoga maritima (strain ATCC 43589 / MSB8 / DSM 3109 / JCM 10099) GN=TM_0317 PE=3 SV=1	3.83e-06	73.42%
gnl|TC-DB|Q9Y4L1|3.A.16.1.4	g3473.t1	Primary active transporters (TC 3)	297.745	Hypoxia up-regulated protein 1 OS=Homo sapiens OX=9606 GN=HYOU1 PE=1 SV=1	6.24e-86	76.92%
gnl|TC-DB|Q9Y5S9|3.A.18.1.1	g1039.t1	Primary active transporters (TC 3)	55.4546	RNA-binding protein 8A - Homo sapiens (Human).	1.86e-09	26.23%
gnl|TC-DB|Q9Y5S9|3.A.18.1.1	g1404.t1	Primary active transporters (TC 3)	46.2098	RNA-binding protein 8A - Homo sapiens (Human).	7.56e-06	12.26%
gnl|TC-DB|Q9Y5S9|3.A.18.1.1	g1721.t1	Primary active transporters (TC 3)	46.9802	RNA-binding protein 8A - Homo sapiens (Human).	9.33e-06	5.73%
gnl|TC-DB|Q9Y5S9|3.A.18.1.1	g2189.t1	Primary active transporters (TC 3)	45.0542	RNA-binding protein 8A - Homo sapiens (Human).	9.16e-06	20.37%
gnl|TC-DB|Q9Y5S9|3.A.18.1.1	g4275.t1	Primary active transporters (TC 3)	52.7582	RNA-binding protein 8A - Homo sapiens (Human).	4.34e-08	12.43%
gnl|TC-DB|Q9Y5S9|3.A.18.1.1	g7795.t1	Primary active transporters (TC 3)	45.0542	RNA-binding protein 8A - Homo sapiens (Human).	6.25e-06	27.61%
gnl|TC-DB|Q9Y5S9|3.A.18.1.1	g8692.t1	Primary active transporters (TC 3)	120.553	RNA-binding protein 8A - Homo sapiens (Human).	3.14e-35	51.53%
gnl|TC-DB|Q9Y5S9|3.A.18.1.1	g9037.t1	Primary active transporters (TC 3)	46.2098	RNA-binding protein 8A - Homo sapiens (Human).	3.60e-06	24.55%
gnl|TC-DB|Q9Y5S9|3.A.18.1.1	g9967.t1	Primary active transporters (TC 3)	47.3654	RNA-binding protein 8A - Homo sapiens (Human).	1.61e-06	23.77%
gnl|TC-DB|Q9ZW74|3.A.16.1.5	g7264.t1	Primary active transporters (TC 3)	51.9878	Plant UBX domain-containing protein 11 OS=Arabidopsis thaliana OX=3702 GN=PUX11 PE=1 SV=2	4.13e-07	87.45%
gnl|TC-DB|Q48L33|3.A.16.1.5	g2506.t1	Primary active transporters (TC 3)	80.1073	Hydrolase, TatD family OS=Pseudomonas savastanoi pv. phaseolicola (strain 1448A / Race 6) OX=264730 GN=PSPPH_1649 PE=4 SV=1	1.62e-17	75.70%
gnl|TC-DB|Q48L33|3.A.16.1.5	g3862.t1	Primary active transporters (TC 3)	76.6406	Hydrolase, TatD family OS=Pseudomonas savastanoi pv. phaseolicola (strain 1448A / Race 6) OX=264730 GN=PSPPH_1649 PE=4 SV=1	2.76e-16	89.21%
gnl|TC-DB|Q86TM6|3.A.16.1.4	g5214.t1	Primary active transporters (TC 3)	57.7658	E3 ubiquitin-protein ligase synoviolin OS=Homo sapiens OX=9606 GN=SYVN1 PE=1 SV=2	1.28e-08	5.82%
gnl|TC-DB|Q93KD6|3.A.1.6.2	g3776.t1	Primary active transporters (TC 3)	61.2326	Extracellular tungstate binding protein precursor - Eubacterium acidaminophilum.	8.85e-11	71.68%
gnl|TC-DB|Q94JZ8|3.A.16.1.5	g4169.t1	Primary active transporters (TC 3)	111.309	Plant UBX domain-containing protein 7 OS=Arabidopsis thaliana OX=3702 GN=PUX7 PE=1 SV=1	2.53e-26	97.90%
gnl|TC-DB|Q389P2|3.A.1.121.7	g9669.t1	Primary active transporters (TC 3)	193.356	ATP-binding cassette protein, putative OS=Trypanosoma brucei brucei (strain 927/4 GUTat10.1) OX=185431 GN=Tb10.329.0040 PE=4 SV=1	1.49e-51	31.61%
gnl|TC-DB|Q875B9|3.D.1.6.2	g5955.t1	Primary active transporters (TC 3)	90.8929	Part of an hypothetical protein Pa5D0005 (Fragment) - Podospora anserina.	7.95e-25	88.00%
gnl|TC-DB|Q01519|3.D.4.8.1	g2230.t1	Primary active transporters (TC 3)	102.834	Cytochrome c oxidase subunit 6B OS=Saccharomyces cerevisiae (strain ATCC 204508 / S288c) GN=COX12 PE=1 SV=2	4.31e-29	35.94%
gnl|TC-DB|Q01852|3.A.8.1.1	g4781.t1	Primary active transporters (TC 3)	303.138	3.A.8.1.1 Mitochondrial import inner membrane translocase subunit TIM44	3.72e-98	73.22%
gnl|TC-DB|Q02592|3.A.1.210.2	g2019.t1	Primary active transporters (TC 3)	300.442	Heavy metal tolerance protein precursor - Schizosaccharomyces pombe (Fission yeast).	4.32e-88	58.25%
gnl|TC-DB|Q02592|3.A.1.210.2	g10904.t1	Primary active transporters (TC 3)	719.539	Heavy metal tolerance protein precursor - Schizosaccharomyces pombe (Fission yeast).	0	87.78%
gnl|TC-DB|Q02767|3.A.31.1.1	g2481.t1	Primary active transporters (TC 3)	174.866	Vacuolar protein sorting-associated protein 28 OS=Saccharomyces cerevisiae (strain ATCC 204508 / S288c) OX=559292 GN=VPS28 PE=1 SV=1	1.07e-50	33.82%
gnl|TC-DB|Q02776|3.A.8.1.1	g3322.t1	Primary active transporters (TC 3)	118.627	Import inner membrane translocase subunit TIM50, mitochondrial - Saccharomyces cerevisiae (Baker's yeast).	1.48e-28	28.38%
gnl|TC-DB|Q02776|3.A.8.1.1	g6913.t1	Primary active transporters (TC 3)	101.293	Import inner membrane translocase subunit TIM50, mitochondrial - Saccharomyces cerevisiae (Baker's yeast).	4.90e-23	24.37%
gnl|TC-DB|Q02776|3.A.8.1.1	g8678.t1	Primary active transporters (TC 3)	250.366	Import inner membrane translocase subunit TIM50, mitochondrial - Saccharomyces cerevisiae (Baker's yeast).	2.46e-77	67.82%
gnl|TC-DB|Q02854|3.D.1.6.2	g2067.t1	Primary active transporters (TC 3)	240.35	NADH-ubiquinone oxidoreductase 21 kDa subunit - Neurospora crassa.	7.56e-82	99.47%
gnl|TC-DB|Q03015|3.D.1.6.2	g8988.t1	Primary active transporters (TC 3)	163.31	NADH-ubiquinone oxidoreductase 12 kDa subunit, mitochondrial - Neurospora crassa.	5.82e-54	97.12%
gnl|TC-DB|Q03370|3.A.20.1.5	g8836.t1	Primary active transporters (TC 3)	160.229	Peroxisomal membrane protein PEX29 OS=Saccharomyces cerevisiae (strain ATCC 204508 / S288c) GN=PEX29 PE=1 SV=1	6.86e-43	77.82%
gnl|TC-DB|Q03390|3.A.31.1.1	g5474.t1	Primary active transporters (TC 3)	159.073	Vacuolar protein-sorting-associated protein 60 OS=Saccharomyces cerevisiae (strain ATCC 204508 / S288c) OX=559292 GN=VPS60 PE=1 SV=2	6.45e-49	93.98%
gnl|TC-DB|Q04689|3.A.30.1.1	g5528.t1	Primary active transporters (TC 3)	64.6994	Altered inheritance of mitochondria protein 32 OS=Saccharomyces cerevisiae (strain ATCC 204508 / S288c) OX=559292 GN=AIM32 PE=3 SV=1	5.26e-12	41.61%
gnl|TC-DB|Q06169|3.A.20.1.5	g4153.t1	Primary active transporters (TC 3)	207.223	Peroxisomal membrane protein PEX30 OS=Saccharomyces cerevisiae (strain ATCC 204508 / S288c) GN=PEX30 PE=1 SV=1	2.56e-59	61.49%
gnl|TC-DB|Q06696|3.A.31.1.1	g2126.t1	Primary active transporters (TC 3)	158.303	Vacuolar protein-sorting-associated protein 36 OS=Saccharomyces cerevisiae (strain ATCC 204508 / S288c) OX=559292 GN=VPS36 PE=1 SV=1	1.37e-41	98.54%
gnl|TC-DB|Q07418|3.A.20.1.5	g5115.t1	Primary active transporters (TC 3)	92.0485	Farnesylated protein PEX19 (Peroxin-19) - Saccharomyces cerevisiae (Baker's yeast).	9.18e-21	47.62%
gnl|TC-DB|Q07478|3.A.22.1.1	g1592.t1	Primary active transporters (TC 3)	656.751	ATP-dependent RNA helicase SUB2 OS=Saccharomyces cerevisiae (strain ATCC 204508 / S288c) GN=SUB2 PE=1 SV=1	0	99.77%
[truncated: 1,008 more rows]
