# Supplementary material for: Genome and Metabolome MS-Based Mining of a Marine Strain of Aspergillus affinis
Source: J Fungi (Basel). 2021 Dec 18;7(12):1091. doi: 10.3390/jof7121091 (PMC8709101; doi:10.3390/jof7121091)
Supplement: Supplementary file 1 [file jof-07-01091-s001.zip › Supplementary Material/Table S9 - Statistic results - corrected.xlsx]

## Sheet: A.affinis
Table S9. List of the significantly differential compound ions of Aspergillus affinis CMG 70.
	FC	log2(FC)	raw.pval	#NAME?	CATEGORY
11.71_433.0798m/z	278350	18.087	1.9635e-10	9.707	Unknown
6.00_625.2534m/z	140480	17.1	2.5709e-15	14.59	Phenols
10.48_749.3129m/z	111780	16.77	5.2796e-17	16.277	Unknown				compounds identified with unknown function
4.42_699.1219m/z	20570	14.328	1.2512e-09	8.9027	Unknown
17.57_428.1707m/z	18160	14.148	1.2341e-09	8.9086	Unknown
12.09_498.2428m/z	8852.7	13.112	2.4677e-09	8.6077	Unknown
6.80_312.1071m/z	7920.2	12.951	2.8197e-09	8.5498	Unknown
15.16_467.2124m/z	2892	11.498	0.00089739	3.047	Unknown
8.38_579.2537m/z	2555.3	11.319	8.0851e-09	8.0923	Unknown
7.07_403.1006m/z	2321.5	11.181	1.0862e-14	13.964	Unknown
9.69_760.3070m/z	1596	10.64	1.6429e-05	4.7844	Glycoside
12.00_433.0796m/z	1500.8	10.551	1.1484e-08	7.9399	Flavonoid
14.68_380.1697m/z	1362.3	10.412	1.3443e-08	7.8715	Terpene
15.86_428.1708m/z	1340.1	10.388	5.1616e-07	6.2872
24.06_793.4383m/z	1104.9	10.11	2.3111e-13	12.636
4.08_699.1225m/z	946.78	9.8869	1.9787e-08	7.7036	Unknown
9.34_498.2437m/z	929.55	9.8604	2.9178e-10	9.5349
1.05_521.1709m/z	922.98	9.8502	2.3623e-14	13.627	Unknown
17.37_501.1762m/z	787.81	9.6217	0.0076258	2.1177
3.84_476.1503m/z	782.26	9.6115	0.00024666	3.6079	Unknown
9.08_512.2576m/z	729.76	9.5113	1.7741e-06	5.751	Unknown
5.63_490.2380m/z	713.68	9.4791	2.6372e-08	7.5789	Unknown
9.87_760.3046m/z	693.43	9.4376	7.2445e-05	4.14	Unknown
1.08_683.2246m/z	683.74	9.4173	4.0835e-13	12.389	Carbohydrate
5.75_349.1754m/z	680.78	9.4111	1.3391e-06	5.8732
10.55_749.3128m/z	660.4	9.3672	7.8716e-06	5.1039	Unknown
1.15_598.2470m/z	619.68	9.2754	1.0894e-10	9.9628	Glycoside
17.32_659.2451m/z	609.63	9.2518	0.00021775	3.6621	Unknown
4.42_699.1211m/z	605.26	9.2414	1.778e-06	5.7501	Unknown
9.13_433.0800m/z	584.6	9.1913	5.75e-07	6.2403	Carboxylic Acid
10.10_535.1915m/z	578.77	9.1768	0.00028369	3.5472
11.83_498.2398m/z	547.53	9.0968	4.2215e-08	7.3745	Unknown
12.61_769.3730m/z	500.16	8.9662	4.6378e-08	7.3337	Unknown
1.43_632.2061m/z	488.18	8.9313	1.9659e-11	10.706	Sugars
4.46_646.2109m/z	472.48	8.8841	9.5123e-05	4.0217	Unknown
4.90_680.2744m/z	439.51	8.7797	5.4558e-06	5.2631	Unknown
8.83_352.1399m/z	436.62	8.7702	1.2051e-05	4.919	Unknown
8.27_760.3060m/z	411.01	8.683	5.1407e-08	7.289	Unknown
0.93_672.8563m/z	410.87	8.6826	2.9883e-05	4.5246	Unknown
0.93_756.8200m/z	402.91	8.6543	5.254e-15	14.28	Unknown
7.76_579.2575m/z	373.82	8.5462	1.3771e-06	5.861	Unknown
1.01_357.1016m/z	333.27	8.3805	3.4523e-07	6.4619	Sugars
4.02_570.1346m/z	326.32	8.3501	9.7112e-06	5.0127	Unknown
4.98_404.1530m/z	315.95	8.3036	0.0030521	2.5154	Unknown
4.25_476.1507m/z	307.78	8.2657	5.8966e-06	5.2294	Unknown
4.40_476.1510m/z	290.05	8.1802	0.00019355	3.7132	Unknown
7.95_401.0522m/z	279.97	8.1291	1.1492e-06	5.9396	Unknown
1.10_631.0759m/z	275.15	8.1041	1.5738e-10	9.803	Unknown
1.08_613.0692m/z	269.14	8.0722	1.0193e-07	6.9917	Unknown
5.76_255.1337m/z	263.68	8.0427	1.4352e-08	7.8431	Drug
5.07_680.2778m/z	261.03	8.0281	1.3577e-08	7.8672	Unknown
9.10_498.2445m/z	260.28	8.0239	4.6576e-09	8.3318
9.09_508.1820m/z	255.09	7.9949	3.0774e-08	7.5118	Unknown
4.06_476.1504m/z	252.38	7.9794	9.8637e-08	7.006	Unknown
6.87_169.0130m/z	245.91	7.942	2.9035e-08	7.5371	Benzopyrans
4.26_646.2093m/z	244.56	7.9341	1.7814e-09	8.7492	Unknown
9.97_433.0796m/z	237.24	7.8902	9.5673e-06	5.0192	Flavonoid
4.26_647.2143m/z	223.47	7.8039	2.1448e-06	5.6686	Phenolic compound
5.00_809.3218m/z	220.52	7.7848	1.0495e-06	5.979	Unknown
7.66_441.1841m/z	208.07	7.7009	2.2197e-05	4.6537	Unknown
4.17_698.2881m/z	205.09	7.6801	7.2132e-06	5.1419	Unknown
8.07_656.2897m/z	198.01	7.6294	7.5408e-07	6.1226	Unknown
12.30_355.0117m/z	191.01	7.5775	2.235e-08	7.6507
9.57_433.0797m/z	183.94	7.5231	2.7827e-06	5.5555	Unknown
8.55_579.2545m/z	180.18	7.4933	3.0543e-06	5.5151	Flavonoid
1.42_470.1496m/z	177.02	7.4678	7.2188e-06	5.1415	Sugars
15.12_711.3673m/z	162.17	7.3413	7.7722e-11	10.109	Unknown
2.78_666.2620m/z	160.75	7.3287	8.7927e-05	4.0559	Unknown
8.94_433.0803m/z	154.43	7.2708	5.3233e-07	6.2738
7.28_458.1397m/z	147.18	7.2014	6.7805e-05	4.1687	Unknown
1.04_161.0445m/z	135.9	7.0864	6.1303e-06	5.2125	Sugars
16.24_476.1535m/z	120.88	6.9175	1.387e-05	4.8579	Unknown
3.35_563.1505m/z	117.65	6.8783	0.00039793	3.4002	Unknown
6.60_630.2065m/z	116.67	6.8662	4.6618e-05	4.3314	Enzyme
1.70_470.1495m/z	115.16	6.8475	4.9435e-06	5.306	Unknown
4.18_693.1751m/z	114.63	6.8409	8.245e-06	5.0838	Unknown
13.44_355.0117m/z	113.46	6.826	1.1498e-14	13.939
9.85_508.1820m/z	113.25	6.8233	1.6461e-08	7.7835	Unknown
1.19_339.0909m/z	113.02	6.8204	3.6232e-07	6.4409	Unknown
5.57_680.2785m/z	111.17	6.7966	2.1455e-09	8.6685	Unknown
1.01_355.0870m/z	108.59	6.7627	7.1294e-14	13.147	Unknown
0.93_604.8696m/z	104.98	6.714	0.00032878	3.4831	Unknown
15.27_405.0488m/z	104.16	6.7026	1.9328e-14	13.714
8.91_508.1815m/z	100.69	6.6538	2.7838e-06	5.5554	Unknown
5.16_409.1959m/z	100.59	6.6524	2.7321e-12	11.563	Unknown
3.83_646.2091m/z	99.96	6.6433	1.6194e-08	7.7906	Unknown
2.92_666.2620m/z	98.434	6.6211	6.309e-07	6.2	Unknown
4.78_666.2621m/z	93.764	6.551	5.0567e-09	8.2961	Unknown
5.23_680.2787m/z	93.311	6.544	0.0035495	2.4498	Unknown
23.61_516.1283m/z	93.057	6.54	1.5589e-07	6.8072	Unknown
6.84_642.2164m/z	90.833	6.5051	0.00036723	3.4351	Unknown
12.42_560.2124m/z	89.635	6.486	8.3423e-07	6.0787	Unknown
5.80_510.1826m/z	88.801	6.4725	1.2049e-06	5.919	Unknown
1.63_151.0256m/z	88.576	6.4689	1.1035e-05	4.9572	Unknown
7.19_458.1409m/z	85.573	6.4191	4.9714e-08	7.3035	Unknown
15.38_610.3200m/z	81.42	6.3473	2.3694e-05	4.6254	Unknown
3.87_596.2166m/z	80.136	6.3244	4.3696e-10	9.3596	Unknown
9.36_476.0702m/z	76.607	6.2594	0.0002946	3.5308	Unknown
8.09_434.0519m/z	75.363	6.2358	6.7661e-07	6.1697	Unknown
4.96_666.2618m/z	75.195	6.2326	1.59e-10	9.7986	Unknown
21.65_374.1960m/z	74.368	6.2166	1.0846e-08	7.9647	Alkaloid
7.19_628.1990m/z	70.87	6.1471	2.0607e-10	9.686	Unknown
4.40_646.2090m/z	69.656	6.1222	7.6037e-11	10.119	Unknown
8.84_658.2354m/z	69.529	6.1195	1.1193e-06	5.951	Unknown
21.57_647.3769m/z	66.718	6.06	1.9382e-05	4.7126	Polyketide
7.81_606.2376m/z	66.504	6.0554	1.1414e-08	7.9426	Unknown
6.97_642.2129m/z	63.587	5.9907	4.8262e-07	6.3164	Unknown
4.36_698.2907m/z	62.929	5.9757	1.1795e-08	7.9283	Unknown
14.11_578.2730m/z	62.328	5.9618	4.6077e-17	16.337	Unknown
3.22_496.2038m/z	61.801	5.9496	7.7968e-05	4.1081	Phenolic compound
2.21_439.1695m/z	61.417	5.9406	4.6441e-07	6.3331	Protaglandins
0.93_656.8838m/z	61.083	5.9327	2.9867e-06	5.5248	Unknown
1.35_476.1506m/z	60.707	5.9238	3.7957e-05	4.4207	Unknown
9.34_800.2006m/z	59.553	5.8961	1.0482e-05	4.9796	Unknown
5.39_529.1679m/z	59.383	5.892	0.00010272	3.9883	Unknown
1.88_419.1652m/z	56.309	5.8153	7.232e-09	8.1407
5.61_512.1998m/z	56.088	5.8096	3.5466e-08	7.4502	Unknown
18.33_428.1704m/z	55.702	5.7997	2.4033e-13	12.619	Unknown
4.96_496.2031m/z	55.123	5.7846	3.3759e-09	8.4716	Phenolic compound
12.24_560.2121m/z	55.085	5.7836	3.8076e-10	9.4193
2.50_274.1273m/z	54.859	5.7777	1.0191e-05	4.9918	Unknown
1.03_421.0325m/z	54.856	5.7776	3.535e-05	4.4516	Unknown
2.52_616.2450m/z	52.823	5.7231	6.6411e-09	8.1778	Unknown
2.68_616.2528m/z	52.472	5.7135	0.00020917	3.6795	Unknown
10.83_401.0536m/z	52.101	5.7032	1.7356e-08	7.7605	Unknown
4.07_646.2092m/z	50.354	5.654	1.1433e-11	10.942	Unknown
12.64_438.2231m/z	48.93	5.6126	7.1454e-13	12.146	Lipids
3.05_680.2788m/z	48.87	5.6109	2.7674e-06	5.5579	Unknown
3.20_680.2779m/z	48.56	5.6017	2.4358e-09	8.6134	Unknown
3.76_582.2041m/z	48.44	5.5981	1.141e-11	10.943	Unknown
1.08_383.1176m/z	48.36	5.5957	3.6154e-09	8.4418	Sugars
2.95_681.2962m/z	47.917	5.5825	0.0049014	2.3097
17.00_610.3193m/z	47.711	5.5763	1.6303e-09	8.7877	Unknown
7.54_725.1844m/z	47.602	5.5729	8.411e-08	7.0752	Unknown
2.75_698.2882m/z	47.005	5.5547	1.5035e-07	6.8229	Unknown
18.31_371.1962m/z	46.995	5.5544	9.2866e-15	14.032	Amino acid
5.76_743.1542m/z	46.71	5.5456	0.00011629	3.9344
17.56_394.1856m/z	46.448	5.5375	3.2154e-13	12.493
12.50_670.3086m/z	46.196	5.5297	3.8221e-05	4.4177	Unknown
6.66_546.2404m/z	45.651	5.5126	2.1327e-06	5.6711	Unknown
2.25_606.2489m/z	45.418	5.5052	0.00014814	3.8293	Unknown
6.61_628.1987m/z	44.794	5.4852	3.8239e-10	9.4175	Unknown
6.96_384.1661m/z	44.009	5.4597	5.7333e-06	5.2416	Unknown
3.11_666.2614m/z	43.621	5.447	5.5634e-09	8.2547
1.92_485.1519m/z	43.435	5.4408	0.0011375	2.9441	Unknown
15.43_592.2858m/z	43.141	5.431	2.9999e-14	13.523
4.05_625.1502m/z	42.818	5.4201	0.00010298	3.9872	Flavonoid
17.24_394.1856m/z	42.285	5.4021	1.7237e-11	10.764
2.58_603.1852m/z	41.782	5.3848	3.188e-07	6.4965	Unknown
4.70_483.1620m/z	41.067	5.3599	0.00058497	3.2329
16.26_275.0216m/z	40.914	5.3545	3.9297e-08	7.4056	Inhibitor
2.50_454.1920m/z	40.897	5.3539	1.4442e-11	10.84	Carboxylic acids
2.33_638.1988m/z	40.073	5.3246	0.00095993	3.0178	Unknown
1.58_257.1129m/z	39.893	5.3181	0.0039276	2.4059	Unknown
4.62_636.1522m/z	39.157	5.2912	1.3606e-05	4.8663	Unknown
3.09_496.2027m/z	39.13	5.2902	4.8786e-13	12.312	Phenolic compound
1.94_510.1836m/z	38.816	5.2786	0.00023433	3.6302	Unknown
2.08_606.2486m/z	38.654	5.2725	1.0703e-07	6.9705	Unknown
6.20_314.1593m/z	38.422	5.2638	4.7053e-06	5.3274	Unknown
7.59_725.1823m/z	38.207	5.2558	8.7759e-07	6.0567	Unknown
0.94_468.8940m/z	37.86	5.2426	4.29e-11	10.368	Unknown
7.27_628.1985m/z	37.676	5.2356	1.0393e-08	7.9832	Unknown
8.05_656.2835m/z	37.512	5.2293	2.4761e-10	9.6062	Unknown
6.54_590.2881m/z	35.512	5.1502	0.0096162	2.017	Unknown
4.15_530.1287m/z	35.008	5.1296	1.9925e-11	10.701	Unknown
5.68_397.1697m/z	34.345	5.102	2.0149e-08	7.6957	Carboxylic acids
9.77_895.3794m/z	34.232	5.0973	0.00021603	3.6655	Unknown
2.78_255.1333m/z	33.106	5.049	0.00059345	3.2266	Drug
4.38_698.2844m/z	33.063	5.0471	1.0658e-06	5.9723	Unknown
3.36_680.2761m/z	32.428	5.0192	1.1005e-08	7.9584	Unknown
2.04_602.1827m/z	32.301	5.0135	3.0606e-07	6.5142	Unknown
4.98_688.2476m/z	31.796	4.9908	0.0013073	2.8836	Unknown
9.24_433.0789m/z	31.434	4.9742	8.8843e-12	11.051	Unknown
11.56_348.1435m/z	31.386	4.9721	1.8607e-06	5.7303	Amino acid
2.41_439.1716m/z	31.366	4.9711	0.00013707	3.8631	Fatty Acid
17.54_370.9883m/z	31.074	4.9577	2.838e-11	10.547	Unknown
2.03_504.1708m/z	30.98	4.9533	5.8693e-08	7.2314
1.53_379.1704m/z	30.976	4.9531	1.8097e-06	5.7424	Unknown
3.71_680.2771m/z	30.403	4.9261	9.7571e-10	9.0107	Unknown
3.80_499.2274m/z	30.297	4.9211	4.5766e-06	5.3395	Unknown
4.26_699.1242m/z	29.894	4.9018	3.6986e-12	11.432	Unknown
1.55_477.2077m/z	29.727	4.8937	1.9979e-09	8.6994
12.82_438.2224m/z	29.531	4.8842	9.8621e-14	13.006	Unknown
13.00_560.2137m/z	28.901	4.853	3.0882e-09	8.5103	Unknown
1.71_856.3216m/z	28.842	4.8501	0.0027354	2.563	Unknown
3.91_680.2762m/z	28.692	4.8426	3.6132e-07	6.4421	Unknown
7.54_623.2424m/z	28.449	4.8303	2.4042e-07	6.619	Carboxylic acids
2.52_432.1250m/z	28.329	4.8242	1.0651e-06	5.9726	Unknown
23.49_325.2009m/z	28.02	4.8084	4.7486e-12	11.323	Unknown
1.13_863.2428m/z	27.617	4.7875	1.8499e-06	5.7328	Phenolic compound
6.33_526.2159m/z	27.334	4.7726	3.6309e-10	9.44	Unknown
2.62_358.0532m/z	27.266	4.7691	4.4946e-05	4.3473	Unknown
1.08_539.3557m/z	26.941	4.7517	1.4631e-11	10.835	Unknown
1.44_496.2041m/z	26.259	4.7147	1.0971e-11	10.96	Phenolic compound
4.10_554.1397m/z	26.256	4.7146	1.3763e-05	4.8613	Unknown
1.08_537.1213m/z	26.247	4.7141	1.6096e-07	6.7933
3.37_164.0707m/z	26.163	4.7095	8.3967e-06	5.0759	Amino acids
16.78_401.0533m/z	26.08	4.7049	2.3172e-09	8.635	Unknown
7.84_279.0169m/z	25.557	4.6757	3.0137e-11	10.521	Unknown
3.22_666.2619m/z	25.358	4.6643	8.4809e-12	11.072	Unknown
7.88_579.2579m/z	24.983	4.6429	1.7415e-09	8.7591	Carboxilic acid
2.33_607.2677m/z	24.552	4.6178	0.0008567	3.0672	Alkaloid
0.94_808.8385m/z	24.539	4.617	1.7197e-08	7.7645	Unknown
7.58_624.2501m/z	24.516	4.6156	1.1753e-08	7.9298	Amino acid
0.89_294.9504m/z	23.759	4.5704	7.0672e-12	11.151	Unknown
2.72_596.1269m/z	23.427	4.5501	1.2551e-05	4.9013	Unknown
8.10_722.1788m/z	23.121	4.5312	5.3649e-05	4.2704	Unknown
2.72_573.0992m/z	23.026	4.5252	4.6783e-06	5.3299
4.16_570.1348m/z	22.995	4.5232	1.3135e-07	6.8816	Unknown
26.68_353.2316m/z	22.86	4.5147	1.75e-08	7.757	Fatty acids
5.96_368.1362m/z	22.815	4.5119	1.0839e-08	7.965	Unknown
4.92_701.3099m/z	22.655	4.5017	0.00056138	3.2507	Unknown
5.37_647.2652m/z	22.57	4.4963	3.1484e-10	9.5019	Unknown
1.35_275.0871m/z	22.464	4.4895	0.0040852	2.3888
1.57_470.1501m/z	22.33	4.4809	0.00068526	3.1641	Unknown
5.80_680.2400m/z	22.223	4.474	7.4365e-08	7.1286	Unknown
6.29_528.2129m/z	21.92	4.4541	4.9442e-06	5.3059	Unknown
6.68_623.2088m/z	21.803	4.4465	8.6735e-07	6.0618	Unknown
5.60_514.1995m/z	21.292	4.4123	1.2879e-05	4.8901	Unknown
13.26_511.2483m/z	21.209	4.4066	0.00013138	3.8815	Unknown
7.45_441.1862m/z	20.933	4.3877	1.9613e-07	6.7075	Unknown
6.61_458.1396m/z	20.499	4.3575	1.0798e-06	5.9667	Unknown
1.05_379.0825m/z	19.518	4.2867	6.7109e-10	9.1732	Naphthacene
1.07_657.0484m/z	19.193	4.2625	0.00022975	3.6387	Unknown
13.78_289.0709m/z	19.091	4.2548	1.0707e-11	10.97	Benzopyrans
24.99_631.3474m/z	19.075	4.2536	4.5197e-07	6.3449	Unknown
7.12_355.1611m/z	19.058	4.2523	0.0010419	2.9822	Unknown
3.67_453.1852m/z	18.867	4.2378	1.1373e-07	6.9441
6.02_654.2085m/z	18.828	4.2348	5.5953e-08	7.2522	Unknown
3.49_571.1260m/z	18.725	4.2269	5.1844e-08	7.2853
1.33_476.1509m/z	18.668	4.2225	0.00030359	3.5177	Unknown
15.04_575.2722m/z	18.663	4.2221	0.00074034	3.1306	Unknown
23.84_325.2006m/z	18.58	4.2157	1.4824e-10	9.829
1.31_440.1719m/z	18.491	4.2088	5.3903e-06	5.2684	Polyketide
20.56_303.2164m/z	18.459	4.2063	4.6329e-10	9.3341	Fatty Acid
6.69_402.1175m/z	18.021	4.1716	5.8846e-05	4.2303	Unknown
7.77_388.1502m/z	17.946	4.1656	0.0069988	2.155	Unknown
2.31_130.0866m/z	17.862	4.1588	9.5029e-09	8.0221	Unknown
1.04_377.0851m/z	17.773	4.1517	4.1883e-10	9.378	Carbohydrate
1.13_225.0054m/z	17.683	4.1443	5.5284e-11	10.257	Unknown
9.78_563.2440m/z	17.4	4.121	6.273e-05	4.2025	Unknown
1.05_341.1078m/z	17.299	4.1126	2.604e-09	8.5844	Sugar
4.71_402.1165m/z	16.988	4.0864	0.00022242	3.6528	Unknown
1.11_759.1491m/z	16.6	4.0531	2.1888e-07	6.6598	Unknown
2.57_602.1827m/z	16.363	4.0324	1.1499e-11	10.939	Unknown
8.88_800.1985m/z	16.343	4.0306	8.8873e-10	9.0512	Unknown
20.52_305.0656m/z	15.929	3.9936	6.2901e-09	8.2013	Flavonoid
0.89_362.9376m/z	15.884	3.9895	4.6898e-12	11.329	Unknown
23.59_325.2009m/z	15.656	3.9687	1.047e-10	9.9801
1.08_541.1356m/z	15.489	3.9532	2.3667e-08	7.6259	Unknown
3.49_650.2290m/z	15.477	3.952	0.0098183	2.008	Unknown
2.45_549.0886m/z	15.294	3.9349	0.002355	2.628	Receptor
1.98_510.1830m/z	15.222	3.9281	4.103e-07	6.3869	Unknown
10.41_401.0530m/z	15.06	3.9127	1.2992e-09	8.8863	Unknown
3.54_530.1275m/z	14.988	3.9058	0.0087694	2.057	Unknown
3.09_477.2075m/z	14.756	3.8833	2.329e-12	11.633
20.15_425.1919m/z	14.683	3.8761	1.3104e-07	6.8826	Phenolic compound
12.98_472.0569m/z	14.541	3.8621	4.0222e-07	6.3955	Unknown
12.11_468.8093m/z	14.506	3.8586	1.3756e-07	6.8615	Unknown
19.96_303.2163m/z	14.36	3.844	8.6235e-10	9.0643	Fatty Acid
1.07_655.0537m/z	14.36	3.8439	0.00010624	3.9737	Unknown
1.53_305.0857m/z	14.352	3.8432	5.2381e-06	5.2808
0.94_740.8447m/z	14.292	3.8372	3.5228e-08	7.4531	Unknown
8.04_549.2256m/z	14.279	3.8358	8.3794e-05	4.0768	Unknown
1.31_452.1399m/z	14.19	3.8268	8.7368e-08	7.0586	Unknown
14.57_541.2393m/z	13.98	3.8053	8.3557e-08	7.078	Terpene
1.03_377.6459m/z	13.736	3.7799	9.767e-14	13.01	Unknown
1.25_863.2129m/z	13.555	3.7607	0.0034341	2.4642
10.35_454.2289m/z	13.419	3.7462	7.53e-06	5.1232	Unknown
2.68_732.2837m/z	13.227	3.7254	3.3679e-05	4.4726	Unknown
4.23_453.1474m/z	13.172	3.7194	0.0017702	2.752	Unknown
4.36_611.1256m/z	12.587	3.6539	6.9279e-07	6.1594	Unknown
1.08_539.1376m/z	12.482	3.6418	3.8538e-09	8.4141	Sugar
5.06_660.2276m/z	12.387	3.6308	7.0821e-06	5.1498	Unknown
1.88_529.0628m/z	12.143	3.602	1.5611e-08	7.8066	Unknown
1.96_614.1927m/z	12.139	3.6015	1.4033e-07	6.8529	Unknown
8.90_800.1940m/z	12.107	3.5977	8.9204e-05	4.0496	Unknown
3.02_549.0867m/z	12.064	3.5926	4.4617e-06	5.3505
18.37_311.1853m/z	12.061	3.5922	9.9828e-10	9.0007
1.10_701.1903m/z	12.032	3.5888	6.1723e-08	7.2096	Sugar
1.04_375.0682m/z	11.943	3.5781	1.5526e-08	7.8089	Lipid
20.87_740.2260m/z	11.929	3.5764	4.2604e-06	5.3705	Unknown
2.72_603.1817m/z	11.795	3.5601	4.3563e-05	4.3609	Unknown
11.52_525.2663m/z	11.763	3.5562	6.1004e-07	6.2146	Peptides
1.69_407.1662m/z	11.705	3.549	3.4152e-06	5.4666
1.07_599.0931m/z	11.685	3.5466	1.6074e-06	5.7939	Unknown
7.89_500.2347m/z	11.654	3.5428	0.0052496	2.2799	Unknown
2.06_602.1252m/z	11.628	3.5396	0.00085778	3.0666	Unknown
2.83_603.1866m/z	11.602	3.5363	0.00011623	3.9347	Unknown
1.25_225.0057m/z	11.504	3.524	7.7753e-09	8.1093
1.55_452.1404m/z	11.451	3.5174	0.002896	2.5382	Unknown
3.93_458.1416m/z	11.367	3.5067	7.5919e-07	6.1196	Unknown
3.27_571.1256m/z	11.244	3.4911	3.2126e-08	7.4931
4.68_481.0940m/z	11.186	3.4836	3.9978e-08	7.3982	Flavonoid
24.50_367.2141m/z	11.181	3.4829	1.4562e-10	9.8368	Eicosanoid
1.93_450.1712m/z	11.152	3.4792	0.0018553	2.7316	Unknown
2.84_432.1264m/z	10.966	3.455	1.8059e-06	5.7433	Unknown
2.26_602.1821m/z	10.915	3.4482	1.4816e-08	7.8293	Unknown
20.41_303.2169m/z	10.809	3.4342	2.8417e-10	9.5464	Fatty Acid
21.69_351.2153m/z	10.745	3.4256	2.0269e-08	7.6932	Fatty acids
11.41_789.3679m/z	10.732	3.4239	1.2627e-05	4.8987	Unknown
2.71_432.1260m/z	10.672	3.4157	4.4253e-06	5.3541	Unknown
4.96_481.0946m/z	10.668	3.4152	2.6897e-09	8.5703	Flavonoid
7.98_714.3311m/z	10.664	3.4147	3.4646e-05	4.4603	Unknown
2.78_395.0754m/z	10.505	3.393	0.00010243	3.9896	polyketide
12.98_341.1119m/z	10.33	3.3688	1.6097e-06	5.7933	Unknown
4.29_204.9803m/z	10.136	3.3414	2.8465e-12	11.546	Unknown
3.77_437.0672m/z	10.029	3.3261	1.7021e-08	7.769	Unknown
3.32_628.1471m/z	10.012	3.3236	1.407e-06	5.8517	Unknown
1.14_760.2978m/z	9.7929	3.2917	3.3745e-05	4.4718	Unknown
8.41_400.0035m/z	9.7925	3.2917	2.4059e-07	6.6187	Unknown
1.09_597.0958m/z	9.783	3.2903	5.3743e-07	6.2697
2.16_338.0528m/z	9.7712	3.2885	7.7949e-06	5.1082	Unknown
3.69_626.2405m/z	9.5753	3.2593	0.0026983	2.5689	Unknown
8.89_253.1330m/z	9.4835	3.2454	4.17e-08	7.3799	Amino acid
11.45_355.0120m/z	9.4719	3.2437	2.4484e-09	8.6111
3.15_413.1547m/z	9.4666	3.2429	0.0056211	2.2502
5.80_298.0922m/z	9.3463	3.2244	2.8741e-07	6.5415	Unknown
7.78_348.1441m/z	9.2008	3.2018	1.0662e-07	6.9722
1.05_179.0551m/z	9.198	3.2013	3.9096e-10	9.4079	Unknown
12.41_345.1069m/z	9.1058	3.1868	2.1554e-06	5.6665
1.86_476.1511m/z	9.0351	3.1755	3.4231e-07	6.4656	Unknown
6.67_498.2194m/z	8.9564	3.1629	0.0011049	2.9567	Unknown
19.84_303.2169m/z	8.8403	3.1441	1.3236e-09	8.8783	Fatty acid
9.59_525.2660m/z	8.8266	3.1419	3.9238e-06	5.4063	Carboxilic acid
8.10_564.2308m/z	8.8228	3.1412	0.0075172	2.1239	Unknown
1.31_257.1122m/z	8.738	3.1273	0.0014657	2.834	Amino Acid
1.89_259.0541m/z	8.7278	3.1256	7.9028e-07	6.1022	Unknown
6.37_427.1787m/z	8.6778	3.1173	1.2645e-06	5.8981
6.48_642.2137m/z	8.6559	3.1137	9.2818e-07	6.0324	Unknown
10.26_371.1326m/z	8.6445	3.1118	3.7691e-10	9.4238	Unknown
24.35_402.2011m/z	8.5734	3.0999	8.3817e-10	9.0767
21.98_351.2156m/z	8.521	3.091	2.2849e-10	9.6411	Fatty acids derivatives
2.11_459.1930m/z	8.5143	3.0899	0.00047017	3.3277	Unknown
24.27_309.2058m/z	8.5047	3.0883	9.5405e-11	10.02	Unknown
1.88_180.0652m/z	8.4417	3.0775	1.2326e-05	4.9092	Unknown
1.35_863.2438m/z	8.2885	3.0511	0.00028488	3.5453	Phenolic compound
19.85_425.1924m/z	8.2732	3.0484	1.5167e-08	7.8191	Unknown
26.38_353.2312m/z	8.2121	3.0378	4.7871e-08	7.3199	Fatty acids derivatives
1.37_541.1368m/z	8.2112	3.0376	0.0023458	2.6297	Unknown
11.93_663.2141m/z	8.0877	3.0157	4.8362e-09	8.3155	Unknown
4.55_538.1160m/z	8.0301	3.0054	4.9132e-10	9.3086	Unknown
15.78_358.0592m/z	8.002	3.0004	2.2176e-09	8.6541
3.14_966.3584m/z	7.9981	2.9997	0.0036478	2.438	Unknown
2.88_399.1391m/z	7.9948	2.9991	0.00080302	3.0953
14.22_243.1590m/z	7.985	2.9973	4.5681e-11	10.34	Unknown
9.15_534.2217m/z	7.9799	2.9964	2.5931e-06	5.5862	Unknown
5.41_625.2560m/z	7.9539	2.9917	2.1966e-06	5.6582	Alkaloid
3.32_427.0456m/z	7.9507	2.9911	6.0396e-05	4.219	Unknown
14.23_501.2066m/z	7.9224	2.9859	2.7011e-07	6.5685	Unknown
4.28_683.2515m/z	7.9222	2.9859	0.00016545	3.7813	Unknown
8.67_401.0537m/z	7.9055	2.9829	3.7527e-08	7.4257	Unknown
18.45_405.1214m/z	7.8806	2.9783	4.8563e-09	8.3137	drug
1.44_989.3218m/z	7.822	2.9675	0.00056938	3.2446	Unknown
3.47_450.2062m/z	7.8003	2.9635	0.00011808	3.9278	Unknown
13.29_474.1999m/z	7.7771	2.9592	1.8575e-06	5.7311	Polyketide
5.46_750.2982m/z	7.7766	2.9591	1.434e-07	6.8434	Unknown
1.03_379.2651m/z	7.7641	2.9568	5.6774e-12	11.246	Unknown
7.01_429.1857m/z	7.7477	2.9538	9.6079e-08	7.0174	Flavonoid
8.10_693.2246m/z	7.6693	2.9391	6.3755e-07	6.1955	Unknown
3.21_555.1331m/z	7.6549	2.9364	8.9791e-06	5.0468	Flavonoid
2.45_485.1873m/z	7.5682	2.92	1.6406e-08	7.785	Unknown
6.73_329.0861m/z	7.5505	2.9166	1.2075e-07	6.9181	Unknown
3.52_463.1011m/z	7.4916	2.9053	5.0097e-06	5.3002	Flavonoid
7.34_656.2787m/z	7.4698	2.9011	1.3043e-05	4.8846	Unknown
7.34_549.2259m/z	7.4084	2.8892	1.2359e-05	4.908	Unknown
24.27_329.2310m/z	7.3856	2.8847	5.4528e-09	8.2634	Fatty Acid
13.31_470.9574m/z	7.3821	2.884	5.3148e-09	8.2745	Unknown
0.93_316.9473m/z	7.3236	2.8726	3.3363e-11	10.477	Unknown
24.81_353.2314m/z	7.2927	2.8664	4.2039e-08	7.3764	Fatty acid
1.13_509.1248m/z	7.2908	2.8661	1.0478e-06	5.9797	Unknown
12.97_680.1781m/z	7.2882	2.8656	2.4399e-06	5.6126	Unknown
1.30_393.1491m/z	7.2137	2.8507	0.00014878	3.8275	Unknown
15.30_541.2398m/z	7.1744	2.8429	1.3543e-07	6.8683	Terpene
1.79_476.1513m/z	7.1228	2.8324	1.571e-06	5.8038	Polyketide
8.44_293.1120m/z	7.1024	2.8283	0.00047183	3.3262	Unknown
3.77_626.2391m/z	7.0856	2.8249	0.00028199	3.5498	Unknown
3.51_427.0490m/z	7.0741	2.8225	0.0057029	2.2439	Unknown
5.44_415.1740m/z	7.0475	2.8171	8.683e-07	6.0613
14.31_401.0525m/z	7.0372	2.815	0.00014308	3.8444	Unknown
0.93_248.9603m/z	7.0284	2.8132	2.7215e-12	11.565	Unknown
8.16_255.0874m/z	6.9829	2.8038	0.00016966	3.7704	Carbohydrates
1.95_686.2613m/z	6.9151	2.7898	0.0079992	2.097	Unknown
5.53_440.1892m/z	6.8973	2.786	3.0318e-05	4.5183	Unknown
3.41_374.1558m/z	6.8862	2.7837	0.0086243	2.0643	Unknown
24.15_329.2313m/z	6.842	2.7744	8.189e-07	6.0868	Unknown
11.42_601.9156m/z	6.8117	2.768	2.2721e-09	8.6436	Unknown
4.64_245.1126m/z	6.808	2.7672	1.0669e-06	5.9719	Amino acid
13.43_371.1234m/z	6.7986	2.7652	5.2172e-09	8.2826
8.11_722.1756m/z	6.7804	2.7614	0.00077313	3.1117	Unknown
4.60_257.1133m/z	6.7516	2.7552	2.9194e-09	8.5347	Amino acid
7.16_566.1841m/z	6.7471	2.7543	1.3313e-07	6.8757	drug
14.32_243.1584m/z	6.7202	2.7485	9.9611e-10	9.0017	Carboxylic acids
9.04_500.1774m/z	6.7111	2.7466	7.103e-07	6.1486	Unknown
2.37_549.0881m/z	6.6312	2.7293	0.008331	2.0793	Unknown
8.72_443.9930m/z	6.622	2.7273	2.5214e-07	6.5984	Unknown
3.79_187.1070m/z	6.6012	2.7227	8.5679e-05	4.0671	Unknown
7.69_344.1809m/z	6.5243	2.7058	0.004897	2.3101
22.33_351.2152m/z	6.4906	2.6983	4.0422e-07	6.3934	Eicosanoids
1.31_261.0699m/z	6.472	2.6942	6.8771e-07	6.1626	Unknown
4.16_616.1406m/z	6.4318	2.6852	0.00014327	3.8438	Unknown
3.23_413.1558m/z	6.4219	2.683	2.9761e-06	5.5263
12.30_447.2123m/z	6.3866	2.6751	1.0665e-05	4.972	Unknown
20.89_704.2504m/z	6.3561	2.6681	1.9448e-06	5.7111	Sugar
16.80_577.1493m/z	6.3306	2.6623	9.4002e-08	7.0269	Unknown
14.34_500.2237m/z	6.3301	2.6622	0.00040002	3.3979	Unknown
13.05_371.1240m/z	6.3117	2.658	5.9281e-12	11.227	Unknown
9.38_387.9947m/z	6.2208	2.6371	3.3894e-05	4.4699	Unknown
4.96_646.2562m/z	6.1657	2.6243	1.9888e-07	6.7014	Unknown
1.31_323.0278m/z	6.106	2.6102	0.0022025	2.6571	Carbohydrates
5.27_625.2542m/z	6.0729	2.6024	5.4873e-08	7.2606	Alkaloid
8.16_375.1300m/z	6.0304	2.5923	0.0019336	2.7136	Vitamin
7.45_298.1384m/z	6.0023	2.5855	1.1237e-06	5.9493	Unknown
1.90_452.1398m/z	5.9784	2.5798	2.8318e-09	8.5479	Unknown
3.64_467.0791m/z	5.9107	2.5633	8.0003e-09	8.0969	Carbohydrates
5.94_609.2043m/z	5.9042	2.5617	1.3942e-07	6.8557	Unknown
2.76_422.1836m/z	5.8923	2.5588	0.0020512	2.688	Peptides
4.85_298.1392m/z	5.886	2.5573	0.00034984	3.4561	Unknown
12.64_411.1643m/z	5.8266	2.5427	0.0015715	2.8037	Unknown
8.77_371.1331m/z	5.8171	2.5403	5.7344e-08	7.2415	Unknown
4.32_253.1170m/z	5.7908	2.5338	0.0002636	3.5791	Unknown
3.79_353.1447m/z	5.7664	2.5277	2.4022e-06	5.6194	Unknown
3.96_602.1248m/z	5.7314	2.5189	1.566e-08	7.8052	Unknown
0.93_452.9216m/z	5.71	2.5135	2.0118e-14	13.696	Unknown
4.89_259.1286m/z	5.7049	2.5122	9.2759e-08	7.0326	Amino acid
5.36_265.0925m/z	5.6992	2.5107	0.00016321	3.7873	Unknown
3.62_441.1861m/z	5.6718	2.5038	0.0093283	2.0302
4.59_754.1649m/z	5.664	2.5018	2.0297e-05	4.6926	Unknown
3.99_719.4187m/z	5.6407	2.4959	0.0031283	2.5047	Unknown
13.66_543.1982m/z	5.6374	2.495	1.9938e-08	7.7003
3.67_626.1783m/z	5.6151	2.4893	3.95e-07	6.4034	Unknown
7.64_726.3414m/z	5.5582	2.4746	0.0047216	2.3259	Unknown
20.11_687.3608m/z	5.5379	2.4693	8.2357e-09	8.0843	Unknown
4.41_660.2226m/z	5.5364	2.4689	1.8173e-06	5.7406	Unknown
16.08_272.0916m/z	5.5114	2.4624	5.3359e-08	7.2728	Carbohydrates
2.48_316.1028m/z	5.4885	2.4564	5.0328e-09	8.2982	Phenolic compound
1.31_200.0550m/z	5.4611	2.4492	5.5562e-11	10.255	Amino acid
4.55_754.1744m/z	5.4451	2.445	0.0007253	3.1395	Unknown
4.41_257.1133m/z	5.4337	2.4419	1.1845e-08	7.9265	Amino acid
3.64_524.1018m/z	5.4222	2.4389	2.5744e-05	4.5893	Unknown
23.77_353.2309m/z	5.3853	2.429	8.7951e-10	9.0558	Fatty acids
3.17_351.0928m/z	5.3548	2.4208	8.3801e-10	9.0768	Unknown
10.57_387.9970m/z	5.3477	2.4189	1.9755e-05	4.7043	Unknown
0.92_520.9080m/z	5.3271	2.4134	6.2777e-13	12.202	Unknown
8.43_443.9918m/z	5.3212	2.4117	1.2904e-06	5.8893	Unknown
2.52_588.1087m/z	5.3076	2.4081	0.007188	2.1434	Unknown
3.31_458.1417m/z	5.2711	2.3981	0.00046724	3.3305	Unknown
21.88_229.1433m/z	5.2634	2.396	2.6473e-10	9.5772	Carboxylic acids
13.55_543.1976m/z	5.2491	2.3921	1.4726e-09	8.8319	Phenolic compound
5.48_314.1598m/z	5.2399	2.3896	1.4124e-09	8.85
11.30_787.3152m/z	5.2377	2.3889	4.1632e-08	7.3806	Unknown
21.29_327.2164m/z	5.2344	2.388	1.4439e-07	6.8405	Fatty Acid
3.86_506.2338m/z	5.1879	2.3751	7.8911e-05	4.1029	Polyketide
4.25_420.1492m/z	5.1857	2.3745	6.0797e-08	7.2161	Unknown
3.30_498.1345m/z	5.1531	2.3654	2.4529e-05	4.6103	Unknown
6.26_625.2551m/z	5.1463	2.3635	5.6476e-08	7.2481	Alkaloid
3.96_467.0790m/z	5.0644	2.3404	7.2512e-06	5.1396	Unknown
2.31_485.1875m/z	5.0369	2.3325	9.7611e-09	8.0105
13.90_451.2066m/z	5.0237	2.3288	5.5933e-07	6.2523	Peptides
9.35_329.1054m/z	5.0213	2.3281	1.5757e-08	7.8025
2.19_485.1879m/z	5.0048	2.3233	4.1694e-05	4.3799	Unknown
6.00_224.1283m/z	4.9771	2.3153	6.1719e-09	8.2096
2.19_856.3218m/z	4.9665	2.3122	1.6766e-05	4.7756	Unknown
2.12_376.1349m/z	4.9601	2.3104	0.0028231	2.5493	Quinolines
16.32_739.3442m/z	4.9487	2.3071	1.8331e-07	6.7368	Unknown
8.61_557.1987m/z	4.9168	2.2977	1.3027e-06	5.8852
3.82_415.1715m/z	4.9044	2.2941	3.4627e-08	7.4606
4.03_359.1544m/z	4.8702	2.284	4.0517e-06	5.3924	Peptides
23.82_351.1802m/z	4.8545	2.2793	3.6362e-09	8.4394
5.15_600.2419m/z	4.8383	2.2745	2.5351e-05	4.596	Unknown
7.06_787.3338m/z	4.8274	2.2713	1.4759e-06	5.8309	Unknown
22.61_351.2159m/z	4.7764	2.2559	1.0826e-07	6.9655	Eicosanoids
2.63_549.0872m/z	4.7659	2.2527	4.1626e-09	8.3806	Receptor
2.02_379.1702m/z	4.757	2.2501	0.0039873	2.3993	Peptides
9.15_342.9132m/z	4.7419	2.2455	8.1448e-07	6.0891	Unknown
2.59_284.0759m/z	4.7338	2.243	3.94e-05	4.4045	Unknown
13.23_543.1980m/z	4.7247	2.2402	7.4142e-11	10.13	Phenolic compound
6.84_453.1503m/z	4.7085	2.2353	9.1665e-07	6.0378	Unknown
8.94_544.2115m/z	4.703	2.2336	8.1978e-05	4.0863	Unknown
7.13_426.1964m/z	4.558	2.1884	7.3173e-06	5.1357	Unknown
3.55_647.2653m/z	4.5501	2.1859	0.00051808	3.2856	Unknown
5.12_259.1289m/z	4.5435	2.1838	1.9288e-08	7.7147	Amino acid
20.03_277.1435m/z	4.5432	2.1837	1.1225e-08	7.9498	Vitamin
6.59_530.1985m/z	4.5031	2.1709	1.9768e-08	7.704	Unknown
13.52_562.2388m/z	4.4952	2.1684	3.8162e-07	6.4184	Unknown
21.98_329.2317m/z	4.4708	2.1605	1.6818e-08	7.7742	Fatty Acid
31.57_401.2691m/z	4.4476	2.153	7.8847e-10	9.1032	Fatty acid
14.88_374.1701m/z	4.4124	2.1416	1.938e-09	8.7126	Unknown
24.75_329.2316m/z	4.4105	2.141	2.8178e-07	6.5501	Fatty Acid
18.15_402.8321m/z	4.406	2.1395	3.4503e-09	8.4621	Unknown
1.50_239.1384m/z	4.3768	2.1299	9.8875e-07	6.0049	Unknown
6.23_557.2081m/z	4.361	2.1247	6.1402e-07	6.2118	Unknown
3.89_199.0059m/z	4.3509	2.1213	0.0073618	2.133	Unknown
11.29_437.1910m/z	4.3404	2.1178	2.0917e-06	5.6795	Unknown
4.20_332.1698m/z	4.3383	2.1171	3.9488e-08	7.4035	Unknown
8.05_757.1726m/z	4.3052	2.1061	8.0236e-07	6.0956	Unknown
2.57_146.0451m/z	4.2949	2.1026	2.1009e-06	5.6776	Amino acids
4.68_527.1880m/z	4.2872	2.1	1.5312e-06	5.815	Unknown
7.48_723.1822m/z	4.2818	2.0982	0.0042698	2.3696	Unknown
5.34_599.2685m/z	4.2784	2.0971	1.7588e-05	4.7548	Unknown
2.83_526.2034m/z	4.2732	2.0953	1.3592e-11	10.867	Unknown
3.93_332.1695m/z	4.2641	2.0922	6.9358e-11	10.159	Unknown
10.51_528.2541m/z	4.2618	2.0915	1.518e-07	6.8187	Unknown
17.01_264.0863m/z	4.2344	2.0821	3.2991e-09	8.4816	Phenolic compound
1.31_290.0872m/z	4.1996	2.0702	2.2343e-09	8.6509
3.49_626.1751m/z	4.1954	2.0688	1.1333e-06	5.9456	Unknown
16.34_846.4412m/z	4.1842	2.0649	0.00056333	3.2492	Unknown
3.81_530.1991m/z	4.1787	2.063	1.6163e-05	4.7915	Unknown
2.17_548.1026m/z	4.1722	2.0608	2.4845e-05	4.6048	Unknown
1.50_290.0872m/z	4.1648	2.0583	5.1622e-05	4.2872
1.77_257.1132m/z	4.1405	2.0498	3.3433e-05	4.4758	Amino acid
7.94_324.1461m/z	4.1136	2.0404	0.00614	2.2118
25.48_534.1043m/z	4.1088	2.0387	9.5672e-06	5.0192	Unknown
5.62_500.1931m/z	4.0862	2.0308	2.7755e-05	4.5567
12.56_546.2202m/z	4.0445	2.016	5.989e-06	5.2226	Unknown
16.00_273.1689m/z	4.0407	2.0146	0.00053246	3.2737	Unknown
5.55_718.3115m/z	4.039	2.014	1.9069e-06	5.7197	Unknown
13.59_562.2395m/z	4.0385	2.0138	1.244e-07	6.9052	Unknown
10.87_528.2524m/z	4.035	2.0126	1.0526e-06	5.9777	Unknown
4.32_563.1022m/z	4.0311	2.0112	2.4579e-08	7.6094	Phenolic compound
3.67_414.1854m/z	4.0229	2.0083	0.0035744	2.4468	Neuropeptide
3.66_210.1117m/z	3.9996	1.9998	3.9439e-10	9.4041	Unknown
5.41_494.1765m/z	3.9903	1.9965	1.8209e-08	7.7397	Unknown
9.75_399.1756m/z	0.24954	-2.0026	1.9626e-05	4.7072	Unknown
1.26_195.8101m/z	0.24807	-2.0112	6.7827e-07	6.1686	Unknown
22.60_395.0300m/z	0.24543	-2.0266	3.9273e-07	6.4059
4.24_354.1044m/z	0.24334	-2.039	1.2261e-08	7.9115
12.87_606.1614m/z	0.23725	-2.0755	1.8612e-05	4.7302	Unknown
20.27_682.2855m/z	0.23535	-2.0871	3.4511e-08	7.462	Unknown
6.31_328.1852m/z	0.23506	-2.0889	2.4821e-06	5.6052
12.27_317.9143m/z	0.23381	-2.0966	9.8088e-06	5.0084	Unknown
8.85_359.9756m/z	0.23285	-2.1025	2.6508e-07	6.5766	Unknown
14.79_475.1705m/z	0.23102	-2.1139	7.5862e-09	8.12	Unknown
12.28_475.9953m/z	0.22902	-2.1265	3.4874e-08	7.4575	Unknown
4.54_314.1232m/z	0.22697	-2.1394	0.00013186	3.8799	Unknown
9.45_165.0548m/z	0.22677	-2.1407	0.00028279	3.5485	Phenols
12.95_398.0383m/z	0.22458	-2.1547	1.2124e-06	5.9164	Unknown
12.84_596.1336m/z	0.2234	-2.1623	2.5793e-06	5.5885	Unknown
3.03_515.1643m/z	0.21817	-2.1965	0.0011196	2.9509
12.30_500.2232m/z	0.21048	-2.2482	4.3251e-07	6.364	Unknown
12.84_799.3187m/z	0.20595	-2.2796	3.6552e-08	7.4371	Unknown
5.83_289.0007m/z	0.20013	-2.321	5.0944e-07	6.2929	Amino acid
7.38_502.2038m/z	0.19748	-2.3403	0.0002579	3.5886
0.94_480.8596m/z	0.19483	-2.3597	1.6382e-08	7.7856	Unknown
11.95_470.2138m/z	0.19288	-2.3742	1.7977e-07	6.7453	Unknown
0.95_242.8716m/z	0.19003	-2.3957	1.1082e-12	11.955	Unknown
0.95_246.8658m/z	0.18307	-2.4495	3.5996e-10	9.4437	Unknown
13.05_542.2326m/z	0.17552	-2.5103	7.9384e-09	8.1003
9.23_423.9626m/z	0.17535	-2.5117	0.0079768	2.0982
1.26_197.8070m/z	0.17389	-2.5238	9.2786e-09	8.0325	Unknown
0.94_262.9292m/z	0.17386	-2.524	6.2086e-11	10.207	Unknown
9.47_325.0910m/z	0.17198	-2.5397	1.8673e-08	7.7288	Unknown
8.77_209.0443m/z	0.1709	-2.5488	1.458e-06	5.8363	Coumaric acid
0.93_158.9779m/z	0.1704	-2.553	1.2505e-11	10.903	Unknown
20.97_682.2865m/z	0.1699	-2.5572	6.6358e-08	7.1781	Unknown
3.44_339.0301m/z	0.16857	-2.5686	1.9508e-05	4.7098	Unknown
0.93_278.9142m/z	0.1656	-2.5942	5.9988e-10	9.2219	Unknown
8.31_403.9564m/z	0.1649	-2.6003	0.0050125	2.2999	Unknown
18.53_544.2282m/z	0.16446	-2.6042	3.2108e-09	8.4934	Unknown
7.54_289.0014m/z	0.16441	-2.6047	0.00065062	3.1867	Flavonoid
14.20_461.9564m/z	0.16376	-2.6103	1.4472e-06	5.8395	Unknown
12.24_319.9115m/z	0.16272	-2.6195	3.8102e-06	5.4191	Unknown
8.85_732.1352m/z	0.16173	-2.6284	0.00076727	3.1151	Unknown
6.47_293.1490m/z	0.15649	-2.6759	2.967e-08	7.5277
9.50_437.9407m/z	0.14806	-2.7557	1.9545e-08	7.709	Unknown
29.81_437.2899m/z	0.14734	-2.7628	1.0668e-07	6.9719	Unknown
12.84_814.2902m/z	0.14489	-2.7869	5.1896e-06	5.2849
0.87_617.8931m/z	0.14211	-2.8149	3.7599e-11	10.425	Unknown
2.86_757.2613m/z	0.14182	-2.8179	0.0090345	2.0441	Unknown
0.95_368.8744m/z	0.14039	-2.8324	3.4816e-10	9.4582	Unknown
0.96_238.8339m/z	0.13829	-2.8542	9.7988e-10	9.0088	Unknown
5.34_229.1545m/z	0.13455	-2.8938	8.4104e-07	6.0752	Peptides
0.93_164.9337m/z	0.13398	-2.8999	9.7372e-10	9.0116	Unknown
0.93_506.8754m/z	0.13305	-2.9099	4.9122e-11	10.309	Unknown
0.89_730.8761m/z	0.1319	-2.9225	6.4769e-11	10.189	Amino acid
7.54_380.0371m/z	0.13167	-2.925	9.1711e-08	7.0376	Unknown
7.03_283.1532m/z	0.13116	-2.9307	5.7637e-09	8.2393	Unknown
0.96_234.8398m/z	0.12983	-2.9453	1.0699e-11	10.971	Unknown
8.08_537.0154m/z	0.12926	-2.9516	0.007187	2.1435	Unknown
12.32_337.9714m/z	0.12712	-2.9757	0.00036426	3.4386	Unknown
9.45_484.0206m/z	0.12671	-2.9804	1.3357e-07	6.8743	Unknown
0.96_232.8426m/z	0.12396	-3.0121	4.1768e-12	11.379	Unknown
0.94_490.8903m/z	0.12295	-3.0238	2.0084e-07	6.6971	Unknown
3.79_427.1698m/z	0.12198	-3.0352	2.4538e-05	4.6102
9.50_755.2036m/z	0.1207	-3.0506	0.0072038	2.1424	Unknown
5.14_913.3931m/z	0.11999	-3.059	4.3734e-06	5.3592	Unknown
0.96_236.8370m/z	0.11906	-3.0703	2.3703e-11	10.625	Unknown
0.92_244.9629m/z	0.11565	-3.1122	1.1304e-11	10.947	Unknown
0.86_731.8780m/z	0.11556	-3.1133	1.3088e-08	7.8831	Unknown
9.05_470.0149m/z	0.11473	-3.1237	5.4258e-07	6.2655	Unknown
5.34_289.0013m/z	0.11344	-3.14	1.8912e-06	5.7233	Flavonoid
14.76_604.2437m/z	0.10829	-3.2071	1.7356e-07	6.7606
0.90_700.8833m/z	0.10798	-3.2112	1.2766e-08	7.8939	Unknown
8.31_401.9606m/z	0.10582	-3.2404	7.0887e-06	5.1494	Unknown
9.10_383.1330m/z	0.10434	-3.2606	5.0744e-08	7.2946
4.70_305.0797m/z	0.10424	-3.262	3.7103e-06	5.4306	Unknown
1.56_191.0185m/z	0.097788	-3.3542	1.2433e-07	6.9054	Unknown
4.12_137.0237m/z	0.097025	-3.3655	0.0070755	2.1502	Carboxylic acids
14.47_239.1392m/z	0.094915	-3.3972	1.0461e-13	12.98	Carboxylic acids
9.29_381.1184m/z	0.094889	-3.3976	8.6614e-06	5.0624	Unknown
3.38_293.1133m/z	0.09401	-3.411	9.0443e-06	5.0436	Peptides
10.49_298.1278m/z	0.093403	-3.4204	2.4119e-07	6.6176
0.95_442.7419m/z	0.091937	-3.4432	1.2969e-11	10.887	Unknown
0.94_492.8871m/z	0.086953	-3.5236	5.6238e-10	9.25	Unknown
10.94_569.0031m/z	0.086371	-3.5333	0.00011062	3.9562	Unknown
2.45_459.0745m/z	0.086191	-3.5363	0.0010971	2.9598
7.20_243.1706m/z	0.085071	-3.5552	0.00055926	3.2524	Peptides
6.20_243.1703m/z	0.084564	-3.5638	0.00014093	3.851	Peptides
0.96_310.7953m/z	0.084378	-3.567	5.6348e-10	9.2491	Unknown
1.95_269.1232m/z	0.083311	-3.5853	0.00049651	3.3041	Unknown
9.21_425.0169m/z	0.08092	-3.6274	9.7298e-09	8.0119	Unknown
0.95_446.7360m/z	0.080574	-3.6335	4.947e-11	10.306	Unknown
16.77_209.0938m/z	0.079824	-3.647	5.8847e-09	8.2303	Pyrimidines
18.64_239.1387m/z	0.079539	-3.6522	1.0107e-10	9.9954	Carboxylic Acids
0.95_312.7927m/z	0.079279	-3.6569	1.205e-11	10.919	Unknown
5.68_380.0386m/z	0.078315	-3.6746	0.00014847	3.8283	Unknown
9.13_381.1178m/z	0.077402	-3.6915	4.5344e-05	4.3435	Unknown
0.97_284.7658m/z	0.076237	-3.7134	2.2237e-08	7.6529	Unknown
10.83_454.2543m/z	0.07281	-3.7797	6.4759e-09	8.1887	Unknown
14.19_436.0086m/z	0.072039	-3.7951	1.0156e-06	5.9933	Unknown
31.92_383.1756m/z	0.069589	-3.845	1.4126e-08	7.85	Unknown
11.50_412.9334m/z	0.069049	-3.8562	0.0007089	3.1494	Unknown
6.15_488.1581m/z	0.066691	-3.9064	8.4088e-11	10.075	Unknown
0.96_338.7903m/z	0.06372	-3.9721	9.7555e-06	5.0108	Unknown
9.06_704.1041m/z	0.063159	-3.9849	6.1965e-08	7.2079	Unknown
9.37_356.8917m/z	0.06106	-4.0336	1.2398e-08	7.9067	Unknown
18.45_437.1921m/z	0.060809	-4.0396	1.986e-09	8.702
3.43_625.2575m/z	0.060297	-4.0518	1.5147e-06	5.8197	Phenols
0.91_540.8995m/z	0.058423	-4.0973	1.0596e-05	4.9748	Unknown
22.60_445.0120m/z	0.057554	-4.119	0.00019141	3.718	Unknown
9.52_435.9433m/z	0.057535	-4.1194	8.7568e-05	4.0577	Unknown
2.72_355.0239m/z	0.057045	-4.1318	0.00049923	3.3017	Unknown
0.92_272.9581m/z	0.056209	-4.153	1.8311e-13	12.737	Unknown
9.44_586.0112m/z	0.055361	-4.175	7.2639e-10	9.1388	Unknown
4.72_438.0635m/z	0.054858	-4.1882	0.00026499	3.5768	Unknown
12.85_817.2939m/z	0.054109	-4.208	2.3711e-07	6.6251	Unknown
12.29_637.0876m/z	0.052644	-4.2476	2.2447e-05	4.6489	Unknown
13.83_527.1936m/z	0.050964	-4.2944	1.9948e-08	7.7001
9.47_584.0141m/z	0.050814	-4.2986	5.1777e-13	12.286	Unknown
24.37_369.2277m/z	0.04913	-4.3472	3.8703e-13	12.412	Eicosanoid
10.77_332.1127m/z	0.048961	-4.3522	3.954e-05	4.403	Unknown
10.82_534.2222m/z	0.048405	-4.3687	2.8689e-09	8.5423	Unknown
20.47_239.1385m/z	0.048041	-4.3796	5.2693e-09	8.2782	Unknown
0.89_358.9415m/z	0.04793	-4.3829	2.2959e-05	4.639	Unknown
0.97_128.8915m/z	0.047207	-4.4049	3.2295e-16	15.491	Unknown
0.97_130.8886m/z	0.046356	-4.4311	8.2375e-16	15.084	Unknown
0.90_386.9380m/z	0.045201	-4.4675	5.5292e-12	11.257	Unknown
0.97_132.8857m/z	0.044018	-4.5058	1.4323e-15	14.844	Unknown
0.96_302.7646m/z	0.041965	-4.5747	1.5542e-11	10.808	Unknown
0.96_304.7606m/z	0.041553	-4.5889	3.5164e-11	10.454	Unknown
14.46_167.0817m/z	0.040789	-4.6157	9.9007e-13	12.004
24.37_369.4076m/z	0.04006	-4.6417	1.8002e-13	12.745	Unknown
0.95_440.7449m/z	0.035945	-4.7981	3.9384e-05	4.4047	Unknown
0.82_558.8905m/z	0.034532	-4.8559	2.156e-07	6.6664	Unknown
0.96_330.7581m/z	0.032187	-4.9574	9.1404e-13	12.039	Unknown
1.05_237.0028m/z	0.03094	-5.0144	3.3728e-05	4.472	Unknown
17.67_239.1392m/z	0.030783	-5.0217	1.8846e-10	9.7248
0.96_434.7099m/z	0.030702	-5.0255	9.2579e-13	12.033	Unknown
0.96_300.7672m/z	0.030607	-5.03	1.6367e-12	11.786	Unknown
27.48_353.2326m/z	0.030149	-5.0517	1.7201e-12	11.764	Eicosanoid
6.45_464.0891m/z	0.030042	-5.0569	0.00017549	3.7558	Unknown
0.82_426.9167m/z	0.02922	-5.0969	7.466e-08	7.1269	Unknown
17.46_568.1343m/z	0.028556	-5.1301	1.0144e-06	5.9938	Unknown
5.36_273.0052m/z	0.028132	-5.1516	7.8351e-05	4.106	carboxylic acid
9.49_409.9693m/z	0.027927	-5.1622	5.4006e-05	4.2676	Unknown
5.94_246.9906m/z	0.027866	-5.1653	1.8565e-09	8.7313	Unknown
0.95_432.7146m/z	0.026237	-5.2523	6.6988e-13	12.174	Unknown
4.86_499.2510m/z	0.026054	-5.2624	1.2539e-05	4.9018	Lipids
8.85_473.9997m/z	0.025343	-5.3022	7.6957e-05	4.1137	Unknown
0.97_282.7680m/z	0.02432	-5.3617	1.0584e-07	6.9753	Unknown
3.24_659.1476m/z	0.022623	-5.4661	0.00036261	3.4406	Unknown
2.79_325.0165m/z	0.022507	-5.4735	7.0412e-05	4.1524	Unknown
0.96_322.7282m/z	0.022374	-5.4821	9.7851e-13	12.009	Unknown
7.33_437.0864m/z	0.022124	-5.4982	1.4978e-07	6.8245	Unknown
0.96_298.7686m/z	0.021378	-5.5477	9.9199e-13	12.003	Unknown
0.96_318.7335m/z	0.021376	-5.5479	4.6852e-13	12.329	Unknown
0.96_222.8133m/z	0.021357	-5.5492	3.3436e-13	12.476	Unknown
16.97_239.1386m/z	0.020761	-5.59	6.2056e-09	8.2072	Carboxylic Acids
7.89_240.1708m/z	0.020095	-5.637	9.642e-10	9.0158	Unknown
0.96_320.7309m/z	0.019209	-5.7021	3.2185e-13	12.492	Unknown
0.96_332.7563m/z	0.018937	-5.7227	2.2408e-12	11.65	Unknown
7.95_289.0371m/z	0.017412	-5.8438	2.5428e-07	6.5947
0.90_500.9186m/z	0.017043	-5.8747	1.5571e-11	10.808	Unknown
0.96_316.7359m/z	0.016487	-5.9225	7.3126e-12	11.136	Unknown
7.37_476.1674m/z	0.015348	-6.0258	1.484e-06	5.8286	Unknown
1.12_160.8408m/z	0.015154	-6.0442	6.0649e-08	7.2172	Unknown
1.71_825.2510m/z	0.014237	-6.1342	0.0010628	2.9736	Unknown
0.96_324.7246m/z	0.014003	-6.1581	3.243e-12	11.489	Unknown
18.62_423.2127m/z	0.013622	-6.1979	7.3845e-11	10.132	Unknown
8.86_598.0523m/z	0.013138	-6.2501	8.8724e-05	4.052	Unknown
21.75_532.2178m/z	0.012116	-6.3669	0.00027354	3.563	Unknown
14.50_578.2033m/z	0.011966	-6.3849	2.509e-09	8.6005	Unknown
0.96_424.6829m/z	0.011703	-6.417	3.0905e-17	16.51	Unknown
9.21_291.8980m/z	0.011701	-6.4172	4.7632e-05	4.3221	Unknown
14.50_568.1749m/z	0.011389	-6.4562	1.8063e-07	6.7432
0.91_472.9235m/z	0.010588	-6.5614	8.2226e-10	9.085	Unknown
0.94_376.9076m/z	0.010305	-6.6005	5.6178e-07	6.2504	Unknown
17.68_491.1998m/z	0.0096426	-6.6964	1.424e-05	4.8465
24.38_437.2143m/z	0.0096184	-6.7	0.00034056	3.4678
19.02_237.1234m/z	0.0093244	-6.7448	6.5795e-09	8.1818	Pyrimidines
7.80_240.1710m/z	0.0085635	-6.8676	2.3871e-08	7.6221	Unknown
7.53_226.1548m/z	0.0083701	-6.9005	2.4655e-05	4.6081	Unknown
0.95_436.7099m/z	0.0079479	-6.9752	2.8974e-07	6.538	Unknown
17.68_522.1302m/z	0.0077924	-7.0037	3.0827e-09	8.5111	Unknown
0.94_378.9052m/z	0.0076372	-7.0327	0.00017889	3.7474	Unknown
22.59_250.2564m/z	0.0075462	-7.05	2.0967e-12	11.678	Unknown
14.47_775.3532m/z	0.007518	-7.0554	1.9523e-11	10.709	Unknown
13.87_369.1176m/z	0.007351	-7.0878	9.6423e-06	5.0158	Unknown
24.36_468.1444m/z	0.0069701	-7.1646	2.2263e-08	7.6524	Unknown
0.90_614.8971m/z	0.0068423	-7.1913	3.4736e-07	6.4592	Unknown
0.90_427.9170m/z	0.0066702	-7.228	3.505e-07	6.4553	Unknown
8.85_465.9657m/z	0.0066056	-7.2421	2.5091e-07	6.6005	Unknown
17.82_323.1486m/z	0.0063434	-7.3005	1.1596e-09	8.9357	Unknown
18.62_523.1368m/z	0.0060621	-7.366	1.0685e-06	5.9712
9.07_485.9339m/z	0.0059848	-7.3845	2.2679e-07	6.6444	Unknown
0.86_586.9023m/z	0.0058685	-7.4128	8.7007e-09	8.0604	Unknown
21.55_532.2172m/z	0.0053597	-7.5436	8.3217e-05	4.0798	Unknown
7.89_284.1970m/z	0.0051348	-7.6055	1.2566e-07	6.9008	Unknown
17.66_239.1392m/z	0.0041822	-7.9015	3.91e-06	5.4078	Carboxilic acid
14.49_772.3468m/z	0.0040145	-7.9606	3.3033e-10	9.4811	Unknown
18.63_568.1349m/z	0.0039021	-8.0015	1.405e-05	4.8523	Unknown
0.83_728.8746m/z	0.003898	-8.0031	8.5059e-07	6.0703
18.62_548.0781m/z	0.0037825	-8.0464	8.0003e-09	8.0969	Unknown
14.60_772.3507m/z	0.003564	-8.1323	1.0437e-11	10.981	Unknown
8.85_463.9725m/z	0.0034615	-8.1744	1.0555e-05	4.9765	Unknown
7.81_284.1970m/z	0.0033251	-8.2324	9.2534e-07	6.0337	Unknown
0.82_730.8721m/z	0.003284	-8.2503	1.1974e-06	5.9218
14.59_757.3816m/z	0.0030247	-8.369	7.3226e-07	6.1353	Unknown
18.63_239.1393m/z	0.0025531	-8.6135	6.1913e-06	5.2082	Carboxilic acid
0.95_422.6849m/z	0.0024697	-8.6614	4.2453e-14	13.372	Unknown
0.89_542.8965m/z	0.0021408	-8.8676	2.6678e-05	4.5739	Unknown
0.95_444.7400m/z	0.0020033	-8.9634	2.8777e-07	6.541	Unknown
0.97_226.8079m/z	0.0019852	-8.9765	0.0011968	2.922	Unknown
0.96_328.7616m/z	0.0017593	-9.1508	1.0471e-15	14.98	Unknown
0.95_452.7717m/z	0.0015432	-9.3399	4.1491e-08	7.382	Unknown
0.96_426.6807m/z	0.001516	-9.3655	3.1821e-08	7.4973	Unknown
19.03_428.0514m/z	0.0012864	-9.6024	1.2807e-05	4.8926	Unknown
14.47_741.4041m/z	0.0012651	-9.6265	9.2352e-08	7.0346	Unknown
0.95_366.8805m/z	0.0011803	-9.7266	7.6322e-14	13.117	Unknown
0.93_392.8935m/z	0.00072268	-10.434	2.7128e-16	15.567	Unknown
2.63_281.0326m/z	0.00063906	-10.612	1.3318e-08	7.8756	Polyketide
0.95_462.8012m/z	0.00034355	-11.507	8.8753e-11	10.052	sugar
0.97_224.8108m/z	0.00028713	-11.766	2.1569e-06	5.6662	Unknown
0.97_228.8049m/z	0.00026211	-11.898	4.8701e-09	8.3125	Unknown
0.94_264.9263m/z	0.00023236	-12.071	4.5846e-07	6.3387	Unknown
0.89_616.8975m/z	0.00023109	-12.079	4.7146e-09	8.3266	Unknown
0.89_540.8949m/z	0.00012647	-12.949	2.4922e-09	8.6034	Unknown
0.94_254.8974m/z	7.725e-05	-13.66	1.6235e-09	8.7895	Unknown
0.95_244.8687m/z	4.374e-06	-17.803	2.1661e-10	9.6643	Unknown
