# Supplementary material for: Genome and Metabolome MS-Based Mining of a Marine Strain of Aspergillus affinis
Source: J Fungi (Basel). 2021 Dec 18;7(12):1091. doi: 10.3390/jof7121091 (PMC8709101; doi:10.3390/jof7121091)
Supplement: Supplementary file 1 [file jof-07-01091-s001.zip › Supplementary Material/Table S1 - Annotation Final A.affinis.xlsx]

## Sheet: Sheet1
Table S1. Gene annotation of Aspergillus affinis CMG 70.
SeqName	Description	Length	#Hits	e-Value	sim mean	#GO	GO IDs	GO Names	Enzyme Codes	Enzyme Names	InterPro IDs	InterPro GO IDs	InterPro GO Names
NODE_1_length_919884_cov_86.970707.g1.t1	extracellular exo-polygalacturonase-like protein	1386	1	0.0	94.76	4	P:GO:0005975; P:GO:0071555; F:GO:0004650; C:GO:0005576	P:carbohydrate metabolic process; P:cell wall organization; F:polygalacturonase activity; C:extracellular region	EC:3.2; EC:3; EC:3.2.1.15; EC:3.2.1	Glycosylases; Hydrolases; Endo-polygalacturonase; Glycosylases	IPR006626 (SMART); IPR000743 (PFAM); IPR012334 (G3DSA:2.160.20.GENE3D); PTHR31736 (PANTHER); IPR011050 (SUPERFAMILY)	P:GO:0005975; F:GO:0004650	P:carbohydrate metabolic process; F:polygalacturonase activity
NODE_1_length_919884_cov_86.970707.g2.t1	hypothetical protein EYZ11_004497	1650	1	0.0	73.53	2	F:GO:0016491; F:GO:0046872	F:oxidoreductase activity; F:metal ion binding	EC:1	Oxidoreductases	IPR001128 (PRINTS); IPR036396 (G3DSA:1.10.630.GENE3D); IPR001128 (PFAM); PTHR24286:SF161 (PANTHER); PTHR24286 (PANTHER); IPR036396 (SUPERFAMILY)	F:GO:0005506; F:GO:0016705; F:GO:0020037	F:iron ion binding; F:oxidoreductase activity, acting on paired donors, with incorporation or reduction of molecular oxygen; F:heme binding
NODE_1_length_919884_cov_86.970707.g3.t1	---NA---	765									no IPS match	no IPS match	no IPS match
NODE_1_length_919884_cov_86.970707.g4.t1	protein serine/threonine phosphatase 2C	921	1	1.26671E-178	89.47	3	P:GO:0006470; F:GO:0004722; F:GO:0046872	P:protein dephosphorylation; F:protein serine/threonine phosphatase activity; F:metal ion binding	EC:3.1.3.16; EC:3.1; EC:3; EC:3.1.3	Protein-serine/threonine phosphatase; Acting on ester bonds; Hydrolases; Acting on ester bonds	IPR001932 (SMART); IPR001932 (SMART); IPR036457 (G3DSA:3.60.40.GENE3D); IPR001932 (PFAM); mobidb-lite (MOBIDB_LITE); IPR015655 (PANTHER); PTHR13832:SF774 (PANTHER); IPR001932 (PROSITE_PROFILES); IPR001932 (CDD); IPR036457 (SUPERFAMILY)	P:GO:0006470; F:GO:0004722; F:GO:0016791	P:protein dephosphorylation; F:protein serine/threonine phosphatase activity; F:phosphatase activity
NODE_1_length_919884_cov_86.970707.g5.t1	map kinase	1068	1	0.0	95.48	3	P:GO:0006468; F:GO:0004707; F:GO:0005524	P:protein phosphorylation; F:MAP kinase activity; F:ATP binding	EC:2.7.1; EC:2.7.11; EC:2.7.11.24; EC:2.7; EC:2	Transferring phosphorus-containing groups; Transferring phosphorus-containing groups; Mitogen-activated protein kinase; Transferring phosphorus-containing groups; Transferases	IPR008352 (PRINTS); IPR000719 (SMART); IPR000719 (PFAM); G3DSA:3.30.200.20 (GENE3D); G3DSA:1.10.510.10 (GENE3D); PTHR24055:SF504 (PANTHER); PTHR24055 (PANTHER); IPR000719 (PROSITE_PROFILES); IPR011009 (SUPERFAMILY)	P:GO:0006468; F:GO:0004672; F:GO:0004707; F:GO:0005524	P:protein phosphorylation; F:protein kinase activity; F:MAP kinase activity; F:ATP binding
NODE_1_length_919884_cov_86.970707.g6.t1	uncharacterized protein P170DRAFT_506040	267	1	6.47076E-46	95.45						IPR007250 (PIRSF); IPR038399 (G3DSA:1.20.58.GENE3D); IPR007250 (PFAM); mobidb-lite (MOBIDB_LITE); mobidb-lite (MOBIDB_LITE); mobidb-lite (MOBIDB_LITE); PTHR28145:SF4 (PANTHER); IPR007250 (PANTHER)	no GO terms	no GO terms
NODE_1_length_919884_cov_86.970707.g7.t1	uncharacterized protein P170DRAFT_506039	2007	1	0.0	80.98	2	P:GO:0006357; F:GO:0003700	P:regulation of transcription by RNA polymerase II; F:DNA-binding transcription factor activity			IPR007604 (PFAM); mobidb-lite (MOBIDB_LITE); mobidb-lite (MOBIDB_LITE); mobidb-lite (MOBIDB_LITE); mobidb-lite (MOBIDB_LITE); mobidb-lite (MOBIDB_LITE); PTHR11037:SF20 (PANTHER); PTHR11037 (PANTHER)	no GO terms	no GO terms
NODE_1_length_919884_cov_86.970707.g8.t1	fatty acid activator Faa4	2061	1	0.0	94.11						IPR000873 (PFAM); IPR042099 (G3DSA:3.40.50.GENE3D); IPR042099 (G3DSA:3.40.50.GENE3D); PTHR43272 (PANTHER); PTHR43272:SF5 (PANTHER); SSF56801 (SUPERFAMILY)	no GO terms	no GO terms
NODE_1_length_919884_cov_86.970707.g9.t1	polyketide synthase	7749	1	0.0	94.1	5	P:GO:0032259; F:GO:0008168; F:GO:0016491; F:GO:0016746; F:GO:0031177	P:methylation; F:methyltransferase activity; F:oxidoreductase activity; F:transferase activity, transferring acyl groups; F:phosphopantetheine binding	EC:2.1; EC:2.3; EC:1; EC:2; EC:2.1.1	Transferring one-carbon groups; Acyltransferases; Oxidoreductases; Transferases; Transferring one-carbon groups	SM00822 (SMART); IPR020841 (SMART); IPR020807 (SMART); IPR020806 (SMART); IPR014043 (SMART); IPR020843 (SMART); IPR014043 (PFAM); IPR013968 (PFAM); IPR014031 (PFAM); IPR009081 (PFAM); IPR042104 (G3DSA:3.10.129.GENE3D); G3DSA:3.90.180.10 (GENE3D); G3DSA:3.30.70.3290 (GENE3D); IPR020807 (PFAM); IPR016039 (G3DSA:3.40.47.GENE3D); G3DSA:3.40.50.720 (GENE3D); G3DSA:3.30.70.250 (GENE3D); IPR001227 (G3DS…	F:GO:0016491; F:GO:0016740; F:GO:0016746; F:GO:0031177	F:oxidoreductase activity; F:transferase activity; F:transferase activity, transferring acyl groups; F:phosphopantetheine binding
NODE_1_length_919884_cov_86.970707.g10.t1	hypothetical protein Egran_06813	1515	1	0.0	83.0	3	P:GO:0055085; F:GO:0022857; C:GO:0016021	P:transmembrane transport; F:transmembrane transporter activity; C:integral component of membrane	EC:7	Translocases	G3DSA:1.20.1250.20 (GENE3D); IPR011701 (PFAM); mobidb-lite (MOBIDB_LITE); PTHR23502:SF38 (PANTHER); PTHR23502 (PANTHER); IPR020846 (PROSITE_PROFILES); cd17323 (CDD); IPR036259 (SUPERFAMILY)	P:GO:0055085; F:GO:0022857	P:transmembrane transport; F:transmembrane transporter activity
NODE_1_length_919884_cov_86.970707.g11.t1	FAD/NAD(P)-binding domain-containing protein	1437	1	0.0	91.46	3	F:GO:0004499; F:GO:0050660; F:GO:0050661	F:N,N-dimethylaniline monooxygenase activity; F:flavin adenine dinucleotide binding; F:NADP binding	EC:1.14.13.8; EC:1; EC:1.14; EC:1.14.13	Flavin-containing monooxygenase; Oxidoreductases; Acting on paired donors, with incorporation or reduction of molecular oxygen. The oxygen incorporated need not be derived from O(2); Acting on paired donors, with incorporation or reduction of molecular oxygen. The oxygen incorporated need not be derived from O(2)	IPR036188 (G3DSA:3.50.50.GENE3D); IPR036188 (G3DSA:3.50.50.GENE3D); PF13738 (PFAM); PTHR42877:SF10 (PANTHER); PTHR42877 (PANTHER); PS51257 (PROSITE_PROFILES); IPR036188 (SUPERFAMILY); IPR036188 (SUPERFAMILY)	no GO terms	no GO terms
NODE_1_length_919884_cov_86.970707.g12.t1	cytochrome P450	1497	1	0.0	95.97	5	F:GO:0004497; F:GO:0005506; F:GO:0016705; F:GO:0020037; C:GO:0016021	F:monooxygenase activity; F:iron ion binding; F:oxidoreductase activity, acting on paired donors, with incorporation or reduction of molecular oxygen; F:heme binding; C:integral component of membrane	EC:1; EC:1.14	Oxidoreductases; Acting on paired donors, with incorporation or reduction of molecular oxygen. The oxygen incorporated need not be derived from O(2)	IPR001128 (PRINTS); IPR002401 (PRINTS); IPR036396 (G3DSA:1.10.630.GENE3D); IPR001128 (PFAM); PTHR24287 (PANTHER); IPR036396 (SUPERFAMILY)	F:GO:0005506; F:GO:0016705; F:GO:0020037	F:iron ion binding; F:oxidoreductase activity, acting on paired donors, with incorporation or reduction of molecular oxygen; F:heme binding
NODE_1_length_919884_cov_86.970707.g13.t1	hypothetical protein BDV95DRAFT_591227	981	1	2.39253E-58	55.66						IPR008547 (PFAM); PTHR12265:SF34 (PANTHER); IPR008547 (PANTHER); IPR029058 (SUPERFAMILY)	no GO terms	no GO terms
NODE_1_length_919884_cov_86.970707.g14.t1	uncharacterized protein P170DRAFT_506034	792	1	9.4047E-165	96.58	2	P:GO:0009058; F:GO:0016788	P:biosynthetic process; F:hydrolase activity, acting on ester bonds	EC:3.1; EC:3	Acting on ester bonds; Hydrolases	IPR001031 (PFAM); IPR029058 (G3DSA:3.40.50.GENE3D); IPR029058 (SUPERFAMILY)	P:GO:0009058	P:biosynthetic process
NODE_1_length_919884_cov_86.970707.g15.t1	calpain-like protein	2496	1	0.0	96.88	2	P:GO:0006508; F:GO:0004198	P:proteolysis; F:calcium-dependent cysteine-type endopeptidase activity	EC:3.4.22; EC:3.4.22.1; EC:3.4.99; EC:3.4.22.41; EC:3.4.22.40; EC:3.4.22.34; EC:3.4.22.8; EC:3.4.22.28; EC:3.4.22.16; EC:3.4.22.27; EC:3.4.22.38; EC:3.4.22.15; EC:3.4.22.14; EC:3.4; EC:3	Acting on peptide bonds (peptidases); Cathepsin B; Acting on peptide bonds (peptidases); Cathepsin F; Bleomycin hydrolase; Legumain; Clostripain; Picornain 3C; Cathepsin H; Cathepsin S; Cathepsin K; Cathepsin L; Actinidain; Acting on peptide bonds (peptidases); Hydrolases	IPR022684 (PRINTS); IPR001300 (SMART); IPR001300 (PFAM); G3DSA:3.90.70.10 (GENE3D); mobidb-lite (MOBIDB_LITE); mobidb-lite (MOBIDB_LITE); mobidb-lite (MOBIDB_LITE); mobidb-lite (MOBIDB_LITE); mobidb-lite (MOBIDB_LITE); PTHR10183 (PANTHER); PTHR10183:SF397 (PANTHER); IPR001300 (PROSITE_PROFILES); IPR001300 (CDD); IPR038765 (SUPERFAMILY)	P:GO:0006508; F:GO:0004198	P:proteolysis; F:calcium-dependent cysteine-type endopeptidase activity
NODE_1_length_919884_cov_86.970707.g16.t1	Cyclin-dependent kinase catalytic subunit	978	1	0.0	98.37	3	P:GO:0006468; F:GO:0004674; F:GO:0005524	P:protein phosphorylation; F:protein serine/threonine kinase activity; F:ATP binding	EC:2.7.1; EC:2.7.11; EC:2.7; EC:2	Transferring phosphorus-containing groups; Transferring phosphorus-containing groups; Transferring phosphorus-containing groups; Transferases	IPR000719 (SMART); G3DSA:3.30.200.20 (GENE3D); IPR000719 (PFAM); G3DSA:1.10.510.10 (GENE3D); PTHR24056 (PANTHER); PTHR24056:SF371 (PANTHER); IPR000719 (PROSITE_PROFILES); cd07835 (CDD); IPR011009 (SUPERFAMILY)	P:GO:0006468; F:GO:0004672; F:GO:0005524	P:protein phosphorylation; F:protein kinase activity; F:ATP binding
NODE_1_length_919884_cov_86.970707.g17.t1	oxidoreductase	1071	1	0.0	91.85	2	P:GO:0006281; F:GO:0016491	P:DNA repair; F:oxidoreductase activity	EC:1	Oxidoreductases	IPR027450 (PFAM); IPR037151 (G3DSA:2.60.120.GENE3D); IPR004574 (PANTHER); PTHR16557:SF3 (PANTHER); IPR005123 (PROSITE_PROFILES); SSF51197 (SUPERFAMILY)	F:GO:0016491	F:oxidoreductase activity
NODE_1_length_919884_cov_86.970707.g18.t1	amidase	1986	1	0.0	93.59	2	F:GO:0004040; F:GO:0043864	F:amidase activity; F:indoleacetamide hydrolase activity	EC:3.5.1; EC:3.5.1.4; EC:3.5; EC:3	Acting on carbon-nitrogen bonds, other than peptide bonds; Amidase; Acting on carbon-nitrogen bonds, other than peptide bonds; Hydrolases	IPR023631 (PFAM); IPR036928 (G3DSA:3.90.1300.GENE3D); PTHR46072 (PANTHER); PTHR46072:SF7 (PANTHER); IPR036928 (SUPERFAMILY)	no GO terms	no GO terms
NODE_1_length_919884_cov_86.970707.g19.t1	uncharacterized protein P170DRAFT_461309	1713	1	0.0	91.74						mobidb-lite (MOBIDB_LITE); mobidb-lite (MOBIDB_LITE); mobidb-lite (MOBIDB_LITE); mobidb-lite (MOBIDB_LITE); mobidb-lite (MOBIDB_LITE); mobidb-lite (MOBIDB_LITE); mobidb-lite (MOBIDB_LITE); mobidb-lite (MOBIDB_LITE); mobidb-lite (MOBIDB_LITE)	no GO terms	no GO terms
NODE_1_length_919884_cov_86.970707.g20.t1	putative ABC transporter	4314	1	0.0	92.96	5	P:GO:0055085; F:GO:0005524; F:GO:0042626; C:GO:0005886; C:GO:0016021	P:transmembrane transport; F:ATP binding; F:ATPase-coupled transmembrane transporter activity; C:plasma membrane; C:integral component of membrane	EC:3.6.1; EC:3.6; EC:3; EC:7; EC:7.2.2; EC:3.6.1.15	Acting on acid anhydrides; Acting on acid anhydrides; Hydrolases; Translocases; Catalysing the translocation of inorganic cations; Nucleoside-triphosphate phosphatase	IPR003593 (SMART); G3DSA:3.40.50.300 (GENE3D); IPR003439 (PFAM); IPR010929 (PFAM); IPR043926 (PFAM); G3DSA:3.40.50.300 (GENE3D); IPR029481 (PFAM); IPR013525 (PFAM); IPR003439 (PFAM); mobidb-lite (MOBIDB_LITE); mobidb-lite (MOBIDB_LITE); PTHR19241 (PANTHER); PTHR19241 (PANTHER); PTHR19241:SF620 (PANTHER); IPR003439 (PROSITE_PROFILES); IPR003439 (PROSITE_PROFILES); IPR034001 (CDD); IPR034003 (CDD);…	P:GO:0055085; F:GO:0005524; F:GO:0042626; C:GO:0016020; C:GO:0016021	P:transmembrane transport; F:ATP binding; F:ATPase-coupled transmembrane transporter activity; C:membrane; C:integral component of membrane
NODE_1_length_919884_cov_86.970707.g21.t1	hypothetical protein CDV56_101055	699	1	2.0746E-8	55.86						mobidb-lite (MOBIDB_LITE); mobidb-lite (MOBIDB_LITE); mobidb-lite (MOBIDB_LITE)	no GO terms	no GO terms
NODE_1_length_919884_cov_86.970707.g22.t1	hypothetical protein EURHEDRAFT_461297, partial	579	1	3.05302E-73	84.35	1	F:GO:0016787	F:hydrolase activity	EC:3	Hydrolases	IPR000086 (PFAM); G3DSA:3.90.79.10 (GENE3D); mobidb-lite (MOBIDB_LITE); IPR000086 (PROSITE_PROFILES); cd02883 (CDD); IPR015797 (SUPERFAMILY)	F:GO:0016787	F:hydrolase activity
NODE_1_length_919884_cov_86.970707.g23.t1	hypothetical protein ASPVEDRAFT_192075	2142	1	0.0	91.42	4	P:GO:0015703; F:GO:0015109; C:GO:0005886; C:GO:0016021	P:chromate transport; F:chromate transmembrane transporter activity; C:plasma membrane; C:integral component of membrane	EC:7	Translocases	IPR003370 (PFAM); mobidb-lite (MOBIDB_LITE); PTHR33567 (PANTHER)	P:GO:0015703; F:GO:0015109	P:chromate transport; F:chromate transmembrane transporter activity
NODE_1_length_919884_cov_86.970707.g24.t1	hypothetical protein ASPSYDRAFT_74030	435	1	7.64253E-32	84.13						mobidb-lite (MOBIDB_LITE); mobidb-lite (MOBIDB_LITE); PTHR37535:SF2 (PANTHER); PTHR37535 (PANTHER)	no GO terms	no GO terms
NODE_1_length_919884_cov_86.970707.g25.t1	hypothetical protein BDV33DRAFT_197219	918	1	4.38252E-53	59.48	3	P:GO:0006310; P:GO:0015074; F:GO:0003677	P:DNA recombination; P:DNA integration; F:DNA binding			IPR021842 (PFAM); mobidb-lite (MOBIDB_LITE); mobidb-lite (MOBIDB_LITE); mobidb-lite (MOBIDB_LITE); PTHR37535 (PANTHER); PTHR37535:SF2 (PANTHER); PTHR37535:SF2 (PANTHER)	no GO terms	no GO terms
NODE_1_length_919884_cov_86.970707.g26.t1	uncharacterized protein ATNIH1004_008578	1146	1	9.10485E-147	84.29	1	F:GO:0003723	F:RNA binding			IPR000504 (SMART); IPR012677 (G3DSA:3.30.70.GENE3D); IPR000504 (PFAM); mobidb-lite (MOBIDB_LITE); mobidb-lite (MOBIDB_LITE); mobidb-lite (MOBIDB_LITE); mobidb-lite (MOBIDB_LITE); mobidb-lite (MOBIDB_LITE); mobidb-lite (MOBIDB_LITE); mobidb-lite (MOBIDB_LITE); mobidb-lite (MOBIDB_LITE); PTHR13952 (PANTHER); PTHR13952:SF8 (PANTHER); IPR000504 (PROSITE_PROFILES); IPR034215 (CDD); IPR035979 (SUPERFAM…	F:GO:0003676	F:nucleic acid binding
NODE_1_length_919884_cov_86.970707.g27.t1	hypothetical protein CDV55_104268	2493	1	0.0	85.91	4	P:GO:0006098; P:GO:0019521; F:GO:0004616; F:GO:0050661	P:pentose-phosphate shunt; P:D-gluconate metabolic process; F:phosphogluconate dehydrogenase (decarboxylating) activity; F:NADP binding	EC:1.1.1.44; EC:1.1; EC:1; EC:1.1.1	Phosphogluconate dehydrogenase (NADP(+)-dependent, decarboxylating); Acting on the CH-OH group of donors; Oxidoreductases; Acting on the CH-OH group of donors	IPR006183 (PRINTS); IPR019181 (SMART); IPR006114 (SMART); IPR006115 (PFAM); G3DSA:3.40.50.720 (GENE3D); IPR006113 (TIGRFAM); G3DSA:1.20.5.320 (GENE3D); IPR006114 (PFAM); IPR019181 (PFAM); IPR013328 (G3DSA:1.10.1040.GENE3D); mobidb-lite (MOBIDB_LITE); mobidb-lite (MOBIDB_LITE); IPR006183 (PANTHER); PTHR11811:SF25 (PANTHER); IPR036291 (SUPERFAMILY); IPR008927 (SUPERFAMILY)	P:GO:0006098; F:GO:0004616; F:GO:0016491; F:GO:0050661	P:pentose-phosphate shunt; F:phosphogluconate dehydrogenase (decarboxylating) activity; F:oxidoreductase activity; F:NADP binding
NODE_1_length_919884_cov_86.970707.g28.t1	putative integral membrane protein	1806	1	0.0	95.19	1	C:GO:0016021	C:integral component of membrane			IPR004853 (PFAM); mobidb-lite (MOBIDB_LITE); mobidb-lite (MOBIDB_LITE); mobidb-lite (MOBIDB_LITE); mobidb-lite (MOBIDB_LITE); mobidb-lite (MOBIDB_LITE); mobidb-lite (MOBIDB_LITE); mobidb-lite (MOBIDB_LITE); PTHR11132 (PANTHER); PTHR11132:SF238 (PANTHER)	no GO terms	no GO terms
NODE_1_length_919884_cov_86.970707.g29.t1	AP endonuclease	1494	1	0.0	87.35	5	P:GO:0006281; P:GO:0090305; F:GO:0003677; F:GO:0004519; F:GO:0008270	P:DNA repair; P:nucleic acid phosphodiester bond hydrolysis; F:DNA binding; F:endonuclease activity; F:zinc ion binding	EC:3.1; EC:3	Acting on ester bonds; Hydrolases	IPR001719 (SMART); IPR001719 (TIGRFAM); IPR013022 (PFAM); G3DSA:3.20.20.150 (GENE3D); mobidb-lite (MOBIDB_LITE); mobidb-lite (MOBIDB_LITE); mobidb-lite (MOBIDB_LITE); mobidb-lite (MOBIDB_LITE); mobidb-lite (MOBIDB_LITE); mobidb-lite (MOBIDB_LITE); PTHR21445:SF0 (PANTHER); IPR001719 (PANTHER); IPR001719 (PROSITE_PROFILES); IPR001719 (HAMAP); IPR001719 (CDD); IPR036237 (SUPERFAMILY)	P:GO:0006281; F:GO:0003677; F:GO:0008270	P:DNA repair; F:DNA binding; F:zinc ion binding
NODE_1_length_919884_cov_86.970707.g30.t1	putative checkpoint protein kinase	3678	1	0.0	92.61	4	P:GO:0006468; P:GO:0007094; F:GO:0004672; F:GO:0005524	P:protein phosphorylation; P:mitotic spindle assembly checkpoint; F:protein kinase activity; F:ATP binding	EC:2.7.1; EC:2.7; EC:2	Transferring phosphorus-containing groups; Transferring phosphorus-containing groups; Transferases	IPR013212 (SMART); IPR000719 (SMART); IPR012572 (PFAM); IPR013212 (PFAM); G3DSA:1.10.510.10 (GENE3D); G3DSA:1.25.40.430 (GENE3D); mobidb-lite (MOBIDB_LITE); mobidb-lite (MOBIDB_LITE); mobidb-lite (MOBIDB_LITE); mobidb-lite (MOBIDB_LITE); mobidb-lite (MOBIDB_LITE); mobidb-lite (MOBIDB_LITE); mobidb-lite (MOBIDB_LITE); mobidb-lite (MOBIDB_LITE); mobidb-lite (MOBIDB_LITE); PTHR14030:SF4 (PANTHER); I…	P:GO:0006468; P:GO:0007094; F:GO:0004672; F:GO:0005524	P:protein phosphorylation; P:mitotic spindle assembly checkpoint; F:protein kinase activity; F:ATP binding
NODE_1_length_919884_cov_86.970707.g31.t1	uncharacterized protein P170DRAFT_345728	1986	1	0.0	95.3						mobidb-lite (MOBIDB_LITE); mobidb-lite (MOBIDB_LITE); mobidb-lite (MOBIDB_LITE); mobidb-lite (MOBIDB_LITE); mobidb-lite (MOBIDB_LITE); mobidb-lite (MOBIDB_LITE); mobidb-lite (MOBIDB_LITE); mobidb-lite (MOBIDB_LITE); mobidb-lite (MOBIDB_LITE)	no GO terms	no GO terms
NODE_1_length_919884_cov_86.970707.g32.t1	cytochrome P450	1614	1	0.0	88.5	4	F:GO:0004497; F:GO:0005506; F:GO:0016705; F:GO:0020037	F:monooxygenase activity; F:iron ion binding; F:oxidoreductase activity, acting on paired donors, with incorporation or reduction of molecular oxygen; F:heme binding	EC:1; EC:1.14	Oxidoreductases; Acting on paired donors, with incorporation or reduction of molecular oxygen. The oxygen incorporated need not be derived from O(2)	IPR036396 (G3DSA:1.10.630.GENE3D); IPR001128 (PFAM); mobidb-lite (MOBIDB_LITE); mobidb-lite (MOBIDB_LITE); PTHR46206 (PANTHER); PTHR46206:SF2 (PANTHER); IPR036396 (SUPERFAMILY)	F:GO:0005506; F:GO:0016705; F:GO:0020037	F:iron ion binding; F:oxidoreductase activity, acting on paired donors, with incorporation or reduction of molecular oxygen; F:heme binding
NODE_1_length_919884_cov_86.970707.g33.t1	peptidase C15, pyroglutamyl peptidase I-like protein	861	1	4.47051E-177	90.14	2	P:GO:0006508; F:GO:0008234	P:proteolysis; F:cysteine-type peptidase activity	EC:3.4; EC:3	Acting on peptide bonds (peptidases); Hydrolases	IPR016125 (PFAM); IPR036440 (G3DSA:3.40.630.GENE3D); mobidb-lite (MOBIDB_LITE); mobidb-lite (MOBIDB_LITE); mobidb-lite (MOBIDB_LITE); PTHR23402:SF1 (PANTHER); IPR016125 (PANTHER); IPR036440 (SUPERFAMILY)	no GO terms	no GO terms
NODE_1_length_919884_cov_86.970707.g34.t1	MOSC-domain-containing protein	1143	1	0.0	86.76	3	F:GO:0003824; F:GO:0030151; F:GO:0030170	F:catalytic activity; F:molybdenum ion binding; F:pyridoxal phosphate binding			IPR005303 (PFAM); IPR005302 (PFAM); PTHR14237 (PANTHER); PTHR14237:SF23 (PANTHER); IPR005302 (PROSITE_PROFILES); IPR011037 (SUPERFAMILY); SSF141673 (SUPERFAMILY)	F:GO:0003824; F:GO:0030151; F:GO:0030170	F:catalytic activity; F:molybdenum ion binding; F:pyridoxal phosphate binding
NODE_1_length_919884_cov_86.970707.g35.t1	DNA-directed DNA polymerase	2979	1	0.0	89.22	6	P:GO:0006355; P:GO:0071897; F:GO:0003677; F:GO:0003887; F:GO:0008134; C:GO:0005730	P:regulation of transcription, DNA-templated; P:DNA biosynthetic process; F:DNA binding; F:DNA-directed DNA polymerase activity; F:transcription factor binding; C:nucleolus	EC:2.7; EC:2; EC:2.7.7.7; EC:2.7.7	Transferring phosphorus-containing groups; Transferases; DNA-directed DNA polymerase; Transferring phosphorus-containing groups	IPR007015 (PFAM); mobidb-lite (MOBIDB_LITE); mobidb-lite (MOBIDB_LITE); mobidb-lite (MOBIDB_LITE); mobidb-lite (MOBIDB_LITE); mobidb-lite (MOBIDB_LITE); IPR007015 (PANTHER); IPR016024 (SUPERFAMILY)	P:GO:0006355; F:GO:0003677; F:GO:0008134; C:GO:0005730	P:regulation of transcription, DNA-templated; F:DNA binding; F:transcription factor binding; C:nucleolus
NODE_1_length_919884_cov_86.970707.g36.t1	cell cycle control protein tyrosine phosphatase Mih1	1653	1	0.0	95.85	4	P:GO:0035335; P:GO:0051301; P:GO:1902751; F:GO:0004725	P:peptidyl-tyrosine dephosphorylation; P:cell division; P:positive regulation of cell cycle G2/M phase transition; F:protein tyrosine phosphatase activity	EC:3.1; EC:3.1.3.48; EC:3; EC:3.1.3	Acting on ester bonds; Protein-tyrosine-phosphatase; Hydrolases; Acting on ester bonds	IPR000751 (PRINTS); IPR001763 (SMART); IPR036873 (G3DSA:3.40.250.GENE3D); IPR001763 (PFAM); mobidb-lite (MOBIDB_LITE); mobidb-lite (MOBIDB_LITE); mobidb-lite (MOBIDB_LITE); mobidb-lite (MOBIDB_LITE); mobidb-lite (MOBIDB_LITE); PTHR10828 (PANTHER); PTHR10828:SF17 (PANTHER); IPR001763 (PROSITE_PROFILES); IPR000751 (CDD); IPR036873 (SUPERFAMILY)	P:GO:0006470; P:GO:1902751; F:GO:0004725	P:protein dephosphorylation; P:positive regulation of cell cycle G2/M phase transition; F:protein tyrosine phosphatase activity
NODE_1_length_919884_cov_86.970707.g37.t1	GINS complex, Sld5 component	816	1	3.99717E-123	90.77	1	P:GO:0006261	P:DNA-dependent DNA replication			IPR008591 (PIRSF); IPR031633 (PFAM); G3DSA:1.20.58.1030 (GENE3D); IPR021151 (PFAM); mobidb-lite (MOBIDB_LITE); IPR008591 (PANTHER); IPR038749 (CDD); IPR036224 (SUPERFAMILY)	P:GO:0006261	P:DNA-dependent DNA replication
NODE_1_length_919884_cov_86.970707.g38.t1	Cullin-domain-containing protein	2475	1	0.0	94.05	3	P:GO:0006511; F:GO:0031625; C:GO:0031461	P:ubiquitin-dependent protein catabolic process; F:ubiquitin protein ligase binding; C:cullin-RING ubiquitin ligase complex			IPR019559 (SMART); IPR016158 (SMART); IPR001373 (PFAM); G3DSA:1.10.10.2620 (GENE3D); G3DSA:1.20.1310.10 (GENE3D); IPR036388 (G3DSA:1.10.10.GENE3D); G3DSA:1.20.1310.10 (GENE3D); IPR019559 (PFAM); G3DSA:1.20.1310.10 (GENE3D); mobidb-lite (MOBIDB_LITE); mobidb-lite (MOBIDB_LITE); PTHR11932 (PANTHER); PTHR11932:SF126 (PANTHER); IPR016158 (PROSITE_PROFILES); IPR036390 (SUPERFAMILY); IPR036317 (SUPERFA…	P:GO:0006511; F:GO:0031625	P:ubiquitin-dependent protein catabolic process; F:ubiquitin protein ligase binding
NODE_1_length_919884_cov_86.970707.g39.t1	DNL zinc finger domain protein	594	1	1.90858E-90	85.43	1	F:GO:0008270	F:zinc ion binding			IPR007853 (PFAM); mobidb-lite (MOBIDB_LITE); mobidb-lite (MOBIDB_LITE); mobidb-lite (MOBIDB_LITE); IPR024158 (PANTHER); PTHR20922:SF13 (PANTHER); IPR007853 (PROSITE_PROFILES)	F:GO:0008270	F:zinc ion binding
NODE_1_length_919884_cov_86.970707.g40.t1	HEAT repeat protein	7839	1	0.0	95.87						IPR011430 (PFAM); mobidb-lite (MOBIDB_LITE); mobidb-lite (MOBIDB_LITE); mobidb-lite (MOBIDB_LITE); mobidb-lite (MOBIDB_LITE); mobidb-lite (MOBIDB_LITE); mobidb-lite (MOBIDB_LITE); mobidb-lite (MOBIDB_LITE); PTHR17695 (PANTHER); IPR016024 (SUPERFAMILY); IPR016024 (SUPERFAMILY); IPR016024 (SUPERFAMILY)	no GO terms	no GO terms
NODE_1_length_919884_cov_86.970707.g41.t1	---NA---	210									mobidb-lite (MOBIDB_LITE)	no GO terms	no GO terms
NODE_1_length_919884_cov_86.970707.g42.t1	uncharacterized protein P170DRAFT_399532	1692	1	0.0	96.09						IPR006767 (PFAM); IPR036265 (G3DSA:3.30.428.GENE3D); IPR006768 (PFAM); mobidb-lite (MOBIDB_LITE); mobidb-lite (MOBIDB_LITE); PTHR12072:SF4 (PANTHER); IPR040194 (PANTHER); cd07380 (CDD); SSF56300 (SUPERFAMILY); IPR036265 (SUPERFAMILY)	no GO terms	no GO terms
NODE_1_length_919884_cov_86.970707.g43.t1	uncharacterized protein P170DRAFT_39929	1161	1	9.51287E-132	83.84	1	C:GO:0016021	C:integral component of membrane			mobidb-lite (MOBIDB_LITE); mobidb-lite (MOBIDB_LITE); mobidb-lite (MOBIDB_LITE); mobidb-lite (MOBIDB_LITE); IPR037504 (PANTHER)	no GO terms	no GO terms
NODE_1_length_919884_cov_86.970707.g44.t1	uncharacterized protein P170DRAFT_421964	420	1	3.81074E-8	96.55	1	C:GO:0016021	C:integral component of membrane			IPR020999 (PFAM); mobidb-lite (MOBIDB_LITE); mobidb-lite (MOBIDB_LITE); mobidb-lite (MOBIDB_LITE); mobidb-lite (MOBIDB_LITE); IPR020999 (PANTHER)	no GO terms	no GO terms
NODE_1_length_919884_cov_86.970707.g45.t1	ADP-ribosylation factor-like protein 8B	552	1	2.09347E-132	100.0	3	F:GO:0005525; C:GO:0016020; C:GO:0031410	F:GTP binding; C:membrane; C:cytoplasmic vesicle			IPR006689 (PRINTS); SM00175 (SMART); SM00173 (SMART); SM00178 (SMART); SM00177 (SMART); IPR006689 (PFAM); G3DSA:3.40.50.300 (GENE3D); IPR005225 (TIGRFAM); PTHR45732 (PANTHER); PS51417 (PROSITE_PROFILES); IPR044154 (CDD); IPR027417 (SUPERFAMILY)	P:GO:0015031; F:GO:0003924; F:GO:0005525	P:protein transport; F:GTPase activity; F:GTP binding
NODE_1_length_919884_cov_86.970707.g46.t1	putative DNA-directed RNA polymerase I subunit beta	3705	1	0.0	98.06	4	P:GO:0006351; F:GO:0003677; F:GO:0003899; F:GO:0032549	P:transcription, DNA-templated; F:DNA binding; F:DNA-directed 5'-3' RNA polymerase activity; F:ribonucleoside binding	EC:2.7; EC:2; EC:2.7.7; EC:2.7.7.6	Transferring phosphorus-containing groups; Transferases; Transferring phosphorus-containing groups; DNA-directed RNA polymerase	IPR007645 (PFAM); IPR037034 (G3DSA:3.90.1110.GENE3D); G3DSA:3.90.1800.10 (GENE3D); IPR037033 (G3DSA:2.40.270.GENE3D); IPR014724 (G3DSA:2.40.50.GENE3D); IPR007120 (PFAM); IPR007644 (PFAM); IPR007642 (PFAM); G3DSA:3.90.1070.20 (GENE3D); IPR009674 (PFAM); IPR007641 (PFAM); mobidb-lite (MOBIDB_LITE); mobidb-lite (MOBIDB_LITE); IPR015712 (PANTHER); PTHR20856:SF5 (PANTHER); IPR015712 (CDD); SSF64484 (S…	P:GO:0006351; F:GO:0003677; F:GO:0003899; F:GO:0032549; C:GO:0005634	P:transcription, DNA-templated; F:DNA binding; F:DNA-directed 5'-3' RNA polymerase activity; F:ribonucleoside binding; C:nucleus
NODE_1_length_919884_cov_86.970707.g47.t1	proteasome component PRE2 precursor	921	1	0.0	95.42	3	P:GO:0051603; F:GO:0004298; C:GO:0005839	P:proteolysis involved in cellular protein catabolic process; F:threonine-type endopeptidase activity; C:proteasome core complex	EC:3.4.99; EC:3.4; EC:3.4.25; EC:3	Acting on peptide bonds (peptidases); Acting on peptide bonds (peptidases); Acting on peptide bonds (peptidases); Hydrolases	IPR029055 (G3DSA:3.60.20.GENE3D); IPR001353 (PFAM); PTHR11599:SF63 (PANTHER); PTHR11599 (PANTHER); IPR023333 (PROSITE_PROFILES); cd03761 (CDD); IPR029055 (SUPERFAMILY)	P:GO:0051603; C:GO:0005839	P:proteolysis involved in cellular protein catabolic process; C:proteasome core complex
NODE_1_length_919884_cov_86.970707.g48.t1	uncharacterized protein P170DRAFT_470817	1104	1	0.0	92.76						IPR028245 (PFAM); IPR027267 (G3DSA:1.20.1270.GENE3D); mobidb-lite (MOBIDB_LITE); mobidb-lite (MOBIDB_LITE); mobidb-lite (MOBIDB_LITE); IPR028245 (PANTHER); PTHR31962:SF4 (PANTHER)	no GO terms	no GO terms
NODE_1_length_919884_cov_86.970707.g49.t1	uncharacterized protein P170DRAFT_470817	432	1	3.11488E-8	88.89						mobidb-lite (MOBIDB_LITE); mobidb-lite (MOBIDB_LITE); mobidb-lite (MOBIDB_LITE)	no GO terms	no GO terms
NODE_1_length_919884_cov_86.970707.g50.t1	DUF1750-domain-containing protein	2031	1	0.0	94.4						IPR013859 (PFAM); mobidb-lite (MOBIDB_LITE); mobidb-lite (MOBIDB_LITE); mobidb-lite (MOBIDB_LITE); mobidb-lite (MOBIDB_LITE); mobidb-lite (MOBIDB_LITE); mobidb-lite (MOBIDB_LITE)	no GO terms	no GO terms
NODE_1_length_919884_cov_86.970707.g51.t1	MFS general substrate transporter	2352	1	0.0	94.8	3	P:GO:0055085; F:GO:0022857; C:GO:0016021	P:transmembrane transport; F:transmembrane transporter activity; C:integral component of membrane	EC:7	Translocases	IPR011701 (PFAM); G3DSA:1.20.1250.20 (GENE3D); G3DSA:1.20.1250.20 (GENE3D); PTHR43791:SF88 (PANTHER); PTHR43791 (PANTHER); IPR020846 (PROSITE_PROFILES); IPR036259 (SUPERFAMILY)	P:GO:0055085; F:GO:0022857	P:transmembrane transport; F:transmembrane transporter activity
NODE_1_length_919884_cov_86.970707.g52.t1	uncharacterized protein P170DRAFT_39733	4416	1	0.0	91.28	1	C:GO:0016021	C:integral component of membrane			IPR021840 (PFAM); mobidb-lite (MOBIDB_LITE); mobidb-lite (MOBIDB_LITE); mobidb-lite (MOBIDB_LITE); mobidb-lite (MOBIDB_LITE); mobidb-lite (MOBIDB_LITE); PTHR37544 (PANTHER); PTHR37544:SF3 (PANTHER)	no GO terms	no GO terms
NODE_1_length_919884_cov_86.970707.g53.t1	retrograde regulation protein 2	1680	1	0.0	91.53						G3DSA:3.30.420.40 (GENE3D); G3DSA:3.30.420.150 (GENE3D); IPR003695 (PFAM); PTHR30005 (PANTHER); PTHR30005:SF0 (PANTHER); IPR043129 (SUPERFAMILY); IPR043129 (SUPERFAMILY)	no GO terms	no GO terms
NODE_1_length_919884_cov_86.970707.g54.t1	thiazole biosynthesis enzyme Sti35	996	1	0.0	98.79	5	P:GO:0009228; P:GO:0052837; F:GO:0005506; F:GO:0016763; C:GO:0005829	P:thiamine biosynthetic process; P:thiazole biosynthetic process; F:iron ion binding; F:transferase activity, transferring pentosyl groups; C:cytosol	EC:2.4.2; EC:2.4; EC:2	Glycosyltransferases; Glycosyltransferases; Transferases	IPR002922 (TIGRFAM); IPR036188 (G3DSA:3.50.50.GENE3D); PF01946 (PFAM); PTHR43422 (PANTHER); PTHR43422:SF6 (PANTHER); IPR027495 (HAMAP); IPR036188 (SUPERFAMILY)	P:GO:0009228	P:thiamine biosynthetic process
NODE_1_length_919884_cov_86.970707.g55.t1	acetylxylan esterase	1194	1	0.0	95.32	1	F:GO:0052689	F:carboxylic ester hydrolase activity	EC:3.1; EC:3; EC:3.1.1; EC:3.1.1.1	Acting on ester bonds; Hydrolases; Acting on ester bonds; Carboxylesterase	IPR036514 (G3DSA:3.40.50.GENE3D); IPR013830 (PFAM); PTHR37834:SF2 (PANTHER); PTHR37834 (PANTHER); IPR037461 (CDD); SSF52266 (SUPERFAMILY)	F:GO:0052689	F:carboxylic ester hydrolase activity
NODE_1_length_919884_cov_86.970707.g56.t1	putative sphingomyelinase family protein	1407	1	0.0	97.15	2	P:GO:0006665; C:GO:0016021	P:sphingolipid metabolic process; C:integral component of membrane			IPR036691 (G3DSA:3.60.10.GENE3D); IPR005135 (PFAM); IPR038772 (PANTHER); PTHR12393:SF7 (PANTHER); IPR036691 (SUPERFAMILY)	F:GO:0004767	F:sphingomyelin phosphodiesterase activity
NODE_1_length_919884_cov_86.970707.g57.t1	WD40 repeat-like protein	1770	1	0.0	88.52						IPR020472 (PRINTS); IPR001680 (SMART); IPR015943 (G3DSA:2.130.10.GENE3D); IPR001680 (PFAM); mobidb-lite (MOBIDB_LITE); mobidb-lite (MOBIDB_LITE); mobidb-lite (MOBIDB_LITE); mobidb-lite (MOBIDB_LITE); mobidb-lite (MOBIDB_LITE); mobidb-lite (MOBIDB_LITE); mobidb-lite (MOBIDB_LITE); mobidb-lite (MOBIDB_LITE); PTHR22847 (PANTHER); PTHR22847:SF560 (PANTHER); IPR001680 (PROSITE_PROFILES); IPR001680 (PR…	F:GO:0005515	F:protein binding
NODE_1_length_919884_cov_86.970707.g58.t1	uncharacterized protein P170DRAFT_470807	843	1	2.78293E-154	84.7						IPR024655 (PFAM); G3DSA:3.20.20.80 (GENE3D); PTHR34154:SF10 (PANTHER); PTHR34154 (PANTHER); IPR017853 (SUPERFAMILY)	no GO terms	no GO terms
NODE_1_length_919884_cov_86.970707.g59.t1	uncharacterized protein P170DRAFT_421949	1773	1	0.0	87.65	0					IPR012916 (PFAM); mobidb-lite (MOBIDB_LITE); mobidb-lite (MOBIDB_LITE); mobidb-lite (MOBIDB_LITE); mobidb-lite (MOBIDB_LITE); mobidb-lite (MOBIDB_LITE); mobidb-lite (MOBIDB_LITE); mobidb-lite (MOBIDB_LITE); mobidb-lite (MOBIDB_LITE); mobidb-lite (MOBIDB_LITE); PTHR12765:SF5 (PANTHER); IPR039896 (PANTHER)	no GO terms	no GO terms
NODE_1_length_919884_cov_86.970707.g60.t1	putative ubiquitin-protein ligase E3 component	6501	1	0.0	94.18	5	P:GO:0016567; P:GO:0071596; F:GO:0008270; F:GO:0016874; F:GO:0061630	P:protein ubiquitination; P:ubiquitin-dependent protein catabolic process via the N-end rule pathway; F:zinc ion binding; F:ligase activity; F:ubiquitin protein ligase activity	EC:2; EC:6	Transferases; Ligases	IPR003126 (SMART); IPR044046 (PFAM); IPR003126 (PFAM); IPR003769 (PFAM); G3DSA:2.10.110.30 (GENE3D); mobidb-lite (MOBIDB_LITE); mobidb-lite (MOBIDB_LITE); mobidb-lite (MOBIDB_LITE); mobidb-lite (MOBIDB_LITE); mobidb-lite (MOBIDB_LITE); IPR039164 (PANTHER); PTHR21497:SF24 (PANTHER); IPR003126 (PROSITE_PROFILES); cd16482 (CDD); IPR036390 (SUPERFAMILY)	P:GO:0030163; P:GO:0071596; F:GO:0008270; F:GO:0061630	P:protein catabolic process; P:ubiquitin-dependent protein catabolic process via the N-end rule pathway; F:zinc ion binding; F:ubiquitin protein ligase activity
NODE_1_length_919884_cov_86.970707.g61.t1	qcr9 subunit 9 of the ubiquinol cytochrome-c reductase complex	201	1	8.11408E-27	92.86	3	P:GO:0006122; C:GO:0005750; C:GO:0016021	P:mitochondrial electron transport, ubiquinol to cytochrome c; C:mitochondrial respiratory chain complex III; C:integral component of membrane			IPR008027 (PFAM); IPR036656 (G3DSA:1.20.5.GENE3D); PTHR12980:SF0 (PANTHER); IPR008027 (PANTHER); IPR036656 (SUPERFAMILY)	P:GO:0006122; C:GO:0005743; C:GO:0005750	P:mitochondrial electron transport, ubiquinol to cytochrome c; C:mitochondrial inner membrane; C:mitochondrial respiratory chain complex III
NODE_1_length_919884_cov_86.970707.g62.t1	uncharacterized protein P170DRAFT_421947	636	1	4.15556E-91	91.0	2	P:GO:1903259; C:GO:0005737	P:exon-exon junction complex disassembly; C:cytoplasm			IPR015362 (SMART); IPR015362 (PFAM); mobidb-lite (MOBIDB_LITE); mobidb-lite (MOBIDB_LITE); mobidb-lite (MOBIDB_LITE); mobidb-lite (MOBIDB_LITE); mobidb-lite (MOBIDB_LITE); mobidb-lite (MOBIDB_LITE); PTHR22959:SF0 (PANTHER); IPR039333 (PANTHER); IPR036348 (SUPERFAMILY)	P:GO:1903259	P:exon-exon junction complex disassembly
NODE_1_length_919884_cov_86.970707.g63.t1	putative protoporphyrinogen oxidase	1827	1	0.0	80.7	3	P:GO:0006782; F:GO:0004729; C:GO:0005743	P:protoporphyrinogen IX biosynthetic process; F:oxygen-dependent protoporphyrinogen oxidase activity; C:mitochondrial inner membrane	EC:1.3; EC:1; EC:1.3.3.4; EC:1.3.3	Acting on the CH-CH group of donors; Oxidoreductases; Protoporphyrinogen oxidase; Acting on the CH-CH group of donors	IPR036188 (G3DSA:3.50.50.GENE3D); IPR004572 (TIGRFAM); IPR002937 (PFAM); PTHR42923:SF3 (PANTHER); PTHR42923 (PANTHER); IPR036188 (SUPERFAMILY); SSF54373 (SUPERFAMILY)	P:GO:0006779; F:GO:0004729; F:GO:0016491	P:porphyrin-containing compound biosynthetic process; F:oxygen-dependent protoporphyrinogen oxidase activity; F:oxidoreductase activity
NODE_1_length_919884_cov_86.970707.g64.t1	nuclear polyadenylated RNA-binding protein Nab2	1512	1	0.0	93.44	4	P:GO:0043488; P:GO:1900364; F:GO:0008143; F:GO:0046872	P:regulation of mRNA stability; P:negative regulation of mRNA polyadenylation; F:poly(A) binding; F:metal ion binding			PF14608 (PFAM); G3DSA:1.20.58.1670 (GENE3D); G3DSA:1.20.58.1670 (GENE3D); mobidb-lite (MOBIDB_LITE); mobidb-lite (MOBIDB_LITE); mobidb-lite (MOBIDB_LITE); mobidb-lite (MOBIDB_LITE); mobidb-lite (MOBIDB_LITE); mobidb-lite (MOBIDB_LITE); PTHR14738:SF29 (PANTHER); IPR040366 (PANTHER)	P:GO:0043488; P:GO:1900364; F:GO:0008143	P:regulation of mRNA stability; P:negative regulation of mRNA polyadenylation; F:poly(A) binding
NODE_1_length_919884_cov_86.970707.g65.t1	cytochrome P450	1605	1	0.0	94.55	4	F:GO:0004497; F:GO:0005506; F:GO:0016705; F:GO:0020037	F:monooxygenase activity; F:iron ion binding; F:oxidoreductase activity, acting on paired donors, with incorporation or reduction of molecular oxygen; F:heme binding	EC:1; EC:1.14	Oxidoreductases; Acting on paired donors, with incorporation or reduction of molecular oxygen. The oxygen incorporated need not be derived from O(2)	IPR001128 (PRINTS); IPR002401 (PRINTS); IPR001128 (PFAM); IPR036396 (G3DSA:1.10.630.GENE3D); PTHR24287:SF5 (PANTHER); PTHR24287 (PANTHER); IPR036396 (SUPERFAMILY)	F:GO:0005506; F:GO:0016705; F:GO:0020037	F:iron ion binding; F:oxidoreductase activity, acting on paired donors, with incorporation or reduction of molecular oxygen; F:heme binding
NODE_1_length_919884_cov_86.970707.g66.t1	ribulose kinase	1812	1	0.0	94.37	6	P:GO:0006072; P:GO:0016310; P:GO:0019563; F:GO:0004370; F:GO:0005524; C:GO:0005737	P:glycerol-3-phosphate metabolic process; P:phosphorylation; P:glycerol catabolic process; F:glycerol kinase activity; F:ATP binding; C:cytoplasm	EC:2.7.1; EC:2.7; EC:2; EC:2.7.1.30	Transferring phosphorus-containing groups; Transferring phosphorus-containing groups; Transferases; Glycerol kinase	IPR018485 (PFAM); IPR005999 (TIGRFAM); G3DSA:3.30.420.40 (GENE3D); IPR018484 (PFAM); G3DSA:3.30.420.40 (GENE3D); PTHR10196 (PANTHER); PTHR10196:SF75 (PANTHER); cd07795 (CDD); IPR043129 (SUPERFAMILY); IPR043129 (SUPERFAMILY)	P:GO:0005975; P:GO:0006072; F:GO:0004370; F:GO:0016773	P:carbohydrate metabolic process; P:glycerol-3-phosphate metabolic process; F:glycerol kinase activity; F:phosphotransferase activity, alcohol group as acceptor
NODE_1_length_919884_cov_86.970707.g67.t1	putative aquaglyceroporin	990	1	0.0	95.47	3	P:GO:0055085; F:GO:0015267; C:GO:0016021	P:transmembrane transport; F:channel activity; C:integral component of membrane	EC:7	Translocases	IPR000425 (PRINTS); IPR000425 (TIGRFAM); IPR000425 (PFAM); IPR023271 (G3DSA:1.20.1080.GENE3D); mobidb-lite (MOBIDB_LITE); PTHR43829:SF9 (PANTHER); PTHR43829 (PANTHER); IPR000425 (CDD); IPR023271 (SUPERFAMILY)	P:GO:0055085; F:GO:0015267; C:GO:0016020	P:transmembrane transport; F:channel activity; C:membrane
NODE_1_length_919884_cov_86.970707.g68.t1	putative transglycosidase, GH16 family	1350	1	0.0	95.03	7	P:GO:0005975; P:GO:0071555; F:GO:0004553; C:GO:0005618; C:GO:0005886; C:GO:0016021; C:GO:0031225	P:carbohydrate metabolic process; P:cell wall organization; F:hydrolase activity, hydrolyzing O-glycosyl compounds; C:cell wall; C:plasma membrane; C:integral component of membrane; C:anchored component of membrane	EC:3.2; EC:3; EC:3.2.1	Glycosylases; Hydrolases; Glycosylases	G3DSA:2.60.120.200 (GENE3D); IPR000757 (PFAM); IPR017168 (PIRSF); mobidb-lite (MOBIDB_LITE); PTHR10963:SF27 (PANTHER); PTHR10963 (PANTHER); IPR000757 (PROSITE_PROFILES); cd02183 (CDD); IPR013320 (SUPERFAMILY)	P:GO:0005975; P:GO:0071555; F:GO:0004553; F:GO:0016798; C:GO:0005618	P:carbohydrate metabolic process; P:cell wall organization; F:hydrolase activity, hydrolyzing O-glycosyl compounds; F:hydrolase activity, acting on glycosyl bonds; C:cell wall
NODE_1_length_919884_cov_86.970707.g69.t1	uncharacterized protein P170DRAFT_343902	6399	1	0.0	95.29	7	P:GO:0006171; P:GO:0016311; P:GO:0035556; F:GO:0000287; F:GO:0004016; F:GO:0005524; F:GO:0016791	P:cAMP biosynthetic process; P:dephosphorylation; P:intracellular signal transduction; F:magnesium ion binding; F:adenylate cyclase activity; F:ATP binding; F:phosphatase activity	EC:3.1; EC:3; EC:4; EC:4.6; EC:4.6.1.1; EC:3.1.3	Acting on ester bonds; Hydrolases; Lyases; Phosphorus-oxygen lyases; Adenylate cyclase; Acting on ester bonds	SM00364 (SMART); SM00365 (SMART); IPR001054 (SMART); IPR001932 (SMART); IPR003591 (SMART); IPR032675 (G3DSA:3.80.10.GENE3D); IPR032675 (G3DSA:3.80.10.GENE3D); IPR001054 (PFAM); IPR001932 (PFAM); IPR032675 (G3DSA:3.80.10.GENE3D); IPR036457 (G3DSA:3.60.40.GENE3D); IPR013716 (PFAM); IPR032675 (G3DSA:3.80.10.GENE3D); IPR001611 (PFAM); mobidb-lite (MOBIDB_LITE); mobidb-lite (MOBIDB_LITE); mobidb-lite …	P:GO:0006171; P:GO:0007165; P:GO:0009190; P:GO:0035556; F:GO:0000287; F:GO:0004016; F:GO:0005515; F:GO:0016791	P:cAMP biosynthetic process; P:signal transduction; P:cyclic nucleotide biosynthetic process; P:intracellular signal transduction; F:magnesium ion binding; F:adenylate cyclase activity; F:protein binding; F:phosphatase activity
NODE_1_length_919884_cov_86.970707.g70.t1	putative sister chromatid separation protein	2172	1	0.0	91.13	1	C:GO:0016021	C:integral component of membrane			IPR025856 (PFAM); IPR018996 (PFAM); mobidb-lite (MOBIDB_LITE); mobidb-lite (MOBIDB_LITE); mobidb-lite (MOBIDB_LITE); mobidb-lite (MOBIDB_LITE); mobidb-lite (MOBIDB_LITE); mobidb-lite (MOBIDB_LITE); mobidb-lite (MOBIDB_LITE); mobidb-lite (MOBIDB_LITE); mobidb-lite (MOBIDB_LITE); PTHR47808 (PANTHER); cd12935 (CDD)	no GO terms	no GO terms
NODE_1_length_919884_cov_86.970707.g71.t1	uncharacterized protein P170DRAFT_470794	510	1	1.60714E-88	91.12	4	P:GO:0006357; F:GO:0000981; F:GO:0003677; F:GO:0008270	P:regulation of transcription by RNA polymerase II; F:DNA-binding transcription factor activity, RNA polymerase II-specific; F:DNA binding; F:zinc ion binding			IPR001138 (SMART); IPR001138 (PFAM); IPR036864 (G3DSA:4.10.240.GENE3D); mobidb-lite (MOBIDB_LITE); mobidb-lite (MOBIDB_LITE); mobidb-lite (MOBIDB_LITE); PTHR47256 (PANTHER); IPR001138 (PROSITE_PROFILES); IPR001138 (CDD); IPR036864 (SUPERFAMILY)	P:GO:0006355; F:GO:0000981; F:GO:0008270	P:regulation of transcription, DNA-templated; F:DNA-binding transcription factor activity, RNA polymerase II-specific; F:zinc ion binding
NODE_1_length_919884_cov_86.970707.g72.t1	uncharacterized protein ATNIH1004_008670	2301	1	0.0	79.61	4	P:GO:0006357; F:GO:0000981; F:GO:0003677; F:GO:0008270	P:regulation of transcription by RNA polymerase II; F:DNA-binding transcription factor activity, RNA polymerase II-specific; F:DNA binding; F:zinc ion binding			IPR001138 (SMART); IPR007219 (SMART); IPR036864 (G3DSA:4.10.240.GENE3D); IPR001138 (PFAM); IPR007219 (PFAM); mobidb-lite (MOBIDB_LITE); mobidb-lite (MOBIDB_LITE); mobidb-lite (MOBIDB_LITE); PTHR47540:SF3 (PANTHER); PTHR47540 (PANTHER); IPR001138 (PROSITE_PROFILES); IPR001138 (CDD); cd12148 (CDD); IPR036864 (SUPERFAMILY)	P:GO:0006351; P:GO:0006355; F:GO:0000981; F:GO:0003677; F:GO:0008270	P:transcription, DNA-templated; P:regulation of transcription, DNA-templated; F:DNA-binding transcription factor activity, RNA polymerase II-specific; F:DNA binding; F:zinc ion binding
NODE_1_length_919884_cov_86.970707.g73.t1	acetyl-CoA synthetase-like protein	3186	1	0.0	92.6	5	P:GO:0006357; F:GO:0000981; F:GO:0003677; F:GO:0008270; F:GO:0031177	P:regulation of transcription by RNA polymerase II; F:DNA-binding transcription factor activity, RNA polymerase II-specific; F:DNA binding; F:zinc ion binding; F:phosphopantetheine binding			IPR020806 (SMART); IPR013120 (PFAM); IPR000873 (PFAM); IPR009081 (PFAM); G3DSA:3.40.50.720 (GENE3D); IPR036736 (G3DSA:1.10.1200.GENE3D); IPR042099 (G3DSA:3.40.50.GENE3D); PTHR43201 (PANTHER); PTHR43201:SF2 (PANTHER); IPR009081 (PROSITE_PROFILES); IPR036736 (SUPERFAMILY); SSF56801 (SUPERFAMILY); IPR036291 (SUPERFAMILY)	F:GO:0031177	F:phosphopantetheine binding
NODE_1_length_919884_cov_86.970707.g74.t1	putative DNA damage repair protein Mus42	3483	1	0.0	90.71	3	P:GO:0042276; F:GO:0003684; F:GO:0016779	P:error-prone translesion synthesis; F:damaged DNA binding; F:nucleotidyltransferase activity	EC:2.7; EC:2; EC:2.7.7	Transferring phosphorus-containing groups; Transferases; Transferring phosphorus-containing groups	IPR001357 (SMART); IPR036775 (G3DSA:3.30.1490.GENE3D); IPR001126 (PFAM); G3DSA:2.30.40.20 (GENE3D); IPR025527 (PFAM); IPR036420 (G3DSA:3.40.50.GENE3D); IPR017961 (PFAM); IPR001357 (PFAM); IPR043128 (G3DSA:3.30.70.GENE3D); G3DSA:1.10.150.20 (GENE3D); IPR024728 (PFAM); IPR031991 (PFAM); mobidb-lite (MOBIDB_LITE); mobidb-lite (MOBIDB_LITE); mobidb-lite (MOBIDB_LITE); mobidb-lite (MOBIDB_LITE); mobid…	P:GO:0006281; F:GO:0003684	P:DNA repair; F:damaged DNA binding
NODE_1_length_919884_cov_86.970707.g75.t1	uncharacterized protein P170DRAFT_375087	4053	1	0.0	87.93	5	P:GO:0000413; P:GO:0006468; F:GO:0003755; F:GO:0004674; F:GO:0005524	P:protein peptidyl-prolyl isomerization; P:protein phosphorylation; F:peptidyl-prolyl cis-trans isomerase activity; F:protein serine/threonine kinase activity; F:ATP binding	EC:2.7.1; EC:2.7.11; EC:5.2.1.8; EC:5.2; EC:2.7; EC:2; EC:5	Transferring phosphorus-containing groups; Transferring phosphorus-containing groups; Peptidylprolyl isomerase; Cis-trans-isomerases; Transferring phosphorus-containing groups; Transferases; Isomerases	IPR000961 (SMART); IPR000719 (SMART); IPR000719 (PFAM); IPR041232 (PFAM); IPR001179 (PFAM); G3DSA:3.10.50.40 (GENE3D); G3DSA:2.60.120.340 (GENE3D); mobidb-lite (MOBIDB_LITE); mobidb-lite (MOBIDB_LITE); mobidb-lite (MOBIDB_LITE); mobidb-lite (MOBIDB_LITE); mobidb-lite (MOBIDB_LITE); mobidb-lite (MOBIDB_LITE); mobidb-lite (MOBIDB_LITE); mobidb-lite (MOBIDB_LITE); mobidb-lite (MOBIDB_LITE); mobidb-l…	P:GO:0006468; F:GO:0003755; F:GO:0004672; F:GO:0004674; F:GO:0005524	P:protein phosphorylation; F:peptidyl-prolyl cis-trans isomerase activity; F:protein kinase activity; F:protein serine/threonine kinase activity; F:ATP binding
NODE_1_length_919884_cov_86.970707.g76.t1	putative transcription factor TFIID complex 145 kDa subunit	3384	1	0.0	93.88	0					IPR022591 (PFAM); mobidb-lite (MOBIDB_LITE); mobidb-lite (MOBIDB_LITE); mobidb-lite (MOBIDB_LITE); mobidb-lite (MOBIDB_LITE); mobidb-lite (MOBIDB_LITE); mobidb-lite (MOBIDB_LITE); mobidb-lite (MOBIDB_LITE); mobidb-lite (MOBIDB_LITE); mobidb-lite (MOBIDB_LITE); mobidb-lite (MOBIDB_LITE); mobidb-lite (MOBIDB_LITE); IPR040240 (PANTHER); PTHR13900:SF0 (PANTHER)	no GO terms	no GO terms
NODE_1_length_919884_cov_86.970707.g77.t1	RNA methylase family protein	723	1	2.35302E-169	97.12	3	P:GO:0001510; P:GO:0009452; F:GO:0008168	P:RNA methylation; P:7-methylguanosine RNA capping; F:methyltransferase activity	EC:2.1; EC:2; EC:2.1.1	Transferring one-carbon groups; Transferases; Transferring one-carbon groups	G3DSA:3.40.50.150 (GENE3D); IPR019012 (PFAM); PTHR14741 (PANTHER); PTHR14741:SF32 (PANTHER); cd02440 (CDD); IPR029063 (SUPERFAMILY)	P:GO:0001510; P:GO:0009452; F:GO:0008168	P:RNA methylation; P:7-methylguanosine RNA capping; F:methyltransferase activity
NODE_1_length_919884_cov_86.970707.g78.t1	uncharacterized protein P170DRAFT_461260	1053	1	0.0	96.76	1	C:GO:0016020	C:membrane			IPR024958 (PFAM); IPR036034 (G3DSA:2.30.42.GENE3D); mobidb-lite (MOBIDB_LITE); mobidb-lite (MOBIDB_LITE); mobidb-lite (MOBIDB_LITE); PTHR12893:SF0 (PANTHER); IPR007583 (PANTHER); IPR024958 (PROSITE_PROFILES); IPR024958 (PROSITE_PROFILES)	F:GO:0005515	F:protein binding
NODE_1_length_919884_cov_86.970707.g79.t1	uncharacterized protein P170DRAFT_432909	786	1	5.77787E-129	98.74	2	P:GO:0042407; C:GO:0061617	P:cristae formation; C:MICOS complex			IPR019166 (PFAM); mobidb-lite (MOBIDB_LITE); mobidb-lite (MOBIDB_LITE); mobidb-lite (MOBIDB_LITE); mobidb-lite (MOBIDB_LITE); IPR033181 (PANTHER)	P:GO:0042407; C:GO:0061617	P:cristae formation; C:MICOS complex
NODE_1_length_919884_cov_86.970707.g80.t1	mitochondrial intermediate peptidase	2400	1	0.0	98.5	4	P:GO:0006627; F:GO:0004222; F:GO:0046872; C:GO:0005759	P:protein processing involved in protein targeting to mitochondrion; F:metalloendopeptidase activity; F:metal ion binding; C:mitochondrial matrix	EC:3.4.24; EC:3.4.24.61; EC:3.4.24.23; EC:3.4.24.24; EC:3.4.24.69; EC:3.4.24.64; EC:3.4.24.21; EC:3.4.24.22; EC:3.4; EC:3.4.24.17; EC:3.4.24.18; EC:3.4.24.19; EC:3.4.24.70; EC:3.4.99; EC:3.4.24.71; EC:3.4.24.72; EC:3.4.24.56; EC:3.4.24.35; EC:3.4.24.57; EC:3.4.24.14; EC:3.4.24.37; EC:3.4.24.59; EC:3.4.24.11; EC:3.4.24.55; EC:3	Acting on peptide bonds (peptidases); Nardilysin; Matrilysin; Gelatinase A; Bontoxilysin; Mitochondrial processing peptidase; Astacin; Stromelysin 2; Acting on peptide bonds (peptidases); Stromelysin 1; Meprin A; Procollagen C-endopeptidase; Oligopeptidase A; Acting on peptide bonds (peptidases); Endothelin-converting enzyme 1; Fibrolase; Insulysin; Gelatinase B; O-sialoglycoprotein endopeptidase…	IPR001567 (PFAM); IPR024077 (G3DSA:1.10.1370.GENE3D); G3DSA:1.10.1370.40 (GENE3D); mobidb-lite (MOBIDB_LITE); mobidb-lite (MOBIDB_LITE); PTHR11804:SF5 (PANTHER); PTHR11804 (PANTHER); cd06457 (CDD); SSF55486 (SUPERFAMILY)	P:GO:0006508; F:GO:0004222	P:proteolysis; F:metalloendopeptidase activity
NODE_1_length_919884_cov_86.970707.g81.t1	uncharacterized protein P170DRAFT_432907	411	1	6.57393E-34	73.43						mobidb-lite (MOBIDB_LITE); mobidb-lite (MOBIDB_LITE)	no GO terms	no GO terms
NODE_1_length_919884_cov_86.970707.g82.t1	uncharacterized protein ATNIH1004_008681	3570	1	0.0	82.63						mobidb-lite (MOBIDB_LITE); mobidb-lite (MOBIDB_LITE); mobidb-lite (MOBIDB_LITE); mobidb-lite (MOBIDB_LITE); mobidb-lite (MOBIDB_LITE); mobidb-lite (MOBIDB_LITE); mobidb-lite (MOBIDB_LITE); mobidb-lite (MOBIDB_LITE); mobidb-lite (MOBIDB_LITE); PTHR19327 (PANTHER)	no GO terms	no GO terms
NODE_1_length_919884_cov_86.970707.g83.t1	uncharacterized protein P170DRAFT_505966	2268	1	3.52439E-126	56.31						mobidb-lite (MOBIDB_LITE); mobidb-lite (MOBIDB_LITE); mobidb-lite (MOBIDB_LITE); mobidb-lite (MOBIDB_LITE); mobidb-lite (MOBIDB_LITE); mobidb-lite (MOBIDB_LITE); mobidb-lite (MOBIDB_LITE); mobidb-lite (MOBIDB_LITE); mobidb-lite (MOBIDB_LITE); mobidb-lite (MOBIDB_LITE); mobidb-lite (MOBIDB_LITE)	no GO terms	no GO terms
NODE_1_length_919884_cov_86.970707.g84.t1	Phosphotyrosyl phosphatase activator	1431	1	0.0	95.59	5	P:GO:0000413; P:GO:0043085; F:GO:0003755; F:GO:0019211; C:GO:0005737	P:protein peptidyl-prolyl isomerization; P:positive regulation of catalytic activity; F:peptidyl-prolyl cis-trans isomerase activity; F:phosphatase activator activity; C:cytoplasm	EC:5.2.1.8; EC:5.2; EC:5	Peptidylprolyl isomerase; Cis-trans-isomerases; Isomerases	IPR004327 (PFAM); IPR043170 (G3DSA:1.20.120.GENE3D); mobidb-lite (MOBIDB_LITE); mobidb-lite (MOBIDB_LITE); mobidb-lite (MOBIDB_LITE); PTHR10012:SF3 (PANTHER); IPR004327 (PANTHER); IPR004327 (CDD); IPR037218 (SUPERFAMILY)	F:GO:0019211	F:phosphatase activator activity
NODE_1_length_919884_cov_86.970707.g85.t1	DUF572-domain-containing protein	1221	1	0.0	89.28						IPR007590 (PFAM); mobidb-lite (MOBIDB_LITE); IPR007590 (PANTHER); PTHR12111:SF2 (PANTHER)	no GO terms	no GO terms
NODE_1_length_919884_cov_86.970707.g86.t1	putative beta glucosidase	2601	1	0.0	97.0	3	P:GO:0030245; F:GO:0008422; F:GO:0102483	P:cellulose catabolic process; F:beta-glucosidase activity; F:scopolin beta-glucosidase activity	EC:3.2; EC:3.2.1.21; EC:3; EC:3.2.1	Glycosylases; Beta-glucosidase; Hydrolases; Glycosylases	IPR001764 (PRINTS); IPR026891 (SMART); IPR036881 (G3DSA:3.40.50.GENE3D); IPR036962 (G3DSA:3.20.20.GENE3D); IPR001764 (PFAM); IPR002772 (PFAM); IPR026891 (PFAM); IPR013783 (G3DSA:2.60.40.GENE3D); mobidb-lite (MOBIDB_LITE); PTHR42715:SF11 (PANTHER); PTHR42715 (PANTHER); IPR036881 (SUPERFAMILY); IPR017853 (SUPERFAMILY)	P:GO:0005975; F:GO:0004553	P:carbohydrate metabolic process; F:hydrolase activity, hydrolyzing O-glycosyl compounds
NODE_1_length_919884_cov_86.970707.g87.t1	uncharacterized protein BO70DRAFT_313158	1569	1	1.60762E-103	69.57						mobidb-lite (MOBIDB_LITE); mobidb-lite (MOBIDB_LITE); mobidb-lite (MOBIDB_LITE); mobidb-lite (MOBIDB_LITE); mobidb-lite (MOBIDB_LITE); mobidb-lite (MOBIDB_LITE); PTHR42470 (PANTHER); PTHR42470:SF2 (PANTHER)	no GO terms	no GO terms
NODE_1_length_919884_cov_86.970707.g88.t1	uncharacterized protein ANOM_000843 [Aspergillus nomiae NRRL 13137]	675	1	6.35745E-100	81.64						no IPS match	no IPS match	no IPS match
NODE_1_length_919884_cov_86.970707.g89.t1	uncharacterized protein P168DRAFT_325584	537	1	1.07082E-61	60.59	1	C:GO:0005743	C:mitochondrial inner membrane			no IPS match	no IPS match	no IPS match
NODE_1_length_919884_cov_86.970707.g90.t1	S-methyl-5-thioadenosine phosphorylase	936	1	0.0	98.07	4	P:GO:0006166; P:GO:0019509; F:GO:0017061; C:GO:0005737	P:purine ribonucleoside salvage; P:L-methionine salvage from methylthioadenosine; F:S-methyl-5-thioadenosine phosphorylase activity; C:cytoplasm	EC:2.4.2; EC:2.4.2.1; EC:2.4; EC:2.4.2.28; EC:2	Glycosyltransferases; Purine-nucleoside phosphorylase; Glycosyltransferases; S-methyl-5'-thioadenosine phosphorylase; Transferases	IPR000845 (PFAM); IPR010044 (TIGRFAM); IPR035994 (G3DSA:3.40.50.GENE3D); IPR010044 (PANTHER); PTHR42679:SF2 (PANTHER); IPR010044 (HAMAP); IPR010044 (CDD); IPR035994 (SUPERFAMILY)	P:GO:0009116; F:GO:0003824; F:GO:0017061	P:nucleoside metabolic process; F:catalytic activity; F:S-methyl-5-thioadenosine phosphorylase activity
NODE_1_length_919884_cov_86.970707.g91.t1	6-phosphogluconate dehydrogenase	1515	1	0.0	94.18	8	P:GO:0006098; P:GO:0006166; P:GO:0019509; P:GO:0019521; F:GO:0004616; F:GO:0017061; F:GO:0050661; C:GO:0005737	P:pentose-phosphate shunt; P:purine ribonucleoside salvage; P:L-methionine salvage from methylthioadenosine; P:D-gluconate metabolic process; F:phosphogluconate dehydrogenase (decarboxylating) activity; F:S-methyl-5-thioadenosine phosphorylase activity; F:NADP binding; C:cytoplasm	EC:2.4.2; EC:1.1; EC:1.1.1.44; EC:2.4.2.1; EC:1; EC:2.4; EC:2.4.2.28; EC:2; EC:1.1.1	Glycosyltransferases; Acting on the CH-OH group of donors; Phosphogluconate dehydrogenase (NADP(+)-dependent, decarboxylating); Purine-nucleoside phosphorylase; Oxidoreductases; Glycosyltransferases; S-methyl-5'-thioadenosine phosphorylase; Transferases; Acting on the CH-OH group of donors	IPR006183 (PRINTS); IPR006114 (SMART); IPR013328 (G3DSA:1.10.1040.GENE3D); IPR006113 (PIRSF); IPR006114 (PFAM); G3DSA:3.40.50.720 (GENE3D); IPR006115 (PFAM); mobidb-lite (MOBIDB_LITE); PTHR11811:SF25 (PANTHER); IPR006183 (PANTHER); IPR008927 (SUPERFAMILY); IPR036291 (SUPERFAMILY)	P:GO:0006098; F:GO:0004616; F:GO:0016491; F:GO:0050661	P:pentose-phosphate shunt; F:phosphogluconate dehydrogenase (decarboxylating) activity; F:oxidoreductase activity; F:NADP binding
NODE_1_length_919884_cov_86.970707.g92.t1	putative 3-dehydroshikimate dehydratase	1050	1	0.0	89.28						G3DSA:3.20.20.150 (GENE3D); IPR013022 (PFAM); PTHR12110 (PANTHER); PTHR12110:SF21 (PANTHER); IPR036237 (SUPERFAMILY)	no GO terms	no GO terms
NODE_1_length_919884_cov_86.970707.g93.t1	delta-1-pyrroline-5-carboxylate dehydrogenase PrnC	1725	1	0.0	98.43	3	P:GO:0010133; F:GO:0003842; F:GO:0016620	P:proline catabolic process to glutamate; F:1-pyrroline-5-carboxylate dehydrogenase activity; F:oxidoreductase activity, acting on the aldehyde or oxo group of donors, NAD or NADP as acceptor	EC:1.2; EC:1.5; EC:1.2.1.88; EC:1; EC:1.5.1; EC:1.2.1	Acting on the aldehyde or oxo group of donors; Acting on the CH-NH group of donors; L-glutamate gamma-semialdehyde dehydrogenase; Oxidoreductases; Acting on the CH-NH group of donors; Acting on the aldehyde or oxo group of donors	IPR015590 (PFAM); IPR016162 (G3DSA:3.40.605.GENE3D); IPR005931 (TIGRFAM); IPR016163 (G3DSA:3.40.309.GENE3D); PTHR42862 (PANTHER); IPR005931 (CDD); IPR016161 (SUPERFAMILY)	P:GO:0010133; F:GO:0003842; F:GO:0016491; F:GO:0016620	P:proline catabolic process to glutamate; F:1-pyrroline-5-carboxylate dehydrogenase activity; F:oxidoreductase activity; F:oxidoreductase activity, acting on the aldehyde or oxo group of donors, NAD or NADP as acceptor
NODE_1_length_919884_cov_86.970707.g94.t1	hypothetical protein CDV56_102773	1665	1	0.0	92.2	2	P:GO:0055085; C:GO:0016021	P:transmembrane transport; C:integral component of membrane			IPR004841 (PFAM); PIRSF006060 (PIRSF); G3DSA:1.20.1740.10 (GENE3D); mobidb-lite (MOBIDB_LITE); PTHR43341:SF36 (PANTHER); PTHR43341 (PANTHER)	P:GO:0055085; C:GO:0016020	P:transmembrane transport; C:membrane
NODE_1_length_919884_cov_86.970707.g95.t1	proline oxidase PrnD	1428	1	0.0	97.47	2	P:GO:0006562; F:GO:0004657	P:proline catabolic process; F:proline dehydrogenase activity	EC:1.5; EC:1; EC:1.5.99.8	Acting on the CH-NH group of donors; Oxidoreductases; Acting on the CH-NH group of donors	G3DSA:3.20.20.220 (GENE3D); IPR002872 (PFAM); IPR015659 (PANTHER); PTHR13914:SF6 (PANTHER); IPR029041 (SUPERFAMILY)	P:GO:0006562; F:GO:0004657	P:proline catabolic process; F:proline dehydrogenase activity
NODE_1_length_919884_cov_86.970707.g96.t1	uncharacterized protein P170DRAFT_461247	1044	1	0.0	97.32	4	P:GO:0006357; F:GO:0000981; F:GO:0003677; F:GO:0008270	P:regulation of transcription by RNA polymerase II; F:DNA-binding transcription factor activity, RNA polymerase II-specific; F:DNA binding; F:zinc ion binding			IPR023401 (G3DSA:3.30.1780.GENE3D); IPR003462 (PFAM); G3DSA:3.40.50.720 (GENE3D); IPR003462 (PANTHER); PTHR13812:SF23 (PANTHER); IPR036291 (SUPERFAMILY)	no GO terms	no GO terms
NODE_1_length_919884_cov_86.970707.g97.t1	uncharacterized protein P170DRAFT_461247	2397	1	0.0	98.5	4	P:GO:0006357; F:GO:0000981; F:GO:0003677; F:GO:0008270	P:regulation of transcription by RNA polymerase II; F:DNA-binding transcription factor activity, RNA polymerase II-specific; F:DNA binding; F:zinc ion binding			IPR007219 (SMART); IPR001138 (SMART); IPR007219 (PFAM); IPR001138 (PFAM); IPR036864 (G3DSA:4.10.240.GENE3D); mobidb-lite (MOBIDB_LITE); PTHR46910 (PANTHER); PTHR46910:SF15 (PANTHER); IPR001138 (PROSITE_PROFILES); IPR001138 (CDD); cd12148 (CDD); IPR036864 (SUPERFAMILY)	P:GO:0006351; P:GO:0006355; F:GO:0000981; F:GO:0003677; F:GO:0008270	P:transcription, DNA-templated; P:regulation of transcription, DNA-templated; F:DNA-binding transcription factor activity, RNA polymerase II-specific; F:DNA binding; F:zinc ion binding
NODE_1_length_919884_cov_86.970707.g98.t1	Bud-site selection protein	1344	1	3.11515E-180	88.6						IPR015158 (PFAM); mobidb-lite (MOBIDB_LITE); mobidb-lite (MOBIDB_LITE); mobidb-lite (MOBIDB_LITE); mobidb-lite (MOBIDB_LITE); mobidb-lite (MOBIDB_LITE); mobidb-lite (MOBIDB_LITE); mobidb-lite (MOBIDB_LITE); mobidb-lite (MOBIDB_LITE); mobidb-lite (MOBIDB_LITE); IPR037393 (PANTHER)	no GO terms	no GO terms
NODE_1_length_919884_cov_86.970707.g99.t1	NDUFS3/30 kDa subunit of NADH-ubiquinone oxidoreductase	867	1	0.0	98.56	2	F:GO:0008137; C:GO:0016020	F:NADH dehydrogenase (ubiquinone) activity; C:membrane	EC:7.1.1.2; EC:1.6; EC:1; EC:1.6.5.11; EC:1.6.5; EC:1.6.99.3; EC:1.6.5.2	NADH:ubiquinone reductase (H(+)-translocating); Acting on NADH or NADPH; Oxidoreductases; NADH dehydrogenase (quinone); Acting on NADH or NADPH; NADH dehydrogenase; NAD(P)H dehydrogenase (quinone)	IPR001268 (PFAM); IPR037232 (G3DSA:3.30.460.GENE3D); IPR010218 (TIGRFAM); mobidb-lite (MOBIDB_LITE); mobidb-lite (MOBIDB_LITE); PTHR10884 (PANTHER); IPR010218 (HAMAP); IPR037232 (SUPERFAMILY)	F:GO:0008137; F:GO:0016651	F:NADH dehydrogenase (ubiquinone) activity; F:oxidoreductase activity, acting on NAD(P)H
NODE_1_length_919884_cov_86.970707.g100.t1	putative CCR4-NOT core complex subunit Not4	4653	1	0.0	95.42	4	P:GO:0016567; F:GO:0003676; F:GO:0004842; C:GO:0030014	P:protein ubiquitination; F:nucleic acid binding; F:ubiquitin-protein transferase activity; C:CCR4-NOT complex	EC:2	Transferases	IPR003954 (SMART); IPR013083 (G3DSA:3.30.40.GENE3D); PF14570 (PFAM); IPR012677 (G3DSA:3.30.70.GENE3D); mobidb-lite (MOBIDB_LITE); mobidb-lite (MOBIDB_LITE); mobidb-lite (MOBIDB_LITE); mobidb-lite (MOBIDB_LITE); mobidb-lite (MOBIDB_LITE); mobidb-lite (MOBIDB_LITE); mobidb-lite (MOBIDB_LITE); mobidb-lite (MOBIDB_LITE); mobidb-lite (MOBIDB_LITE); mobidb-lite (MOBIDB_LITE); mobidb-lite (MOBIDB_LITE);…	F:GO:0003676; F:GO:0004842; C:GO:0030014	F:nucleic acid binding; F:ubiquitin-protein transferase activity; C:CCR4-NOT complex
NODE_1_length_919884_cov_86.970707.g101.t1	---NA---	330									no IPS match	no IPS match	no IPS match
NODE_1_length_919884_cov_86.970707.g102.t1	branched chain alpha-keto acid dehydrogenase complex, alpha subunit	1893	1	0.0	98.85	4	P:GO:0009083; F:GO:0003826; F:GO:0003863; C:GO:0005759	P:branched-chain amino acid catabolic process; F:alpha-ketoacid dehydrogenase activity; F:3-methyl-2-oxobutanoate dehydrogenase (2-methylpropanoyl-transferring) activity; C:mitochondrial matrix	EC:1.2; EC:1; EC:1.2.4.4; EC:1.2.4	Acting on the aldehyde or oxo group of donors; Oxidoreductases; 3-methyl-2-oxobutanoate dehydrogenase (2-methylpropanoyl-transferring); Acting on the aldehyde or oxo group of donors	IPR001017 (PFAM); G3DSA:3.40.50.970 (GENE3D); PTHR43380 (PANTHER); IPR034616 (PTHR43380:PANTHER); cd02000 (CDD); IPR029061 (SUPERFAMILY)	P:GO:0009083; F:GO:0003826; F:GO:0003863; F:GO:0016624	P:branched-chain amino acid catabolic process; F:alpha-ketoacid dehydrogenase activity; F:3-methyl-2-oxobutanoate dehydrogenase (2-methylpropanoyl-transferring) activity; F:oxidoreductase activity, acting on the aldehyde or oxo group of donors, disulfide as acceptor
NODE_1_length_919884_cov_86.970707.g103.t1	putative beta-mannosidase	2784	1	0.0	87.23	3	P:GO:0005975; F:GO:0004567; C:GO:0005576	P:carbohydrate metabolic process; F:beta-mannosidase activity; C:extracellular region	EC:3.2; EC:3; EC:3.2.1.25; EC:3.2.1	Glycosylases; Hydrolases; Beta-mannosidase; Glycosylases	IPR041447 (PFAM); IPR013783 (G3DSA:2.60.40.GENE3D); G3DSA:3.20.20.80 (GENE3D); IPR013783 (G3DSA:2.60.40.GENE3D); IPR008979 (G3DSA:2.60.120.GENE3D); IPR006102 (PFAM); IPR041625 (PFAM); IPR013783 (G3DSA:2.60.40.GENE3D); PTHR43730 (PANTHER); PTHR43730:SF3 (PANTHER); IPR036156 (SUPERFAMILY); IPR017853 (SUPERFAMILY); IPR008979 (SUPERFAMILY)	P:GO:0005975; F:GO:0004553	P:carbohydrate metabolic process; F:hydrolase activity, hydrolyzing O-glycosyl compounds
NODE_1_length_919884_cov_86.970707.g104.t1	Putative UPF0075 domain protein	1308	1	0.0	92.61	4	P:GO:0006040; P:GO:0009254; F:GO:0005524; F:GO:0016773	P:amino sugar metabolic process; P:peptidoglycan turnover; F:ATP binding; F:phosphotransferase activity, alcohol group as acceptor	EC:2.7.1; EC:2.7; EC:2	Transferring phosphorus-containing groups; Transferring phosphorus-containing groups; Transferases	G3DSA:3.30.420.40 (GENE3D); G3DSA:3.30.420.40 (GENE3D); IPR005338 (PFAM); IPR005338 (PANTHER); IPR043129 (SUPERFAMILY)	P:GO:0006040; P:GO:0009254; F:GO:0005524; F:GO:0016773	P:amino sugar metabolic process; P:peptidoglycan turnover; F:ATP binding; F:phosphotransferase activity, alcohol group as acceptor
NODE_1_length_919884_cov_86.970707.g105.t1	putative MFS sugar transporter	1602	1	0.0	91.54	5	P:GO:0008643; P:GO:0055085; F:GO:0022857; C:GO:0005886; C:GO:0016021	P:carbohydrate transport; P:transmembrane transport; F:transmembrane transporter activity; C:plasma membrane; C:integral component of membrane	EC:7	Translocases	IPR003663 (PRINTS); G3DSA:1.20.1250.20 (GENE3D); IPR005828 (PFAM); IPR003663 (TIGRFAM); PTHR48022:SF44 (PANTHER); PTHR48022 (PANTHER); IPR020846 (PROSITE_PROFILES); IPR036259 (SUPERFAMILY)	P:GO:0055085; F:GO:0022857; C:GO:0016020; C:GO:0016021	P:transmembrane transport; F:transmembrane transporter activity; C:membrane; C:integral component of membrane
NODE_1_length_919884_cov_86.970707.g106.t1	uncharacterized protein P170DRAFT_344876	1314	1	0.0	81.42	4	P:GO:0006357; F:GO:0000981; F:GO:0003677; F:GO:0008270	P:regulation of transcription by RNA polymerase II; F:DNA-binding transcription factor activity, RNA polymerase II-specific; F:DNA binding; F:zinc ion binding			PR00755 (PRINTS); IPR001138 (SMART); IPR001138 (PFAM); IPR036864 (G3DSA:4.10.240.GENE3D); IPR007219 (PFAM); PTHR47660:SF3 (PANTHER); PTHR47660 (PANTHER); IPR001138 (PROSITE_PROFILES); IPR001138 (CDD); IPR036864 (SUPERFAMILY)	P:GO:0006351; P:GO:0006355; F:GO:0000981; F:GO:0003677; F:GO:0008270	P:transcription, DNA-templated; P:regulation of transcription, DNA-templated; F:DNA-binding transcription factor activity, RNA polymerase II-specific; F:DNA binding; F:zinc ion binding
NODE_1_length_919884_cov_86.970707.g107.t1	Isochorismatase hydrolase	627	1	1.69676E-119	88.1	1	F:GO:0016787	F:hydrolase activity	EC:3	Hydrolases	IPR000868 (PFAM); IPR036380 (G3DSA:3.40.50.GENE3D); IPR036380 (SUPERFAMILY)	no GO terms	no GO terms
NODE_1_length_919884_cov_86.970707.g108.t1	putative MFS multidrug transporter	2589	1	0.0	94.83	3	P:GO:0055085; F:GO:0022857; C:GO:0016021	P:transmembrane transport; F:transmembrane transporter activity; C:integral component of membrane	EC:7	Translocases	G3DSA:1.20.1720.10 (GENE3D); G3DSA:3.40.50.150 (GENE3D); IPR011701 (PFAM); IPR004033 (PFAM); IPR004033 (TIGRFAM); mobidb-lite (MOBIDB_LITE); mobidb-lite (MOBIDB_LITE); mobidb-lite (MOBIDB_LITE); PTHR23502:SF151 (PANTHER); PTHR23502 (PANTHER); IPR020846 (PROSITE_PROFILES); IPR004033 (HAMAP); IPR004033 (PROSITE_PROFILES); cd02440 (CDD); cd17323 (CDD); IPR029063 (SUPERFAMILY); IPR036259 (SUPERFAMILY)	P:GO:0055085; F:GO:0008168; F:GO:0022857	P:transmembrane transport; F:methyltransferase activity; F:transmembrane transporter activity
NODE_1_length_919884_cov_86.970707.g109.t1	sugar isomerase	1260	1	0.0	96.73	3	P:GO:1901135; F:GO:0016853; F:GO:0097367	P:carbohydrate derivative metabolic process; F:isomerase activity; F:carbohydrate derivative binding	EC:5	Isomerases	G3DSA:3.40.50.10490 (GENE3D); IPR001347 (PFAM); mobidb-lite (MOBIDB_LITE); PTHR38418 (PANTHER); IPR001347 (PROSITE_PROFILES); IPR035474 (CDD); SSF53697 (SUPERFAMILY)	P:GO:1901135; F:GO:0097367	P:carbohydrate derivative metabolic process; F:carbohydrate derivative binding
NODE_1_length_919884_cov_86.970707.g110.t1	nicotinic acid mononucleotide adenylyltransferase	855	1	0.0	98.59	3	P:GO:0009435; F:GO:0000309; F:GO:0005524	P:NAD biosynthetic process; F:nicotinamide-nucleotide adenylyltransferase activity; F:ATP binding	EC:2.7.7.1; EC:2.7; EC:2; EC:2.7.7	Nicotinamide-nucleotide adenylyltransferase; Transferring phosphorus-containing groups; Transferases; Transferring phosphorus-containing groups	IPR014729 (G3DSA:3.40.50.GENE3D); IPR005248 (TIGRFAM); IPR004821 (PFAM); mobidb-lite (MOBIDB_LITE); PTHR12039:SF0 (PANTHER); PTHR12039 (PANTHER); cd09286 (CDD); SSF52374 (SUPERFAMILY)	P:GO:0009058; P:GO:0009435; F:GO:0003824; F:GO:0016779	P:biosynthetic process; P:NAD biosynthetic process; F:catalytic activity; F:nucleotidyltransferase activity
NODE_1_length_919884_cov_86.970707.g111.t1	ubiquitin-protein ligase Ufd4	5454	1	0.0	95.81	3	P:GO:0016567; F:GO:0004842; F:GO:0016874	P:protein ubiquitination; F:ubiquitin-protein transferase activity; F:ligase activity	EC:2; EC:6	Transferases; Ligases	IPR000569 (SMART); IPR011989 (G3DSA:1.25.10.GENE3D); G3DSA:3.30.2160.10 (GENE3D); G3DSA:3.90.1750.10 (GENE3D); IPR000569 (PFAM); G3DSA:3.30.2410.10 (GENE3D); mobidb-lite (MOBIDB_LITE); mobidb-lite (MOBIDB_LITE); mobidb-lite (MOBIDB_LITE); mobidb-lite (MOBIDB_LITE); mobidb-lite (MOBIDB_LITE); mobidb-lite (MOBIDB_LITE); mobidb-lite (MOBIDB_LITE); mobidb-lite (MOBIDB_LITE); mobidb-lite (MOBIDB_LITE)…	F:GO:0004842	F:ubiquitin-protein transferase activity
NODE_1_length_919884_cov_86.970707.g112.t1	uncharacterized protein P170DRAFT_399401	780	1	2.20362E-125	80.23	1	F:GO:0016740	F:transferase activity	EC:2	Transferases	G3DSA:3.10.129.10 (GENE3D); IPR006683 (PFAM); mobidb-lite (MOBIDB_LITE); mobidb-lite (MOBIDB_LITE); PTHR47260:SF2 (PANTHER); PTHR47260 (PANTHER); cd03443 (CDD); IPR029069 (SUPERFAMILY)	no GO terms	no GO terms
NODE_1_length_919884_cov_86.970707.g113.t1	IBR domain protein	765	1	1.07151E-23	54.6	3	P:GO:0016567; F:GO:0004842; F:GO:0046872	P:protein ubiquitination; F:ubiquitin-protein transferase activity; F:metal ion binding			IPR013083 (G3DSA:3.30.40.GENE3D); IPR018957 (PFAM); mobidb-lite (MOBIDB_LITE); mobidb-lite (MOBIDB_LITE); mobidb-lite (MOBIDB_LITE); IPR031127 (PANTHER); PTHR11685:SF351 (PANTHER); IPR001841 (PROSITE_PROFILES); IPR044066 (PROSITE_PROFILES); SSF57850 (SUPERFAMILY)	P:GO:0016567; F:GO:0004842; F:GO:0046872	P:protein ubiquitination; F:ubiquitin-protein transferase activity; F:metal ion binding
NODE_1_length_919884_cov_86.970707.g114.t1	putative ATP dependent RNA helicase	2310	1	0.0	94.16	3	F:GO:0003676; F:GO:0003724; F:GO:0005524	F:nucleic acid binding; F:RNA helicase activity; F:ATP binding	EC:3.6.1; EC:3.6.4.13; EC:3.6; EC:3; EC:3.6.1.15	Acting on acid anhydrides; RNA helicase; Acting on acid anhydrides; Hydrolases; Nucleoside-triphosphate phosphatase	IPR014001 (SMART); IPR001650 (SMART); IPR011545 (PFAM); IPR001650 (PFAM); G3DSA:3.40.50.300 (GENE3D); G3DSA:3.40.50.300 (GENE3D); mobidb-lite (MOBIDB_LITE); mobidb-lite (MOBIDB_LITE); mobidb-lite (MOBIDB_LITE); mobidb-lite (MOBIDB_LITE); mobidb-lite (MOBIDB_LITE); mobidb-lite (MOBIDB_LITE); PTHR24031 (PANTHER); PTHR24031:SF91 (PANTHER); IPR001650 (PROSITE_PROFILES); IPR014014 (PROSITE_PROFILES); …	F:GO:0003676; F:GO:0004386; F:GO:0005524	F:nucleic acid binding; F:helicase activity; F:ATP binding
NODE_1_length_919884_cov_86.970707.g115.t1	SAM-dependent methyltransferase/cell division protein FtsJ	1290	1	0.0	97.2	5	P:GO:0002128; P:GO:0002181; P:GO:0051301; F:GO:0008175; C:GO:0005737	P:tRNA nucleoside ribose methylation; P:cytoplasmic translation; P:cell division; F:tRNA methyltransferase activity; C:cytoplasm	EC:2.1; EC:2; EC:2.1.1	Transferring one-carbon groups; Transferases; Transferring one-carbon groups	IPR002877 (PFAM); mobidb-lite (MOBIDB_LITE); PTHR10920 (PANTHER); IPR028590 (PTHR10920:PANTHER); IPR015507 (HAMAP); IPR028590 (HAMAP); IPR029063 (SUPERFAMILY)	P:GO:0001510; P:GO:0008033; P:GO:0032259; F:GO:0008168; F:GO:0008175	P:RNA methylation; P:tRNA processing; P:methylation; F:methyltransferase activity; F:tRNA methyltransferase activity
NODE_1_length_919884_cov_86.970707.g116.t1	assimilatory sulfite reductase	3138	1	0.0	98.28	1	F:GO:0016903	F:oxidoreductase activity, acting on the aldehyde or oxo group of donors	EC:1.2; EC:1	Acting on the aldehyde or oxo group of donors; Oxidoreductases	IPR001709 (PRINTS); IPR003097 (PFAM); IPR001433 (PFAM); G3DSA:2.40.30.10 (GENE3D); IPR009014 (G3DSA:3.40.50.GENE3D); G3DSA:3.40.50.970 (GENE3D); IPR002869 (G3DSA:3.40.920.GENE3D); IPR023173 (G3DSA:1.20.990.GENE3D); IPR039261 (G3DSA:3.40.50.GENE3D); IPR019752 (PFAM); PTHR19384:SF109 (PANTHER); PTHR19384 (PANTHER); IPR017927 (PROSITE_PROFILES); cd06207 (CDD); IPR002869 (SUPERFAMILY); IPR009014 (SUP…	F:GO:0003824; F:GO:0016491; F:GO:0016903	F:catalytic activity; F:oxidoreductase activity; F:oxidoreductase activity, acting on the aldehyde or oxo group of donors
NODE_1_length_919884_cov_86.970707.g117.t1	NAD(P)-binding protein	708	1	4.68739E-145	95.74	1	C:GO:0005741	C:mitochondrial outer membrane			IPR016040 (PFAM); G3DSA:3.40.50.720 (GENE3D); PTHR14097:SF7 (PANTHER); PTHR14097 (PANTHER); IPR036291 (SUPERFAMILY)	no GO terms	no GO terms
NODE_1_length_919884_cov_86.970707.g118.t1	uncharacterized protein P170DRAFT_461231	498	1	2.25883E-77	86.67						mobidb-lite (MOBIDB_LITE); mobidb-lite (MOBIDB_LITE); mobidb-lite (MOBIDB_LITE); mobidb-lite (MOBIDB_LITE); PTHR42090 (PANTHER)	no GO terms	no GO terms
NODE_1_length_919884_cov_86.970707.g119.t1	N-terminal nucleophile aminohydrolase	768	1	0.0	100.0	4	P:GO:0006511; F:GO:0004298; C:GO:0005737; C:GO:0019773	P:ubiquitin-dependent protein catabolic process; F:threonine-type endopeptidase activity; C:cytoplasm; C:proteasome core complex, alpha-subunit complex	EC:3.4.99; EC:3.4; EC:3.4.25; EC:3	Acting on peptide bonds (peptidases); Acting on peptide bonds (peptidases); Acting on peptide bonds (peptidases); Hydrolases	IPR000426 (SMART); IPR000426 (PFAM); IPR001353 (PFAM); IPR029055 (G3DSA:3.60.20.GENE3D); IPR034647 (PTHR11599:PANTHER); PTHR11599 (PANTHER); IPR023332 (PROSITE_PROFILES); cd03752 (CDD); IPR029055 (SUPERFAMILY)	P:GO:0006511; P:GO:0051603; C:GO:0005839; C:GO:0019773	P:ubiquitin-dependent protein catabolic process; P:proteolysis involved in cellular protein catabolic process; C:proteasome core complex; C:proteasome core complex, alpha-subunit complex
NODE_1_length_919884_cov_86.970707.g120.t1	uncharacterized protein P170DRAFT_505934	1779	1	0.0	91.89	1	P:GO:0045292	P:mRNA cis splicing, via spliceosome			IPR001202 (SMART); IPR036517 (G3DSA:1.10.10.GENE3D); G3DSA:2.20.70.10 (GENE3D); IPR002713 (PFAM); G3DSA:2.20.70.10 (GENE3D); mobidb-lite (MOBIDB_LITE); mobidb-lite (MOBIDB_LITE); mobidb-lite (MOBIDB_LITE); mobidb-lite (MOBIDB_LITE); mobidb-lite (MOBIDB_LITE); mobidb-lite (MOBIDB_LITE); mobidb-lite (MOBIDB_LITE); mobidb-lite (MOBIDB_LITE); mobidb-lite (MOBIDB_LITE); mobidb-lite (MOBIDB_LITE); IPR0…	P:GO:0045292; F:GO:0005515	P:mRNA cis splicing, via spliceosome; F:protein binding
NODE_1_length_919884_cov_86.970707.g121.t1	uncharacterized protein P170DRAFT_432870	828	1	5.03277E-111	90.28						mobidb-lite (MOBIDB_LITE); mobidb-lite (MOBIDB_LITE); mobidb-lite (MOBIDB_LITE); mobidb-lite (MOBIDB_LITE); mobidb-lite (MOBIDB_LITE); mobidb-lite (MOBIDB_LITE); mobidb-lite (MOBIDB_LITE); mobidb-lite (MOBIDB_LITE)	no GO terms	no GO terms
NODE_1_length_919884_cov_86.970707.g122.t1	uncharacterized protein P170DRAFT_432869	2673	1	0.0	91.23	2	P:GO:0006351; F:GO:0046872	P:transcription, DNA-templated; F:metal ion binding			IPR003618 (SMART); IPR001965 (SMART); IPR012921 (PFAM); IPR013083 (G3DSA:3.30.40.GENE3D); IPR019787 (PFAM); IPR003618 (PFAM); IPR036575 (G3DSA:1.10.472.GENE3D); mobidb-lite (MOBIDB_LITE); mobidb-lite (MOBIDB_LITE); mobidb-lite (MOBIDB_LITE); mobidb-lite (MOBIDB_LITE); mobidb-lite (MOBIDB_LITE); mobidb-lite (MOBIDB_LITE); mobidb-lite (MOBIDB_LITE); mobidb-lite (MOBIDB_LITE); mobidb-lite (MOBIDB_LI…	P:GO:0006351	P:transcription, DNA-templated
NODE_1_length_919884_cov_86.970707.g123.t1	hypothetical protein PENCOP_c012G05979	735	1	6.99343E-22	85.42	2	P:GO:0006355; F:GO:0003700	P:regulation of transcription, DNA-templated; F:DNA-binding transcription factor activity			IPR002110 (SMART); PF13857 (PFAM); IPR036770 (G3DSA:1.25.40.GENE3D); mobidb-lite (MOBIDB_LITE); mobidb-lite (MOBIDB_LITE); mobidb-lite (MOBIDB_LITE); IPR020683 (PROSITE_PROFILES); IPR002110 (PROSITE_PROFILES); IPR036770 (SUPERFAMILY)	F:GO:0005515	F:protein binding
NODE_1_length_919884_cov_86.970707.g124.t1	cytochrome p450	750	1	7.49493E-123	76.95	2	F:GO:0016491; F:GO:0046872	F:oxidoreductase activity; F:metal ion binding	EC:1	Oxidoreductases	IPR002403 (PRINTS); IPR036396 (G3DSA:1.10.630.GENE3D); IPR001128 (PFAM); PTHR24305:SF157 (PANTHER); PTHR24305 (PANTHER); IPR036396 (SUPERFAMILY)	F:GO:0004497; F:GO:0005506; F:GO:0016705; F:GO:0020037	F:monooxygenase activity; F:iron ion binding; F:oxidoreductase activity, acting on paired donors, with incorporation or reduction of molecular oxygen; F:heme binding
NODE_1_length_919884_cov_86.970707.g125.t1	hypothetical protein DL765_000440	1944	1	1.44338E-145	74.29	1	F:GO:0016740	F:transferase activity	EC:2	Transferases	IPR014043 (SMART); G3DSA:3.30.70.3290 (GENE3D); IPR036396 (G3DSA:1.10.630.GENE3D); IPR014043 (PFAM); IPR001227 (G3DSA:3.40.366.GENE3D); IPR001227 (G3DSA:3.40.366.GENE3D); PTHR43775:SF18 (PANTHER); PTHR43775 (PANTHER); IPR016035 (SUPERFAMILY); IPR036396 (SUPERFAMILY)	F:GO:0005506; F:GO:0016705; F:GO:0016740; F:GO:0020037	F:iron ion binding; F:oxidoreductase activity, acting on paired donors, with incorporation or reduction of molecular oxygen; F:transferase activity; F:heme binding
NODE_1_length_919884_cov_86.970707.g126.t1	hypothetical protein CNMCM5878_002366	1449	1	0.0	81.41						IPR014043 (SMART); IPR001227 (G3DSA:3.40.366.GENE3D); IPR016039 (G3DSA:3.40.47.GENE3D); IPR032821 (PFAM); IPR014043 (PFAM); PTHR43775 (PANTHER); PTHR43775:SF20 (PANTHER); PTHR43775:SF20 (PANTHER); IPR016036 (SUPERFAMILY); IPR016035 (SUPERFAMILY); IPR016039 (SUPERFAMILY)	F:GO:0016740; F:GO:0016746	F:transferase activity; F:transferase activity, transferring acyl groups
NODE_1_length_919884_cov_86.970707.g127.t1	uncharacterized protein P168DRAFT_293216	1551	1	0.0	93.68	4	P:GO:0006357; F:GO:0000981; F:GO:0003677; F:GO:0008270	P:regulation of transcription by RNA polymerase II; F:DNA-binding transcription factor activity, RNA polymerase II-specific; F:DNA binding; F:zinc ion binding			IPR036864 (G3DSA:4.10.240.GENE3D); IPR001138 (PFAM); mobidb-lite (MOBIDB_LITE); mobidb-lite (MOBIDB_LITE); mobidb-lite (MOBIDB_LITE); mobidb-lite (MOBIDB_LITE); mobidb-lite (MOBIDB_LITE); mobidb-lite (MOBIDB_LITE); IPR001138 (PROSITE_PROFILES); IPR001138 (CDD); IPR036864 (SUPERFAMILY)	P:GO:0006355; F:GO:0000981; F:GO:0008270	P:regulation of transcription, DNA-templated; F:DNA-binding transcription factor activity, RNA polymerase II-specific; F:zinc ion binding
NODE_1_length_919884_cov_86.970707.g128.t1	hypothetical protein CNMCM8689_001357	816	1	2.3178E-130	79.7						IPR006600 (PFAM); IPR004875 (PFAM); IPR006600 (PROSITE_PROFILES)	F:GO:0003676	F:nucleic acid binding
NODE_1_length_919884_cov_86.970707.g129.t1	UDP-glucose 6-dehydrogenase 4	2397	1	0.0	69.2	1	F:GO:0016491	F:oxidoreductase activity	EC:1	Oxidoreductases	IPR014027 (SMART); IPR017476 (PIRSF); IPR014026 (PFAM); IPR028357 (PIRSF); G3DSA:1.20.5.100 (GENE3D); IPR016040 (PFAM); G3DSA:3.40.50.720 (GENE3D); IPR014027 (PFAM); G3DSA:3.40.50.720 (GENE3D); IPR017476 (TIGRFAM); G3DSA:3.40.50.720 (GENE3D); IPR001732 (PFAM); IPR028356 (PANTHER); PTHR11374:SF3 (PANTHER); IPR008927 (SUPERFAMILY); IPR036291 (SUPERFAMILY); IPR036220 (SUPERFAMILY); IPR036291 (SUPERF…	P:GO:0000271; F:GO:0003979; F:GO:0016616; F:GO:0051287	P:polysaccharide biosynthetic process; F:UDP-glucose 6-dehydrogenase activity; F:oxidoreductase activity, acting on the CH-OH group of donors, NAD or NADP as acceptor; F:NAD binding
NODE_1_length_919884_cov_86.970707.g130.t1	hypothetical protein BO78DRAFT_166604	1377	1	0.0	87.31	3	P:GO:0097502; F:GO:0019187; C:GO:0016021	P:mannosylation; F:beta-1,4-mannosyltransferase activity; C:integral component of membrane	EC:2.4; EC:2; EC:2.4.1	Glycosyltransferases; Transferases; Glycosyltransferases	IPR029044 (G3DSA:3.90.550.GENE3D); IPR001173 (PFAM); PTHR16779:SF1 (PANTHER); IPR027389 (PANTHER); IPR029044 (SUPERFAMILY)	F:GO:0019187	F:beta-1,4-mannosyltransferase activity
NODE_1_length_919884_cov_86.970707.g131.t1	hypothetical protein AJ79_09563	981	1	2.54897E-129	80.07						PTHR11183:SF113 (PANTHER); PTHR11183 (PANTHER); IPR029044 (SUPERFAMILY)	no GO terms	no GO terms
NODE_1_length_919884_cov_86.970707.g132.t1	calcium ion P-type ATPase	1731	1	0.0	73.77	3	P:GO:0006816; F:GO:0000166; C:GO:0016020	P:calcium ion transport; F:nucleotide binding; C:membrane			PR00119 (PRINTS); IPR001757 (TIGRFAM); IPR006068 (PFAM); IPR023299 (G3DSA:3.40.1110.GENE3D); G3DSA:1.20.1110.10 (GENE3D); PF13246 (PFAM); mobidb-lite (MOBIDB_LITE); mobidb-lite (MOBIDB_LITE); PTHR24093:SF346 (PANTHER); PTHR24093 (PANTHER); IPR023298 (SUPERFAMILY); IPR036412 (SUPERFAMILY); IPR023299 (SUPERFAMILY)	F:GO:0000166; F:GO:0005524; F:GO:0016887; C:GO:0016021	F:nucleotide binding; F:ATP binding; F:ATPase activity; C:integral component of membrane
NODE_1_length_919884_cov_86.970707.g133.t1	hypothetical protein CDV56_105939	741	1	5.01407E-144	95.08	1	P:GO:0055114	P:obsolete oxidation-reduction process			IPR002347 (PRINTS); G3DSA:3.40.50.720 (GENE3D); IPR002347 (PFAM); PTHR43544:SF26 (PANTHER); PTHR43544 (PANTHER); IPR036291 (SUPERFAMILY)	F:GO:0016491	F:oxidoreductase activity
NODE_1_length_919884_cov_86.970707.g134.t1	hypothetical protein DL765_000444	1416	1	0.0	74.59	1	F:GO:0050660	F:flavin adenine dinucleotide binding			IPR012951 (PFAM); G3DSA:3.30.465.50 (GENE3D); IPR006094 (PFAM); G3DSA:3.30.465.40 (GENE3D); PTHR13878:SF64 (PANTHER); PTHR13878 (PANTHER); IPR036318 (SUPERFAMILY)	F:GO:0016491; F:GO:0050660	F:oxidoreductase activity; F:flavin adenine dinucleotide binding
NODE_1_length_919884_cov_86.970707.g135.t1	U1 snRNP splicing complex subunit	810	1	2.59865E-170	96.31	3	P:GO:0006376; F:GO:0003729; C:GO:0005685	P:mRNA splice site selection; F:mRNA binding; C:U1 snRNP			IPR004882 (PFAM); mobidb-lite (MOBIDB_LITE); mobidb-lite (MOBIDB_LITE); IPR004882 (PANTHER); PTHR12375:SF30 (PANTHER)	P:GO:0006376; F:GO:0003729; C:GO:0005685	P:mRNA splice site selection; F:mRNA binding; C:U1 snRNP
NODE_1_length_919884_cov_86.970707.g136.t1	Gpi16 subunit, GPI transamidase component	1788	1	0.0	96.98	2	P:GO:0016255; C:GO:0042765	P:attachment of GPI anchor to protein; C:GPI-anchor transamidase complex			IPR007245 (PFAM); IPR007245 (PANTHER); PTHR12959:SF11 (PANTHER)	P:GO:0016255; C:GO:0042765	P:attachment of GPI anchor to protein; C:GPI-anchor transamidase complex
NODE_1_length_919884_cov_86.970707.g137.t1	uncharacterized protein P170DRAFT_432866	345	1	2.75029E-48	81.03						mobidb-lite (MOBIDB_LITE); mobidb-lite (MOBIDB_LITE)	no GO terms	no GO terms
NODE_1_length_919884_cov_86.970707.g138.t1	ankyrin repeat-containing domain protein	2724	1	0.0	86.76						IPR002110 (SMART); IPR020683 (PFAM); IPR036770 (G3DSA:1.25.40.GENE3D); IPR036770 (G3DSA:1.25.40.GENE3D); PF13857 (PFAM); IPR036770 (G3DSA:1.25.40.GENE3D); mobidb-lite (MOBIDB_LITE); mobidb-lite (MOBIDB_LITE); mobidb-lite (MOBIDB_LITE); mobidb-lite (MOBIDB_LITE); PTHR24134:SF9 (PANTHER); PTHR24134 (PANTHER); PTHR24134 (PANTHER); PTHR24134 (PANTHER); PTHR24134:SF9 (PANTHER); PTHR24134:SF9 (PANTHER)…	F:GO:0005515	F:protein binding
NODE_1_length_919884_cov_86.970707.g139.t1	NPP1 domain protein	771	1	1.63436E-141	91.8	1	P:GO:0009405	P:pathogenesis			IPR008701 (PFAM); IPR008701 (PIRSF); mobidb-lite (MOBIDB_LITE); IPR008701 (PANTHER); PTHR33657:SF8 (PANTHER)	no GO terms	no GO terms
NODE_1_length_919884_cov_86.970707.g140.t1	uncharacterized protein P170DRAFT_38390	2367	1	2.42066E-105	84.42	1	F:GO:0003723	F:RNA binding			mobidb-lite (MOBIDB_LITE); mobidb-lite (MOBIDB_LITE); mobidb-lite (MOBIDB_LITE); mobidb-lite (MOBIDB_LITE); mobidb-lite (MOBIDB_LITE); mobidb-lite (MOBIDB_LITE); IPR039764 (PANTHER); PTHR12299:SF45 (PANTHER)	F:GO:0003723	F:RNA binding
NODE_1_length_919884_cov_86.970707.g141.t1	putative feruloyl esterase B-2	1581	1	0.0	95.66	2	F:GO:0046872; F:GO:0052689	F:metal ion binding; F:carboxylic ester hydrolase activity	EC:3.1; EC:3; EC:3.1.1; EC:3.1.1.1	Acting on ester bonds; Hydrolases; Acting on ester bonds; Carboxylesterase	IPR011118 (PFAM); PTHR33938:SF15 (PANTHER); IPR011118 (PANTHER); IPR029058 (SUPERFAMILY)	no GO terms	no GO terms
NODE_1_length_919884_cov_86.970707.g142.t1	uncharacterized protein P170DRAFT_470736	1569	1	0.0	87.34	3	P:GO:0000742; P:GO:0048288; C:GO:0016021	P:karyogamy involved in conjugation with cellular fusion; P:nuclear membrane fusion involved in karyogamy; C:integral component of membrane			IPR007292 (PFAM); IPR007292 (PANTHER); PS51257 (PROSITE_PROFILES)	P:GO:0000742; P:GO:0048288	P:karyogamy involved in conjugation with cellular fusion; P:nuclear membrane fusion involved in karyogamy
NODE_1_length_919884_cov_86.970707.g143.t1	putative mitochondrial 54S ribosomal protein YmL16	759	1	3.39474E-178	98.81	4	P:GO:0006412; F:GO:0003735; F:GO:0019843; C:GO:0005840	P:translation; F:structural constituent of ribosome; F:rRNA binding; C:ribosome			IPR019906 (PRINTS); IPR036789 (G3DSA:3.90.930.GENE3D); IPR020040 (PFAM); IPR036789 (G3DSA:3.90.930.GENE3D); IPR000702 (PANTHER); IPR019906 (PTHR11655:PANTHER); IPR036789 (SUPERFAMILY); IPR036789 (SUPERFAMILY)	P:GO:0006412; F:GO:0003735; F:GO:0019843; C:GO:0005840	P:translation; F:structural constituent of ribosome; F:rRNA binding; C:ribosome
NODE_1_length_919884_cov_86.970707.g144.t1	3(2),5-bisphosphate nucleotidase HAL2	1059	1	0.0	97.44	5	P:GO:0006790; P:GO:0046854; P:GO:0046855; F:GO:0008441; F:GO:0046872	P:sulfur compound metabolic process; P:phosphatidylinositol phosphorylation; P:inositol phosphate dephosphorylation; F:3'(2'),5'-bisphosphate nucleotidase activity; F:metal ion binding	EC:3.1; EC:3.1.3.7; EC:3; EC:3.1.3.31; EC:3.1.3	Acting on ester bonds; 3'(2'),5'-bisphosphate nucleotidase; Hydrolases; Nucleotidase; Acting on ester bonds	G3DSA:3.40.190.80 (GENE3D); IPR000760 (PFAM); IPR006239 (TIGRFAM); G3DSA:3.30.540.10 (GENE3D); PTHR43200 (PANTHER); cd01517 (CDD); SSF56655 (SUPERFAMILY)	P:GO:0006790; P:GO:0046855; F:GO:0008441	P:sulfur compound metabolic process; P:inositol phosphate dephosphorylation; F:3'(2'),5'-bisphosphate nucleotidase activity
NODE_1_length_919884_cov_86.970707.g145.t1	uncharacterized protein P170DRAFT_432857	1260	1	0.0	91.65	2	P:GO:0006886; C:GO:0016020	P:intracellular protein transport; C:membrane			IPR002014 (SMART); IPR008942 (G3DSA:1.25.40.GENE3D); IPR002014 (PFAM); IPR038425 (G3DSA:1.20.58.GENE3D); mobidb-lite (MOBIDB_LITE); mobidb-lite (MOBIDB_LITE); mobidb-lite (MOBIDB_LITE); mobidb-lite (MOBIDB_LITE); mobidb-lite (MOBIDB_LITE); mobidb-lite (MOBIDB_LITE); PTHR47789 (PANTHER); PTHR47789:SF1 (PANTHER); IPR002014 (PROSITE_PROFILES); cd16980 (CDD); IPR044103 (CDD); IPR008942 (SUPERFAMILY);…	P:GO:0006886; P:GO:0006897; P:GO:0007015	P:intracellular protein transport; P:endocytosis; P:actin filament organization
NODE_1_length_919884_cov_86.970707.g146.t1	uncharacterized protein P170DRAFT_392105	1908	1	0.0	94.79	1	F:GO:0003824	F:catalytic activity			IPR036551 (G3DSA:3.40.50.GENE3D); IPR003382 (PFAM); mobidb-lite (MOBIDB_LITE); PTHR14359:SF21 (PANTHER); PTHR14359 (PANTHER); SSF140860 (SUPERFAMILY); IPR036551 (SUPERFAMILY)	F:GO:0003824	F:catalytic activity
NODE_1_length_919884_cov_86.970707.g147.t1	MFS multidrug transporter	1650	1	0.0	93.44	3	P:GO:0055085; F:GO:0022857; C:GO:0016021	P:transmembrane transport; F:transmembrane transporter activity; C:integral component of membrane	EC:7	Translocases	G3DSA:1.20.1720.10 (GENE3D); IPR011701 (PFAM); mobidb-lite (MOBIDB_LITE); mobidb-lite (MOBIDB_LITE); PTHR23501:SF176 (PANTHER); PTHR23501 (PANTHER); IPR020846 (PROSITE_PROFILES); IPR036259 (SUPERFAMILY)	P:GO:0055085; F:GO:0022857	P:transmembrane transport; F:transmembrane transporter activity
NODE_1_length_919884_cov_86.970707.g148.t1	uncharacterized protein P170DRAFT_421888	483	1	5.35553E-24	77.36						mobidb-lite (MOBIDB_LITE); mobidb-lite (MOBIDB_LITE); mobidb-lite (MOBIDB_LITE)	no GO terms	no GO terms
NODE_1_length_919884_cov_86.970707.g149.t1	uncharacterized protein P170DRAFT_505919	924	1	7.67356E-109	87.38						IPR018555 (PFAM); mobidb-lite (MOBIDB_LITE); mobidb-lite (MOBIDB_LITE); mobidb-lite (MOBIDB_LITE); mobidb-lite (MOBIDB_LITE); mobidb-lite (MOBIDB_LITE); mobidb-lite (MOBIDB_LITE); mobidb-lite (MOBIDB_LITE)	no GO terms	no GO terms
NODE_1_length_919884_cov_86.970707.g150.t1	putative integral membrane protein	1122	1	0.0	82.93	1	C:GO:0016021	C:integral component of membrane			mobidb-lite (MOBIDB_LITE); mobidb-lite (MOBIDB_LITE); mobidb-lite (MOBIDB_LITE); mobidb-lite (MOBIDB_LITE); mobidb-lite (MOBIDB_LITE); PTHR33048 (PANTHER); PTHR33048:SF132 (PANTHER)	no GO terms	no GO terms
NODE_1_length_919884_cov_86.970707.g151.t1	uncharacterized protein P170DRAFT_422014	2139	1	0.0	83.38	4	P:GO:0006357; F:GO:0000981; F:GO:0003677; F:GO:0008270	P:regulation of transcription by RNA polymerase II; F:DNA-binding transcription factor activity, RNA polymerase II-specific; F:DNA binding; F:zinc ion binding			IPR001138 (SMART); IPR001138 (PFAM); IPR036864 (G3DSA:4.10.240.GENE3D); IPR007219 (PFAM); mobidb-lite (MOBIDB_LITE); mobidb-lite (MOBIDB_LITE); mobidb-lite (MOBIDB_LITE); mobidb-lite (MOBIDB_LITE); PTHR31001 (PANTHER); PTHR31001:SF41 (PANTHER); IPR001138 (PROSITE_PROFILES); IPR001138 (CDD); cd12148 (CDD); IPR036864 (SUPERFAMILY)	P:GO:0006351; P:GO:0006355; F:GO:0000981; F:GO:0003677; F:GO:0008270	P:transcription, DNA-templated; P:regulation of transcription, DNA-templated; F:DNA-binding transcription factor activity, RNA polymerase II-specific; F:DNA binding; F:zinc ion binding
NODE_1_length_919884_cov_86.970707.g152.t1	uncharacterized protein P170DRAFT_346353	2223	1	0.0	97.7	2	P:GO:0006355; F:GO:0003677	P:regulation of transcription, DNA-templated; F:DNA binding			G3DSA:3.30.160.60 (GENE3D); mobidb-lite (MOBIDB_LITE); mobidb-lite (MOBIDB_LITE); mobidb-lite (MOBIDB_LITE); PTHR13964 (PANTHER); PTHR13964:SF38 (PANTHER); IPR003150 (PROSITE_PROFILES)	P:GO:0006355; F:GO:0003677	P:regulation of transcription, DNA-templated; F:DNA binding
NODE_1_length_919884_cov_86.970707.g153.t1	MFS general substrate transporter	1704	1	0.0	93.68	3	P:GO:0055085; F:GO:0022857; C:GO:0016021	P:transmembrane transport; F:transmembrane transporter activity; C:integral component of membrane	EC:7	Translocases	IPR011701 (PFAM); G3DSA:1.20.1250.20 (GENE3D); mobidb-lite (MOBIDB_LITE); mobidb-lite (MOBIDB_LITE); PTHR23501 (PANTHER); PTHR23501:SF155 (PANTHER); IPR020846 (PROSITE_PROFILES); cd17502 (CDD); IPR036259 (SUPERFAMILY)	P:GO:0055085; F:GO:0022857	P:transmembrane transport; F:transmembrane transporter activity
NODE_1_length_919884_cov_86.970707.g154.t1	C6 finger domain protein	1689	1	3.27866E-90	54.37	6	P:GO:0006355; P:GO:0006357; F:GO:0000981; F:GO:0003677; F:GO:0008270; C:GO:0005634	P:regulation of transcription, DNA-templated; P:regulation of transcription by RNA polymerase II; F:DNA-binding transcription factor activity, RNA polymerase II-specific; F:DNA binding; F:zinc ion binding; C:nucleus			mobidb-lite (MOBIDB_LITE); mobidb-lite (MOBIDB_LITE); PTHR36206:SF7 (PANTHER); PTHR36206 (PANTHER)	no GO terms	no GO terms
NODE_1_length_919884_cov_86.970707.g155.t1	actin patch protein 1	504	1	1.38376E-31	83.5						mobidb-lite (MOBIDB_LITE); mobidb-lite (MOBIDB_LITE); mobidb-lite (MOBIDB_LITE); PTHR28208 (PANTHER); PTHR28208:SF3 (PANTHER)	no GO terms	no GO terms
NODE_1_length_919884_cov_86.970707.g156.t1	Zinc-binding alcohol dehydrogenase domain-containing protein cipB	1155	1	0.0	91.08	1	F:GO:0016491	F:oxidoreductase activity	EC:1	Oxidoreductases	IPR020843 (SMART); G3DSA:3.40.50.720 (GENE3D); IPR013154 (PFAM); G3DSA:3.90.180.10 (GENE3D); PTHR48106:SF4 (PANTHER); PTHR48106 (PANTHER); cd08249 (CDD); IPR036291 (SUPERFAMILY); IPR011032 (SUPERFAMILY)	F:GO:0016491	F:oxidoreductase activity
NODE_1_length_919884_cov_86.970707.g157.t1	C6 transcription factor	1995	1	0.0	83.21	4	P:GO:0006357; F:GO:0000981; F:GO:0003677; F:GO:0008270	P:regulation of transcription by RNA polymerase II; F:DNA-binding transcription factor activity, RNA polymerase II-specific; F:DNA binding; F:zinc ion binding			IPR036864 (G3DSA:4.10.240.GENE3D); mobidb-lite (MOBIDB_LITE); mobidb-lite (MOBIDB_LITE); mobidb-lite (MOBIDB_LITE); PTHR31845:SF18 (PANTHER); PTHR31845 (PANTHER); IPR001138 (CDD); IPR036864 (SUPERFAMILY)	P:GO:0006355; F:GO:0000981; F:GO:0008270	P:regulation of transcription, DNA-templated; F:DNA-binding transcription factor activity, RNA polymerase II-specific; F:zinc ion binding
NODE_1_length_919884_cov_86.970707.g158.t1	uncharacterized protein P170DRAFT_399638	1398	1	0.0	80.85	4	P:GO:0006357; F:GO:0000981; F:GO:0003677; F:GO:0008270	P:regulation of transcription by RNA polymerase II; F:DNA-binding transcription factor activity, RNA polymerase II-specific; F:DNA binding; F:zinc ion binding			IPR007219 (SMART); mobidb-lite (MOBIDB_LITE); PTHR31644:SF1 (PANTHER); PTHR31644 (PANTHER); cd12148 (CDD)	P:GO:0006351; F:GO:0003677; F:GO:0008270	P:transcription, DNA-templated; F:DNA binding; F:zinc ion binding
NODE_1_length_919884_cov_86.970707.g159.t1	uncharacterized protein P170DRAFT_399638	222	1	4.17471E-6	69.23	6	P:GO:0006355; P:GO:0006357; F:GO:0000981; F:GO:0003677; F:GO:0008270; C:GO:0005634	P:regulation of transcription, DNA-templated; P:regulation of transcription by RNA polymerase II; F:DNA-binding transcription factor activity, RNA polymerase II-specific; F:DNA binding; F:zinc ion binding; C:nucleus			mobidb-lite (MOBIDB_LITE); mobidb-lite (MOBIDB_LITE)	no GO terms	no GO terms
NODE_1_length_919884_cov_86.970707.g160.t1	uncharacterized protein P170DRAFT_443254	2406	1	0.0	91.45	1	F:GO:0051213	F:dioxygenase activity	EC:1	Oxidoreductases	IPR008775 (PFAM); G3DSA:2.60.120.620 (GENE3D); mobidb-lite (MOBIDB_LITE); mobidb-lite (MOBIDB_LITE); mobidb-lite (MOBIDB_LITE); mobidb-lite (MOBIDB_LITE); mobidb-lite (MOBIDB_LITE); mobidb-lite (MOBIDB_LITE); PTHR40128 (PANTHER); SSF51197 (SUPERFAMILY)	no GO terms	no GO terms
NODE_1_length_919884_cov_86.970707.g161.t1	uncharacterized protein P170DRAFT_461344	2421	1	0.0	98.14	4	P:GO:0006357; F:GO:0000981; F:GO:0003677; F:GO:0008270	P:regulation of transcription by RNA polymerase II; F:DNA-binding transcription factor activity, RNA polymerase II-specific; F:DNA binding; F:zinc ion binding			IPR001138 (SMART); IPR036864 (G3DSA:4.10.240.GENE3D); IPR001138 (PFAM); mobidb-lite (MOBIDB_LITE); mobidb-lite (MOBIDB_LITE); mobidb-lite (MOBIDB_LITE); mobidb-lite (MOBIDB_LITE); mobidb-lite (MOBIDB_LITE); mobidb-lite (MOBIDB_LITE); mobidb-lite (MOBIDB_LITE); PTHR46910:SF7 (PANTHER); PTHR46910 (PANTHER); IPR001138 (PROSITE_PROFILES); IPR001138 (CDD); cd12148 (CDD); IPR036864 (SUPERFAMILY)	P:GO:0006355; F:GO:0000981; F:GO:0008270	P:regulation of transcription, DNA-templated; F:DNA-binding transcription factor activity, RNA polymerase II-specific; F:zinc ion binding
NODE_1_length_919884_cov_86.970707.g162.t1	uncharacterized protein P170DRAFT_461345	531	1	5.57714E-65	80.58						no IPS match	no IPS match	no IPS match
NODE_1_length_919884_cov_86.970707.g163.t1	hypothetical protein EYZ11_001666	558	1	8.36188E-124	96.22						IPR014710 (G3DSA:2.60.120.GENE3D); PTHR36156 (PANTHER); cd02231 (CDD); IPR011051 (SUPERFAMILY)	no GO terms	no GO terms
NODE_1_length_919884_cov_86.970707.g164.t1	putative MFS drug efflux transporter	1659	1	0.0	96.6	3	P:GO:0055085; F:GO:0022857; C:GO:0016021	P:transmembrane transport; F:transmembrane transporter activity; C:integral component of membrane	EC:7	Translocases	G3DSA:1.20.1250.20 (GENE3D); G3DSA:1.20.1250.20 (GENE3D); IPR011701 (PFAM); mobidb-lite (MOBIDB_LITE); PTHR23501 (PANTHER); PTHR23501:SF12 (PANTHER); IPR020846 (PROSITE_PROFILES); cd17502 (CDD); IPR036259 (SUPERFAMILY)	P:GO:0055085; F:GO:0022857	P:transmembrane transport; F:transmembrane transporter activity
NODE_1_length_919884_cov_86.970707.g165.t1	uncharacterized protein ATNIH1004_008548	1083	1	0.0	87.89	1	C:GO:0016021	C:integral component of membrane			PTHR33048 (PANTHER)	no GO terms	no GO terms
NODE_1_length_919884_cov_86.970707.g166.t1	hypothetical protein EYZ11_001659	729	1	1.34274E-105	79.75						no IPS match	no IPS match	no IPS match
NODE_1_length_919884_cov_86.970707.g167.t1	uncharacterized protein ATNIH1004_008546	1002	1	0.0	92.17	1	P:GO:0055114	P:obsolete oxidation-reduction process			IPR002347 (PRINTS); IPR002347 (PFAM); G3DSA:3.40.50.720 (GENE3D); PTHR43647 (PANTHER); PTHR43647:SF2 (PANTHER); IPR036291 (SUPERFAMILY)	F:GO:0016491	F:oxidoreductase activity
NODE_1_length_919884_cov_86.970707.g168.t1	uncharacterized protein P170DRAFT_422027	441	1	5.68644E-95	96.58						IPR023393 (G3DSA:3.30.530.GENE3D); IPR019587 (PFAM); PTHR36166 (PANTHER); cd07822 (CDD); SSF55961 (SUPERFAMILY)	no GO terms	no GO terms
NODE_1_length_919884_cov_86.970707.g169.t1	hypothetical protein EYZ11_001644	831	1	5.94753E-168	91.73	1	F:GO:0016491	F:oxidoreductase activity	EC:1	Oxidoreductases	IPR002347 (PRINTS); G3DSA:3.40.50.720 (GENE3D); PF13561 (PFAM); PTHR24321 (PANTHER); cd05233 (CDD); IPR036291 (SUPERFAMILY)	F:GO:0016491	F:oxidoreductase activity
NODE_1_length_919884_cov_86.970707.g170.t1	uncharacterized protein ATNIH1004_008544	849	1	4.46893E-154	84.29	1	P:GO:0055114	P:obsolete oxidation-reduction process			IPR002347 (PRINTS); IPR002347 (PRINTS); IPR002347 (PFAM); G3DSA:3.40.50.720 (GENE3D); PTHR44169:SF3 (PANTHER); PTHR44169 (PANTHER); IPR036291 (SUPERFAMILY)	F:GO:0016491	F:oxidoreductase activity
NODE_1_length_919884_cov_86.970707.g171.t1	Type I Polyketide synthases (Type I PKS)	7179	1	0.0	91.85	3	P:GO:0006633; F:GO:0004315; F:GO:0016491	P:fatty acid biosynthetic process; F:3-oxoacyl-[acyl-carrier-protein] synthase activity; F:oxidoreductase activity	EC:2.3.1.41; EC:2.3.1.85; EC:2.3; EC:1; EC:2; EC:2.3.1	Beta-ketoacyl-[acyl-carrier-protein] synthase I; Fatty-acid synthase system; Acyltransferases; Oxidoreductases; Transferases; Acyltransferases	IPR020807 (SMART); IPR020843 (SMART); IPR020841 (SMART); IPR014043 (SMART); SM00822 (SMART); IPR013149 (PFAM); G3DSA:3.40.50.720 (GENE3D); IPR016039 (G3DSA:3.40.47.GENE3D); IPR013154 (PFAM); IPR001227 (G3DSA:3.40.366.GENE3D); IPR014031 (PFAM); IPR032821 (PFAM); IPR042104 (G3DSA:3.10.129.GENE3D); G3DSA:3.90.180.10 (GENE3D); IPR014030 (PFAM); IPR013968 (PFAM); IPR020807 (PFAM); G3DSA:3.40.50.720 (G…	F:GO:0016491; F:GO:0016740; F:GO:0016746	F:oxidoreductase activity; F:transferase activity; F:transferase activity, transferring acyl groups
NODE_1_length_919884_cov_86.970707.g172.t1	copper fist DNA binding domain protein	1647	1	0.0	93.8	4	P:GO:0006355; F:GO:0003677; F:GO:0003700; F:GO:0005507	P:regulation of transcription, DNA-templated; F:DNA binding; F:DNA-binding transcription factor activity; F:copper ion binding			mobidb-lite (MOBIDB_LITE); mobidb-lite (MOBIDB_LITE); mobidb-lite (MOBIDB_LITE); mobidb-lite (MOBIDB_LITE); mobidb-lite (MOBIDB_LITE); PTHR28088:SF5 (PANTHER); PTHR28088 (PANTHER)	no GO terms	no GO terms
NODE_1_length_919884_cov_86.970707.g173.t1	putative alanine aminotransferase	1500	1	0.0	96.79	3	P:GO:0009058; F:GO:0008483; F:GO:0030170	P:biosynthetic process; F:transaminase activity; F:pyridoxal phosphate binding	EC:2.6.1; EC:2; EC:2.6	Transferring nitrogenous groups; Transferases; Transferring nitrogenous groups	IPR015422 (G3DSA:3.90.1150.GENE3D); IPR015421 (G3DSA:3.40.640.GENE3D); IPR004839 (PFAM); IPR015422 (G3DSA:3.90.1150.GENE3D); PTHR11751 (PANTHER); PTHR11751:SF29 (PANTHER); cd00609 (CDD); IPR015424 (SUPERFAMILY)	P:GO:0009058; F:GO:0003824; F:GO:0030170	P:biosynthetic process; F:catalytic activity; F:pyridoxal phosphate binding
NODE_1_length_919884_cov_86.970707.g174.t1	putative proteasome regulatory particle subunit	1470	1	0.0	97.76	3	P:GO:0050790; F:GO:0030234; C:GO:0000502	P:regulation of catalytic activity; F:enzyme regulator activity; C:proteasome complex			SM00753 (SMART); IPR000717 (SMART); IPR000717 (PFAM); IPR019585 (PFAM); G3DSA:1.25.40.570 (GENE3D); G3DSA:1.25.40.570 (GENE3D); mobidb-lite (MOBIDB_LITE); PTHR14145 (PANTHER); IPR035268 (PTHR14145:PANTHER); IPR000717 (PROSITE_PROFILES); IPR036390 (SUPERFAMILY)	F:GO:0030234	F:enzyme regulator activity
NODE_1_length_919884_cov_86.970707.g175.t1	inorganic phosphate transporter	1470	1	0.0	98.77	3	P:GO:0055085; F:GO:0022857; C:GO:0016021	P:transmembrane transport; F:transmembrane transporter activity; C:integral component of membrane	EC:7	Translocases	IPR005828 (PFAM); G3DSA:1.20.1250.20 (GENE3D); mobidb-lite (MOBIDB_LITE); mobidb-lite (MOBIDB_LITE); PTHR24064:SF200 (PANTHER); PTHR24064 (PANTHER); IPR020846 (PROSITE_PROFILES); IPR036259 (SUPERFAMILY)	P:GO:0055085; F:GO:0022857; C:GO:0016021	P:transmembrane transport; F:transmembrane transporter activity; C:integral component of membrane
NODE_1_length_919884_cov_86.970707.g176.t1	putative peroxisomal biogenesis factor	708	1	7.88888E-156	94.89	2	P:GO:0016559; C:GO:0005779	P:peroxisome fission; C:integral component of peroxisomal membrane			IPR008733 (PFAM); PTHR12652 (PANTHER); PTHR12652:SF10 (PANTHER)	P:GO:0016559; C:GO:0005779	P:peroxisome fission; C:integral component of peroxisomal membrane
NODE_1_length_919884_cov_86.970707.g177.t1	oxidoreductase	843	1	0.0	95.36	1	F:GO:0016491	F:oxidoreductase activity	EC:1	Oxidoreductases	IPR002347 (PRINTS); IPR002347 (PRINTS); PF13561 (PFAM); G3DSA:3.40.50.720 (GENE3D); PTHR24321 (PANTHER); cd05233 (CDD); IPR036291 (SUPERFAMILY)	F:GO:0016491	F:oxidoreductase activity
NODE_1_length_919884_cov_86.970707.g178.t1	hypothetical protein VPNG_10240	1590	1	0.0	83.46	3	P:GO:0055085; F:GO:0022857; C:GO:0016021	P:transmembrane transport; F:transmembrane transporter activity; C:integral component of membrane	EC:7	Translocases	G3DSA:1.20.1250.20 (GENE3D); IPR011701 (PFAM); PTHR23501 (PANTHER); PTHR23501:SF12 (PANTHER); IPR020846 (PROSITE_PROFILES); IPR036259 (SUPERFAMILY); IPR036259 (SUPERFAMILY)	P:GO:0055085; F:GO:0022857	P:transmembrane transport; F:transmembrane transporter activity
NODE_1_length_919884_cov_86.970707.g179.t1	polyketide synthase	2697	1	2.6496E-143	64.91	2	P:GO:0008152; F:GO:0016740	P:metabolic process; F:transferase activity	EC:2	Transferases	IPR014043 (SMART); IPR020806 (SMART); IPR020841 (SMART); SM00822 (SMART); IPR013968 (PFAM); IPR001227 (G3DSA:3.40.366.GENE3D); IPR032821 (PFAM); IPR020807 (PFAM); IPR014043 (PFAM); IPR036736 (G3DSA:1.10.1200.GENE3D); IPR014031 (PFAM); G3DSA:3.40.50.720 (GENE3D); IPR009081 (PFAM); IPR016039 (G3DSA:3.40.47.GENE3D); PTHR43775 (PANTHER); PTHR43775:SF38 (PANTHER); IPR009081 (PROSITE_PROFILES); cd00833…	F:GO:0016740; F:GO:0016746; F:GO:0031177	F:transferase activity; F:transferase activity, transferring acyl groups; F:phosphopantetheine binding
NODE_1_length_919884_cov_86.970707.g180.t1	uncharacterized protein P170DRAFT_26490	609	1	1.21704E-106	84.77	2	P:GO:0098869; F:GO:0051920	P:cellular oxidant detoxification; F:peroxiredoxin activity	EC:1.11; EC:1; EC:1.11.1.15	Acting on a peroxide as acceptor; Oxidoreductases; Acting on a peroxide as acceptor	IPR029032 (G3DSA:1.20.1290.GENE3D); IPR003779 (PFAM); PTHR34846 (PANTHER); IPR029032 (SUPERFAMILY)	F:GO:0051920	F:peroxiredoxin activity
NODE_1_length_919884_cov_86.970707.g181.t1	conserved hypothetical protein	1119	1	1.34431E-110	79.84						PR00420 (PRINTS); G3DSA:3.30.9.60 (GENE3D); IPR036188 (G3DSA:3.50.50.GENE3D); IPR002938 (PFAM); PTHR47469 (PANTHER); SSF54373 (SUPERFAMILY); IPR036188 (SUPERFAMILY)	F:GO:0071949	F:FAD binding
NODE_1_length_919884_cov_86.970707.g182.t1	ankyrin	1506	1	2.47637E-53	49.71						IPR002110 (SMART); IPR036770 (G3DSA:1.25.40.GENE3D); IPR020683 (PROSITE_PROFILES); IPR036770 (SUPERFAMILY)	F:GO:0005515	F:protein binding
NODE_1_length_919884_cov_86.970707.g183.t1	phosphoenolpyruvate carboxykinase AcuF	1671	1	0.0	99.46	5	P:GO:0006094; P:GO:0016310; F:GO:0004612; F:GO:0005524; F:GO:0016301	P:gluconeogenesis; P:phosphorylation; F:phosphoenolpyruvate carboxykinase (ATP) activity; F:ATP binding; F:kinase activity	EC:4.1.1; EC:4.1; EC:4.1.1.49; EC:2.7; EC:2; EC:4; EC:4.1.1.32	Carbon-carbon lyases; Carbon-carbon lyases; Phosphoenolpyruvate carboxykinase (ATP); Transferring phosphorus-containing groups; Transferases; Lyases; Phosphoenolpyruvate carboxykinase (GTP)	IPR001272 (PIRSF); IPR013035 (G3DSA:3.90.228.GENE3D); IPR008210 (G3DSA:3.40.449.GENE3D); G3DSA:2.170.8.10 (GENE3D); IPR001272 (PFAM); IPR001272 (TIGRFAM); mobidb-lite (MOBIDB_LITE); IPR001272 (PANTHER); PTHR30031:SF0 (PANTHER); IPR001272 (HAMAP); IPR001272 (CDD); SSF53795 (SUPERFAMILY); IPR008210 (SUPERFAMILY)	P:GO:0006094; F:GO:0004611; F:GO:0004612; F:GO:0005524; F:GO:0017076	P:gluconeogenesis; F:phosphoenolpyruvate carboxykinase activity; F:phosphoenolpyruvate carboxykinase (ATP) activity; F:ATP binding; F:purine nucleotide binding
NODE_1_length_919884_cov_86.970707.g184.t1	putative mitochondrial dicarboxylate carrier protein	975	1	0.0	96.81	5	P:GO:0015867; P:GO:0055085; F:GO:0005347; C:GO:0005743; C:GO:0016021	P:ATP transport; P:transmembrane transport; F:ATP transmembrane transporter activity; C:mitochondrial inner membrane; C:integral component of membrane	EC:7	Translocases	IPR002067 (PRINTS); IPR018108 (PFAM); IPR023395 (G3DSA:1.50.40.GENE3D); PTHR45618:SF9 (PANTHER); PTHR45618 (PANTHER); IPR018108 (PROSITE_PROFILES); IPR018108 (PROSITE_PROFILES); IPR018108 (PROSITE_PROFILES); IPR023395 (SUPERFAMILY)	P:GO:0055085	P:transmembrane transport
NODE_1_length_919884_cov_86.970707.g185.t1	uncharacterized protein P170DRAFT_506093	1605	1	4.8741E-118	75.12	6	P:GO:0006807; P:GO:0044238; P:GO:0044260; F:GO:0046872; C:GO:0043226; C:GO:0043229	P:nitrogen compound metabolic process; P:primary metabolic process; P:cellular macromolecule metabolic process; F:metal ion binding; C:organelle; C:intracellular organelle			IPR013083 (G3DSA:3.30.40.GENE3D); IPR004181 (PFAM); mobidb-lite (MOBIDB_LITE); mobidb-lite (MOBIDB_LITE); mobidb-lite (MOBIDB_LITE); mobidb-lite (MOBIDB_LITE); mobidb-lite (MOBIDB_LITE); mobidb-lite (MOBIDB_LITE); mobidb-lite (MOBIDB_LITE); mobidb-lite (MOBIDB_LITE); mobidb-lite (MOBIDB_LITE); mobidb-lite (MOBIDB_LITE); mobidb-lite (MOBIDB_LITE); mobidb-lite (MOBIDB_LITE); mobidb-lite (MOBIDB_LIT…	P:GO:0000724; F:GO:0008270; F:GO:0019789; C:GO:0030915	P:double-strand break repair via homologous recombination; F:zinc ion binding; F:SUMO transferase activity; C:Smc5-Smc6 complex
NODE_1_length_919884_cov_86.970707.g186.t1	guanine-N(7)-methyltransferase	1818	1	0.0	95.09	4	P:GO:0006370; P:GO:0106005; F:GO:0003723; F:GO:0004482	P:7-methylguanosine mRNA capping; P:RNA 5'-cap (guanine-N7)-methylation; F:RNA binding; F:mRNA (guanine-N7-)-methyltransferase activity	EC:2.1; EC:2; EC:2.1.1.56; EC:2.1.1	Transferring one-carbon groups; Transferases; mRNA (guanine-N(7)-)-methyltransferase; Transferring one-carbon groups	IPR004971 (PFAM); IPR016899 (PIRSF); G3DSA:3.40.50.150 (GENE3D); mobidb-lite (MOBIDB_LITE); mobidb-lite (MOBIDB_LITE); mobidb-lite (MOBIDB_LITE); mobidb-lite (MOBIDB_LITE); mobidb-lite (MOBIDB_LITE); mobidb-lite (MOBIDB_LITE); mobidb-lite (MOBIDB_LITE); mobidb-lite (MOBIDB_LITE); mobidb-lite (MOBIDB_LITE); IPR039753 (PANTHER); PTHR12189:SF2 (PANTHER); IPR004971 (PROSITE_PROFILES); IPR029063 (SUPE…	P:GO:0006370; F:GO:0004482	P:7-methylguanosine mRNA capping; F:mRNA (guanine-N7-)-methyltransferase activity
NODE_1_length_919884_cov_86.970707.g187.t1	benzoate 4-monooxygenase	1629	1	0.0	92.44	5	F:GO:0004497; F:GO:0005506; F:GO:0016705; F:GO:0020037; C:GO:0016021	F:monooxygenase activity; F:iron ion binding; F:oxidoreductase activity, acting on paired donors, with incorporation or reduction of molecular oxygen; F:heme binding; C:integral component of membrane	EC:1; EC:1.14	Oxidoreductases; Acting on paired donors, with incorporation or reduction of molecular oxygen. The oxygen incorporated need not be derived from O(2)	IPR001128 (PRINTS); IPR002401 (PRINTS); IPR036396 (G3DSA:1.10.630.GENE3D); IPR001128 (PFAM); PTHR24305 (PANTHER); PTHR24305:SF112 (PANTHER); IPR036396 (SUPERFAMILY)	F:GO:0005506; F:GO:0016705; F:GO:0020037	F:iron ion binding; F:oxidoreductase activity, acting on paired donors, with incorporation or reduction of molecular oxygen; F:heme binding
NODE_1_length_919884_cov_86.970707.g188.t1	terpenoid synthase	999	1	0.0	95.48	3	P:GO:0008299; F:GO:0016740; C:GO:0016021	P:isoprenoid biosynthetic process; F:transferase activity; C:integral component of membrane	EC:2	Transferases	IPR008949 (G3DSA:1.10.600.GENE3D); IPR000092 (PFAM); PTHR12001:SF44 (PANTHER); PTHR12001 (PANTHER); IPR008949 (SUPERFAMILY)	P:GO:0008299	P:isoprenoid biosynthetic process
NODE_1_length_919884_cov_86.970707.g189.t1	monooxygenase	1437	1	0.0	87.31	3	F:GO:0004497; F:GO:0071949; C:GO:0016021	F:monooxygenase activity; F:FAD binding; C:integral component of membrane	EC:1	Oxidoreductases	PR00420 (PRINTS); IPR002938 (PFAM); IPR036188 (G3DSA:3.50.50.GENE3D); PTHR47356 (PANTHER); PTHR47356:SF2 (PANTHER); IPR036188 (SUPERFAMILY)	F:GO:0071949	F:FAD binding
NODE_1_length_919884_cov_86.970707.g190.t1	C3HC zinc finger protein	1629	1	0.0	89.96	1	F:GO:0008270	F:zinc ion binding			IPR012935 (PFAM); IPR013909 (PFAM); mobidb-lite (MOBIDB_LITE); mobidb-lite (MOBIDB_LITE); mobidb-lite (MOBIDB_LITE); mobidb-lite (MOBIDB_LITE); PTHR15835:SF2 (PANTHER); PTHR15835 (PANTHER); PTHR15835:SF2 (PANTHER); PTHR15835 (PANTHER)	F:GO:0008270	F:zinc ion binding
NODE_1_length_919884_cov_86.970707.g191.t1	COX15-CtaA-domain-containing protein	1512	1	0.0	96.62	3	P:GO:0006784; F:GO:0016627; C:GO:0016021	P:heme A biosynthetic process; F:oxidoreductase activity, acting on the CH-CH group of donors; C:integral component of membrane	EC:1.3; EC:1	Acting on the CH-CH group of donors; Oxidoreductases	IPR003780 (PFAM); IPR023754 (PANTHER); IPR023754 (HAMAP)	P:GO:0006784; F:GO:0016627; C:GO:0016020; C:GO:0016021	P:heme A biosynthetic process; F:oxidoreductase activity, acting on the CH-CH group of donors; C:membrane; C:integral component of membrane
NODE_1_length_919884_cov_86.970707.g192.t1	uncharacterized protein P170DRAFT_470926	1674	1	5.61375E-126	60.1						mobidb-lite (MOBIDB_LITE); mobidb-lite (MOBIDB_LITE); mobidb-lite (MOBIDB_LITE); mobidb-lite (MOBIDB_LITE); mobidb-lite (MOBIDB_LITE); mobidb-lite (MOBIDB_LITE); mobidb-lite (MOBIDB_LITE); mobidb-lite (MOBIDB_LITE); mobidb-lite (MOBIDB_LITE)	no GO terms	no GO terms
NODE_1_length_919884_cov_86.970707.g193.t1	lysyl-tRNA synthetase	1815	1	0.0	98.68	5	P:GO:0006430; F:GO:0003676; F:GO:0004824; F:GO:0005524; C:GO:0005737	P:lysyl-tRNA aminoacylation; F:nucleic acid binding; F:lysine-tRNA ligase activity; F:ATP binding; C:cytoplasm	EC:6.1; EC:6.1.1.6; EC:6.1.1; EC:6	Forming carbon-oxygen bonds; Lysine--tRNA ligase; Forming carbon-oxygen bonds; Ligases	IPR018149 (PRINTS); G3DSA:3.30.930.10 (GENE3D); G3DSA:2.40.50.140 (GENE3D); IPR002313 (TIGRFAM); IPR004365 (PFAM); IPR034762 (PIRSF); IPR004364 (PFAM); mobidb-lite (MOBIDB_LITE); mobidb-lite (MOBIDB_LITE); mobidb-lite (MOBIDB_LITE); PTHR42918 (PANTHER); IPR002313 (HAMAP); IPR006195 (PROSITE_PROFILES); IPR018149 (CDD); IPR044136 (CDD); SSF55681 (SUPERFAMILY); IPR012340 (SUPERFAMILY)	P:GO:0006418; P:GO:0006430; F:GO:0000166; F:GO:0003676; F:GO:0004812; F:GO:0004824; F:GO:0005524; C:GO:0005737	P:tRNA aminoacylation for protein translation; P:lysyl-tRNA aminoacylation; F:nucleotide binding; F:nucleic acid binding; F:aminoacyl-tRNA ligase activity; F:lysine-tRNA ligase activity; F:ATP binding; C:cytoplasm
NODE_1_length_919884_cov_86.970707.g194.t1	Dynamin family protein	2490	1	0.0	88.2	2	F:GO:0003924; F:GO:0005525	F:GTPase activity; F:GTP binding	EC:3.6.1; EC:3.6; EC:3; EC:3.6.1.15	Acting on acid anhydrides; Acting on acid anhydrides; Hydrolases; Nucleoside-triphosphate phosphatase	IPR022812 (PRINTS); IPR001401 (SMART); IPR022812 (PFAM); IPR000375 (PFAM); G3DSA:3.40.50.300 (GENE3D); mobidb-lite (MOBIDB_LITE); mobidb-lite (MOBIDB_LITE); IPR022812 (PANTHER); PTHR11566:SF131 (PANTHER); IPR020850 (PROSITE_PROFILES); IPR030381 (PROSITE_PROFILES); IPR001401 (CDD); IPR027417 (SUPERFAMILY)	F:GO:0003924; F:GO:0005525	F:GTPase activity; F:GTP binding
NODE_1_length_919884_cov_86.970707.g195.t1	nucleotide-diphospho-sugar transferase	1311	1	0.0	98.85	3	P:GO:0009298; F:GO:0004475; F:GO:0005525	P:GDP-mannose biosynthetic process; F:mannose-1-phosphate guanylyltransferase activity; F:GTP binding	EC:2.7; EC:2; EC:2.7.7; EC:2.7.7.13	Transferring phosphorus-containing groups; Transferases; Transferring phosphorus-containing groups; Mannose-1-phosphate guanylyltransferase	IPR005835 (PFAM); IPR029044 (G3DSA:3.90.550.GENE3D); G3DSA:2.160.10.10 (GENE3D); IPR001451 (PFAM); PTHR22572:SF104 (PANTHER); PTHR22572 (PANTHER); cd06428 (CDD); IPR011004 (SUPERFAMILY); IPR029044 (SUPERFAMILY)	P:GO:0009058; F:GO:0016779	P:biosynthetic process; F:nucleotidyltransferase activity
NODE_1_length_919884_cov_86.970707.g196.t1	uncharacterized protein P170DRAFT_506104	900	1	0.0	93.67	1	C:GO:0016021	C:integral component of membrane			mobidb-lite (MOBIDB_LITE); mobidb-lite (MOBIDB_LITE); mobidb-lite (MOBIDB_LITE)	no GO terms	no GO terms
NODE_1_length_919884_cov_86.970707.g197.t1	hypothetical protein EYZ11_009937	1803	1	0.0	81.03	1	F:GO:0016491	F:oxidoreductase activity	EC:1	Oxidoreductases	G3DSA:2.40.30.10 (GENE3D); IPR012349 (G3DSA:2.30.110.GENE3D); IPR039261 (G3DSA:3.40.50.GENE3D); PTHR42815 (PANTHER); IPR017927 (PROSITE_PROFILES); cd06197 (CDD); IPR017938 (SUPERFAMILY); IPR039261 (SUPERFAMILY)	F:GO:0016491	F:oxidoreductase activity
NODE_1_length_919884_cov_86.970707.g198.t1	uncharacterized protein P170DRAFT_43161	642	1	1.83491E-113	88.07						IPR001841 (PFAM); IPR013083 (G3DSA:3.30.40.GENE3D); mobidb-lite (MOBIDB_LITE); mobidb-lite (MOBIDB_LITE); mobidb-lite (MOBIDB_LITE); PTHR15710 (PANTHER); PTHR15710:SF111 (PANTHER); IPR001841 (PROSITE_PROFILES); SSF57850 (SUPERFAMILY)	no GO terms	no GO terms
NODE_1_length_919884_cov_86.970707.g199.t1	uncharacterized protein P170DRAFT_452882	4047	1	0.0	95.03	3	P:GO:0009088; F:GO:0016409; C:GO:0016021	P:threonine biosynthetic process; F:palmitoyltransferase activity; C:integral component of membrane	EC:2.3; EC:2; EC:2.3.1	Acyltransferases; Transferases; Acyltransferases	IPR001594 (PFAM); IPR019156 (PFAM); IPR011989 (G3DSA:1.25.10.GENE3D); mobidb-lite (MOBIDB_LITE); mobidb-lite (MOBIDB_LITE); mobidb-lite (MOBIDB_LITE); mobidb-lite (MOBIDB_LITE); mobidb-lite (MOBIDB_LITE); PTHR13255 (PANTHER); PS50216 (PROSITE_PROFILES); IPR016024 (SUPERFAMILY)	F:GO:0016409	F:palmitoyltransferase activity
NODE_1_length_919884_cov_86.970707.g200.t1	hypothetical protein AOCH_002992	1308	1	3.33054E-107	60.23	4	P:GO:0000723; C:GO:0000781; C:GO:0005634; C:GO:0005694	P:telomere maintenance; C:chromosome, telomeric region; C:nucleus; C:chromosome			IPR015010 (PFAM); IPR038104 (G3DSA:1.10.10.GENE3D); IPR001357 (PFAM); IPR021661 (PFAM); mobidb-lite (MOBIDB_LITE); mobidb-lite (MOBIDB_LITE); mobidb-lite (MOBIDB_LITE); mobidb-lite (MOBIDB_LITE); IPR039595 (PANTHER); cd11653 (CDD); IPR009057 (SUPERFAMILY)	P:GO:0000723	P:telomere maintenance
NODE_1_length_919884_cov_86.970707.g201.t1	uncharacterized protein P170DRAFT_461393	669	1	6.09677E-106	87.56	0					IPR000953 (SMART); IPR008251 (PFAM); IPR023780 (PFAM); G3DSA:2.40.50.40 (GENE3D); G3DSA:2.40.50.40 (GENE3D); mobidb-lite (MOBIDB_LITE); mobidb-lite (MOBIDB_LITE); mobidb-lite (MOBIDB_LITE); mobidb-lite (MOBIDB_LITE); mobidb-lite (MOBIDB_LITE); PTHR22812:SF112 (PANTHER); PTHR22812 (PANTHER); IPR000953 (PROSITE_PROFILES); cd00024 (CDD); IPR016197 (SUPERFAMILY); IPR016197 (SUPERFAMILY)	C:GO:0005634	C:nucleus
NODE_1_length_919884_cov_86.970707.g202.t1	t-complex protein 1 epsilon subunit	1638	1	0.0	98.54	3	P:GO:0006457; F:GO:0005524; F:GO:0051082	P:protein folding; F:ATP binding; F:unfolded protein binding			IPR017998 (PRINTS); IPR027413 (G3DSA:1.10.560.GENE3D); IPR027409 (G3DSA:3.50.7.GENE3D); IPR002423 (PFAM); IPR012718 (TIGRFAM); IPR027410 (G3DSA:3.30.260.GENE3D); PTHR11353 (PANTHER); PTHR11353:SF94 (PANTHER); IPR012718 (CDD); IPR027410 (SUPERFAMILY); IPR027409 (SUPERFAMILY); IPR027413 (SUPERFAMILY)	P:GO:0006457; F:GO:0005524; F:GO:0016887; F:GO:0051082	P:protein folding; F:ATP binding; F:ATPase activity; F:unfolded protein binding
NODE_1_length_919884_cov_86.970707.g203.t1	uncharacterized protein P170DRAFT_506123	228	1	1.71503E-22	79.17						mobidb-lite (MOBIDB_LITE); mobidb-lite (MOBIDB_LITE)	no GO terms	no GO terms
NODE_1_length_919884_cov_86.970707.g204.t1	DUF1752-domain-containing protein	1800	1	0.0	94.99						IPR013860 (PFAM); IPR021711 (PFAM); mobidb-lite (MOBIDB_LITE); mobidb-lite (MOBIDB_LITE); mobidb-lite (MOBIDB_LITE); mobidb-lite (MOBIDB_LITE); mobidb-lite (MOBIDB_LITE); mobidb-lite (MOBIDB_LITE); mobidb-lite (MOBIDB_LITE); mobidb-lite (MOBIDB_LITE); mobidb-lite (MOBIDB_LITE); PTHR28014 (PANTHER)	no GO terms	no GO terms
NODE_1_length_919884_cov_86.970707.g205.t1	Cyp51A	1512	1	0.0	96.87	4	F:GO:0004497; F:GO:0005506; F:GO:0016705; F:GO:0020037	F:monooxygenase activity; F:iron ion binding; F:oxidoreductase activity, acting on paired donors, with incorporation or reduction of molecular oxygen; F:heme binding	EC:1; EC:1.14	Oxidoreductases; Acting on paired donors, with incorporation or reduction of molecular oxygen. The oxygen incorporated need not be derived from O(2)	IPR002403 (PRINTS); IPR001128 (PRINTS); IPR001128 (PFAM); IPR036396 (G3DSA:1.10.630.GENE3D); PTHR24286 (PANTHER); PTHR24286:SF176 (PANTHER); IPR036396 (SUPERFAMILY)	F:GO:0004497; F:GO:0005506; F:GO:0016705; F:GO:0020037	F:monooxygenase activity; F:iron ion binding; F:oxidoreductase activity, acting on paired donors, with incorporation or reduction of molecular oxygen; F:heme binding
NODE_1_length_919884_cov_86.970707.g206.t1	CHY zinc finger domain protein	2106	1	0.0	94.15	1	F:GO:0008270	F:zinc ion binding			IPR008913 (PFAM); mobidb-lite (MOBIDB_LITE); mobidb-lite (MOBIDB_LITE); mobidb-lite (MOBIDB_LITE); mobidb-lite (MOBIDB_LITE); mobidb-lite (MOBIDB_LITE); PTHR21319 (PANTHER); PTHR21319:SF6 (PANTHER); IPR008913 (PROSITE_PROFILES); IPR037274 (SUPERFAMILY)	F:GO:0008270	F:zinc ion binding
NODE_1_length_919884_cov_86.970707.g207.t1	putative 4-hydroxyphenylpyruvate dioxygenase	1212	1	0.0	95.53	4	P:GO:0006559; P:GO:0006572; F:GO:0003868; F:GO:0046872	P:L-phenylalanine catabolic process; P:tyrosine catabolic process; F:4-hydroxyphenylpyruvate dioxygenase activity; F:metal ion binding	EC:1.13.11; EC:1.13; EC:1; EC:1.13.11.27	Acting on single donors with incorporation of molecular oxygen (oxygenases). The oxygen incorporated need not be derived from O(2); Acting on single donors with incorporation of molecular oxygen (oxygenases). The oxygen incorporated need not be derived from O(2); Oxidoreductases; 4-hydroxyphenylpyruvate dioxygenase	IPR005956 (PIRSF); IPR029068 (G3DSA:3.10.180.GENE3D); IPR004360 (PFAM); IPR029068 (G3DSA:3.10.180.GENE3D); IPR005956 (TIGRFAM); IPR005956 (PANTHER); PTHR11959:SF12 (PANTHER); IPR037523 (PROSITE_PROFILES); IPR037523 (PROSITE_PROFILES); IPR041736 (CDD); IPR041735 (CDD); IPR029068 (SUPERFAMILY)	P:GO:0009072; F:GO:0003868; F:GO:0016701	P:aromatic amino acid family metabolic process; F:4-hydroxyphenylpyruvate dioxygenase activity; F:oxidoreductase activity, acting on single donors with incorporation of molecular oxygen
NODE_1_length_919884_cov_86.970707.g208.t1	uncharacterized protein P170DRAFT_433080	810	1	4.61669E-123	81.78						mobidb-lite (MOBIDB_LITE); IPR038906 (PANTHER)	no GO terms	no GO terms
NODE_1_length_919884_cov_86.970707.g209.t1	putative homogentisate 1,2-dioxygenase	1344	1	0.0	98.43	4	P:GO:0006559; P:GO:0006570; F:GO:0004411; F:GO:0046872	P:L-phenylalanine catabolic process; P:tyrosine metabolic process; F:homogentisate 1,2-dioxygenase activity; F:metal ion binding	EC:1.13.11; EC:1.13; EC:1; EC:1.13.11.5	Acting on single donors with incorporation of molecular oxygen (oxygenases). The oxygen incorporated need not be derived from O(2); Acting on single donors with incorporation of molecular oxygen (oxygenases). The oxygen incorporated need not be derived from O(2); Oxidoreductases; Homogentisate 1,2-dioxygenase	IPR005708 (PFAM); IPR005708 (TIGRFAM); IPR014710 (G3DSA:2.60.120.GENE3D); IPR005708 (PANTHER); cd07000 (CDD); IPR011051 (SUPERFAMILY)	P:GO:0006559; P:GO:0006570; F:GO:0004411	P:L-phenylalanine catabolic process; P:tyrosine metabolic process; F:homogentisate 1,2-dioxygenase activity
NODE_1_length_919884_cov_86.970707.g210.t1	fumarylacetoacetate hydrolase FahA	1296	1	0.0	96.98	4	P:GO:0006559; P:GO:0006572; F:GO:0004334; F:GO:0046872	P:L-phenylalanine catabolic process; P:tyrosine catabolic process; F:fumarylacetoacetase activity; F:metal ion binding	EC:3.7.1; EC:3.7.1.2; EC:3; EC:3.7	Acting on carbon-carbon bonds; Fumarylacetoacetase; Hydrolases; Acting on carbon-carbon bonds	IPR015377 (PFAM); IPR005959 (TIGRFAM); IPR036462 (G3DSA:2.30.30.GENE3D); IPR011234 (PFAM); IPR036663 (G3DSA:3.90.850.GENE3D); IPR005959 (PANTHER); IPR036462 (SUPERFAMILY); IPR036663 (SUPERFAMILY)	P:GO:0009072; F:GO:0003824; F:GO:0004334	P:aromatic amino acid family metabolic process; F:catalytic activity; F:fumarylacetoacetase activity
NODE_1_length_919884_cov_86.970707.g211.t1	maleylacetoacetate isomerase	669	1	3.09287E-125	85.59	3	P:GO:0009072; F:GO:0016853; C:GO:0005737	P:aromatic amino acid family metabolic process; F:isomerase activity; C:cytoplasm	EC:5	Isomerases	IPR004046 (PFAM); G3DSA:1.20.1050.10 (GENE3D); IPR005955 (TIGRFAM); IPR036249 (G3DSA:3.40.30.GENE3D); IPR004045 (PFAM); IPR040079 (PTHR42673:PANTHER); PTHR42673 (PANTHER); IPR004045 (PROSITE_PROFILES); IPR010987 (PROSITE_PROFILES); IPR034333 (CDD); IPR034330 (CDD); IPR036282 (SUPERFAMILY); IPR036249 (SUPERFAMILY)	P:GO:0006749; P:GO:0009072; F:GO:0003824; F:GO:0005515; C:GO:0005737	P:glutathione metabolic process; P:aromatic amino acid family metabolic process; F:catalytic activity; F:protein binding; C:cytoplasm
NODE_1_length_919884_cov_86.970707.g212.t1	C6 transcription factor	2400	1	0.0	94.51	4	P:GO:0006357; F:GO:0000981; F:GO:0003677; F:GO:0008270	P:regulation of transcription by RNA polymerase II; F:DNA-binding transcription factor activity, RNA polymerase II-specific; F:DNA binding; F:zinc ion binding			IPR001138 (SMART); IPR001138 (PFAM); IPR036864 (G3DSA:4.10.240.GENE3D); mobidb-lite (MOBIDB_LITE); mobidb-lite (MOBIDB_LITE); mobidb-lite (MOBIDB_LITE); mobidb-lite (MOBIDB_LITE); mobidb-lite (MOBIDB_LITE); PTHR31644 (PANTHER); PTHR31644:SF3 (PANTHER); PTHR31644:SF3 (PANTHER); PTHR31644 (PANTHER); IPR001138 (PROSITE_PROFILES); IPR001138 (CDD); cd12148 (CDD); IPR036864 (SUPERFAMILY)	P:GO:0006355; F:GO:0000981; F:GO:0008270	P:regulation of transcription, DNA-templated; F:DNA-binding transcription factor activity, RNA polymerase II-specific; F:zinc ion binding
NODE_1_length_919884_cov_86.970707.g213.t1	putative mitochondrial inner membrane translocase subunit	465	1	6.2032E-100	99.35	1	C:GO:0016021	C:integral component of membrane			PF02466 (PFAM); PTHR10485 (PANTHER); PTHR10485:SF0 (PANTHER)	no GO terms	no GO terms
NODE_1_length_919884_cov_86.970707.g214.t1	putative asparaginase	1608	1	3.55654E-126	54.48	1	F:GO:0016787	F:hydrolase activity			IPR000246 (PFAM); G3DSA:3.60.20.30 (GENE3D); mobidb-lite (MOBIDB_LITE); mobidb-lite (MOBIDB_LITE); mobidb-lite (MOBIDB_LITE); mobidb-lite (MOBIDB_LITE); PTHR10188:SF37 (PANTHER); IPR000246 (PANTHER); cd04701 (CDD); IPR029055 (SUPERFAMILY)	F:GO:0016787	F:hydrolase activity
NODE_1_length_919884_cov_86.970707.g215.t1	cytochrome P450	1608	1	0.0	93.46	3	F:GO:0005506; F:GO:0016705; F:GO:0020037	F:iron ion binding; F:oxidoreductase activity, acting on paired donors, with incorporation or reduction of molecular oxygen; F:heme binding	EC:1; EC:1.14	Oxidoreductases; Acting on paired donors, with incorporation or reduction of molecular oxygen. The oxygen incorporated need not be derived from O(2)	IPR001128 (PRINTS); IPR002401 (PRINTS); IPR036396 (G3DSA:1.10.630.GENE3D); IPR001128 (PFAM); PTHR24305 (PANTHER); PTHR24305:SF193 (PANTHER); IPR036396 (SUPERFAMILY)	F:GO:0005506; F:GO:0016705; F:GO:0020037	F:iron ion binding; F:oxidoreductase activity, acting on paired donors, with incorporation or reduction of molecular oxygen; F:heme binding
NODE_1_length_919884_cov_86.970707.g216.t1	putative NADH-dependent flavin oxidoreductase	1263	1	0.0	96.19	2	F:GO:0010181; F:GO:0016491	F:FMN binding; F:oxidoreductase activity	EC:1	Oxidoreductases	IPR001155 (PFAM); IPR013785 (G3DSA:3.20.20.GENE3D); mobidb-lite (MOBIDB_LITE); PTHR43303 (PANTHER); PTHR43303:SF7 (PANTHER); IPR044152 (CDD); SSF51395 (SUPERFAMILY)	F:GO:0003824; F:GO:0003959; F:GO:0010181; F:GO:0016491; F:GO:0050661	F:catalytic activity; F:NADPH dehydrogenase activity; F:FMN binding; F:oxidoreductase activity; F:NADP binding
NODE_1_length_919884_cov_86.970707.g217.t1	Zn-dependent exopeptidase	4350	1	0.0	89.12	3	P:GO:0006508; F:GO:0008233; C:GO:0005576	P:proteolysis; F:peptidase activity; C:extracellular region	EC:3.4; EC:3	Acting on peptide bonds (peptidases); Hydrolases	IPR001680 (SMART); IPR015943 (G3DSA:2.130.10.GENE3D); IPR015943 (G3DSA:2.130.10.GENE3D); G3DSA:3.40.630.10 (GENE3D); G3DSA:3.40.50.150 (GENE3D); G3DSA:3.40.630.10 (GENE3D); IPR002933 (PFAM); G3DSA:3.30.70.360 (GENE3D); mobidb-lite (MOBIDB_LITE); mobidb-lite (MOBIDB_LITE); mobidb-lite (MOBIDB_LITE); mobidb-lite (MOBIDB_LITE); PTHR43270:SF8 (PANTHER); PTHR43270 (PANTHER); IPR001680 (PROSITE_PROFILE…	F:GO:0005515; F:GO:0016787	F:protein binding; F:hydrolase activity
NODE_1_length_919884_cov_86.970707.g218.t1	uncharacterized protein P170DRAFT_345385	1416	1	0.0	88.87						mobidb-lite (MOBIDB_LITE); mobidb-lite (MOBIDB_LITE); mobidb-lite (MOBIDB_LITE); mobidb-lite (MOBIDB_LITE); mobidb-lite (MOBIDB_LITE); mobidb-lite (MOBIDB_LITE); mobidb-lite (MOBIDB_LITE); mobidb-lite (MOBIDB_LITE); PTHR23148:SF1 (PANTHER); PTHR23148 (PANTHER); PTHR23148:SF1 (PANTHER); PTHR23148 (PANTHER)	no GO terms	no GO terms
NODE_1_length_919884_cov_86.970707.g219.t1	salicylate hydroxylase	1560	1	0.0	96.81	1	F:GO:0071949	F:FAD binding			PR00420 (PRINTS); IPR002938 (PFAM); G3DSA:3.30.9.30 (GENE3D); IPR036188 (G3DSA:3.50.50.GENE3D); mobidb-lite (MOBIDB_LITE); mobidb-lite (MOBIDB_LITE); PTHR13789:SF307 (PANTHER); PTHR13789 (PANTHER); SSF54373 (SUPERFAMILY); IPR036188 (SUPERFAMILY)	F:GO:0071949	F:FAD binding
NODE_1_length_919884_cov_86.970707.g220.t1	DUF747-domain-containing protein	3285	1	0.0	93.43	1	C:GO:0016021	C:integral component of membrane			IPR008010 (PFAM); mobidb-lite (MOBIDB_LITE); mobidb-lite (MOBIDB_LITE); mobidb-lite (MOBIDB_LITE); mobidb-lite (MOBIDB_LITE); mobidb-lite (MOBIDB_LITE); mobidb-lite (MOBIDB_LITE); mobidb-lite (MOBIDB_LITE); mobidb-lite (MOBIDB_LITE); mobidb-lite (MOBIDB_LITE); mobidb-lite (MOBIDB_LITE); mobidb-lite (MOBIDB_LITE); mobidb-lite (MOBIDB_LITE); mobidb-lite (MOBIDB_LITE); mobidb-lite (MOBIDB_LITE); IPR…	no GO terms	no GO terms
NODE_1_length_919884_cov_86.970707.g221.t1	hypothetical protein E8E15_004199	1719	1	1.67454E-161	81.32						IPR019734 (SMART); PF13424 (PFAM); IPR011990 (G3DSA:1.25.40.GENE3D); PF13374 (PFAM); IPR035994 (G3DSA:3.40.50.GENE3D); PTHR46082 (PANTHER); IPR019734 (PROSITE_PROFILES); IPR019734 (PROSITE_PROFILES); IPR019734 (PROSITE_PROFILES); IPR013026 (PROSITE_PROFILES); IPR019734 (PROSITE_PROFILES); IPR019734 (PROSITE_PROFILES); IPR035994 (SUPERFAMILY); IPR011990 (SUPERFAMILY)	P:GO:0009116; F:GO:0003824; F:GO:0005515	P:nucleoside metabolic process; F:catalytic activity; F:protein binding
NODE_1_length_919884_cov_86.970707.g222.t1	HAD-like protein	1434	1	0.0	94.97	1	F:GO:0016787	F:hydrolase activity	EC:3	Hydrolases	IPR023214 (G3DSA:3.40.50.GENE3D); IPR023198 (G3DSA:1.10.150.GENE3D); IPR006439 (TIGRFAM); PTHR43611 (PANTHER); IPR036412 (SUPERFAMILY); IPR008930 (SUPERFAMILY)	F:GO:0016787	F:hydrolase activity
NODE_1_length_919884_cov_86.970707.g223.t1	uncharacterized protein P170DRAFT_375388	3009	1	0.0	93.46	3	P:GO:0071805; F:GO:0015079; C:GO:0005887	P:potassium ion transmembrane transport; F:potassium ion transmembrane transporter activity; C:integral component of plasma membrane	EC:7	Translocases	IPR014851 (SMART); G3DSA:3.40.50.300 (GENE3D); IPR014851 (PFAM); IPR003959 (PFAM); IPR031606 (PFAM); mobidb-lite (MOBIDB_LITE); mobidb-lite (MOBIDB_LITE); mobidb-lite (MOBIDB_LITE); mobidb-lite (MOBIDB_LITE); mobidb-lite (MOBIDB_LITE); mobidb-lite (MOBIDB_LITE); mobidb-lite (MOBIDB_LITE); IPR031606 (PANTHER); cd00009 (CDD); IPR027417 (SUPERFAMILY)	P:GO:0071805; F:GO:0005524; F:GO:0015079; F:GO:0016887; C:GO:0005887	P:potassium ion transmembrane transport; F:ATP binding; F:potassium ion transmembrane transporter activity; F:ATPase activity; C:integral component of plasma membrane
NODE_1_length_919884_cov_86.970707.g224.t1	integral membrane protein	2472	1	2.21991E-23	41.8	2	C:GO:0016020; C:GO:0016021	C:membrane; C:integral component of membrane			mobidb-lite (MOBIDB_LITE)	no GO terms	no GO terms
NODE_1_length_919884_cov_86.970707.g225.t1	DUF21-domain-containing protein	2184	1	0.0	95.2	1	C:GO:0016021	C:integral component of membrane			G3DSA:3.10.580.10 (GENE3D); IPR002550 (PFAM); mobidb-lite (MOBIDB_LITE); mobidb-lite (MOBIDB_LITE); mobidb-lite (MOBIDB_LITE); mobidb-lite (MOBIDB_LITE); mobidb-lite (MOBIDB_LITE); mobidb-lite (MOBIDB_LITE); mobidb-lite (MOBIDB_LITE); PTHR12064 (PANTHER); PTHR12064:SF67 (PANTHER); IPR000644 (PROSITE_PROFILES); IPR000644 (PROSITE_PROFILES); IPR002550 (PROSITE_PROFILES); cd04590 (CDD); SSF54631 (SU…	no GO terms	no GO terms
NODE_1_length_919884_cov_86.970707.g226.t1	C2H2-type Zn-finger protein	1359	1	0.0	95.01	3	F:GO:0003676; F:GO:0008270; C:GO:0005737	F:nucleic acid binding; F:zinc ion binding; C:cytoplasm			IPR003604 (SMART); IPR013087 (SMART); G3DSA:3.30.160.60 (GENE3D); IPR041661 (PFAM); IPR022755 (PFAM); mobidb-lite (MOBIDB_LITE); mobidb-lite (MOBIDB_LITE); PTHR13182:SF8 (PANTHER); IPR040025 (PANTHER); IPR013087 (PROSITE_PROFILES); IPR036236 (SUPERFAMILY); IPR036236 (SUPERFAMILY)	F:GO:0003676; F:GO:0008270	F:nucleic acid binding; F:zinc ion binding
NODE_1_length_919884_cov_86.970707.g227.t1	HECT domain protein	4053	1	0.0	93.19	2	P:GO:0016567; F:GO:0004842	P:protein ubiquitination; F:ubiquitin-protein transferase activity	EC:2	Transferases	IPR000569 (SMART); IPR032353 (PFAM); G3DSA:3.30.2410.10 (GENE3D); G3DSA:3.90.1750.10 (GENE3D); IPR000569 (PFAM); IPR000569 (PFAM); mobidb-lite (MOBIDB_LITE); mobidb-lite (MOBIDB_LITE); mobidb-lite (MOBIDB_LITE); mobidb-lite (MOBIDB_LITE); mobidb-lite (MOBIDB_LITE); mobidb-lite (MOBIDB_LITE); mobidb-lite (MOBIDB_LITE); mobidb-lite (MOBIDB_LITE); mobidb-lite (MOBIDB_LITE); mobidb-lite (MOBIDB_LITE)…	F:GO:0004842	F:ubiquitin-protein transferase activity
NODE_1_length_919884_cov_86.970707.g228.t1	phosphoglycerate mutase-like protein	822	1	0.0	96.67						IPR013078 (SMART); IPR029033 (G3DSA:3.40.50.GENE3D); IPR013078 (PFAM); PTHR48100:SF1 (PANTHER); PTHR48100 (PANTHER); IPR013078 (CDD); IPR029033 (SUPERFAMILY)	no GO terms	no GO terms
NODE_1_length_919884_cov_86.970707.g229.t1	uncharacterized protein P170DRAFT_433103	1533	1	0.0	83.85						mobidb-lite (MOBIDB_LITE); mobidb-lite (MOBIDB_LITE); mobidb-lite (MOBIDB_LITE); mobidb-lite (MOBIDB_LITE); mobidb-lite (MOBIDB_LITE); mobidb-lite (MOBIDB_LITE); PTHR34992:SF8 (PANTHER); PTHR34992 (PANTHER)	no GO terms	no GO terms
NODE_1_length_919884_cov_86.970707.g230.t1	xylanase	1032	1	9.51106E-179	89.47	2	P:GO:0045493; F:GO:0004553	P:xylan catabolic process; F:hydrolase activity, hydrolyzing O-glycosyl compounds	EC:3.2; EC:3; EC:3.2.1	Glycosylases; Hydrolases; Glycosylases	IPR023296 (G3DSA:2.115.10.GENE3D); IPR006710 (PFAM); PTHR43772:SF3 (PANTHER); PTHR43772 (PANTHER); cd18827 (CDD); IPR023296 (SUPERFAMILY)	P:GO:0005975; F:GO:0004553	P:carbohydrate metabolic process; F:hydrolase activity, hydrolyzing O-glycosyl compounds
NODE_1_length_919884_cov_86.970707.g231.t1	uncharacterized protein P170DRAFT_433105	1404	1	1.42275E-116	71.43						IPR001138 (SMART); IPR001138 (PFAM); IPR036864 (G3DSA:4.10.240.GENE3D); mobidb-lite (MOBIDB_LITE); mobidb-lite (MOBIDB_LITE); PTHR38111:SF5 (PANTHER); PTHR38111 (PANTHER); PTHR38111:SF5 (PANTHER); PTHR38111 (PANTHER); IPR001138 (PROSITE_PROFILES); IPR001138 (CDD); IPR036864 (SUPERFAMILY)	P:GO:0006355; F:GO:0000981; F:GO:0008270	P:regulation of transcription, DNA-templated; F:DNA-binding transcription factor activity, RNA polymerase II-specific; F:zinc ion binding
NODE_1_length_919884_cov_86.970707.g232.t1	alcohol dehydrogenase, class IV	1488	1	0.0	99.39	2	F:GO:0016491; F:GO:0046872	F:oxidoreductase activity; F:metal ion binding	EC:1	Oxidoreductases	G3DSA:3.40.50.1970 (GENE3D); IPR001670 (PFAM); G3DSA:1.20.1090.10 (GENE3D); PTHR11496:SF83 (PANTHER); IPR039697 (PANTHER); IPR042157 (CDD); SSF56796 (SUPERFAMILY)	F:GO:0004022; F:GO:0016491; F:GO:0046872	F:alcohol dehydrogenase (NAD+) activity; F:oxidoreductase activity; F:metal ion binding
NODE_1_length_919884_cov_86.970707.g233.t1	uncharacterized protein P170DRAFT_346381	480	1	1.36426E-73	93.33						IPR006771 (PFAM); PTHR36195:SF5 (PANTHER); PTHR36195 (PANTHER)	no GO terms	no GO terms
NODE_1_length_919884_cov_86.970707.g234.t1	uncharacterized protein P170DRAFT_452914	1491	1	0.0	97.38						IPR039535 (PFAM); PTHR35340 (PANTHER); PTHR35340:SF6 (PANTHER)	no GO terms	no GO terms
NODE_1_length_919884_cov_86.970707.g235.t1	GrpB domain protein	627	1	1.25861E-94	83.01	1	C:GO:0005743	C:mitochondrial inner membrane			IPR007344 (PFAM); IPR043519 (G3DSA:3.30.460.GENE3D); IPR007344 (PANTHER); IPR043519 (SUPERFAMILY)	no GO terms	no GO terms
NODE_1_length_919884_cov_86.970707.g236.t1	MFS general substrate transporter	753	1	3.69296E-87	81.86	3	P:GO:0055085; F:GO:0022857; C:GO:0016021	P:transmembrane transport; F:transmembrane transporter activity; C:integral component of membrane	EC:7	Translocases	G3DSA:1.20.1250.20 (GENE3D); PTHR23502 (PANTHER); PTHR23502:SF51 (PANTHER); IPR036259 (SUPERFAMILY)	no GO terms	no GO terms
NODE_1_length_919884_cov_86.970707.g237.t1	hypothetical protein ASPVEDRAFT_33457	324	1	3.70738E-5	54.46						no IPS match	no IPS match	no IPS match
NODE_1_length_919884_cov_86.970707.g238.t1	conserved hypothetical protein	1050	1	8.62875E-75	68.46	1	P:GO:0006355	P:regulation of transcription, DNA-templated			IPR018289 (PFAM); mobidb-lite (MOBIDB_LITE); mobidb-lite (MOBIDB_LITE); IPR031052 (PANTHER); PTHR31669:SF190 (PANTHER)	P:GO:0006355	P:regulation of transcription, DNA-templated
NODE_1_length_919884_cov_86.970707.g239.t1	hypothetical protein CDV56_103207	1428	1	0.0	79.19						IPR042099 (G3DSA:3.40.50.GENE3D); PTHR43845 (PANTHER); SSF56801 (SUPERFAMILY)	no GO terms	no GO terms
NODE_1_length_919884_cov_86.970707.g240.t1	hypothetical protein CDV56_103030	1002	1	3.41333E-123	78.57	2	P:GO:0055114; F:GO:0016491	P:obsolete oxidation-reduction process; F:oxidoreductase activity			IPR003819 (PFAM); IPR042098 (G3DSA:3.60.130.GENE3D); SSF51197 (SUPERFAMILY)	F:GO:0016491	F:oxidoreductase activity
NODE_1_length_919884_cov_86.970707.g241.t1	hypothetical protein CDV56_102726	1491	1	0.0	77.73						SSF56059 (SUPERFAMILY)	no GO terms	no GO terms
NODE_1_length_919884_cov_86.970707.g242.t1	uncharacterized protein ATNIH1004_002882	4677	1	0.0	69.1	7	P:GO:0055085; F:GO:0000166; F:GO:0005524; F:GO:0016887; F:GO:0042626; C:GO:0016020; C:GO:0016021	P:transmembrane transport; F:nucleotide binding; F:ATP binding; F:ATPase activity; F:ATPase-coupled transmembrane transporter activity; C:membrane; C:integral component of membrane			IPR003593 (SMART); IPR003439 (PFAM); IPR036640 (G3DSA:1.20.1560.GENE3D); IPR036640 (G3DSA:1.20.1560.GENE3D); IPR003439 (PFAM); G3DSA:3.40.50.300 (GENE3D); IPR011527 (PFAM); G3DSA:3.40.50.300 (GENE3D); mobidb-lite (MOBIDB_LITE); mobidb-lite (MOBIDB_LITE); mobidb-lite (MOBIDB_LITE); PTHR24223:SF335 (PANTHER); PTHR24223 (PANTHER); IPR003439 (PROSITE_PROFILES); IPR011527 (PROSITE_PROFILES); IPR011527…	P:GO:0055085; F:GO:0005524; F:GO:0042626; C:GO:0016021	P:transmembrane transport; F:ATP binding; F:ATPase-coupled transmembrane transporter activity; C:integral component of membrane
NODE_1_length_919884_cov_86.970707.g243.t1	uncharacterized protein P170DRAFT_443338	897	1	2.25171E-180	91.97	1	C:GO:0016021	C:integral component of membrane			IPR000791 (PFAM); mobidb-lite (MOBIDB_LITE); PTHR31123:SF1 (PANTHER); PTHR31123 (PANTHER)	C:GO:0016021	C:integral component of membrane
NODE_1_length_919884_cov_86.970707.g244.t1	hypothetical protein BDV35DRAFT_380330	462	1	1.4525E-70	84.31						PTHR43201 (PANTHER); PTHR43201:SF3 (PANTHER); SSF56801 (SUPERFAMILY)	no GO terms	no GO terms
NODE_1_length_919884_cov_86.970707.g245.t1	putative AMP-binding enzyme	696	1	1.80881E-102	77.24						IPR042099 (G3DSA:3.40.50.GENE3D); IPR000873 (PFAM); PTHR43201 (PANTHER); PTHR43201:SF3 (PANTHER); SSF56801 (SUPERFAMILY)	no GO terms	no GO terms
NODE_1_length_919884_cov_86.970707.g246.t1	dehydrogenase with different specificitie	1149	1	2.09551E-147	86.47	1	F:GO:0016491	F:oxidoreductase activity	EC:1	Oxidoreductases	IPR002347 (PRINTS); SM00822 (SMART); G3DSA:3.40.50.720 (GENE3D); IPR002347 (PFAM); PTHR43154 (PANTHER); IPR036291 (SUPERFAMILY)	F:GO:0016491	F:oxidoreductase activity
NODE_1_length_919884_cov_86.970707.g247.t1	uncharacterized protein P170DRAFT_422134	873	1	2.82237E-37	54.13						no IPS match	no IPS match	no IPS match
NODE_1_length_919884_cov_86.970707.g248.t1	putative MFS sugar transporter	1413	1	0.0	99.57	5	P:GO:0008643; P:GO:0055085; F:GO:0022857; C:GO:0005886; C:GO:0016021	P:carbohydrate transport; P:transmembrane transport; F:transmembrane transporter activity; C:plasma membrane; C:integral component of membrane	EC:7	Translocases	IPR003663 (PRINTS); IPR003663 (TIGRFAM); IPR005828 (PFAM); G3DSA:1.20.1250.20 (GENE3D); PTHR48022:SF4 (PANTHER); PTHR48022 (PANTHER); IPR020846 (PROSITE_PROFILES); IPR036259 (SUPERFAMILY)	P:GO:0055085; F:GO:0022857; C:GO:0016020; C:GO:0016021	P:transmembrane transport; F:transmembrane transporter activity; C:membrane; C:integral component of membrane
NODE_1_length_919884_cov_86.970707.g249.t1	uncharacterized protein P170DRAFT_443346	1104	1	2.49781E-177	96.69	1	C:GO:0016021	C:integral component of membrane			mobidb-lite (MOBIDB_LITE); mobidb-lite (MOBIDB_LITE); PTHR42029:SF3 (PANTHER); PTHR42029 (PANTHER)	no GO terms	no GO terms
NODE_1_length_919884_cov_86.970707.g250.t1	BNR/Asp-box repeat protein	1125	1	0.0	96.37						G3DSA:2.120.10.10 (GENE3D); PTHR38792 (PANTHER); PTHR38792:SF3 (PANTHER); cd15482 (CDD); IPR036278 (SUPERFAMILY)	no GO terms	no GO terms
NODE_1_length_919884_cov_86.970707.g251.t1	alcohol dehydrogenase	1188	1	0.0	90.31	2	F:GO:0008270; F:GO:0016491	F:zinc ion binding; F:oxidoreductase activity	EC:1	Oxidoreductases	IPR020843 (SMART); G3DSA:3.40.50.720 (GENE3D); IPR013154 (PFAM); IPR013149 (PFAM); G3DSA:3.90.180.10 (GENE3D); PTHR42940 (PANTHER); PTHR42940:SF6 (PANTHER); cd08297 (CDD); IPR036291 (SUPERFAMILY); IPR011032 (SUPERFAMILY)	F:GO:0016491	F:oxidoreductase activity
NODE_1_length_919884_cov_86.970707.g252.t1	uncharacterized protein P170DRAFT_433115	1569	1	0.0	84.04	4	P:GO:0006357; F:GO:0000981; F:GO:0003677; F:GO:0008270	P:regulation of transcription by RNA polymerase II; F:DNA-binding transcription factor activity, RNA polymerase II-specific; F:DNA binding; F:zinc ion binding			IPR001138 (SMART); IPR036864 (G3DSA:4.10.240.GENE3D); IPR001138 (PFAM); mobidb-lite (MOBIDB_LITE); mobidb-lite (MOBIDB_LITE); PTHR31668 (PANTHER); PTHR31668:SF22 (PANTHER); IPR001138 (PROSITE_PROFILES); IPR001138 (CDD); cd12148 (CDD); IPR036864 (SUPERFAMILY)	P:GO:0006355; F:GO:0000981; F:GO:0008270	P:regulation of transcription, DNA-templated; F:DNA-binding transcription factor activity, RNA polymerase II-specific; F:zinc ion binding
NODE_1_length_919884_cov_86.970707.g253.t1	uncharacterized protein P170DRAFT_471015	576	1	7.80952E-91	96.86						IPR038084 (G3DSA:3.30.450.GENE3D); IPR005624 (PFAM); IPR010371 (PANTHER); IPR038084 (SUPERFAMILY)	no GO terms	no GO terms
NODE_1_length_919884_cov_86.970707.g254.t1	78 kDa glucose-regulated protein precursor	2019	1	0.0	98.81	1	F:GO:0005524	F:ATP binding			PR00301 (PRINTS); G3DSA:3.30.30.30 (GENE3D); IPR029047 (G3DSA:2.60.34.GENE3D); IPR029048 (G3DSA:1.20.1270.GENE3D); IPR013126 (PFAM); G3DSA:3.90.640.10 (GENE3D); G3DSA:3.30.420.40 (GENE3D); G3DSA:3.30.420.40 (GENE3D); mobidb-lite (MOBIDB_LITE); IPR013126 (PANTHER); PTHR19375:SF380 (PANTHER); IPR042050 (CDD); IPR043129 (SUPERFAMILY); IPR029048 (SUPERFAMILY); IPR043129 (SUPERFAMILY); IPR029047 (SUPE…	F:GO:0005524; F:GO:0016887	F:ATP binding; F:ATPase activity
NODE_1_length_919884_cov_86.970707.g255.t1	hypothetical protein ASPTUDRAFT_124041	2565	1	0.0	80.84	4	P:GO:0006414; F:GO:0003746; F:GO:0003924; F:GO:0005525	P:translational elongation; F:translation elongation factor activity; F:GTPase activity; F:GTP binding	EC:3.6.1; EC:3.6; EC:3; EC:3.6.1.15	Acting on acid anhydrides; Acting on acid anhydrides; Hydrolases; Nucleoside-triphosphate phosphatase	IPR000795 (PRINTS); G3DSA:2.40.30.10 (GENE3D); IPR005225 (TIGRFAM); IPR000795 (PFAM); IPR004161 (PFAM); G3DSA:3.40.50.300 (GENE3D); IPR015033 (PFAM); IPR004160 (PFAM); G3DSA:2.40.30.10 (GENE3D); mobidb-lite (MOBIDB_LITE); mobidb-lite (MOBIDB_LITE); mobidb-lite (MOBIDB_LITE); mobidb-lite (MOBIDB_LITE); mobidb-lite (MOBIDB_LITE); mobidb-lite (MOBIDB_LITE); PTHR23115 (PANTHER); PTHR23115:SF240 (PANT…	F:GO:0003924; F:GO:0005525	F:GTPase activity; F:GTP binding
NODE_1_length_919884_cov_86.970707.g256.t1	uncharacterized protein P170DRAFT_452924	3468	1	0.0	98.1	7	P:GO:0000289; P:GO:0006397; P:GO:0090503; F:GO:0003676; F:GO:0004535; F:GO:0046872; C:GO:0031251	P:nuclear-transcribed mRNA poly(A) tail shortening; P:mRNA processing; P:RNA phosphodiester bond hydrolysis, exonucleolytic; F:nucleic acid binding; F:poly(A)-specific ribonuclease activity; F:metal ion binding; C:PAN complex	EC:3.1; EC:3.1.13; EC:3; EC:3.1.15; EC:3.1.13.4	Acting on ester bonds; Acting on ester bonds; Hydrolases; Acting on ester bonds; Poly(A)-specific ribonuclease	IPR013520 (SMART); IPR013520 (PFAM); IPR028881 (PFAM); IPR015943 (G3DSA:2.130.10.GENE3D); G3DSA:3.90.70.10 (GENE3D); IPR036397 (G3DSA:3.30.420.GENE3D); mobidb-lite (MOBIDB_LITE); mobidb-lite (MOBIDB_LITE); PTHR15728 (PANTHER); IPR028889 (PROSITE_PROFILES); IPR030843 (HAMAP); cd06143 (CDD); IPR036322 (SUPERFAMILY); IPR038765 (SUPERFAMILY); IPR012337 (SUPERFAMILY)	P:GO:0000289; P:GO:0006397; F:GO:0003676; F:GO:0004535; F:GO:0005515; C:GO:0031251	P:nuclear-transcribed mRNA poly(A) tail shortening; P:mRNA processing; F:nucleic acid binding; F:poly(A)-specific ribonuclease activity; F:protein binding; C:PAN complex
NODE_1_length_919884_cov_86.970707.g257.t1	uncharacterized protein P170DRAFT_399834	1803	1	0.0	90.56	2	P:GO:0006886; C:GO:0010008	P:intracellular protein transport; C:endosome membrane			IPR001452 (PRINTS); PR01887 (PRINTS); IPR002014 (SMART); IPR001452 (SMART); IPR002014 (PFAM); IPR008942 (G3DSA:1.25.40.GENE3D); IPR001452 (PFAM); G3DSA:2.30.30.40 (GENE3D); IPR004152 (PFAM); mobidb-lite (MOBIDB_LITE); mobidb-lite (MOBIDB_LITE); mobidb-lite (MOBIDB_LITE); mobidb-lite (MOBIDB_LITE); mobidb-lite (MOBIDB_LITE); mobidb-lite (MOBIDB_LITE); PTHR45929:SF3 (PANTHER); PTHR45929 (PANTHER); …	P:GO:0006886; F:GO:0005515	P:intracellular protein transport; F:protein binding
NODE_1_length_919884_cov_86.970707.g258.t1	p21-activated serine/threonine protein kinase	2550	1	0.0	94.72	5	P:GO:0006468; P:GO:0019236; F:GO:0005524; F:GO:0106310; F:GO:0106311	P:protein phosphorylation; P:response to pheromone; F:ATP binding; F:protein serine kinase activity; F:protein threonine kinase activity	EC:2.7.1; EC:2.7.11; EC:2.7.11.1; EC:2.7; EC:2	Transferring phosphorus-containing groups; Transferring phosphorus-containing groups; Non-specific serine/threonine protein kinase; Transferring phosphorus-containing groups; Transferases	IPR000719 (SMART); IPR000095 (SMART); G3DSA:3.30.200.20 (GENE3D); IPR000095 (PFAM); IPR000719 (PFAM); IPR036936 (G3DSA:3.90.810.GENE3D); G3DSA:1.10.510.10 (GENE3D); mobidb-lite (MOBIDB_LITE); mobidb-lite (MOBIDB_LITE); mobidb-lite (MOBIDB_LITE); mobidb-lite (MOBIDB_LITE); mobidb-lite (MOBIDB_LITE); mobidb-lite (MOBIDB_LITE); mobidb-lite (MOBIDB_LITE); mobidb-lite (MOBIDB_LITE); mobidb-lite (MOBID…	P:GO:0006468; F:GO:0004672; F:GO:0004674; F:GO:0005524	P:protein phosphorylation; F:protein kinase activity; F:protein serine/threonine kinase activity; F:ATP binding
NODE_1_length_919884_cov_86.970707.g259.t1	uncharacterized protein P170DRAFT_452927	1530	1	0.0	95.87	3	P:GO:0055085; F:GO:0022857; C:GO:0016021	P:transmembrane transport; F:transmembrane transporter activity; C:integral component of membrane	EC:7	Translocases	IPR038271 (G3DSA:1.10.4160.GENE3D); IPR001248 (PFAM); IPR026030 (PIRSF); mobidb-lite (MOBIDB_LITE); PTHR31806:SF7 (PANTHER); IPR026030 (PANTHER)	P:GO:0055085; F:GO:0022857; C:GO:0016020; C:GO:0016021	P:transmembrane transport; F:transmembrane transporter activity; C:membrane; C:integral component of membrane
NODE_1_length_919884_cov_86.970707.g260.t1	uncharacterized protein P170DRAFT_375458	3891	1	0.0	96.3	1	F:GO:0003723	F:RNA binding			IPR004087 (SMART); IPR036612 (G3DSA:3.30.1370.GENE3D); IPR036612 (G3DSA:3.30.1370.GENE3D); IPR036612 (G3DSA:3.30.1370.GENE3D); IPR004088 (PFAM); IPR036612 (G3DSA:3.30.1370.GENE3D); mobidb-lite (MOBIDB_LITE); mobidb-lite (MOBIDB_LITE); mobidb-lite (MOBIDB_LITE); mobidb-lite (MOBIDB_LITE); PTHR10627 (PANTHER); PTHR10627:SF31 (PANTHER); PS50084 (PROSITE_PROFILES); PS50084 (PROSITE_PROFILES); PS50084…	F:GO:0003676; F:GO:0003723	F:nucleic acid binding; F:RNA binding
NODE_1_length_919884_cov_86.970707.g261.t1	putative cytochrome b5	414	1	2.0446E-73	96.3	3	F:GO:0020037; F:GO:0046872; C:GO:0016021	F:heme binding; F:metal ion binding; C:integral component of membrane			IPR001199 (PRINTS); IPR001199 (SMART); IPR036400 (G3DSA:3.10.120.GENE3D); IPR001199 (PFAM); mobidb-lite (MOBIDB_LITE); PTHR19359 (PANTHER); PTHR19359:SF105 (PANTHER); IPR001199 (PROSITE_PROFILES); IPR036400 (SUPERFAMILY)	no GO terms	no GO terms
NODE_1_length_919884_cov_86.970707.g262.t1	putative ubiquitin C-terminal hydrolase	3336	1	0.0	96.58	2	P:GO:0016579; F:GO:0004843	P:protein deubiquitination; F:thiol-dependent ubiquitin-specific protease activity	EC:3.4; EC:3.4.19.9; EC:3; EC:3.4.19; EC:3.4.19.2; EC:3.4.19.12	Acting on peptide bonds (peptidases); Folate gamma-glutamyl hydrolase; Hydrolases; Acting on peptide bonds (peptidases); Peptidyl-glycinamidase; Ubiquitinyl hydrolase 1	IPR001763 (PFAM); IPR015063 (PFAM); G3DSA:1.20.58.280 (GENE3D); IPR001394 (PFAM); G3DSA:3.90.70.10 (GENE3D); IPR036873 (G3DSA:3.40.250.GENE3D); mobidb-lite (MOBIDB_LITE); mobidb-lite (MOBIDB_LITE); mobidb-lite (MOBIDB_LITE); mobidb-lite (MOBIDB_LITE); mobidb-lite (MOBIDB_LITE); mobidb-lite (MOBIDB_LITE); mobidb-lite (MOBIDB_LITE); mobidb-lite (MOBIDB_LITE); mobidb-lite (MOBIDB_LITE); PTHR21646 (P…	P:GO:0016579; F:GO:0004843	P:protein deubiquitination; F:thiol-dependent ubiquitin-specific protease activity
NODE_1_length_919884_cov_86.970707.g263.t1	vacuolar sorting-associated protein	2196	1	0.0	91.03	3	P:GO:0006886; F:GO:0046872; C:GO:0010008	P:intracellular protein transport; F:metal ion binding; C:endosome membrane			IPR002014 (SMART); IPR003903 (SMART); IPR000306 (SMART); IPR008942 (G3DSA:1.25.40.GENE3D); IPR000306 (PFAM); IPR002014 (PFAM); IPR017073 (PIRSF); IPR013083 (G3DSA:3.30.40.GENE3D); mobidb-lite (MOBIDB_LITE); mobidb-lite (MOBIDB_LITE); mobidb-lite (MOBIDB_LITE); mobidb-lite (MOBIDB_LITE); mobidb-lite (MOBIDB_LITE); mobidb-lite (MOBIDB_LITE); PTHR47794 (PANTHER); IPR002014 (PROSITE_PROFILES); IPR003…	P:GO:0006886; F:GO:0046872	P:intracellular protein transport; F:metal ion binding
NODE_1_length_919884_cov_86.970707.g264.t1	FCB2FMN like protein	3912	1	0.0	84.99	7	P:GO:0015940; P:GO:0055085; F:GO:0008677; F:GO:0020037; F:GO:0022857; F:GO:0046872; C:GO:0016021	P:pantothenate biosynthetic process; P:transmembrane transport; F:2-dehydropantoate 2-reductase activity; F:heme binding; F:transmembrane transporter activity; F:metal ion binding; C:integral component of membrane	EC:1.1; EC:1; EC:1.1.1.169; EC:1.1.1; EC:7	Acting on the CH-OH group of donors; Oxidoreductases; 2-dehydropantoate 2-reductase; Acting on the CH-OH group of donors; Translocases	IPR001199 (PRINTS); IPR001199 (SMART); IPR001199 (PFAM); IPR003710 (TIGRFAM); IPR011701 (PFAM); G3DSA:1.20.1250.20 (GENE3D); IPR013785 (G3DSA:3.20.20.GENE3D); IPR013752 (PFAM); IPR013332 (PFAM); IPR013328 (G3DSA:1.10.1040.GENE3D); IPR000262 (PFAM); IPR036400 (G3DSA:3.10.120.GENE3D); G3DSA:3.40.50.720 (GENE3D); PTHR43791:SF26 (PANTHER); PTHR43791 (PANTHER); IPR020846 (PROSITE_PROFILES); IPR001199 …	P:GO:0015940; P:GO:0055085; F:GO:0003824; F:GO:0008677; F:GO:0016491; F:GO:0022857	P:pantothenate biosynthetic process; P:transmembrane transport; F:catalytic activity; F:2-dehydropantoate 2-reductase activity; F:oxidoreductase activity; F:transmembrane transporter activity
NODE_1_length_919884_cov_86.970707.g265.t1	hypothetical protein EYZ11_010714	1209	1	5.09216E-39	57.95						IPR036779 (G3DSA:3.10.350.GENE3D); mobidb-lite (MOBIDB_LITE); PTHR34997:SF9 (PANTHER); PTHR34997 (PANTHER); IPR018392 (PROSITE_PROFILES); IPR018392 (CDD); SSF54106 (SUPERFAMILY)	no GO terms	no GO terms
NODE_1_length_919884_cov_86.970707.g266.t1	hypothetical protein ASPGLDRAFT_121816	558	1	8.48173E-42	77.24	3	P:GO:0005975; P:GO:0009057; F:GO:0004553	P:carbohydrate metabolic process; P:macromolecule catabolic process; F:hydrolase activity, hydrolyzing O-glycosyl compounds	EC:3.2; EC:3; EC:3.2.1	Glycosylases; Hydrolases; Glycosylases	mobidb-lite (MOBIDB_LITE); mobidb-lite (MOBIDB_LITE)	no GO terms	no GO terms
NODE_1_length_919884_cov_86.970707.g267.t1	uncharacterized protein BDV37DRAFT_296756	3252	1	0.0	61.63	13	P:GO:0006351; P:GO:0006355; P:GO:0006357; P:GO:0006560; P:GO:0006562; P:GO:0055114; F:GO:0000981; F:GO:0003677; F:GO:0004657; F:GO:0008270; F:GO:0016491; F:GO:0046872; C:GO:0005634	P:transcription, DNA-templated; P:regulation of transcription, DNA-templated; P:regulation of transcription by RNA polymerase II; P:proline metabolic process; P:proline catabolic process; P:obsolete oxidation-reduction process; F:DNA-binding transcription factor activity, RNA polymerase II-specific; F:DNA binding; F:proline dehydrogenase activity; F:zinc ion binding; F:oxidoreductase activity; F:…			IPR002872 (PFAM); G3DSA:3.20.20.220 (GENE3D); IPR002872 (PFAM); mobidb-lite (MOBIDB_LITE); mobidb-lite (MOBIDB_LITE); mobidb-lite (MOBIDB_LITE); mobidb-lite (MOBIDB_LITE); PTHR13914:SF6 (PANTHER); IPR015659 (PANTHER); IPR029041 (SUPERFAMILY)	P:GO:0006562; F:GO:0004657	P:proline catabolic process; F:proline dehydrogenase activity
NODE_1_length_919884_cov_86.970707.g268.t1	hypothetical protein BO80DRAFT_287540	1113	1	6.71607E-151	83.9	1	C:GO:0016021	C:integral component of membrane			PTHR43549:SF2 (PANTHER); PTHR43549 (PANTHER)	no GO terms	no GO terms
NODE_1_length_919884_cov_86.970707.g269.t1	delta 1-pyrroline-5-carboxylate dehydrogenase-like protein	1713	1	0.0	90.43	3	P:GO:0010133; F:GO:0003842; F:GO:0016620	P:proline catabolic process to glutamate; F:1-pyrroline-5-carboxylate dehydrogenase activity; F:oxidoreductase activity, acting on the aldehyde or oxo group of donors, NAD or NADP as acceptor	EC:1.2; EC:1.5; EC:1.2.1.88; EC:1; EC:1.5.1; EC:1.2.1	Acting on the aldehyde or oxo group of donors; Acting on the CH-NH group of donors; L-glutamate gamma-semialdehyde dehydrogenase; Oxidoreductases; Acting on the CH-NH group of donors; Acting on the aldehyde or oxo group of donors	IPR016163 (G3DSA:3.40.309.GENE3D); IPR016162 (G3DSA:3.40.605.GENE3D); IPR005931 (TIGRFAM); IPR015590 (PFAM); PTHR42862 (PANTHER); IPR005931 (CDD); IPR016161 (SUPERFAMILY)	P:GO:0010133; F:GO:0003842; F:GO:0016491; F:GO:0016620	P:proline catabolic process to glutamate; F:1-pyrroline-5-carboxylate dehydrogenase activity; F:oxidoreductase activity; F:oxidoreductase activity, acting on the aldehyde or oxo group of donors, NAD or NADP as acceptor
NODE_1_length_919884_cov_86.970707.g270.t1	mitochondrial carrier protein	927	1	4.31826E-175	87.95	1	C:GO:0016021	C:integral component of membrane			IPR002067 (PRINTS); IPR023395 (G3DSA:1.50.40.GENE3D); IPR018108 (PFAM); IPR023395 (G3DSA:1.50.40.GENE3D); PTHR45624:SF15 (PANTHER); PTHR45624 (PANTHER); IPR018108 (PROSITE_PROFILES); IPR018108 (PROSITE_PROFILES); IPR018108 (PROSITE_PROFILES); IPR023395 (SUPERFAMILY)	P:GO:0055085	P:transmembrane transport
NODE_1_length_919884_cov_86.970707.g271.t1	hypothetical protein ABOM_009809	1680	1	0.0	77.72	3	P:GO:0006418; F:GO:0000166; F:GO:0004812	P:tRNA aminoacylation for protein translation; F:nucleotide binding; F:aminoacyl-tRNA ligase activity	EC:6.1; EC:6.1.1; EC:6	Forming carbon-oxygen bonds; Forming carbon-oxygen bonds; Ligases	IPR002316 (PRINTS); IPR016061 (SMART); IPR002314 (PFAM); IPR017449 (G3DSA:3.30.110.GENE3D); IPR016061 (PFAM); IPR036621 (G3DSA:3.40.50.GENE3D); G3DSA:3.30.930.10 (GENE3D); IPR004499 (TIGRFAM); IPR004154 (PFAM); mobidb-lite (MOBIDB_LITE); PTHR43382:SF2 (PANTHER); IPR004499 (PANTHER); IPR006195 (PROSITE_PROFILES); IPR004499 (HAMAP); cd00862 (CDD); IPR033721 (CDD); SSF52954 (SUPERFAMILY); IPR017449 …	P:GO:0006418; P:GO:0006433; F:GO:0000166; F:GO:0004812; F:GO:0004827; F:GO:0005524; C:GO:0005737	P:tRNA aminoacylation for protein translation; P:prolyl-tRNA aminoacylation; F:nucleotide binding; F:aminoacyl-tRNA ligase activity; F:proline-tRNA ligase activity; F:ATP binding; C:cytoplasm
NODE_1_length_919884_cov_86.970707.g272.t1	D-galactonate dehydratase	1893	1	0.0	90.16						IPR002347 (PRINTS); IPR002347 (PRINTS); IPR013342 (SMART); SM00822 (SMART); IPR013341 (PFAM); IPR029065 (PFAM); G3DSA:3.40.50.720 (GENE3D); IPR036849 (G3DSA:3.20.20.GENE3D); PF13561 (PFAM); IPR029017 (G3DSA:3.30.390.GENE3D); IPR023592 (PTHR48080:PANTHER); IPR034593 (PANTHER); IPR023592 (CDD); IPR029017 (SUPERFAMILY); IPR036291 (SUPERFAMILY); IPR036849 (SUPERFAMILY)	P:GO:0034194; F:GO:0008869; F:GO:0016491	P:D-galactonate catabolic process; F:galactonate dehydratase activity; F:oxidoreductase activity
NODE_1_length_919884_cov_86.970707.g273.t1	uncharacterized protein P170DRAFT_433128	2007	1	0.0	93.27						mobidb-lite (MOBIDB_LITE); mobidb-lite (MOBIDB_LITE); mobidb-lite (MOBIDB_LITE); mobidb-lite (MOBIDB_LITE); mobidb-lite (MOBIDB_LITE); mobidb-lite (MOBIDB_LITE); mobidb-lite (MOBIDB_LITE); mobidb-lite (MOBIDB_LITE); mobidb-lite (MOBIDB_LITE); mobidb-lite (MOBIDB_LITE); mobidb-lite (MOBIDB_LITE); mobidb-lite (MOBIDB_LITE); mobidb-lite (MOBIDB_LITE); mobidb-lite (MOBIDB_LITE); mobidb-lite (MOBIDB_L…	no GO terms	no GO terms
NODE_1_length_919884_cov_86.970707.g274.t1	BTB domain and ankyrin repeat protein	5046	1	0.0	90.0						IPR000408 (PRINTS); IPR000210 (SMART); IPR009091 (G3DSA:2.130.10.GENE3D); IPR000210 (PFAM); IPR000408 (PFAM); IPR036770 (G3DSA:1.25.40.GENE3D); PF13637 (PFAM); G3DSA:3.30.710.10 (GENE3D); mobidb-lite (MOBIDB_LITE); mobidb-lite (MOBIDB_LITE); mobidb-lite (MOBIDB_LITE); mobidb-lite (MOBIDB_LITE); mobidb-lite (MOBIDB_LITE); mobidb-lite (MOBIDB_LITE); mobidb-lite (MOBIDB_LITE); mobidb-lite (MOBIDB_LI…	F:GO:0005515	F:protein binding
NODE_1_length_919884_cov_86.970707.g275.t1	putative autophagy protein Atg13	2949	1	0.0	92.33	3	P:GO:0000045; C:GO:0000407; C:GO:1990316	P:autophagosome assembly; C:phagophore assembly site; C:Atg1/ULK1 kinase complex			IPR036570 (G3DSA:3.30.900.GENE3D); IPR018731 (PFAM); mobidb-lite (MOBIDB_LITE); mobidb-lite (MOBIDB_LITE); mobidb-lite (MOBIDB_LITE); mobidb-lite (MOBIDB_LITE); mobidb-lite (MOBIDB_LITE); mobidb-lite (MOBIDB_LITE); mobidb-lite (MOBIDB_LITE); mobidb-lite (MOBIDB_LITE); mobidb-lite (MOBIDB_LITE); mobidb-lite (MOBIDB_LITE); mobidb-lite (MOBIDB_LITE); PTHR13430:SF4 (PANTHER); IPR040182 (PANTHER)	P:GO:0000045; P:GO:0006914; C:GO:1990316	P:autophagosome assembly; P:autophagy; C:Atg1/ULK1 kinase complex
NODE_1_length_919884_cov_86.970707.g276.t1	WD40 repeat-like protein	2184	1	0.0	95.47	1	C:GO:0005730	C:nucleolus			IPR012580 (PFAM); mobidb-lite (MOBIDB_LITE); mobidb-lite (MOBIDB_LITE); mobidb-lite (MOBIDB_LITE); mobidb-lite (MOBIDB_LITE); mobidb-lite (MOBIDB_LITE); IPR040382 (PANTHER); IPR036322 (SUPERFAMILY)	F:GO:0005515; C:GO:0005634	F:protein binding; C:nucleus
NODE_1_length_919884_cov_86.970707.g277.t1	uncharacterized protein P170DRAFT_506183	4470	1	0.0	90.48	3	P:GO:0006357; F:GO:0003712; C:GO:0016592	P:regulation of transcription by RNA polymerase II; F:transcription coregulator activity; C:mediator complex			IPR009401 (PFAM); IPR041285 (PFAM); IPR021643 (PFAM); mobidb-lite (MOBIDB_LITE); mobidb-lite (MOBIDB_LITE); mobidb-lite (MOBIDB_LITE); mobidb-lite (MOBIDB_LITE); mobidb-lite (MOBIDB_LITE); mobidb-lite (MOBIDB_LITE); mobidb-lite (MOBIDB_LITE); mobidb-lite (MOBIDB_LITE)	P:GO:0006357; F:GO:0003712; C:GO:0016592	P:regulation of transcription by RNA polymerase II; F:transcription coregulator activity; C:mediator complex
NODE_1_length_919884_cov_86.970707.g278.t1	putative pre-rRNA processing protein	567	1	2.85344E-89	88.11	1	P:GO:0006364	P:rRNA processing			IPR019398 (PFAM); mobidb-lite (MOBIDB_LITE); mobidb-lite (MOBIDB_LITE); mobidb-lite (MOBIDB_LITE); PTHR21250:SF0 (PANTHER); IPR019398 (PANTHER)	no GO terms	no GO terms
NODE_1_length_919884_cov_86.970707.g279.t1	uncharacterized protein P170DRAFT_375496	2145	1	0.0	96.66	5	P:GO:0000288; P:GO:0006415; F:GO:0003747; F:GO:0003924; F:GO:0005525	P:nuclear-transcribed mRNA catabolic process, deadenylation-dependent decay; P:translational termination; F:translation release factor activity; F:GTPase activity; F:GTP binding	EC:3.6.1; EC:3.6; EC:3; EC:3.6.1.15	Acting on acid anhydrides; Acting on acid anhydrides; Hydrolases; Nucleoside-triphosphate phosphatase	IPR000795 (PRINTS); IPR003285 (PRINTS); IPR000795 (PFAM); G3DSA:2.40.30.10 (GENE3D); G3DSA:3.40.50.300 (GENE3D); IPR004160 (PFAM); G3DSA:2.40.30.10 (GENE3D); mobidb-lite (MOBIDB_LITE); mobidb-lite (MOBIDB_LITE); mobidb-lite (MOBIDB_LITE); mobidb-lite (MOBIDB_LITE); mobidb-lite (MOBIDB_LITE); mobidb-lite (MOBIDB_LITE); mobidb-lite (MOBIDB_LITE); PTHR23115 (PANTHER); PTHR23115:SF36 (PANTHER); IPR00…	P:GO:0000288; P:GO:0006415; F:GO:0003747; F:GO:0003924; F:GO:0005525	P:nuclear-transcribed mRNA catabolic process, deadenylation-dependent decay; P:translational termination; F:translation release factor activity; F:GTPase activity; F:GTP binding
NODE_1_length_919884_cov_86.970707.g280.t1	putative RanGTP-binding protein	1746	1	0.0	94.66						IPR008812 (PFAM); mobidb-lite (MOBIDB_LITE); mobidb-lite (MOBIDB_LITE); mobidb-lite (MOBIDB_LITE); mobidb-lite (MOBIDB_LITE); mobidb-lite (MOBIDB_LITE); mobidb-lite (MOBIDB_LITE); mobidb-lite (MOBIDB_LITE); mobidb-lite (MOBIDB_LITE); IPR008812 (PANTHER)	no GO terms	no GO terms
NODE_1_length_919884_cov_86.970707.g281.t1	BSD domain protein	3225	1	0.0	66.05						IPR005607 (SMART); IPR005607 (PFAM); mobidb-lite (MOBIDB_LITE); mobidb-lite (MOBIDB_LITE); mobidb-lite (MOBIDB_LITE); mobidb-lite (MOBIDB_LITE); mobidb-lite (MOBIDB_LITE); mobidb-lite (MOBIDB_LITE); mobidb-lite (MOBIDB_LITE); mobidb-lite (MOBIDB_LITE); mobidb-lite (MOBIDB_LITE); mobidb-lite (MOBIDB_LITE); mobidb-lite (MOBIDB_LITE); mobidb-lite (MOBIDB_LITE); mobidb-lite (MOBIDB_LITE); mobidb-lite…	no GO terms	no GO terms
NODE_1_length_919884_cov_86.970707.g282.t1	putative DNA repair protein Rad4	2706	1	0.0	88.06	2	P:GO:0006289; F:GO:0003684	P:nucleotide-excision repair; F:damaged DNA binding			IPR018327 (SMART); IPR018328 (SMART); IPR018326 (SMART); IPR018325 (PFAM); IPR018328 (PFAM); G3DSA:2.20.20.110 (GENE3D); IPR018327 (PFAM); IPR036985 (G3DSA:3.90.260.GENE3D); IPR018326 (PFAM); IPR042488 (G3DSA:3.30.70.GENE3D); mobidb-lite (MOBIDB_LITE); mobidb-lite (MOBIDB_LITE); mobidb-lite (MOBIDB_LITE); mobidb-lite (MOBIDB_LITE); mobidb-lite (MOBIDB_LITE); mobidb-lite (MOBIDB_LITE); mobidb-lite…	P:GO:0006289; F:GO:0003677; F:GO:0003684; C:GO:0005634	P:nucleotide-excision repair; F:DNA binding; F:damaged DNA binding; C:nucleus
NODE_1_length_919884_cov_86.970707.g283.t1	pyruvate dehydrogenase E1 component subunit alpha	1209	1	0.0	96.52	3	P:GO:0006086; F:GO:0004739; C:GO:0043231	P:acetyl-CoA biosynthetic process from pyruvate; F:pyruvate dehydrogenase (acetyl-transferring) activity; C:intracellular membrane-bounded organelle	EC:1.2; EC:1; EC:1.2.4; EC:1.2.4.1	Acting on the aldehyde or oxo group of donors; Oxidoreductases; Acting on the aldehyde or oxo group of donors; Pyruvate dehydrogenase (acetyl-transferring)	IPR001017 (PFAM); G3DSA:3.40.50.970 (GENE3D); IPR017597 (TIGRFAM); mobidb-lite (MOBIDB_LITE); PTHR11516 (PANTHER); PTHR11516:SF55 (PANTHER); cd02000 (CDD); IPR029061 (SUPERFAMILY)	P:GO:0006086; F:GO:0004739; F:GO:0016624; C:GO:0043231	P:acetyl-CoA biosynthetic process from pyruvate; F:pyruvate dehydrogenase (acetyl-transferring) activity; F:oxidoreductase activity, acting on the aldehyde or oxo group of donors, disulfide as acceptor; C:intracellular membrane-bounded organelle
NODE_1_length_919884_cov_86.970707.g284.t1	putative cell wall biogenesis protein	339	1	7.55962E-73	98.21						IPR002767 (TIGRFAM); IPR002767 (PFAM); IPR029756 (G3DSA:3.30.70.GENE3D); PTHR33777 (PANTHER); IPR029756 (SUPERFAMILY)	no GO terms	no GO terms
NODE_1_length_919884_cov_86.970707.g285.t1	cutinase precursor	645	1	6.74602E-142	95.33	2	F:GO:0050525; C:GO:0005576	F:cutinase activity; C:extracellular region	EC:3.1; EC:3; EC:3.1.1.74; EC:3.1.1; EC:3.1.1.1	Acting on ester bonds; Hydrolases; Cutinase; Acting on ester bonds; Carboxylesterase	IPR011150 (PRINTS); IPR000675 (SMART); IPR029058 (G3DSA:3.40.50.GENE3D); IPR000675 (PFAM); IPR000675 (PANTHER); PTHR33630:SF12 (PANTHER); IPR029058 (SUPERFAMILY)	F:GO:0016787; F:GO:0050525; C:GO:0005576	F:hydrolase activity; F:cutinase activity; C:extracellular region
NODE_1_length_919884_cov_86.970707.g286.t1	hypothetical protein PENARI_c002G10255	1041	1	1.0218E-130	63.99	4	P:GO:0055114; F:GO:0003824; F:GO:0010181; F:GO:0016491	P:obsolete oxidation-reduction process; F:catalytic activity; F:FMN binding; F:oxidoreductase activity			IPR013785 (G3DSA:3.20.20.GENE3D); IPR013785 (G3DSA:3.20.20.GENE3D); IPR001155 (PFAM); PTHR43303:SF2 (PANTHER); PTHR43303 (PANTHER); SSF51395 (SUPERFAMILY)	F:GO:0003824; F:GO:0010181; F:GO:0016491	F:catalytic activity; F:FMN binding; F:oxidoreductase activity
NODE_1_length_919884_cov_86.970707.g287.t1	hypothetical protein FSARC_937	2115	1	0.0	59.85						IPR001764 (PRINTS); IPR026891 (SMART); IPR001764 (PFAM); IPR013783 (G3DSA:2.60.40.GENE3D); IPR036962 (G3DSA:3.20.20.GENE3D); IPR002772 (PFAM); IPR036881 (G3DSA:3.40.50.GENE3D); IPR036881 (G3DSA:3.40.50.GENE3D); IPR026891 (PFAM); PTHR42715:SF3 (PANTHER); PTHR42715:SF3 (PANTHER); PTHR42715 (PANTHER); PTHR42715 (PANTHER); IPR017853 (SUPERFAMILY); IPR036881 (SUPERFAMILY)	P:GO:0005975; F:GO:0004553	P:carbohydrate metabolic process; F:hydrolase activity, hydrolyzing O-glycosyl compounds
NODE_1_length_919884_cov_86.970707.g288.t1	hypothetical protein BFJ68_g5227	705	1	7.021E-53	54.2	2	P:GO:0055114; F:GO:0016491	P:obsolete oxidation-reduction process; F:oxidoreductase activity			IPR000683 (PFAM); G3DSA:3.40.50.720 (GENE3D); G3DSA:3.30.360.10 (GENE3D); PTHR22604 (PANTHER); IPR036291 (SUPERFAMILY)	F:GO:0000166	F:nucleotide binding
NODE_1_length_919884_cov_86.970707.g289.t1	uncharacterized protein P170DRAFT_471047	966	1	0.0	96.82						G3DSA:3.40.50.150 (GENE3D); PF13489 (PFAM); PTHR43591:SF63 (PANTHER); PTHR43591 (PANTHER); cd02440 (CDD); IPR029063 (SUPERFAMILY)	no GO terms	no GO terms
NODE_1_length_919884_cov_86.970707.g290.t1	uncharacterized protein P170DRAFT_471047	2247	1	0.0	83.11						mobidb-lite (MOBIDB_LITE); mobidb-lite (MOBIDB_LITE)	no GO terms	no GO terms
NODE_1_length_919884_cov_86.970707.g291.t1	proteasome component PUP1 precursor	819	1	0.0	98.9	3	P:GO:0051603; F:GO:0004298; C:GO:0005839	P:proteolysis involved in cellular protein catabolic process; F:threonine-type endopeptidase activity; C:proteasome core complex	EC:3.4.99; EC:3.4; EC:3.4.25; EC:3	Acting on peptide bonds (peptidases); Acting on peptide bonds (peptidases); Acting on peptide bonds (peptidases); Hydrolases	IPR000243 (PRINTS); IPR024689 (PFAM); IPR001353 (PFAM); IPR029055 (G3DSA:3.60.20.GENE3D); PTHR11599 (PANTHER); IPR035216 (PTHR11599:PANTHER); IPR023333 (PROSITE_PROFILES); cd03763 (CDD); IPR029055 (SUPERFAMILY)	P:GO:0051603; F:GO:0004298; C:GO:0005839	P:proteolysis involved in cellular protein catabolic process; F:threonine-type endopeptidase activity; C:proteasome core complex
NODE_1_length_919884_cov_86.970707.g292.t1	uncharacterized protein P170DRAFT_452952	4536	1	0.0	87.75	5	P:GO:0000055; P:GO:0000056; P:GO:0016973; F:GO:0017056; C:GO:0044614	P:ribosomal large subunit export from nucleus; P:ribosomal small subunit export from nucleus; P:poly(A)+ mRNA export from nucleus; F:structural constituent of nuclear pore; C:nuclear pore cytoplasmic filaments			IPR015943 (G3DSA:2.130.10.GENE3D); IPR024977 (PFAM); mobidb-lite (MOBIDB_LITE); mobidb-lite (MOBIDB_LITE); mobidb-lite (MOBIDB_LITE); mobidb-lite (MOBIDB_LITE); mobidb-lite (MOBIDB_LITE); mobidb-lite (MOBIDB_LITE); mobidb-lite (MOBIDB_LITE); mobidb-lite (MOBIDB_LITE); mobidb-lite (MOBIDB_LITE); mobidb-lite (MOBIDB_LITE); mobidb-lite (MOBIDB_LITE); mobidb-lite (MOBIDB_LITE); mobidb-lite (MOBIDB_LI…	F:GO:0005515	F:protein binding
NODE_2_length_704391_cov_89.054091.g293.t1	predicted protein	387	1	1.31355E-60	86.51	4	P:GO:0006357; F:GO:0000981; F:GO:0003677; F:GO:0008270	P:regulation of transcription by RNA polymerase II; F:DNA-binding transcription factor activity, RNA polymerase II-specific; F:DNA binding; F:zinc ion binding			no IPS match	no IPS match	no IPS match
NODE_2_length_704391_cov_89.054091.g294.t1	Major Facilitator Superfamily protein	2004	1	2.67396E-160	58.91	2	P:GO:0008152; F:GO:0016787	P:metabolic process; F:hydrolase activity	EC:3	Hydrolases	mobidb-lite (MOBIDB_LITE); mobidb-lite (MOBIDB_LITE); PTHR42976 (PANTHER)	no GO terms	no GO terms
NODE_2_length_704391_cov_89.054091.g295.t1	uncharacterized protein P170DRAFT_471581	420	1	5.12029E-24	60.0						no IPS match	no IPS match	no IPS match
NODE_2_length_704391_cov_89.054091.g296.t1	putative pectinesterase precursor	996	1	0.0	93.33	5	P:GO:0042545; P:GO:0045490; F:GO:0030599; F:GO:0045330; C:GO:0005576	P:cell wall modification; P:pectin catabolic process; F:pectinesterase activity; F:aspartyl esterase activity; C:extracellular region	EC:3.1; EC:3.1.1.11; EC:3; EC:3.1.1; EC:3.1.1.1	Acting on ester bonds; Pectinesterase; Hydrolases; Acting on ester bonds; Carboxylesterase	IPR000070 (PFAM); IPR012334 (G3DSA:2.160.20.GENE3D); PTHR31321:SF62 (PANTHER); PTHR31321 (PANTHER); IPR011050 (SUPERFAMILY)	P:GO:0042545; F:GO:0030599	P:cell wall modification; F:pectinesterase activity
NODE_2_length_704391_cov_89.054091.g297.t1	hypothetical protein PENANT_c007G04494, partial	411	1	4.2291E-10	87.5						no IPS match	no IPS match	no IPS match
NODE_2_length_704391_cov_89.054091.g298.t1	hypothetical protein EYZ11_013526	384	1	6.62712E-19	85.48						mobidb-lite (MOBIDB_LITE); mobidb-lite (MOBIDB_LITE)	no GO terms	no GO terms
NODE_2_length_704391_cov_89.054091.g299.t1	uncharacterized protein P170DRAFT_348868	1419	1	0.0	95.4	1	C:GO:0016021	C:integral component of membrane			G3DSA:1.20.1250.20 (GENE3D); mobidb-lite (MOBIDB_LITE); PTHR23294:SF57 (PANTHER); PTHR23294 (PANTHER); IPR036259 (SUPERFAMILY)	no GO terms	no GO terms
NODE_2_length_704391_cov_89.054091.g300.t1	PAF acetylhydrolase	1857	1	0.0	94.12	3	P:GO:0016042; F:GO:0003847; C:GO:0016021	P:lipid catabolic process; F:1-alkyl-2-acetylglycerophosphocholine esterase activity; C:integral component of membrane	EC:3.1.1.47; EC:3.1; EC:3; EC:3.1.1; EC:3.1.1.1	1-alkyl-2-acetylglycerophosphocholine esterase; Acting on ester bonds; Hydrolases; Acting on ester bonds; Carboxylesterase	IPR029058 (G3DSA:3.40.50.GENE3D); IPR005065 (PFAM); mobidb-lite (MOBIDB_LITE); mobidb-lite (MOBIDB_LITE); PTHR10272:SF11 (PANTHER); IPR005065 (PANTHER); IPR029058 (SUPERFAMILY)	P:GO:0016042; F:GO:0003847	P:lipid catabolic process; F:1-alkyl-2-acetylglycerophosphocholine esterase activity
NODE_2_length_704391_cov_89.054091.g301.t1	hypothetical protein PENARI_c031G10188	777	1	1.31373E-142	84.82	1	F:GO:0008168	F:methyltransferase activity	EC:2.1; EC:2; EC:2.1.1	Transferring one-carbon groups; Transferases; Transferring one-carbon groups	G3DSA:3.40.50.150 (GENE3D); IPR013216 (PFAM); PTHR45036:SF1 (PANTHER); PTHR45036 (PANTHER); cd02440 (CDD); IPR029063 (SUPERFAMILY)	F:GO:0008168	F:methyltransferase activity
NODE_2_length_704391_cov_89.054091.g302.t1	hypothetical protein BDV24DRAFT_121373	489	1	3.57061E-66	77.64	3	P:GO:0090502; F:GO:0003676; F:GO:0004523	P:RNA phosphodiester bond hydrolysis, endonucleolytic; F:nucleic acid binding; F:RNA-DNA hybrid ribonuclease activity			IPR036397 (G3DSA:3.30.420.GENE3D); IPR002156 (PFAM); PTHR10642 (PANTHER); PTHR10642:SF23 (PANTHER); IPR002156 (PROSITE_PROFILES); IPR012337 (SUPERFAMILY)	F:GO:0003676; F:GO:0004523	F:nucleic acid binding; F:RNA-DNA hybrid ribonuclease activity
NODE_2_length_704391_cov_89.054091.g303.t1	uncharacterized protein P170DRAFT_77061	1866	1	0.0	74.4						IPR007111 (PFAM); G3DSA:3.40.50.300 (GENE3D); PTHR10039 (PANTHER); IPR027417 (SUPERFAMILY)	no GO terms	no GO terms
NODE_2_length_704391_cov_89.054091.g304.t1	hypothetical protein BDV24DRAFT_148947	3798	1	0.0	86.4	4	P:GO:0055085; F:GO:0005524; F:GO:0042626; C:GO:0016021	P:transmembrane transport; F:ATP binding; F:ATPase-coupled transmembrane transporter activity; C:integral component of membrane	EC:3.6.1; EC:3.6; EC:3; EC:7; EC:7.2.2; EC:3.6.1.15	Acting on acid anhydrides; Acting on acid anhydrides; Hydrolases; Translocases; Catalysing the translocation of inorganic cations; Nucleoside-triphosphate phosphatase	IPR003593 (SMART); IPR036640 (G3DSA:1.20.1560.GENE3D); IPR003439 (PFAM); IPR003439 (PFAM); G3DSA:3.40.50.300 (GENE3D); IPR011527 (PFAM); G3DSA:3.40.50.300 (GENE3D); PTHR24222 (PANTHER); IPR003439 (PROSITE_PROFILES); IPR011527 (PROSITE_PROFILES); IPR003439 (PROSITE_PROFILES); IPR011527 (PROSITE_PROFILES); cd18578 (CDD); cd18577 (CDD); IPR027417 (SUPERFAMILY); IPR036640 (SUPERFAMILY); IPR036640 (SU…	P:GO:0055085; F:GO:0005524; F:GO:0042626; C:GO:0016021	P:transmembrane transport; F:ATP binding; F:ATPase-coupled transmembrane transporter activity; C:integral component of membrane
NODE_2_length_704391_cov_89.054091.g305.t1	hypothetical protein BDV24DRAFT_148946	2028	1	0.0	90.64	5	P:GO:0006694; P:GO:0019746; F:GO:0000250; F:GO:0042300; C:GO:0005811	P:steroid biosynthetic process; P:hopanoid biosynthetic process; F:lanosterol synthase activity; F:beta-amyrin synthase activity; C:lipid droplet	EC:5.4.99.7; EC:5.4.99; EC:5.4; EC:5	Lanosterol synthase; Intramolecular transferases; Intramolecular transferases; Isomerases	IPR032697 (PFAM); IPR032696 (PFAM); IPR018333 (TIGRFAM); G3DSA:1.50.10.20 (GENE3D); IPR006400 (TIGRFAM); G3DSA:1.50.10.20 (GENE3D),SFLDG01016 (SFLD); IPR018333 (PANTHER); PTHR11764:SF40 (PANTHER); IPR018333 (CDD); IPR008930 (SUPERFAMILY); IPR008930 (SUPERFAMILY)	P:GO:0016104; P:GO:0019746; F:GO:0000250; F:GO:0016866; F:GO:0042300; C:GO:0005811	P:triterpenoid biosynthetic process; P:hopanoid biosynthetic process; F:lanosterol synthase activity; F:intramolecular transferase activity; F:beta-amyrin synthase activity; C:lipid droplet
NODE_2_length_704391_cov_89.054091.g306.t1	GT1Gtflike	3102	1	0.0	75.89	5	P:GO:0044238; P:GO:0071704; F:GO:0005488; F:GO:0016491; C:GO:0016020	P:primary metabolic process; P:organic substance metabolic process; F:binding; F:oxidoreductase activity; C:membrane	EC:1	Oxidoreductases	IPR001128 (PRINTS); IPR002401 (PRINTS); IPR004276 (PFAM); G3DSA:3.40.50.2000 (GENE3D); G3DSA:3.40.50.2000 (GENE3D); IPR036396 (G3DSA:1.10.630.GENE3D); IPR001128 (PFAM); IPR036396 (G3DSA:1.10.630.GENE3D); mobidb-lite (MOBIDB_LITE); PTHR48050 (PANTHER); PTHR48050:SF18 (PANTHER); cd03784 (CDD); IPR036396 (SUPERFAMILY); SSF53756 (SUPERFAMILY)	P:GO:0005975; P:GO:0030259; F:GO:0005506; F:GO:0016705; F:GO:0016758; F:GO:0020037	P:carbohydrate metabolic process; P:lipid glycosylation; F:iron ion binding; F:oxidoreductase activity, acting on paired donors, with incorporation or reduction of molecular oxygen; F:transferase activity, transferring hexosyl groups; F:heme binding
NODE_2_length_704391_cov_89.054091.g307.t1	multiple inositol polyphosphate phosphatase	1626	1	0.0	89.5	2	P:GO:0016311; F:GO:0016791	P:dephosphorylation; F:phosphatase activity	EC:3.1; EC:3; EC:3.1.3	Acting on ester bonds; Hydrolases; Acting on ester bonds	IPR000560 (PFAM); IPR029033 (G3DSA:3.40.50.GENE3D); PTHR20963 (PANTHER); PTHR20963:SF43 (PANTHER); IPR000560 (CDD); IPR029033 (SUPERFAMILY)	no GO terms	no GO terms
NODE_2_length_704391_cov_89.054091.g308.t1	DnaJ domain protein	1464	1	0.0	93.36						IPR001623 (PRINTS); IPR001623 (SMART); IPR001623 (PFAM); IPR036869 (G3DSA:1.10.287.GENE3D); IPR026894 (PFAM); mobidb-lite (MOBIDB_LITE); mobidb-lite (MOBIDB_LITE); mobidb-lite (MOBIDB_LITE); mobidb-lite (MOBIDB_LITE); mobidb-lite (MOBIDB_LITE); PTHR45006 (PANTHER); PTHR45006:SF1 (PANTHER); IPR001623 (PROSITE_PROFILES); IPR001623 (CDD); IPR036869 (SUPERFAMILY)	no GO terms	no GO terms
NODE_2_length_704391_cov_89.054091.g309.t1	farnesyl-diphosphate farnesyltransferase	1413	1	0.0	96.17	4	P:GO:0016126; F:GO:0004310; F:GO:0051996; C:GO:0016021	P:sterol biosynthetic process; F:farnesyl-diphosphate farnesyltransferase activity; F:squalene synthase activity; C:integral component of membrane	EC:2.5.1; EC:2.5.1.29; EC:2.5; EC:2; EC:2.5.1.21	Transferring alkyl or aryl groups, other than methyl groups; Geranylgeranyl diphosphate synthase; Transferring alkyl or aryl groups, other than methyl groups; Transferases; Squalene synthase	PF00494 (PFAM); IPR008949 (G3DSA:1.10.600.GENE3D); IPR006449 (TIGRFAM); IPR002060 (mobidb-MOBIDB_LITE); mobidb-lite (MOBIDB_LITE); PTHR11626 (PANTHER); PTHR11626:SF2 (PANTHER); IPR033904 (CDD); IPR008949 (SUPERFAMILY)	P:GO:0008610; P:GO:0009058; F:GO:0004310; F:GO:0016740; F:GO:0051996; C:GO:0016021	P:lipid biosynthetic process; P:biosynthetic process; F:farnesyl-diphosphate farnesyltransferase activity; F:transferase activity; F:squalene synthase activity; C:integral component of membrane
NODE_2_length_704391_cov_89.054091.g310.t1	hypothetical protein CNMCM8060_000773	546	1	1.38734E-74	77.01						G3DSA:1.20.120.520 (GENE3D); IPR012312 (PFAM); mobidb-lite (MOBIDB_LITE); PTHR38048:SF1 (PANTHER); PTHR38048 (PANTHER); cd12108 (CDD)	no GO terms	no GO terms
NODE_2_length_704391_cov_89.054091.g311.t1	concanavalin A-like lectin/glucanase	1965	1	5.91917E-122	86.35	3	P:GO:0006508; F:GO:0004190; F:GO:0030246	P:proteolysis; F:aspartic-type endopeptidase activity; F:carbohydrate binding	EC:3.4.99; EC:3.4.23.1; EC:3.4.23; EC:3.4.23.32; EC:3.4.23.43; EC:3.4.23.20; EC:3.4.23.25; EC:3.4.23.36; EC:3.4.23.4; EC:3.4.23.35; EC:3.4.23.5; EC:3.4.23.34; EC:3.4.23.15; EC:3.4; EC:3	Acting on peptide bonds (peptidases); Pepsin A; Acting on peptide bonds (peptidases); Scytalidopepsin B; Prepilin peptidase; Penicillopepsin; Saccharopepsin; Signal peptidase II; Chymosin; Barrierpepsin; Cathepsin D; Cathepsin E; Renin; Acting on peptide bonds (peptidases); Hydrolases	IPR000250 (PRINTS); IPR029058 (G3DSA:3.40.50.GENE3D); IPR038656 (G3DSA:2.60.120.GENE3D); IPR000250 (PFAM); IPR002018 (PFAM); PTHR11559:SF240 (PANTHER); PTHR11559:SF240 (PANTHER); PTHR11559 (PANTHER); cd13426 (CDD); IPR013320 (SUPERFAMILY); IPR029058 (SUPERFAMILY); IPR029058 (SUPERFAMILY)	P:GO:0006508; F:GO:0004190	P:proteolysis; F:aspartic-type endopeptidase activity
NODE_2_length_704391_cov_89.054091.g312.t1	uncharacterized protein ATNIH1004_006815	2028	1	6.92578E-164	56.91	5	P:GO:0055114; F:GO:0004499; F:GO:0016491; F:GO:0050660; F:GO:0050661	P:obsolete oxidation-reduction process; F:N,N-dimethylaniline monooxygenase activity; F:oxidoreductase activity; F:flavin adenine dinucleotide binding; F:NADP binding			IPR036188 (G3DSA:3.50.50.GENE3D); IPR023753 (PFAM); IPR036188 (G3DSA:3.50.50.GENE3D); IPR036188 (G3DSA:3.50.50.GENE3D); mobidb-lite (MOBIDB_LITE); mobidb-lite (MOBIDB_LITE); mobidb-lite (MOBIDB_LITE); PTHR43098 (PANTHER); PTHR43098:SF3 (PANTHER); IPR036188 (SUPERFAMILY); IPR036188 (SUPERFAMILY)	F:GO:0016491	F:oxidoreductase activity
NODE_2_length_704391_cov_89.054091.g313.t1	uncharacterized protein P170DRAFT_400969	1107	1	0.0	84.96						IPR012942 (PFAM); PTHR42080:SF3 (PANTHER); PTHR42080 (PANTHER)	no GO terms	no GO terms
NODE_2_length_704391_cov_89.054091.g314.t1	MFS multidrug transporter	1392	1	0.0	92.01	3	P:GO:0055085; F:GO:0022857; C:GO:0016021	P:transmembrane transport; F:transmembrane transporter activity; C:integral component of membrane	EC:7	Translocases	IPR011701 (PFAM); G3DSA:1.20.1250.20 (GENE3D); PTHR23502:SF52 (PANTHER); PTHR23502 (PANTHER); IPR020846 (PROSITE_PROFILES); IPR036259 (SUPERFAMILY)	P:GO:0055085; F:GO:0022857	P:transmembrane transport; F:transmembrane transporter activity
NODE_2_length_704391_cov_89.054091.g315.t1	3-oxoacyl-synthase	5382	1	0.0	89.42	8	P:GO:0042759; F:GO:0000287; F:GO:0004315; F:GO:0004316; F:GO:0004321; F:GO:0008897; F:GO:0102131; F:GO:0102132	P:long-chain fatty acid biosynthetic process; F:magnesium ion binding; F:3-oxoacyl-[acyl-carrier-protein] synthase activity; F:3-oxoacyl-[acyl-carrier-protein] reductase (NADPH) activity; F:fatty-acyl-CoA synthase activity; F:holo-[acyl-carrier-protein] synthase activity; F:3-oxo-glutaryl-[acp] methyl ester reductase activity; F:3-oxo-pimeloyl-[acp] methyl ester reductase activity	EC:1.1.1; EC:2.7.8; EC:2.3.1.41; EC:2.3.1.85; EC:1.1; EC:2.3; EC:2.3.1.86; EC:1; EC:2.7; EC:2; EC:1.1.1.100; EC:2.7.8.7; EC:2.3.1	Acting on the CH-OH group of donors; Transferring phosphorus-containing groups; Beta-ketoacyl-[acyl-carrier-protein] synthase I; Fatty-acid synthase system; Acting on the CH-OH group of donors; Acyltransferases; Fatty-acyl-CoA synthase system; Oxidoreductases; Transferring phosphorus-containing groups; Transferases; 3-oxoacyl-[acyl-carrier-protein] reductase; Holo-[acyl-carrier-protein] synthase;…	IPR008278 (PFAM); G3DSA:3.40.50.720 (GENE3D); IPR014030 (PFAM); IPR004568 (TIGRFAM); IPR026025 (PIRSF); IPR037143 (G3DSA:3.90.470.GENE3D); IPR016039 (G3DSA:3.40.47.GENE3D); IPR041550 (PFAM); IPR014031 (PFAM); IPR040899 (PFAM); G3DSA:3.90.25.70 (GENE3D); PTHR10982 (PANTHER); PTHR10982 (PANTHER); PTHR10982:SF23 (PANTHER); IPR002582 (HAMAP); cd08950 (CDD); cd00828 (CDD); IPR036291 (SUPERFAMILY); IPR…	P:GO:0006633; P:GO:0042759; F:GO:0000287; F:GO:0004312; F:GO:0004315; F:GO:0004316; F:GO:0008897; F:GO:0016746; C:GO:0005835	P:fatty acid biosynthetic process; P:long-chain fatty acid biosynthetic process; F:magnesium ion binding; F:fatty acid synthase activity; F:3-oxoacyl-[acyl-carrier-protein] synthase activity; F:3-oxoacyl-[acyl-carrier-protein] reductase (NADPH) activity; F:holo-[acyl-carrier-protein] synthase activity; F:transferase activity, transferring acyl groups; C:fatty acid synthase complex
NODE_2_length_704391_cov_89.054091.g316.t1	beta subunit of fatty acid synthase	6201	1	0.0	87.91	13	P:GO:0006633; F:GO:0004313; F:GO:0004314; F:GO:0004317; F:GO:0004318; F:GO:0004320; F:GO:0008659; F:GO:0008693; F:GO:0016295; F:GO:0016296; F:GO:0016631; F:GO:0047451; C:GO:0005835	P:fatty acid biosynthetic process; F:[acyl-carrier-protein] S-acetyltransferase activity; F:[acyl-carrier-protein] S-malonyltransferase activity; F:3-hydroxypalmitoyl-[acyl-carrier-protein] dehydratase activity; F:enoyl-[acyl-carrier-protein] reductase (NADH) activity; F:oleoyl-[acyl-carrier-protein] hydrolase activity; F:(3R)-hydroxymyristoyl-[acyl-carrier-protein] dehydratase activity; F:3-hydr…	EC:4.2.1; EC:1.3.1.9; EC:3.1.2.14; EC:2.3.1.38; EC:2.3.1.39; EC:1.3.1; EC:3.1.2; EC:2.3.1.85; EC:2.3; EC:3.1; EC:1.3; EC:1; EC:4.2; EC:2; EC:3; EC:4.2.1.59; EC:4; EC:2.3.1	Carbon-oxygen lyases; Enoyl-[acyl-carrier-protein] reductase (NADH); Oleoyl-[acyl-carrier-protein] hydrolase; [Acyl-carrier-protein] S-acetyltransferase; [Acyl-carrier-protein] S-malonyltransferase; Acting on the CH-CH group of donors; Acting on ester bonds; Fatty-acid synthase system; Acyltransferases; Acting on ester bonds; Acting on the CH-CH group of donors; Oxidoreductases; Carbon-oxygen lya…	IPR003965 (PRINTS); IPR014043 (SMART); IPR039569 (PFAM); IPR001227 (G3DSA:3.40.366.GENE3D); IPR040883 (PFAM); G3DSA:3.10.129.10 (GENE3D); IPR001227 (G3DSA:3.40.366.GENE3D); G3DSA:1.20.930.70 (GENE3D); IPR013785 (G3DSA:3.20.20.GENE3D); IPR002539 (PFAM); IPR014043 (PFAM); G3DSA:3.10.129.50 (GENE3D); IPR032088 (PFAM); G3DSA:3.30.70.3330 (GENE3D); IPR016452 (PIRSF); G3DSA:3.30.70.3320 (GENE3D); G3DSA…	P:GO:0006633; F:GO:0003824; F:GO:0004312; F:GO:0004313; F:GO:0004314; F:GO:0004317; F:GO:0004318; F:GO:0016740; C:GO:0005835	P:fatty acid biosynthetic process; F:catalytic activity; F:fatty acid synthase activity; F:[acyl-carrier-protein] S-acetyltransferase activity; F:[acyl-carrier-protein] S-malonyltransferase activity; F:3-hydroxypalmitoyl-[acyl-carrier-protein] dehydratase activity; F:enoyl-[acyl-carrier-protein] reductase (NADH) activity; F:transferase activity; C:fatty acid synthase complex
NODE_2_length_704391_cov_89.054091.g317.t1	uncharacterized protein P170DRAFT_422622	1965	1	0.0	81.27	1	C:GO:0016021	C:integral component of membrane			IPR015915 (G3DSA:2.120.10.GENE3D); PF13854 (PFAM); mobidb-lite (MOBIDB_LITE); mobidb-lite (MOBIDB_LITE); mobidb-lite (MOBIDB_LITE); mobidb-lite (MOBIDB_LITE); PTHR23244:SF434 (PANTHER); PTHR23244 (PANTHER); IPR011043 (SUPERFAMILY)	F:GO:0005515	F:protein binding
NODE_2_length_704391_cov_89.054091.g318.t1	FAD/NAD(P)-binding domain-containing protein	1374	1	0.0	87.44	2	F:GO:0071949; C:GO:0016021	F:FAD binding; C:integral component of membrane			PR00420 (PRINTS); IPR002938 (PFAM); IPR036188 (G3DSA:3.50.50.GENE3D); PTHR46720:SF4 (PANTHER); PTHR46720 (PANTHER); IPR036188 (SUPERFAMILY); SSF54373 (SUPERFAMILY)	F:GO:0071949	F:FAD binding
NODE_2_length_704391_cov_89.054091.g319.t1	MFS general substrate transporter	1779	1	0.0	89.13	3	P:GO:0055085; F:GO:0022857; C:GO:0016021	P:transmembrane transport; F:transmembrane transporter activity; C:integral component of membrane	EC:7	Translocases	PR01036 (PRINTS); G3DSA:1.20.1250.20 (GENE3D); IPR011701 (PFAM); G3DSA:1.20.1720.10 (GENE3D); mobidb-lite (MOBIDB_LITE); mobidb-lite (MOBIDB_LITE); mobidb-lite (MOBIDB_LITE); mobidb-lite (MOBIDB_LITE); PTHR23501 (PANTHER); PTHR23501:SF59 (PANTHER); IPR020846 (PROSITE_PROFILES); IPR036259 (SUPERFAMILY); IPR036259 (SUPERFAMILY)	P:GO:0055085; F:GO:0022857	P:transmembrane transport; F:transmembrane transporter activity
NODE_2_length_704391_cov_89.054091.g320.t1	transferase family protein	1377	1	0.0	91.39	1	F:GO:0016747	F:transferase activity, transferring acyl groups other than amino-acyl groups	EC:2.3; EC:2; EC:2.3.1	Acyltransferases; Transferases; Acyltransferases	IPR003480 (PFAM); IPR023213 (G3DSA:3.30.559.GENE3D); IPR023213 (G3DSA:3.30.559.GENE3D); PTHR31642:SF119 (PANTHER); PTHR31642 (PANTHER)	F:GO:0016747	F:transferase activity, transferring acyl groups other than amino-acyl groups
NODE_2_length_704391_cov_89.054091.g321.t1	fungal-specific transcription factor domain protein	1686	1	0.0	85.84	4	P:GO:0006357; F:GO:0000981; F:GO:0003677; F:GO:0008270	P:regulation of transcription by RNA polymerase II; F:DNA-binding transcription factor activity, RNA polymerase II-specific; F:DNA binding; F:zinc ion binding			IPR007219 (SMART); IPR007219 (PFAM); IPR036864 (G3DSA:4.10.240.GENE3D); IPR001138 (PFAM); PTHR47338 (PANTHER); PTHR47338:SF3 (PANTHER); IPR001138 (PROSITE_PROFILES); cd12148 (CDD); IPR036864 (SUPERFAMILY)	P:GO:0006351; P:GO:0006355; F:GO:0000981; F:GO:0003677; F:GO:0008270	P:transcription, DNA-templated; P:regulation of transcription, DNA-templated; F:DNA-binding transcription factor activity, RNA polymerase II-specific; F:DNA binding; F:zinc ion binding
NODE_2_length_704391_cov_89.054091.g322.t1	polyketide synthase module	7806	1	0.0	90.29	3	P:GO:0008152; F:GO:0016746; F:GO:0031177	P:metabolic process; F:transferase activity, transferring acyl groups; F:phosphopantetheine binding	EC:2.3; EC:2	Acyltransferases; Transferases	IPR020841 (SMART); IPR014043 (SMART); IPR020806 (SMART); G3DSA:3.30.70.3290 (GENE3D); IPR042104 (G3DSA:3.10.129.GENE3D); IPR041068 (PFAM); IPR036736 (G3DSA:1.10.1200.GENE3D); IPR032088 (PFAM); IPR013217 (PFAM); G3DSA:3.40.50.150 (GENE3D); IPR009081 (PFAM); IPR001227 (G3DSA:3.40.366.GENE3D); IPR014030 (PFAM); IPR014031 (PFAM); G3DSA:3.40.50.720 (GENE3D); IPR013120 (PFAM); IPR014043 (PFAM); IPR0160…	F:GO:0016740; F:GO:0016746; F:GO:0031177	F:transferase activity; F:transferase activity, transferring acyl groups; F:phosphopantetheine binding
NODE_2_length_704391_cov_89.054091.g323.t1	NAD(P)-binding protein	906	1	5.57534E-162	88.93	1	P:GO:0055114	P:obsolete oxidation-reduction process			IPR002347 (PRINTS); IPR002347 (PFAM); G3DSA:3.40.50.720 (GENE3D); PTHR43618 (PANTHER); PTHR43618:SF4 (PANTHER); cd05233 (CDD); IPR036291 (SUPERFAMILY)	F:GO:0016491	F:oxidoreductase activity
NODE_2_length_704391_cov_89.054091.g324.t1	putative ThiJ/PfpI family transcriptional regulator	681	1	6.21596E-105	85.46						IPR002818 (PFAM); IPR029062 (G3DSA:3.40.50.GENE3D); PTHR43130:SF7 (PANTHER); PTHR43130 (PANTHER); cd03139 (CDD); IPR029062 (SUPERFAMILY)	no GO terms	no GO terms
NODE_2_length_704391_cov_89.054091.g325.t1	hypothetical protein ABOM_001628	1767	1	9.50136E-142	62.26						PTHR31845 (PANTHER); PTHR31845:SF10 (PANTHER); cd12148 (CDD)	no GO terms	no GO terms
NODE_2_length_704391_cov_89.054091.g326.t1	hypothetical protein ASPBRDRAFT_211004	1449	1	0.0	85.27	1	F:GO:0016810	F:hydrolase activity, acting on carbon-nitrogen (but not peptide) bonds	EC:3.5; EC:3	Acting on carbon-nitrogen bonds, other than peptide bonds; Hydrolases	G3DSA:3.20.20.140 (GENE3D); IPR006680 (PFAM); IPR011059 (G3DSA:2.30.40.GENE3D); PTHR11271 (PANTHER); PTHR11271:SF37 (PANTHER); IPR011059 (SUPERFAMILY); IPR032466 (SUPERFAMILY)	F:GO:0016787; F:GO:0016810	F:hydrolase activity; F:hydrolase activity, acting on carbon-nitrogen (but not peptide) bonds
NODE_2_length_704391_cov_89.054091.g327.t1	hypothetical protein BDW42DRAFT_3212	1197	1	3.45696E-91	73.05						IPR007248 (PFAM); mobidb-lite (MOBIDB_LITE); mobidb-lite (MOBIDB_LITE); mobidb-lite (MOBIDB_LITE); mobidb-lite (MOBIDB_LITE); PTHR11266:SF50 (PANTHER); IPR007248 (PANTHER)	C:GO:0016021	C:integral component of membrane
NODE_2_length_704391_cov_89.054091.g328.t1	p53-like transcription factor	729	1	6.51226E-49	57.34	3	P:GO:0006355; F:GO:0003677; F:GO:0003700	P:regulation of transcription, DNA-templated; F:DNA binding; F:DNA-binding transcription factor activity			IPR024061 (PFAM); mobidb-lite (MOBIDB_LITE); mobidb-lite (MOBIDB_LITE); IPR024061 (PROSITE_PROFILES); IPR008967 (SUPERFAMILY)	P:GO:0006355; F:GO:0003677; F:GO:0003700	P:regulation of transcription, DNA-templated; F:DNA binding; F:DNA-binding transcription factor activity
NODE_2_length_704391_cov_89.054091.g329.t1	uncharacterized protein P170DRAFT_433522	1800	1	0.0	88.06						mobidb-lite (MOBIDB_LITE); mobidb-lite (MOBIDB_LITE); mobidb-lite (MOBIDB_LITE); mobidb-lite (MOBIDB_LITE); mobidb-lite (MOBIDB_LITE); mobidb-lite (MOBIDB_LITE); mobidb-lite (MOBIDB_LITE); mobidb-lite (MOBIDB_LITE); mobidb-lite (MOBIDB_LITE); mobidb-lite (MOBIDB_LITE); mobidb-lite (MOBIDB_LITE); mobidb-lite (MOBIDB_LITE); PTHR38701 (PANTHER)	no GO terms	no GO terms
NODE_2_length_704391_cov_89.054091.g330.t1	IMS-domain-containing protein	1902	1	0.0	87.72	4	P:GO:0006281; P:GO:0071897; F:GO:0003684; F:GO:0003887	P:DNA repair; P:DNA biosynthetic process; F:damaged DNA binding; F:DNA-directed DNA polymerase activity	EC:2.7; EC:2; EC:2.7.7.7; EC:2.7.7	Transferring phosphorus-containing groups; Transferases; DNA-directed DNA polymerase; Transferring phosphorus-containing groups	IPR024728 (PFAM); G3DSA:1.10.150.810 (GENE3D); IPR036775 (G3DSA:3.30.1490.GENE3D); G3DSA:2.30.40.20 (GENE3D); IPR017961 (PFAM); IPR001126 (PFAM); IPR043128 (G3DSA:3.30.70.GENE3D); mobidb-lite (MOBIDB_LITE); mobidb-lite (MOBIDB_LITE); mobidb-lite (MOBIDB_LITE); mobidb-lite (MOBIDB_LITE); mobidb-lite (MOBIDB_LITE); mobidb-lite (MOBIDB_LITE); PTHR11076 (PANTHER); PTHR11076:SF33 (PANTHER); IPR001126 …	P:GO:0006281; F:GO:0003684; F:GO:0003887	P:DNA repair; F:damaged DNA binding; F:DNA-directed DNA polymerase activity
NODE_2_length_704391_cov_89.054091.g331.t1	DNA damage response protein RcaA	2124	1	0.0	85.15	3	P:GO:0006302; P:GO:0007095; C:GO:0030870	P:double-strand break repair; P:mitotic G2 DNA damage checkpoint; C:Mre11 complex			IPR032429 (PFAM); IPR000253 (PFAM); G3DSA:2.60.200.20 (GENE3D); mobidb-lite (MOBIDB_LITE); mobidb-lite (MOBIDB_LITE); mobidb-lite (MOBIDB_LITE); mobidb-lite (MOBIDB_LITE); mobidb-lite (MOBIDB_LITE); mobidb-lite (MOBIDB_LITE); mobidb-lite (MOBIDB_LITE); mobidb-lite (MOBIDB_LITE); mobidb-lite (MOBIDB_LITE); IPR040227 (PANTHER); IPR000253 (PROSITE_PROFILES); IPR000253 (CDD); IPR008984 (SUPERFAMILY)	P:GO:0006302; P:GO:0007095; F:GO:0005515; C:GO:0030870	P:double-strand break repair; P:mitotic G2 DNA damage checkpoint; F:protein binding; C:Mre11 complex
NODE_2_length_704391_cov_89.054091.g332.t1	uncharacterized protein P170DRAFT_422609	1743	1	0.0	95.53						mobidb-lite (MOBIDB_LITE)	no GO terms	no GO terms
NODE_2_length_704391_cov_89.054091.g333.t1	Protein kinase-like domain protein	1194	1	2.70902E-124	71.25	1	F:GO:0004672	F:protein kinase activity	EC:2.7.1; EC:2.7; EC:2	Transferring phosphorus-containing groups; Transferring phosphorus-containing groups; Transferases	IPR000719 (SMART); G3DSA:1.10.510.10 (GENE3D); cd00180 (CDD); IPR011009 (SUPERFAMILY)	P:GO:0006468; F:GO:0004672; F:GO:0005524	P:protein phosphorylation; F:protein kinase activity; F:ATP binding
NODE_2_length_704391_cov_89.054091.g334.t1	uncharacterized protein P170DRAFT_376194	1365	1	0.0	83.62	6	P:GO:0006506; P:GO:0097502; F:GO:0004376; F:GO:0051751; C:GO:0005789; C:GO:0016021	P:GPI anchor biosynthetic process; P:mannosylation; F:glycolipid mannosyltransferase activity; F:alpha-1,4-mannosyltransferase activity; C:endoplasmic reticulum membrane; C:integral component of membrane	EC:2.4; EC:2; EC:2.4.1	Glycosyltransferases; Transferases; Glycosyltransferases	IPR007704 (PFAM); IPR007704 (PANTHER)	P:GO:0006506; F:GO:0004376; F:GO:0051751; C:GO:0016021	P:GPI anchor biosynthetic process; F:glycolipid mannosyltransferase activity; F:alpha-1,4-mannosyltransferase activity; C:integral component of membrane
NODE_2_length_704391_cov_89.054091.g335.t1	uncharacterized protein P170DRAFT_471545	2406	1	0.0	96.02	4	P:GO:0006357; F:GO:0000981; F:GO:0003677; F:GO:0008270	P:regulation of transcription by RNA polymerase II; F:DNA-binding transcription factor activity, RNA polymerase II-specific; F:DNA binding; F:zinc ion binding			IPR007219 (SMART); IPR007219 (PFAM); mobidb-lite (MOBIDB_LITE); mobidb-lite (MOBIDB_LITE); PTHR47424 (PANTHER); PTHR47424:SF5 (PANTHER); cd12148 (CDD)	P:GO:0006351; F:GO:0003677; F:GO:0008270	P:transcription, DNA-templated; F:DNA binding; F:zinc ion binding
NODE_2_length_704391_cov_89.054091.g336.t1	beta-mannosidase B	3507	1	0.0	97.51	2	P:GO:0005975; F:GO:0004567	P:carbohydrate metabolic process; F:beta-mannosidase activity	EC:3.2; EC:3; EC:3.2.1.25; EC:3.2.1	Glycosylases; Hydrolases; Beta-mannosidase; Glycosylases	G3DSA:3.90.1200.10 (GENE3D); G3DSA:3.40.50.150 (GENE3D); IPR013783 (G3DSA:2.60.40.GENE3D); IPR002575 (PFAM); G3DSA:3.20.20.80 (GENE3D); IPR041447 (PFAM); IPR006102 (PFAM); IPR008979 (G3DSA:2.60.120.GENE3D); PTHR43730 (PANTHER); IPR036156 (SUPERFAMILY); IPR011009 (SUPERFAMILY); IPR008979 (SUPERFAMILY); IPR017853 (SUPERFAMILY); IPR029063 (SUPERFAMILY); IPR036156 (SUPERFAMILY)	P:GO:0005975; F:GO:0004553	P:carbohydrate metabolic process; F:hydrolase activity, hydrolyzing O-glycosyl compounds
NODE_2_length_704391_cov_89.054091.g337.t1	uncharacterized protein P170DRAFT_507076	3258	1	0.0	77.66	1	C:GO:0016020	C:membrane			IPR000719 (PFAM); G3DSA:1.10.510.10 (GENE3D); mobidb-lite (MOBIDB_LITE); mobidb-lite (MOBIDB_LITE); mobidb-lite (MOBIDB_LITE); mobidb-lite (MOBIDB_LITE); mobidb-lite (MOBIDB_LITE); PTHR31145:SF8 (PANTHER); IPR040241 (PANTHER); IPR000719 (PROSITE_PROFILES); cd00180 (CDD); IPR011009 (SUPERFAMILY)	P:GO:0006468; F:GO:0004672; F:GO:0005524	P:protein phosphorylation; F:protein kinase activity; F:ATP binding
NODE_2_length_704391_cov_89.054091.g338.t1	uncharacterized protein P170DRAFT_433511	1803	1	0.0	88.16						IPR013783 (G3DSA:2.60.40.GENE3D); IPR041624 (PFAM); IPR034641 (PANTHER); SSF69318 (SUPERFAMILY)	no GO terms	no GO terms
NODE_2_length_704391_cov_89.054091.g339.t1	uncharacterized protein ATNIH1004_006802	1869	1	0.0	78.9	1	F:GO:0016491	F:oxidoreductase activity	EC:1	Oxidoreductases	G3DSA:3.90.660.10 (GENE3D); IPR036188 (G3DSA:3.50.50.GENE3D); G3DSA:1.10.10.1620 (GENE3D); IPR002937 (PFAM); PTHR10742:SF342 (PANTHER); PTHR10742 (PANTHER); SSF54373 (SUPERFAMILY); IPR036188 (SUPERFAMILY)	F:GO:0016491	F:oxidoreductase activity
NODE_2_length_704391_cov_89.054091.g340.t1	putative translin-associated factor TraX	888	1	1.43971E-153	84.75	1	F:GO:0043565	F:sequence-specific DNA binding			IPR002848 (PFAM); IPR016069 (G3DSA:1.20.58.GENE3D); IPR016068 (G3DSA:1.20.58.GENE3D); mobidb-lite (MOBIDB_LITE); mobidb-lite (MOBIDB_LITE); mobidb-lite (MOBIDB_LITE); PTHR10741:SF5 (PANTHER); IPR002848 (PANTHER); cd14820 (CDD); IPR036081 (SUPERFAMILY)	F:GO:0043565	F:sequence-specific DNA binding
NODE_2_length_704391_cov_89.054091.g341.t1	uncharacterized protein P170DRAFT_376163, partial	438	1	7.4457E-82	92.36	4	P:GO:0010735; F:GO:0003713; F:GO:0003785; C:GO:0005737	P:positive regulation of transcription via serum response element binding; F:transcription coactivator activity; F:actin monomer binding; C:cytoplasm			IPR004018 (SMART); G3DSA:1.10.288.20 (GENE3D); IPR004018 (PFAM); mobidb-lite (MOBIDB_LITE); mobidb-lite (MOBIDB_LITE); mobidb-lite (MOBIDB_LITE); mobidb-lite (MOBIDB_LITE); mobidb-lite (MOBIDB_LITE); PTHR22793:SF12 (PANTHER); IPR043451 (PANTHER); IPR004018 (PROSITE_PROFILES); IPR004018 (PROSITE_PROFILES); IPR004018 (PROSITE_PROFILES)	no GO terms	no GO terms
NODE_2_length_704391_cov_89.054091.g342.t1	uncharacterized protein P170DRAFT_376160, partial	1305	1	0.0	90.02						G3DSA:3.40.50.1010 (GENE3D); mobidb-lite (MOBIDB_LITE); mobidb-lite (MOBIDB_LITE); mobidb-lite (MOBIDB_LITE); mobidb-lite (MOBIDB_LITE); mobidb-lite (MOBIDB_LITE); mobidb-lite (MOBIDB_LITE); mobidb-lite (MOBIDB_LITE)	no GO terms	no GO terms
NODE_2_length_704391_cov_89.054091.g343.t1	Rhodanese-like domain-containing protein	1020	1	0.0	93.57						IPR001763 (SMART); IPR001763 (PFAM); IPR036873 (G3DSA:3.40.250.GENE3D); IPR036873 (G3DSA:3.40.250.GENE3D); mobidb-lite (MOBIDB_LITE); PTHR11364 (PANTHER); PTHR11364:SF27 (PANTHER); IPR001763 (PROSITE_PROFILES); IPR001763 (PROSITE_PROFILES); cd01449 (CDD); cd01448 (CDD); IPR036873 (SUPERFAMILY); IPR036873 (SUPERFAMILY)	no GO terms	no GO terms
NODE_2_length_704391_cov_89.054091.g344.t1	hypothetical protein BDV29DRAFT_187633	1407	1	2.26061E-117	64.85	4	P:GO:0016567; F:GO:0004842; F:GO:0046872; C:GO:0005680	P:protein ubiquitination; F:ubiquitin-protein transferase activity; F:metal ion binding; C:anaphase-promoting complex			IPR013083 (G3DSA:3.30.40.GENE3D); IPR024991 (PFAM); mobidb-lite (MOBIDB_LITE); mobidb-lite (MOBIDB_LITE); mobidb-lite (MOBIDB_LITE); mobidb-lite (MOBIDB_LITE); mobidb-lite (MOBIDB_LITE); PTHR11210:SF1 (PANTHER); PTHR11210 (PANTHER); IPR024991 (CDD); SSF57850 (SUPERFAMILY)	P:GO:0031145; F:GO:0008270; F:GO:0061630; F:GO:0097602; C:GO:0005680	P:anaphase-promoting complex-dependent catabolic process; F:zinc ion binding; F:ubiquitin protein ligase activity; F:cullin family protein binding; C:anaphase-promoting complex
NODE_2_length_704391_cov_89.054091.g345.t1	putative kinesin family protein	3570	1	0.0	93.53	6	P:GO:0007018; P:GO:0007049; P:GO:0051301; F:GO:0003777; F:GO:0005524; F:GO:0008017	P:microtubule-based movement; P:cell cycle; P:cell division; F:microtubule motor activity; F:ATP binding; F:microtubule binding	EC:3.6.1; EC:3.6; EC:3; EC:3.6.1.15	Acting on acid anhydrides; Acting on acid anhydrides; Hydrolases; Nucleoside-triphosphate phosphatase	IPR001752 (PRINTS); IPR001752 (SMART); IPR001752 (PFAM); IPR036961 (G3DSA:3.40.850.GENE3D); IPR025901 (PFAM); mobidb-lite (MOBIDB_LITE); mobidb-lite (MOBIDB_LITE); mobidb-lite (MOBIDB_LITE); mobidb-lite (MOBIDB_LITE); mobidb-lite (MOBIDB_LITE); mobidb-lite (MOBIDB_LITE); mobidb-lite (MOBIDB_LITE); mobidb-lite (MOBIDB_LITE); PTHR47970 (PANTHER); PTHR47970:SF12 (PANTHER); IPR001752 (PROSITE_PROFILE…	P:GO:0007018; F:GO:0005524; F:GO:0008017; F:GO:1990939	P:microtubule-based movement; F:ATP binding; F:microtubule binding; F:ATP-dependent microtubule motor activity
NODE_2_length_704391_cov_89.054091.g346.t1	isoleucyl-tRNA synthetase	1557	1	0.0	97.92	6	P:GO:0006428; P:GO:0106074; F:GO:0000049; F:GO:0002161; F:GO:0004822; F:GO:0005524	P:isoleucyl-tRNA aminoacylation; P:aminoacyl-tRNA metabolism involved in translational fidelity; F:tRNA binding; F:aminoacyl-tRNA editing activity; F:isoleucine-tRNA ligase activity; F:ATP binding	EC:3.1; EC:6.1; EC:6.1.1.5; EC:3; EC:6.1.1; EC:6; EC:3.1.1; EC:3.1.1.1	Acting on ester bonds; Forming carbon-oxygen bonds; Isoleucine--tRNA ligase; Hydrolases; Forming carbon-oxygen bonds; Ligases; Acting on ester bonds; Carboxylesterase	IPR005373 (PFAM); mobidb-lite (MOBIDB_LITE); IPR005373 (PTHR13465:PANTHER); IPR039156 (PANTHER)	no GO terms	no GO terms
NODE_2_length_704391_cov_89.054091.g347.t1	isoleucyl-tRNA synthetase	3123	1	0.0	95.18	6	P:GO:0006428; P:GO:0106074; F:GO:0000049; F:GO:0002161; F:GO:0004822; F:GO:0005524	P:isoleucyl-tRNA aminoacylation; P:aminoacyl-tRNA metabolism involved in translational fidelity; F:tRNA binding; F:aminoacyl-tRNA editing activity; F:isoleucine-tRNA ligase activity; F:ATP binding	EC:3.1; EC:6.1; EC:6.1.1.5; EC:3; EC:6.1.1; EC:6; EC:3.1.1; EC:3.1.1.1	Acting on ester bonds; Forming carbon-oxygen bonds; Isoleucine--tRNA ligase; Hydrolases; Forming carbon-oxygen bonds; Ligases; Acting on ester bonds; Carboxylesterase	IPR002301 (PRINTS); IPR002301 (TIGRFAM); IPR013155 (PFAM); IPR002300 (PFAM); G3DSA:1.10.730.20 (GENE3D); IPR014729 (G3DSA:3.40.50.GENE3D); IPR009008 (G3DSA:3.90.740.GENE3D); mobidb-lite (MOBIDB_LITE); PTHR42765:SF1 (PANTHER); PTHR42765 (PANTHER); IPR023585 (HAMAP); IPR033708 (CDD); IPR009008 (SUPERFAMILY); SSF52374 (SUPERFAMILY); IPR009080 (SUPERFAMILY)	P:GO:0006418; P:GO:0006428; F:GO:0000049; F:GO:0000166; F:GO:0002161; F:GO:0004812; F:GO:0004822; F:GO:0005524	P:tRNA aminoacylation for protein translation; P:isoleucyl-tRNA aminoacylation; F:tRNA binding; F:nucleotide binding; F:aminoacyl-tRNA editing activity; F:aminoacyl-tRNA ligase activity; F:isoleucine-tRNA ligase activity; F:ATP binding
NODE_2_length_704391_cov_89.054091.g348.t1	uncharacterized protein P170DRAFT_376142, partial	2616	1	1.71501E-174	77.01						IPR001425 (PRINTS); IPR001425 (SMART); IPR001425 (PFAM); G3DSA:1.20.1070.10 (GENE3D); mobidb-lite (MOBIDB_LITE); mobidb-lite (MOBIDB_LITE); mobidb-lite (MOBIDB_LITE); mobidb-lite (MOBIDB_LITE); mobidb-lite (MOBIDB_LITE); mobidb-lite (MOBIDB_LITE); mobidb-lite (MOBIDB_LITE); PTHR28286:SF2 (PANTHER); IPR001425 (PANTHER); cd15028 (CDD); SSF81321 (SUPERFAMILY)	P:GO:0006811; F:GO:0005216; C:GO:0016020	P:ion transport; F:ion channel activity; C:membrane
NODE_2_length_704391_cov_89.054091.g349.t1	putative cytochrome P450 monooxygenase	1764	1	0.0	90.63	4	F:GO:0004497; F:GO:0005506; F:GO:0016705; F:GO:0020037	F:monooxygenase activity; F:iron ion binding; F:oxidoreductase activity, acting on paired donors, with incorporation or reduction of molecular oxygen; F:heme binding	EC:1; EC:1.14	Oxidoreductases; Acting on paired donors, with incorporation or reduction of molecular oxygen. The oxygen incorporated need not be derived from O(2)	IPR001128 (PRINTS); IPR002401 (PRINTS); IPR001128 (PFAM); IPR036396 (G3DSA:1.10.630.GENE3D); PTHR24286 (PANTHER); PTHR24286:SF161 (PANTHER); IPR036396 (SUPERFAMILY)	F:GO:0005506; F:GO:0016705; F:GO:0020037	F:iron ion binding; F:oxidoreductase activity, acting on paired donors, with incorporation or reduction of molecular oxygen; F:heme binding
NODE_2_length_704391_cov_89.054091.g350.t1	ribosomal protein S5, N-terminal domain-containing protein	780	1	2.77703E-149	99.61	5	P:GO:0006407; P:GO:0045903; F:GO:0003735; F:GO:0070181; C:GO:0032040	P:rRNA export from nucleus; P:positive regulation of translational fidelity; F:structural constituent of ribosome; F:small ribosomal subunit rRNA binding; C:small-subunit processome			IPR013810 (PFAM); IPR005711 (TIGRFAM); IPR005324 (PFAM); IPR014721 (G3DSA:3.30.230.GENE3D); G3DSA:3.30.160.770 (GENE3D); mobidb-lite (MOBIDB_LITE); IPR000851 (PANTHER); PTHR13718:SF103 (PANTHER); IPR013810 (PROSITE_PROFILES); SSF54768 (SUPERFAMILY); IPR020568 (SUPERFAMILY)	P:GO:0006412; F:GO:0003723; F:GO:0003735; C:GO:0005840; C:GO:0015935	P:translation; F:RNA binding; F:structural constituent of ribosome; C:ribosome; C:small ribosomal subunit
NODE_2_length_704391_cov_89.054091.g351.t1	peroxisomal membrane protein	522	1	9.13816E-116	97.11	1	C:GO:0016021	C:integral component of membrane			IPR007248 (PFAM); PTHR11266:SF80 (PANTHER); IPR007248 (PANTHER)	C:GO:0016021	C:integral component of membrane
NODE_2_length_704391_cov_89.054091.g352.t1	eukaryotic translation initiation factor 4E	726	1	4.63034E-169	96.72	3	P:GO:0006413; F:GO:0003743; C:GO:0005737	P:translational initiation; F:translation initiation factor activity; C:cytoplasm			IPR023398 (G3DSA:3.30.760.GENE3D); IPR001040 (PFAM); mobidb-lite (MOBIDB_LITE); mobidb-lite (MOBIDB_LITE); mobidb-lite (MOBIDB_LITE); PTHR11960:SF8 (PANTHER); IPR001040 (PANTHER); IPR023398 (SUPERFAMILY)	P:GO:0006413; F:GO:0003723; F:GO:0003743	P:translational initiation; F:RNA binding; F:translation initiation factor activity
NODE_2_length_704391_cov_89.054091.g353.t1	putative MFS peptide transporter Ptr2	1716	1	0.0	98.08	3	P:GO:0055085; F:GO:0022857; C:GO:0016021	P:transmembrane transport; F:transmembrane transporter activity; C:integral component of membrane	EC:7	Translocases	G3DSA:1.20.1250.20 (GENE3D); IPR000109 (PFAM); mobidb-lite (MOBIDB_LITE); IPR000109 (PANTHER); PTHR11654:SF313 (PANTHER); cd17350 (CDD); IPR036259 (SUPERFAMILY)	P:GO:0055085; F:GO:0022857; C:GO:0016020	P:transmembrane transport; F:transmembrane transporter activity; C:membrane
NODE_2_length_704391_cov_89.054091.g354.t1	hypothetical protein BO87DRAFT_360343	1440	1	2.26692E-139	87.45						no IPS match	no IPS match	no IPS match
NODE_2_length_704391_cov_89.054091.g355.t1	Gag/polymerase/env polyprotein	942	1	4.68392E-6	93.75	2	F:GO:0003676; F:GO:0008270	F:nucleic acid binding; F:zinc ion binding			IPR043128 (G3DSA:3.30.70.GENE3D); mobidb-lite (MOBIDB_LITE); mobidb-lite (MOBIDB_LITE); mobidb-lite (MOBIDB_LITE); mobidb-lite (MOBIDB_LITE); mobidb-lite (MOBIDB_LITE); mobidb-lite (MOBIDB_LITE); mobidb-lite (MOBIDB_LITE); IPR043502 (SUPERFAMILY)	no GO terms	no GO terms
NODE_2_length_704391_cov_89.054091.g356.t1	t-SNARE	975	1	0.0	96.91	2	P:GO:0016192; C:GO:0016021	P:vesicle-mediated transport; C:integral component of membrane			IPR000727 (SMART); IPR006011 (PFAM); G3DSA:1.20.58.70 (GENE3D); IPR000727 (PFAM); mobidb-lite (MOBIDB_LITE); mobidb-lite (MOBIDB_LITE); mobidb-lite (MOBIDB_LITE); PTHR19957:SF294 (PANTHER); PTHR19957 (PANTHER); IPR000727 (PROSITE_PROFILES); IPR010989 (SUPERFAMILY)	P:GO:0016192; C:GO:0016020	P:vesicle-mediated transport; C:membrane
NODE_2_length_704391_cov_89.054091.g357.t1	bola domain protein	429	1	3.74754E-53	96.63						IPR002634 (PFAM); G3DSA:3.30.300.90 (GENE3D); mobidb-lite (MOBIDB_LITE); mobidb-lite (MOBIDB_LITE); PTHR46230:SF6 (PANTHER); PTHR46230 (PANTHER); IPR036065 (SUPERFAMILY)	no GO terms	no GO terms
NODE_2_length_704391_cov_89.054091.g358.t1	hypothetical protein GX50_04920	693	1	1.21143E-87	89.16						PTHR21310 (PANTHER); PTHR21310:SF39 (PANTHER)	no GO terms	no GO terms
NODE_2_length_704391_cov_89.054091.g359.t1	AMP-binding enzyme	4719	1	0.0	78.11	1	P:GO:0005975	P:carbohydrate metabolic process			IPR001722 (PRINTS); G3DSA:1.20.1250.20 (GENE3D); IPR011701 (PFAM); IPR001722 (PFAM); IPR037019 (G3DSA:2.70.100.GENE3D); G3DSA:3.30.300.310 (GENE3D); IPR000873 (PFAM); IPR042099 (G3DSA:3.40.50.GENE3D); G3DSA:1.20.1720.10 (GENE3D); IPR025110 (PFAM); mobidb-lite (MOBIDB_LITE); mobidb-lite (MOBIDB_LITE); IPR001722 (PANTHER); PTHR33753:SF1 (PANTHER); IPR020846 (PROSITE_PROFILES); IPR001722 (CDD); cd05…	P:GO:0005975; P:GO:0055085; F:GO:0004553; F:GO:0022857	P:carbohydrate metabolic process; P:transmembrane transport; F:hydrolase activity, hydrolyzing O-glycosyl compounds; F:transmembrane transporter activity
NODE_2_length_704391_cov_89.054091.g360.t1	hypothetical protein ASPBRDRAFT_153884	786	1	3.84617E-97	68.05						IPR013078 (SMART); IPR013078 (PFAM); IPR029033 (G3DSA:3.40.50.GENE3D); PTHR48100:SF1 (PANTHER); PTHR48100 (PANTHER); IPR013078 (CDD); IPR029033 (SUPERFAMILY)	no GO terms	no GO terms
NODE_2_length_704391_cov_89.054091.g361.t1	hypothetical protein BO94DRAFT_513932	726	1	5.51806E-109	79.51	3	P:GO:0006351; F:GO:0003677; F:GO:0008270	P:transcription, DNA-templated; F:DNA binding; F:zinc ion binding			IPR007219 (PFAM); PTHR47424:SF4 (PANTHER); PTHR47424 (PANTHER); cd12148 (CDD)	P:GO:0006351; F:GO:0003677; F:GO:0008270	P:transcription, DNA-templated; F:DNA binding; F:zinc ion binding
NODE_2_length_704391_cov_89.054091.g362.t1	hypothetical protein ASPBRDRAFT_43902	792	1	4.26901E-160	96.2	4	P:GO:0009264; P:GO:0046386; F:GO:0004139; C:GO:0005737	P:deoxyribonucleotide catabolic process; P:deoxyribose phosphate catabolic process; F:deoxyribose-phosphate aldolase activity; C:cytoplasm	EC:4.1.2; EC:4.1; EC:4.1.2.4; EC:4	Carbon-carbon lyases; Carbon-carbon lyases; Deoxyribose-phosphate aldolase; Lyases	IPR002915 (SMART); IPR013785 (G3DSA:3.20.20.GENE3D); IPR011343 (TIGRFAM); IPR002915 (PFAM); IPR011343 (PIRSF); IPR011343 (PANTHER); IPR028581 (PTHR10889:PANTHER); IPR028581 (HAMAP); IPR011343 (CDD); SSF51569 (SUPERFAMILY)	P:GO:0009264; F:GO:0003824; F:GO:0004139; F:GO:0016829; C:GO:0005737	P:deoxyribonucleotide catabolic process; F:catalytic activity; F:deoxyribose-phosphate aldolase activity; F:lyase activity; C:cytoplasm
NODE_2_length_704391_cov_89.054091.g363.t1	uncharacterized protein P170DRAFT_353006	705	1	1.20513E-60	66.15	1	C:GO:0005634	C:nucleus			IPR013087 (SMART); G3DSA:3.30.160.60 (GENE3D); mobidb-lite (MOBIDB_LITE)	no GO terms	no GO terms
NODE_2_length_704391_cov_89.054091.g364.t1	hypothetical protein CAN33_0018165	3150	1	0.0	72.17						IPR002110 (SMART); IPR036770 (G3DSA:1.25.40.GENE3D); IPR025676 (PFAM); IPR020683 (PFAM); IPR036770 (G3DSA:1.25.40.GENE3D); mobidb-lite (MOBIDB_LITE); mobidb-lite (MOBIDB_LITE); PTHR24198 (PANTHER); IPR002110 (PROSITE_PROFILES); IPR002110 (PROSITE_PROFILES); IPR002110 (PROSITE_PROFILES); IPR002110 (PROSITE_PROFILES); IPR002110 (PROSITE_PROFILES); IPR002110 (PROSITE_PROFILES); IPR020683 (PROSITE_PR…	F:GO:0005515	F:protein binding
NODE_2_length_704391_cov_89.054091.g365.t1	fungal-specific transcription factor domain-domain-containing protein	4794	1	0.0	68.43	1	F:GO:0005488	F:binding			IPR007219 (SMART); IPR001138 (SMART); IPR016162 (G3DSA:3.40.605.GENE3D); IPR007219 (PFAM); IPR016163 (G3DSA:3.40.309.GENE3D); IPR036864 (G3DSA:4.10.240.GENE3D); IPR015590 (PFAM); IPR001138 (PFAM); IPR036188 (G3DSA:3.50.50.GENE3D); mobidb-lite (MOBIDB_LITE); mobidb-lite (MOBIDB_LITE); mobidb-lite (MOBIDB_LITE); mobidb-lite (MOBIDB_LITE); mobidb-lite (MOBIDB_LITE); mobidb-lite (MOBIDB_LITE); PTHR46…	P:GO:0006351; P:GO:0006355; F:GO:0000981; F:GO:0003677; F:GO:0008270; F:GO:0016491; F:GO:0016620	P:transcription, DNA-templated; P:regulation of transcription, DNA-templated; F:DNA-binding transcription factor activity, RNA polymerase II-specific; F:DNA binding; F:zinc ion binding; F:oxidoreductase activity; F:oxidoreductase activity, acting on the aldehyde or oxo group of donors, NAD or NADP as acceptor
NODE_2_length_704391_cov_89.054091.g366.t1	hypothetical protein ASPSYDRAFT_1171311	492	1	2.48358E-83	87.73	3	F:GO:0004499; F:GO:0050660; F:GO:0050661	F:N,N-dimethylaniline monooxygenase activity; F:flavin adenine dinucleotide binding; F:NADP binding	EC:1.14.13.8; EC:1; EC:1.14; EC:1.14.13	Flavin-containing monooxygenase; Oxidoreductases; Acting on paired donors, with incorporation or reduction of molecular oxygen. The oxygen incorporated need not be derived from O(2); Acting on paired donors, with incorporation or reduction of molecular oxygen. The oxygen incorporated need not be derived from O(2)	IPR020946 (PFAM); IPR036188 (G3DSA:3.50.50.GENE3D); PTHR42877 (PANTHER); IPR036188 (SUPERFAMILY)	F:GO:0004499; F:GO:0050660; F:GO:0050661	F:N,N-dimethylaniline monooxygenase activity; F:flavin adenine dinucleotide binding; F:NADP binding
NODE_2_length_704391_cov_89.054091.g367.t1	hypothetical protein ASPVEDRAFT_127619	396	1	7.43035E-57	76.1	1	F:GO:0003824	F:catalytic activity			IPR009014 (G3DSA:3.40.50.GENE3D); IPR009014 (SUPERFAMILY)	F:GO:0003824	F:catalytic activity
NODE_2_length_704391_cov_89.054091.g368.t1	WD40 repeat-like protein	1383	1	3.29479E-150	82.37						PTHR42968:SF19 (PANTHER); PTHR42968 (PANTHER)	no GO terms	no GO terms
NODE_2_length_704391_cov_89.054091.g369.t1	purine and uridine phosphorylase	768	1	5.1766E-112	74.82	2	P:GO:0009116; F:GO:0003824	P:nucleoside metabolic process; F:catalytic activity			mobidb-lite (MOBIDB_LITE); PTHR46082 (PANTHER); PTHR46082:SF8 (PANTHER); IPR035994 (SUPERFAMILY)	P:GO:0009116; F:GO:0003824	P:nucleoside metabolic process; F:catalytic activity
NODE_2_length_704391_cov_89.054091.g370.t1	beta-galactosidase	3021	1	0.0	75.86	2	P:GO:0008152; F:GO:0004553	P:metabolic process; F:hydrolase activity, hydrolyzing O-glycosyl compounds	EC:3.2; EC:3; EC:3.2.1	Glycosylases; Hydrolases; Glycosylases	IPR001944 (PRINTS); IPR018954 (SMART); IPR008979 (G3DSA:2.60.120.GENE3D); IPR037110 (G3DSA:2.102.20.GENE3D); IPR008979 (G3DSA:2.60.120.GENE3D); IPR025300 (PFAM); G3DSA:3.20.20.80 (GENE3D); IPR018954 (PFAM); IPR031330 (PFAM); IPR036833 (G3DSA:2.60.390.GENE3D); IPR025972 (PFAM); IPR001944 (PANTHER); PTHR23421:SF122 (PANTHER); IPR017853 (SUPERFAMILY); SSF51011 (SUPERFAMILY); IPR008979 (SUPERFAMILY);…	P:GO:0005975; F:GO:0004553	P:carbohydrate metabolic process; F:hydrolase activity, hydrolyzing O-glycosyl compounds
NODE_2_length_704391_cov_89.054091.g371.t1	uncharacterized protein P170DRAFT_351036	7455	1	0.0	92.34	6	P:GO:0006633; P:GO:0032259; F:GO:0004315; F:GO:0008168; F:GO:0016491; F:GO:0031177	P:fatty acid biosynthetic process; P:methylation; F:3-oxoacyl-[acyl-carrier-protein] synthase activity; F:methyltransferase activity; F:oxidoreductase activity; F:phosphopantetheine binding	EC:2.3.1.41; EC:2.3.1.85; EC:2.1; EC:2.3; EC:1; EC:2; EC:2.1.1; EC:2.3.1	Beta-ketoacyl-[acyl-carrier-protein] synthase I; Fatty-acid synthase system; Transferring one-carbon groups; Acyltransferases; Oxidoreductases; Transferases; Transferring one-carbon groups; Acyltransferases	IPR014043 (SMART); IPR020841 (SMART); IPR020843 (SMART); SM00822 (SMART); IPR020807 (SMART); IPR020806 (SMART); IPR016039 (G3DSA:3.40.47.GENE3D); IPR042104 (G3DSA:3.10.129.GENE3D); IPR032821 (PFAM); IPR009081 (PFAM); G3DSA:3.40.50.150 (GENE3D); IPR016039 (G3DSA:3.40.47.GENE3D); IPR013217 (PFAM); IPR013149 (PFAM); G3DSA:3.40.50.720 (GENE3D); IPR014030 (PFAM); IPR014043 (PFAM); IPR036736 (G3DSA:1.1…	F:GO:0016491; F:GO:0016740; F:GO:0016746; F:GO:0031177	F:oxidoreductase activity; F:transferase activity; F:transferase activity, transferring acyl groups; F:phosphopantetheine binding
NODE_2_length_704391_cov_89.054091.g372.t1	uncharacterized protein P170DRAFT_443747	726	1	2.96783E-122	89.78						IPR005645 (PFAM); IPR029058 (G3DSA:3.40.50.GENE3D); PTHR48070 (PANTHER); PTHR48070:SF4 (PANTHER); IPR029058 (SUPERFAMILY)	no GO terms	no GO terms
NODE_2_length_704391_cov_89.054091.g373.t1	exoribonuclease complex, subunit Rrp44/Dis3	3165	1	0.0	82.83	3	P:GO:0090501; F:GO:0003723; F:GO:0004540	P:RNA phosphodiester bond hydrolysis; F:RNA binding; F:ribonuclease activity	EC:3.1; EC:3	Acting on ester bonds; Hydrolases	IPR001900 (SMART); IPR001900 (PFAM); mobidb-lite (MOBIDB_LITE); mobidb-lite (MOBIDB_LITE); mobidb-lite (MOBIDB_LITE); PTHR23355:SF42 (PANTHER); PTHR23355 (PANTHER); IPR012340 (SUPERFAMILY)	F:GO:0003723; F:GO:0004540	F:RNA binding; F:ribonuclease activity
NODE_2_length_704391_cov_89.054091.g374.t1	uncharacterized protein P170DRAFT_422559	1086	1	3.01362E-108	70.53						no IPS match	no IPS match	no IPS match
NODE_2_length_704391_cov_89.054091.g375.t1	FAD-binding domain-containing protein	3249	1	0.0	79.72	2	F:GO:0016491; F:GO:0071949	F:oxidoreductase activity; F:FAD binding	EC:1	Oxidoreductases	G3DSA:3.30.465.40 (GENE3D); G3DSA:3.30.420.40 (GENE3D); IPR006094 (PFAM); G3DSA:3.40.462.20 (GENE3D); PTHR42973 (PANTHER); PTHR42973:SF13 (PANTHER); IPR016166 (PROSITE_PROFILES); IPR043129 (SUPERFAMILY); IPR036318 (SUPERFAMILY); IPR043129 (SUPERFAMILY)	F:GO:0016491; F:GO:0050660; F:GO:0071949	F:oxidoreductase activity; F:flavin adenine dinucleotide binding; F:FAD binding
NODE_2_length_704391_cov_89.054091.g376.t1	uncharacterized protein P170DRAFT_422556	582	1	2.41566E-82	98.45	1	C:GO:0016021	C:integral component of membrane			no IPS match	no IPS match	no IPS match
NODE_2_length_704391_cov_89.054091.g377.t1	RecName: Full=Molybdopterin synthase sulfur carrier subunit; AltName: Full=Common component for nitrate reductase and xanthine dehydrogenase protein G; AltName: Full=Molybdenum cofactor synthesis protein 2 small subunit; AltName: Full=Molybdenum cofactor synthesis protein 2A; Short=MOCS2A; AltName: Full=Sulfur carrier protein MOCS2A	267	1	2.25788E-33	85.71	7	P:GO:0006777; P:GO:0032324; F:GO:0000166; F:GO:0030366; F:GO:0050464; C:GO:0005829; C:GO:0019008	P:Mo-molybdopterin cofactor biosynthetic process; P:molybdopterin cofactor biosynthetic process; F:nucleotide binding; F:molybdopterin synthase activity; F:nitrate reductase (NADPH) activity; C:cytosol; C:molybdopterin synthase complex	EC:1.7.1.2; EC:2.8.1; EC:1.7.1; EC:1.7.1.3; EC:1.7.99.4; EC:1; EC:2; EC:1.7; EC:2.8.1.12; EC:2.8	Nitrate reductase (NAD(P)H); Transferring sulfur-containing groups; Acting on other nitrogenous compounds as donors; Nitrate reductase (NADPH); Nitrate reductase; Oxidoreductases; Transferases; Acting on other nitrogenous compounds as donors; Molybdopterin synthase; Transferring sulfur-containing groups	IPR003749 (PFAM); IPR012675 (G3DSA:3.10.20.GENE3D); IPR044672 (PANTHER); IPR028887 (HAMAP); cd00754 (CDD); IPR016155 (SUPERFAMILY)	P:GO:0006777; C:GO:0005829	P:Mo-molybdopterin cofactor biosynthetic process; C:cytosol
NODE_2_length_704391_cov_89.054091.g378.t1	kinase-like protein	945	1	4.1393E-156	86.94						G3DSA:3.90.1200.10 (GENE3D); IPR002575 (PFAM); PTHR21310:SF16 (PANTHER); PTHR21310 (PANTHER); IPR011009 (SUPERFAMILY)	no GO terms	no GO terms
NODE_2_length_704391_cov_89.054091.g379.t1	unnamed protein product	861	1	3.778E-43	52.61						mobidb-lite (MOBIDB_LITE); mobidb-lite (MOBIDB_LITE); PTHR42034 (PANTHER); PTHR42034 (PANTHER); PTHR42034:SF1 (PANTHER)	no GO terms	no GO terms
NODE_2_length_704391_cov_89.054091.g380.t1	cystathionine beta-lyase	1191	1	0.0	95.47	8	P:GO:0006777; P:GO:0019346; F:GO:0000166; F:GO:0016829; F:GO:0030170; F:GO:0030366; C:GO:0005829; C:GO:0019008	P:Mo-molybdopterin cofactor biosynthetic process; P:transsulfuration; F:nucleotide binding; F:lyase activity; F:pyridoxal phosphate binding; F:molybdopterin synthase activity; C:cytosol; C:molybdopterin synthase complex	EC:2.8.1; EC:2; EC:4; EC:2.8.1.12; EC:2.8	Transferring sulfur-containing groups; Transferases; Lyases; Molybdopterin synthase; Transferring sulfur-containing groups	IPR015421 (G3DSA:3.40.640.GENE3D); IPR000277 (PIRSF); IPR000277 (PFAM); IPR015422 (G3DSA:3.90.1150.GENE3D); IPR000277 (PANTHER); PTHR11808:SF81 (PANTHER); IPR015424 (SUPERFAMILY)	P:GO:0019346; F:GO:0003824; F:GO:0030170	P:transsulfuration; F:catalytic activity; F:pyridoxal phosphate binding
NODE_2_length_704391_cov_89.054091.g381.t1	uncharacterized protein P170DRAFT_80734	3438	1	0.0	93.19						mobidb-lite (MOBIDB_LITE); mobidb-lite (MOBIDB_LITE); mobidb-lite (MOBIDB_LITE); mobidb-lite (MOBIDB_LITE); mobidb-lite (MOBIDB_LITE); mobidb-lite (MOBIDB_LITE); mobidb-lite (MOBIDB_LITE); mobidb-lite (MOBIDB_LITE); mobidb-lite (MOBIDB_LITE)	no GO terms	no GO terms
NODE_2_length_704391_cov_89.054091.g382.t1	uncharacterized protein P170DRAFT_453230	5244	1	0.0	92.69	1	C:GO:0016021	C:integral component of membrane			IPR032800 (SMART); IPR001841 (SMART); IPR000306 (SMART); IPR013083 (G3DSA:3.30.40.GENE3D); IPR001841 (PFAM); IPR013083 (G3DSA:3.30.40.GENE3D); IPR000306 (PFAM); IPR010308 (PFAM); IPR032800 (PFAM); mobidb-lite (MOBIDB_LITE); mobidb-lite (MOBIDB_LITE); mobidb-lite (MOBIDB_LITE); mobidb-lite (MOBIDB_LITE); mobidb-lite (MOBIDB_LITE); mobidb-lite (MOBIDB_LITE); mobidb-lite (MOBIDB_LITE); mobidb-lite (…	F:GO:0046872	F:metal ion binding
NODE_2_length_704391_cov_89.054091.g383.t1	uncharacterized protein P170DRAFT_353064	2760	1	0.0	82.61	4	P:GO:0006357; F:GO:0000981; F:GO:0003677; F:GO:0008270	P:regulation of transcription by RNA polymerase II; F:DNA-binding transcription factor activity, RNA polymerase II-specific; F:DNA binding; F:zinc ion binding			IPR001138 (SMART); IPR036864 (G3DSA:4.10.240.GENE3D); IPR001138 (PFAM); mobidb-lite (MOBIDB_LITE); mobidb-lite (MOBIDB_LITE); mobidb-lite (MOBIDB_LITE); mobidb-lite (MOBIDB_LITE); mobidb-lite (MOBIDB_LITE); mobidb-lite (MOBIDB_LITE); mobidb-lite (MOBIDB_LITE); mobidb-lite (MOBIDB_LITE); PTHR31845 (PANTHER); PTHR31845:SF17 (PANTHER); IPR001138 (PROSITE_PROFILES); IPR001138 (CDD); IPR036864 (SUPERF…	P:GO:0006355; F:GO:0000981; F:GO:0008270	P:regulation of transcription, DNA-templated; F:DNA-binding transcription factor activity, RNA polymerase II-specific; F:zinc ion binding
NODE_2_length_704391_cov_89.054091.g384.t1	uncharacterized protein P170DRAFT_376073, partial	2115	1	0.0	90.01	1	C:GO:0016021	C:integral component of membrane			mobidb-lite (MOBIDB_LITE); mobidb-lite (MOBIDB_LITE); mobidb-lite (MOBIDB_LITE); mobidb-lite (MOBIDB_LITE); mobidb-lite (MOBIDB_LITE); mobidb-lite (MOBIDB_LITE); PTHR20772 (PANTHER); PTHR20772 (PANTHER); PTHR20772:SF4 (PANTHER); IPR036259 (SUPERFAMILY)	no GO terms	no GO terms
NODE_2_length_704391_cov_89.054091.g385.t1	Zn(II)2Cys6 transcription factor	1995	1	0.0	88.38	4	P:GO:0006357; F:GO:0000981; F:GO:0003677; F:GO:0008270	P:regulation of transcription by RNA polymerase II; F:DNA-binding transcription factor activity, RNA polymerase II-specific; F:DNA binding; F:zinc ion binding			IPR021858 (PFAM); PTHR37534 (PANTHER); PTHR37534:SF25 (PANTHER)	no GO terms	no GO terms
NODE_2_length_704391_cov_89.054091.g386.t1	acetamidase	3786	1	0.0	93.57						IPR036928 (G3DSA:3.90.1300.GENE3D); IPR023631 (PFAM); mobidb-lite (MOBIDB_LITE); mobidb-lite (MOBIDB_LITE); mobidb-lite (MOBIDB_LITE); mobidb-lite (MOBIDB_LITE); PTHR46072 (PANTHER); PTHR46072:SF10 (PANTHER); IPR036928 (SUPERFAMILY)	no GO terms	no GO terms
NODE_2_length_704391_cov_89.054091.g387.t1	predicted protein	855	1	3.56986E-93	77.4						IPR036375 (G3DSA:2.110.10.GENE3D); mobidb-lite (MOBIDB_LITE); mobidb-lite (MOBIDB_LITE); IPR018487 (PROSITE_PROFILES); IPR018487 (PROSITE_PROFILES); IPR036375 (SUPERFAMILY)	no GO terms	no GO terms
NODE_2_length_704391_cov_89.054091.g388.t1	Aminoglycoside phosphotransferase	297	1	2.55829E-55	94.9	1	F:GO:0016740	F:transferase activity	EC:2	Transferases	no IPS match	no IPS match	no IPS match
NODE_2_length_704391_cov_89.054091.g389.t1	peptidase S41 family protein	1731	1	6.26487E-136	65.43	2	P:GO:0006508; F:GO:0008236	P:proteolysis; F:serine-type peptidase activity			G3DSA:3.90.226.10 (GENE3D); IPR005151 (PFAM); mobidb-lite (MOBIDB_LITE); PTHR37049 (PANTHER); PTHR37049:SF2 (PANTHER); PTHR37049:SF2 (PANTHER); PTHR37049 (PANTHER); IPR029045 (SUPERFAMILY)	P:GO:0006508; F:GO:0008236	P:proteolysis; F:serine-type peptidase activity
NODE_2_length_704391_cov_89.054091.g390.t1	peptidase S41 family protein	543	1	1.16571E-64	82.55	2	P:GO:0006508; F:GO:0008236	P:proteolysis; F:serine-type peptidase activity	EC:3.4; EC:3	Acting on peptide bonds (peptidases); Hydrolases	PTHR37049 (PANTHER); PTHR37049:SF2 (PANTHER)	no GO terms	no GO terms
NODE_2_length_704391_cov_89.054091.g391.t1	putative phospholipase/carboxylesterase	684	1	9.49088E-121	93.39						IPR029058 (G3DSA:3.40.50.GENE3D); IPR005645 (PFAM); PTHR48070 (PANTHER); PTHR48070:SF1 (PANTHER); IPR029058 (SUPERFAMILY)	no GO terms	no GO terms
NODE_2_length_704391_cov_89.054091.g392.t1	NAD(P)-binding protein	903	1	0.0	92.33	1	F:GO:0003824	F:catalytic activity			IPR001509 (PFAM); G3DSA:3.40.50.720 (GENE3D); PTHR43103:SF5 (PANTHER); PTHR43103 (PANTHER); cd08946 (CDD); IPR036291 (SUPERFAMILY)	F:GO:0003824	F:catalytic activity
NODE_2_length_704391_cov_89.054091.g393.t1	uncharacterized protein P170DRAFT_349878	2157	1	0.0	95.13	5	P:GO:0000272; P:GO:0071555; F:GO:0030246; F:GO:0102210; C:GO:0005576	P:polysaccharide catabolic process; P:cell wall organization; F:carbohydrate binding; F:rhamnogalacturonan endolyase activity; C:extracellular region	EC:4.2.2.23; EC:4.2; EC:4; EC:4.2.2	Rhamnogalacturonan endolyase; Carbon-oxygen lyases; Lyases; Carbon-oxygen lyases	IPR008979 (G3DSA:2.60.120.GENE3D); IPR007274 (PFAM); IPR029413 (PFAM); IPR029411 (PFAM); mobidb-lite (MOBIDB_LITE); mobidb-lite (MOBIDB_LITE); mobidb-lite (MOBIDB_LITE); PTHR32018 (PANTHER); PTHR32018:SF1 (PANTHER); cd10317 (CDD); IPR029413 (CDD); cd10320 (CDD); IPR008979 (SUPERFAMILY); IPR011013 (SUPERFAMILY); IPR013784 (SUPERFAMILY)	P:GO:0005975; P:GO:0035434; F:GO:0003824; F:GO:0005375; F:GO:0030246; C:GO:0016021	P:carbohydrate metabolic process; P:copper ion transmembrane transport; F:catalytic activity; F:copper ion transmembrane transporter activity; F:carbohydrate binding; C:integral component of membrane
NODE_2_length_704391_cov_89.054091.g394.t1	uncharacterized protein PAC_10196	3342	1	5.25429E-139	52.12						IPR035994 (G3DSA:3.40.50.GENE3D); PTHR46082:SF9 (PANTHER); PTHR46082 (PANTHER); PTHR46082 (PANTHER); IPR035994 (SUPERFAMILY); IPR027417 (SUPERFAMILY)	P:GO:0009116; F:GO:0003824	P:nucleoside metabolic process; F:catalytic activity
NODE_2_length_704391_cov_89.054091.g395.t1	sugar transporter	1536	1	0.0	95.12	5	P:GO:0008643; P:GO:0055085; F:GO:0022857; C:GO:0005886; C:GO:0016021	P:carbohydrate transport; P:transmembrane transport; F:transmembrane transporter activity; C:plasma membrane; C:integral component of membrane	EC:7	Translocases	IPR003663 (PRINTS); IPR005828 (PFAM); IPR003663 (TIGRFAM); G3DSA:1.20.1250.20 (GENE3D); PTHR48022:SF54 (PANTHER); PTHR48022 (PANTHER); IPR020846 (PROSITE_PROFILES); cd17356 (CDD); IPR036259 (SUPERFAMILY)	P:GO:0055085; F:GO:0022857; C:GO:0016020; C:GO:0016021	P:transmembrane transport; F:transmembrane transporter activity; C:membrane; C:integral component of membrane
NODE_2_length_704391_cov_89.054091.g396.t1	uncharacterized protein P170DRAFT_433470	1440	1	0.0	88.28	3	F:GO:0003824; F:GO:0030151; F:GO:0030170	F:catalytic activity; F:molybdenum ion binding; F:pyridoxal phosphate binding			IPR005302 (PFAM); IPR005303 (PFAM); mobidb-lite (MOBIDB_LITE); PTHR14237:SF23 (PANTHER); PTHR14237 (PANTHER); IPR005302 (PROSITE_PROFILES); SSF141673 (SUPERFAMILY)	F:GO:0003824; F:GO:0030151; F:GO:0030170	F:catalytic activity; F:molybdenum ion binding; F:pyridoxal phosphate binding
NODE_2_length_704391_cov_89.054091.g397.t1	putative fungal chitosanase	714	1	2.29853E-128	94.94	3	P:GO:0000272; F:GO:0016977; C:GO:0005576	P:polysaccharide catabolic process; F:chitosanase activity; C:extracellular region	EC:3.2; EC:3.2.1.132; EC:3; EC:3.2.1	Glycosylases; Chitosanase; Hydrolases; Glycosylases	IPR009939 (PFAM); IPR009939 (PANTHER); PTHR42061:SF2 (PANTHER)	F:GO:0016977	F:chitosanase activity
NODE_2_length_704391_cov_89.054091.g398.t1	amino acid transporter	1614	1	0.0	98.14	3	P:GO:0006865; P:GO:0055085; C:GO:0016021	P:amino acid transport; P:transmembrane transport; C:integral component of membrane			IPR004841 (PFAM); PIRSF006060 (PIRSF); G3DSA:1.20.1740.10 (GENE3D); mobidb-lite (MOBIDB_LITE); PTHR43341:SF37 (PANTHER); PTHR43341 (PANTHER)	P:GO:0055085; C:GO:0016020	P:transmembrane transport; C:membrane
NODE_2_length_704391_cov_89.054091.g399.t1	uncharacterized protein P170DRAFT_352162	2610	1	0.0	85.58						mobidb-lite (MOBIDB_LITE); mobidb-lite (MOBIDB_LITE); mobidb-lite (MOBIDB_LITE); mobidb-lite (MOBIDB_LITE)	no GO terms	no GO terms
NODE_2_length_704391_cov_89.054091.g400.t1	uncharacterized protein P170DRAFT_443720	1125	1	1.65625E-180	77.01	1	C:GO:0016020	C:membrane			mobidb-lite (MOBIDB_LITE); IPR040410 (PANTHER)	no GO terms	no GO terms
NODE_2_length_704391_cov_89.054091.g401.t1	---NA---	411									mobidb-lite (MOBIDB_LITE); mobidb-lite (MOBIDB_LITE); mobidb-lite (MOBIDB_LITE); mobidb-lite (MOBIDB_LITE)	no GO terms	no GO terms
NODE_2_length_704391_cov_89.054091.g402.t1	acyl-CoA dehydrogenase family protein	1248	1	0.0	90.05	2	F:GO:0016627; F:GO:0050660	F:oxidoreductase activity, acting on the CH-CH group of donors; F:flavin adenine dinucleotide binding	EC:1.3; EC:1	Acting on the CH-CH group of donors; Oxidoreductases	IPR006091 (PFAM); IPR009075 (PFAM); G3DSA:1.20.140.10 (GENE3D); IPR037069 (G3DSA:1.10.540.GENE3D); G3DSA:2.40.110.10 (GENE3D); PTHR43884:SF12 (PANTHER); PTHR43884 (PANTHER); cd00567 (CDD); IPR036250 (SUPERFAMILY); IPR009100 (SUPERFAMILY)	F:GO:0016627; F:GO:0050660	F:oxidoreductase activity, acting on the CH-CH group of donors; F:flavin adenine dinucleotide binding
NODE_2_length_704391_cov_89.054091.g403.t1	uncharacterized protein P170DRAFT_376039	2805	1	0.0	95.12	2	F:GO:0005524; F:GO:0016887	F:ATP binding; F:ATPase activity	EC:3.6.1; EC:3.6; EC:3; EC:3.6.1.15	Acting on acid anhydrides; Acting on acid anhydrides; Hydrolases; Nucleoside-triphosphate phosphatase	IPR000641 (PRINTS); IPR003593 (SMART); G3DSA:1.10.8.60 (GENE3D); IPR003959 (PFAM); G3DSA:3.40.50.300 (GENE3D); mobidb-lite (MOBIDB_LITE); mobidb-lite (MOBIDB_LITE); mobidb-lite (MOBIDB_LITE); PTHR43392 (PANTHER); cd00009 (CDD); IPR027417 (SUPERFAMILY); IPR027417 (SUPERFAMILY); IPR027417 (SUPERFAMILY)	F:GO:0005524; F:GO:0016887	F:ATP binding; F:ATPase activity
NODE_2_length_704391_cov_89.054091.g404.t1	uncharacterized protein P170DRAFT_506516	1353	1	0.0	86.9	4	P:GO:0006357; F:GO:0000981; F:GO:0003677; F:GO:0008270	P:regulation of transcription by RNA polymerase II; F:DNA-binding transcription factor activity, RNA polymerase II-specific; F:DNA binding; F:zinc ion binding			IPR001138 (SMART); IPR021858 (PFAM); IPR036864 (G3DSA:4.10.240.GENE3D); IPR001138 (PFAM); mobidb-lite (MOBIDB_LITE); mobidb-lite (MOBIDB_LITE); PTHR37534:SF19 (PANTHER); PTHR37534 (PANTHER); IPR001138 (PROSITE_PROFILES); IPR001138 (CDD); IPR036864 (SUPERFAMILY)	P:GO:0006355; F:GO:0000981; F:GO:0008270	P:regulation of transcription, DNA-templated; F:DNA-binding transcription factor activity, RNA polymerase II-specific; F:zinc ion binding
NODE_2_length_704391_cov_89.054091.g405.t1	MFS general substrate transporter	1278	1	0.0	90.47	3	P:GO:0055085; F:GO:0022857; C:GO:0016021	P:transmembrane transport; F:transmembrane transporter activity; C:integral component of membrane	EC:7	Translocases	G3DSA:1.20.1250.20 (GENE3D); G3DSA:1.20.1250.20 (GENE3D); IPR011701 (PFAM); mobidb-lite (MOBIDB_LITE); mobidb-lite (MOBIDB_LITE); PTHR23514 (PANTHER); PTHR23514:SF3 (PANTHER); IPR020846 (PROSITE_PROFILES); IPR036259 (SUPERFAMILY)	P:GO:0055085; F:GO:0022857	P:transmembrane transport; F:transmembrane transporter activity
NODE_2_length_704391_cov_89.054091.g406.t1	hypothetical protein CDV56_109136	4689	1	0.0	63.68	2	P:GO:0009116; F:GO:0003824	P:nucleoside metabolic process; F:catalytic activity			IPR002110 (PRINTS); IPR002110 (SMART); IPR002938 (PFAM); IPR020683 (PFAM); IPR036770 (G3DSA:1.25.40.GENE3D); G3DSA:3.40.50.300 (GENE3D); IPR036770 (G3DSA:1.25.40.GENE3D); IPR007111 (PFAM); IPR036188 (G3DSA:3.50.50.GENE3D); PTHR13789 (PANTHER); PTHR13789 (PANTHER); PTHR13789:SF242 (PANTHER); PTHR13789:SF242 (PANTHER); IPR002110 (PROSITE_PROFILES); IPR002110 (PROSITE_PROFILES); IPR002110 (PROSITE_P…	F:GO:0005515; F:GO:0071949	F:protein binding; F:FAD binding
NODE_2_length_704391_cov_89.054091.g407.t1	FAD binding domain protein	2538	1	0.0	92.7	2	F:GO:0016491; F:GO:0071949	F:oxidoreductase activity; F:FAD binding	EC:1	Oxidoreductases	PR00420 (PRINTS); IPR036188 (G3DSA:3.50.50.GENE3D); IPR038220 (G3DSA:3.40.30.GENE3D); IPR012941 (PFAM); G3DSA:3.30.9.50 (GENE3D); IPR002938 (PFAM); PTHR43004 (PANTHER); PTHR43004:SF4 (PANTHER); IPR036249 (SUPERFAMILY); IPR036188 (SUPERFAMILY); SSF54373 (SUPERFAMILY)	F:GO:0071949	F:FAD binding
NODE_2_length_704391_cov_89.054091.g408.t1	uncharacterized protein P170DRAFT_443704	861	1	3.57663E-158	88.85	1	C:GO:0016021	C:integral component of membrane			no IPS match	no IPS match	no IPS match
NODE_2_length_704391_cov_89.054091.g409.t1	hypothetical protein BDV29DRAFT_160790	1533	1	0.0	82.14						IPR002889 (SMART); IPR002889 (PFAM); IPR018535 (PFAM); mobidb-lite (MOBIDB_LITE); PTHR43662 (PANTHER); IPR002889 (PROSITE_PROFILES)	no GO terms	no GO terms
NODE_2_length_704391_cov_89.054091.g410.t1	Hypothetical protein PENO1_087890	267	1	1.21397E-10	68.49	2	P:GO:0009116; F:GO:0003824	P:nucleoside metabolic process; F:catalytic activity			no IPS match	no IPS match	no IPS match
NODE_2_length_704391_cov_89.054091.g411.t1	NB-ARC and TPR domain protein	807	1	2.98085E-69	67.98	2	P:GO:0009116; F:GO:0003824	P:nucleoside metabolic process; F:catalytic activity			IPR035994 (G3DSA:3.40.50.GENE3D); IPR035994 (G3DSA:3.40.50.GENE3D); PTHR46082 (PANTHER); PTHR46082 (PANTHER); PTHR46082:SF9 (PANTHER); PTHR46082:SF9 (PANTHER); IPR035994 (SUPERFAMILY)	P:GO:0009116; F:GO:0003824	P:nucleoside metabolic process; F:catalytic activity
NODE_2_length_704391_cov_89.054091.g412.t1	laccase TilA	1827	1	0.0	81.2	2	F:GO:0005507; F:GO:0016491	F:copper ion binding; F:oxidoreductase activity	EC:1	Oxidoreductases	IPR011706 (PFAM); IPR008972 (G3DSA:2.60.40.GENE3D); IPR011707 (PFAM); IPR001117 (PFAM); IPR008972 (G3DSA:2.60.40.GENE3D); PTHR11709:SF249 (PANTHER); PTHR11709 (PANTHER); cd13898 (CDD); cd13876 (CDD); cd13850 (CDD); IPR008972 (SUPERFAMILY); IPR008972 (SUPERFAMILY); IPR008972 (SUPERFAMILY)	F:GO:0005507; F:GO:0016491	F:copper ion binding; F:oxidoreductase activity
NODE_2_length_704391_cov_89.054091.g413.t1	beta-glucosidase	873	1	5.54273E-153	86.79	2	P:GO:0000272; F:GO:0004553	P:polysaccharide catabolic process; F:hydrolase activity, hydrolyzing O-glycosyl compounds	EC:3.2; EC:3; EC:3.2.1	Glycosylases; Hydrolases; Glycosylases	IPR001764 (PRINTS); IPR036962 (G3DSA:3.20.20.GENE3D); IPR001764 (PFAM); PTHR42715:SF12 (PANTHER); PTHR42715 (PANTHER); IPR017853 (SUPERFAMILY)	P:GO:0005975; F:GO:0004553	P:carbohydrate metabolic process; F:hydrolase activity, hydrolyzing O-glycosyl compounds
NODE_2_length_704391_cov_89.054091.g414.t1	hypothetical protein PENANT_c022G05922	753	1	1.06843E-128	83.77	2	P:GO:0000272; F:GO:0004553	P:polysaccharide catabolic process; F:hydrolase activity, hydrolyzing O-glycosyl compounds	EC:3.2; EC:3; EC:3.2.1	Glycosylases; Hydrolases; Glycosylases	IPR002772 (PFAM); IPR036881 (G3DSA:3.40.50.GENE3D); PTHR42715 (PANTHER); PTHR42715:SF19 (PANTHER); IPR036881 (SUPERFAMILY)	P:GO:0005975; F:GO:0004553	P:carbohydrate metabolic process; F:hydrolase activity, hydrolyzing O-glycosyl compounds
NODE_2_length_704391_cov_89.054091.g415.t1	hypothetical protein ASPVEDRAFT_89577	555	1	4.02181E-109	92.31	1	C:GO:0016021	C:integral component of membrane			IPR007568 (PFAM); PTHR31465:SF33 (PANTHER); IPR007568 (PANTHER)	C:GO:0016021	C:integral component of membrane
NODE_2_length_704391_cov_89.054091.g416.t1	hypothetical protein ASPVEDRAFT_144240	801	1	1.19859E-138	86.69	4	P:GO:0006357; F:GO:0000981; F:GO:0003677; F:GO:0008270	P:regulation of transcription by RNA polymerase II; F:DNA-binding transcription factor activity, RNA polymerase II-specific; F:DNA binding; F:zinc ion binding			PTHR47784:SF4 (PANTHER); PTHR47784 (PANTHER)	no GO terms	no GO terms
NODE_2_length_704391_cov_89.054091.g417.t1	aromatic prenyltransferase	1221	1	0.0	88.15	2	P:GO:0009820; F:GO:0016765	P:alkaloid metabolic process; F:transferase activity, transferring alkyl or aryl (other than methyl) groups	EC:2.5.1; EC:2.5; EC:2	Transferring alkyl or aryl groups, other than methyl groups; Transferring alkyl or aryl groups, other than methyl groups; Transferases	IPR017795 (TIGRFAM); IPR012148 (PIRSF); IPR017795 (PFAM); IPR017795 (PANTHER); IPR017795 (CDD)	P:GO:0009820; F:GO:0016765	P:alkaloid metabolic process; F:transferase activity, transferring alkyl or aryl (other than methyl) groups
NODE_2_length_704391_cov_89.054091.g418.t1	FluG family protein	1332	1	0.0	88.74	2	P:GO:0006807; F:GO:0004356	P:nitrogen compound metabolic process; F:glutamate-ammonia ligase activity	EC:6.3; EC:6.3.1; EC:6; EC:6.3.1.2	Forming carbon-nitrogen bonds; Forming carbon-nitrogen bonds; Ligases; Glutamine synthetase	IPR008146 (SMART); IPR008146 (PFAM); G3DSA:3.30.590.10 (GENE3D); PTHR43785 (PANTHER); PTHR43785:SF2 (PANTHER); IPR014746 (SUPERFAMILY)	P:GO:0006807; F:GO:0003824; F:GO:0004356	P:nitrogen compound metabolic process; F:catalytic activity; F:glutamate-ammonia ligase activity
NODE_2_length_704391_cov_89.054091.g419.t1	L-2,4-diaminobutyrate decarboxylase	1503	1	0.0	89.48	3	P:GO:0006520; F:GO:0016831; F:GO:0030170	P:cellular amino acid metabolic process; F:carboxy-lyase activity; F:pyridoxal phosphate binding	EC:4.1.1; EC:4.1; EC:4	Carbon-carbon lyases; Carbon-carbon lyases; Lyases	IPR010977 (PRINTS); IPR002129 (PFAM); IPR015421 (G3DSA:3.40.640.GENE3D); G3DSA:3.90.1150.170 (GENE3D); PTHR11999:SF70 (PANTHER); PTHR11999 (PANTHER); IPR015424 (SUPERFAMILY)	P:GO:0006520; P:GO:0019752; F:GO:0003824; F:GO:0016831; F:GO:0030170	P:cellular amino acid metabolic process; P:carboxylic acid metabolic process; F:catalytic activity; F:carboxy-lyase activity; F:pyridoxal phosphate binding
NODE_2_length_704391_cov_89.054091.g420.t1	cytochrome P450	1560	1	0.0	78.44	3	F:GO:0016491; F:GO:0046872; C:GO:0016020	F:oxidoreductase activity; F:metal ion binding; C:membrane	EC:1	Oxidoreductases	IPR002403 (PRINTS); IPR036396 (G3DSA:1.10.630.GENE3D); IPR001128 (PFAM); PTHR46206 (PANTHER); PTHR46206:SF2 (PANTHER); IPR036396 (SUPERFAMILY)	F:GO:0004497; F:GO:0005506; F:GO:0016705; F:GO:0020037	F:monooxygenase activity; F:iron ion binding; F:oxidoreductase activity, acting on paired donors, with incorporation or reduction of molecular oxygen; F:heme binding
NODE_2_length_704391_cov_89.054091.g421.t1	hypothetical protein E0Z10_g5896	1089	1	4.96577E-72	56.46	4	P:GO:0055085; F:GO:0022857; C:GO:0016020; C:GO:0016021	P:transmembrane transport; F:transmembrane transporter activity; C:membrane; C:integral component of membrane			IPR011701 (PFAM); G3DSA:1.20.1720.10 (GENE3D); G3DSA:1.20.1250.20 (GENE3D); PTHR23502:SF60 (PANTHER); PTHR23502 (PANTHER); IPR020846 (PROSITE_PROFILES); IPR036259 (SUPERFAMILY)	P:GO:0055085; F:GO:0022857	P:transmembrane transport; F:transmembrane transporter activity
NODE_2_length_704391_cov_89.054091.g422.t1	hypothetical protein ASPSYDRAFT_59325	972	1	9.4414E-54	56.29						no IPS match	no IPS match	no IPS match
NODE_2_length_704391_cov_89.054091.g423.t1	hypothetical protein CDV56_106958	714	1	3.54503E-88	73.73	1	F:GO:0005525	F:GTP binding			G3DSA:3.40.50.300 (GENE3D); IPR027417 (SUPERFAMILY)	no GO terms	no GO terms
NODE_2_length_704391_cov_89.054091.g424.t1	xanthine dehydrogenase	4140	1	0.0	90.77	5	P:GO:0022900; F:GO:0005506; F:GO:0009055; F:GO:0051537; F:GO:0071949	P:electron transport chain; F:iron ion binding; F:electron transfer activity; F:2 iron, 2 sulfur cluster binding; F:FAD binding	EC:1	Oxidoreductases	IPR005107 (SMART); IPR000674 (SMART); IPR002346 (PFAM); G3DSA:3.30.365.10 (GENE3D); G3DSA:3.30.365.10 (GENE3D); G3DSA:3.30.43.30 (GENE3D); IPR002888 (PFAM); IPR005107 (PFAM); IPR000674 (PFAM); G3DSA:3.90.1170.50 (GENE3D); IPR008274 (PFAM); IPR016208 (PIRSF); G3DSA:3.30.390.50 (GENE3D); G3DSA:3.30.365.10 (GENE3D); IPR016169 (G3DSA:3.30.465.GENE3D); G3DSA:3.30.365.10 (GENE3D); G3DSA:3.30.365.10 (GE…	F:GO:0005506; F:GO:0009055; F:GO:0016491; F:GO:0046872; F:GO:0050660; F:GO:0051536; F:GO:0071949	F:iron ion binding; F:electron transfer activity; F:oxidoreductase activity; F:metal ion binding; F:flavin adenine dinucleotide binding; F:iron-sulfur cluster binding; F:FAD binding
NODE_2_length_704391_cov_89.054091.g425.t1	MFS general substrate transporter	2289	1	0.0	88.46	6	P:GO:0006351; P:GO:0055085; F:GO:0003677; F:GO:0008270; F:GO:0022857; C:GO:0016021	P:transcription, DNA-templated; P:transmembrane transport; F:DNA binding; F:zinc ion binding; F:transmembrane transporter activity; C:integral component of membrane	EC:7	Translocases	IPR007219 (PFAM); mobidb-lite (MOBIDB_LITE); PTHR40626:SF18 (PANTHER); PTHR40626 (PANTHER); cd12148 (CDD)	P:GO:0006351; F:GO:0003677; F:GO:0008270	P:transcription, DNA-templated; F:DNA binding; F:zinc ion binding
NODE_2_length_704391_cov_89.054091.g426.t1	MFS general substrate transporter	1458	1	0.0	95.01	6	P:GO:0006351; P:GO:0055085; F:GO:0003677; F:GO:0008270; F:GO:0022857; C:GO:0016021	P:transcription, DNA-templated; P:transmembrane transport; F:DNA binding; F:zinc ion binding; F:transmembrane transporter activity; C:integral component of membrane	EC:7	Translocases	G3DSA:1.20.1250.20 (GENE3D); G3DSA:1.20.1250.20 (GENE3D); IPR011701 (PFAM); PTHR43791 (PANTHER); PTHR43791:SF9 (PANTHER); IPR020846 (PROSITE_PROFILES); IPR036259 (SUPERFAMILY)	P:GO:0055085; F:GO:0022857	P:transmembrane transport; F:transmembrane transporter activity
NODE_2_length_704391_cov_89.054091.g427.t1	Clavaminate synthase-like protein	1053	1	0.0	97.97	4	P:GO:0055085; F:GO:0016491; F:GO:0022857; C:GO:0016021	P:transmembrane transport; F:oxidoreductase activity; F:transmembrane transporter activity; C:integral component of membrane	EC:1; EC:7	Oxidoreductases; Translocases	PR00682 (PRINTS); IPR026992 (PFAM); IPR005123 (PFAM); IPR027443 (G3DSA:2.60.120.GENE3D); PTHR47990 (PANTHER); PTHR47990:SF48 (PANTHER); IPR005123 (PROSITE_PROFILES); SSF51197 (SUPERFAMILY)	F:GO:0016491	F:oxidoreductase activity
NODE_2_length_704391_cov_89.054091.g428.t1	Clavaminate synthase-like protein	1605	1	0.0	92.25	4	P:GO:0055085; F:GO:0016491; F:GO:0022857; C:GO:0016021	P:transmembrane transport; F:oxidoreductase activity; F:transmembrane transporter activity; C:integral component of membrane	EC:1; EC:7	Oxidoreductases; Translocases	IPR011701 (PFAM); G3DSA:1.20.1250.20 (GENE3D); mobidb-lite (MOBIDB_LITE); mobidb-lite (MOBIDB_LITE); PTHR23511 (PANTHER); PTHR23511:SF12 (PANTHER); IPR020846 (PROSITE_PROFILES); cd17316 (CDD); IPR036259 (SUPERFAMILY)	P:GO:0055085; F:GO:0022857	P:transmembrane transport; F:transmembrane transporter activity
NODE_2_length_704391_cov_89.054091.g429.t1	glutaminyl-tRNA synthetase	1887	1	0.0	94.64	4	P:GO:0006425; F:GO:0004819; F:GO:0005524; C:GO:0005737	P:glutaminyl-tRNA aminoacylation; F:glutamine-tRNA ligase activity; F:ATP binding; C:cytoplasm	EC:6.1; EC:6.1.1; EC:6; EC:6.1.1.18	Forming carbon-oxygen bonds; Forming carbon-oxygen bonds; Ligases; Glutamine--tRNA ligase	IPR000924 (PRINTS); IPR020056 (G3DSA:2.40.240.GENE3D); IPR020059 (PFAM); IPR004514 (TIGRFAM); IPR020056 (G3DSA:2.40.240.GENE3D); IPR020058 (PFAM); IPR014729 (G3DSA:3.40.50.GENE3D); mobidb-lite (MOBIDB_LITE); mobidb-lite (MOBIDB_LITE); PTHR43097:SF4 (PANTHER); PTHR43097 (PANTHER); SSF52374 (SUPERFAMILY); IPR011035 (SUPERFAMILY)	P:GO:0006412; P:GO:0006418; P:GO:0006425; P:GO:0043039; F:GO:0000166; F:GO:0004812; F:GO:0004819; F:GO:0005524; C:GO:0005737	P:translation; P:tRNA aminoacylation for protein translation; P:glutaminyl-tRNA aminoacylation; P:tRNA aminoacylation; F:nucleotide binding; F:aminoacyl-tRNA ligase activity; F:glutamine-tRNA ligase activity; F:ATP binding; C:cytoplasm
NODE_2_length_704391_cov_89.054091.g430.t1	O-methyltransferase	1203	1	0.0	96.5	2	P:GO:0032259; F:GO:0008171	P:methylation; F:O-methyltransferase activity	EC:2.1; EC:2; EC:2.1.1	Transferring one-carbon groups; Transferases; Transferring one-carbon groups	G3DSA:3.40.50.150 (GENE3D); IPR016461 (PIRSF); IPR001077 (PFAM); IPR036388 (G3DSA:1.10.10.GENE3D); PTHR43712 (PANTHER); PTHR43712:SF1 (PANTHER); IPR016461 (PROSITE_PROFILES); IPR036390 (SUPERFAMILY); IPR029063 (SUPERFAMILY)	F:GO:0008168; F:GO:0008171	F:methyltransferase activity; F:O-methyltransferase activity
NODE_2_length_704391_cov_89.054091.g431.t1	uncharacterized protein P170DRAFT_514616	2109	1	1.6861E-168	79.3						mobidb-lite (MOBIDB_LITE); PTHR33048 (PANTHER)	no GO terms	no GO terms
NODE_2_length_704391_cov_89.054091.g432.t1	dimeric dihydrodiol dehydrogenase	1944	1	0.0	89.92	1	F:GO:0016491	F:oxidoreductase activity	EC:1	Oxidoreductases	IPR000683 (PFAM); G3DSA:3.40.50.720 (GENE3D); G3DSA:3.30.360.10 (GENE3D); mobidb-lite (MOBIDB_LITE); PTHR22604:SF115 (PANTHER); PTHR22604 (PANTHER); IPR036291 (SUPERFAMILY); SSF55347 (SUPERFAMILY)	F:GO:0000166	F:nucleotide binding
NODE_2_length_704391_cov_89.054091.g433.t1	uncharacterized protein P170DRAFT_439874	1236	1	7.04541E-152	71.81						no IPS match	no IPS match	no IPS match
NODE_2_length_704391_cov_89.054091.g434.t1	hypothetical protein BO79DRAFT_280995	843	1	1.24797E-32	63.45						mobidb-lite (MOBIDB_LITE); mobidb-lite (MOBIDB_LITE); mobidb-lite (MOBIDB_LITE)	no GO terms	no GO terms
NODE_2_length_704391_cov_89.054091.g435.t1	uncharacterized protein P170DRAFT_450006	345	1	7.625E-37	64.23						mobidb-lite (MOBIDB_LITE)	no GO terms	no GO terms
NODE_2_length_704391_cov_89.054091.g436.t1	class II aaRS and biotin synthetase	1047	1	2.57048E-88	65.22	1	F:GO:0016874	F:ligase activity	EC:6	Ligases	G3DSA:3.30.930.10 (GENE3D); IPR004154 (PFAM); IPR036621 (G3DSA:3.40.50.GENE3D); IPR004499 (PANTHER); PTHR43382:SF2 (PANTHER); SSF55681 (SUPERFAMILY); SSF52954 (SUPERFAMILY)	P:GO:0006433; F:GO:0004827; F:GO:0005524; C:GO:0005737	P:prolyl-tRNA aminoacylation; F:proline-tRNA ligase activity; F:ATP binding; C:cytoplasm
NODE_2_length_704391_cov_89.054091.g437.t1	MFS general substrate transporter	1617	1	0.0	83.71	3	P:GO:0055085; F:GO:0022857; C:GO:0016021	P:transmembrane transport; F:transmembrane transporter activity; C:integral component of membrane	EC:7	Translocases	IPR011701 (PFAM); G3DSA:1.20.1720.10 (GENE3D); G3DSA:1.20.1250.20 (GENE3D); PTHR23501:SF43 (PANTHER); PTHR23501 (PANTHER); PTHR23501:SF43 (PANTHER); PTHR23501 (PANTHER); IPR020846 (PROSITE_PROFILES); IPR036259 (SUPERFAMILY); IPR036259 (SUPERFAMILY)	P:GO:0055085; F:GO:0022857	P:transmembrane transport; F:transmembrane transporter activity
NODE_2_length_704391_cov_89.054091.g438.t1	uncharacterized protein P170DRAFT_422498	615	1	1.23113E-111	82.79						IPR005645 (PFAM); IPR029058 (G3DSA:3.40.50.GENE3D); PTHR48070 (PANTHER); IPR029058 (SUPERFAMILY)	no GO terms	no GO terms
NODE_2_length_704391_cov_89.054091.g439.t1	polyketide synthase module	7863	1	0.0	86.41	6	P:GO:0006633; P:GO:0032259; F:GO:0004315; F:GO:0008168; F:GO:0016491; F:GO:0031177	P:fatty acid biosynthetic process; P:methylation; F:3-oxoacyl-[acyl-carrier-protein] synthase activity; F:methyltransferase activity; F:oxidoreductase activity; F:phosphopantetheine binding	EC:2.3.1.41; EC:2.3.1.85; EC:2.1; EC:2.3; EC:1; EC:2; EC:2.1.1; EC:2.3.1	Beta-ketoacyl-[acyl-carrier-protein] synthase I; Fatty-acid synthase system; Transferring one-carbon groups; Acyltransferases; Oxidoreductases; Transferases; Transferring one-carbon groups; Acyltransferases	IPR020807 (SMART); IPR020843 (SMART); IPR020806 (SMART); IPR020841 (SMART); SM00822 (SMART); IPR014043 (SMART); PF13602 (PFAM); IPR001227 (G3DSA:3.40.366.GENE3D); IPR036736 (G3DSA:1.10.1200.GENE3D); G3DSA:3.40.50.720 (GENE3D); IPR014043 (PFAM); G3DSA:3.90.180.10 (GENE3D); IPR020807 (PFAM); G3DSA:3.40.50.720 (GENE3D); IPR013217 (PFAM); IPR032821 (PFAM); IPR042104 (G3DSA:3.10.129.GENE3D); IPR014030…	F:GO:0016491; F:GO:0016740; F:GO:0016746; F:GO:0031177	F:oxidoreductase activity; F:transferase activity; F:transferase activity, transferring acyl groups; F:phosphopantetheine binding
NODE_2_length_704391_cov_89.054091.g440.t1	uncharacterized protein ATNIH1004_010785	1272	1	4.93111E-125	70.41						no IPS match	no IPS match	no IPS match
NODE_2_length_704391_cov_89.054091.g441.t1	uncharacterized protein P168DRAFT_330810	1680	1	8.13222E-155	91.81						IPR011990 (G3DSA:1.25.40.GENE3D); IPR042099 (G3DSA:3.40.50.GENE3D); mobidb-lite (MOBIDB_LITE); mobidb-lite (MOBIDB_LITE); SSF56801 (SUPERFAMILY); IPR011990 (SUPERFAMILY)	F:GO:0005515	F:protein binding
NODE_2_length_704391_cov_89.054091.g442.t1	hypothetical protein PENFLA_c040G02786	5319	1	0.0	93.62						no IPS match	no IPS match	no IPS match
NODE_2_length_704391_cov_89.054091.g443.t1	periplasmic binding protein-like II	1086	1	0.0	94.94						PF13343 (PFAM); G3DSA:3.40.190.10 (GENE3D); G3DSA:3.40.190.10 (GENE3D); PTHR30006:SF23 (PANTHER); PTHR30006 (PANTHER); SSF53850 (SUPERFAMILY)	no GO terms	no GO terms
NODE_2_length_704391_cov_89.054091.g444.t1	endonuclease/exonuclease/phosphatase family protein	1818	1	0.0	96.56	3	P:GO:0090305; F:GO:0004519; F:GO:0004527	P:nucleic acid phosphodiester bond hydrolysis; F:endonuclease activity; F:exonuclease activity	EC:3.1; EC:3	Acting on ester bonds; Hydrolases	IPR036691 (G3DSA:3.60.10.GENE3D); PTHR42834 (PANTHER); cd04486 (CDD); IPR036691 (SUPERFAMILY)	no GO terms	no GO terms
NODE_2_length_704391_cov_89.054091.g445.t1	MFS general substrate transporter	1593	1	0.0	93.19	3	P:GO:0055085; F:GO:0022857; C:GO:0016021	P:transmembrane transport; F:transmembrane transporter activity; C:integral component of membrane	EC:7	Translocases	G3DSA:1.20.1250.20 (GENE3D); IPR011701 (PFAM); PTHR23502:SF47 (PANTHER); PTHR23502 (PANTHER); IPR020846 (PROSITE_PROFILES); cd17323 (CDD); IPR036259 (SUPERFAMILY)	P:GO:0055085; F:GO:0022857	P:transmembrane transport; F:transmembrane transporter activity
NODE_2_length_704391_cov_89.054091.g446.t1	uncharacterized protein P170DRAFT_453189	1671	1	0.0	79.2	4	P:GO:0006357; F:GO:0000981; F:GO:0003677; F:GO:0008270	P:regulation of transcription by RNA polymerase II; F:DNA-binding transcription factor activity, RNA polymerase II-specific; F:DNA binding; F:zinc ion binding			IPR001138 (SMART); IPR007219 (PFAM); IPR001138 (PFAM); IPR036864 (G3DSA:4.10.240.GENE3D); mobidb-lite (MOBIDB_LITE); PTHR31779 (PANTHER); PTHR31779:SF5 (PANTHER); IPR001138 (PROSITE_PROFILES); IPR001138 (CDD); cd12148 (CDD); IPR036864 (SUPERFAMILY)	P:GO:0006351; P:GO:0006355; F:GO:0000981; F:GO:0003677; F:GO:0008270	P:transcription, DNA-templated; P:regulation of transcription, DNA-templated; F:DNA-binding transcription factor activity, RNA polymerase II-specific; F:DNA binding; F:zinc ion binding
NODE_2_length_704391_cov_89.054091.g447.t1	kinase-like domain-containing protein	858	1	4.09988E-79	72.02	2	P:GO:0016310; F:GO:0016301	P:phosphorylation; F:kinase activity			mobidb-lite (MOBIDB_LITE); mobidb-lite (MOBIDB_LITE); PTHR21310 (PANTHER); PTHR21310:SF43 (PANTHER); PTHR21310 (PANTHER); PTHR21310:SF43 (PANTHER); IPR011009 (SUPERFAMILY)	no GO terms	no GO terms
NODE_2_length_704391_cov_89.054091.g448.t1	hypothetical protein ASPWEDRAFT_32000	531	1	3.10149E-56	71.01						no IPS match	no IPS match	no IPS match
NODE_2_length_704391_cov_89.054091.g449.t1	hypothetical protein SI65_06147	864	1	6.69235E-96	82.45	1	F:GO:0008080	F:N-acetyltransferase activity	EC:2.3; EC:2; EC:2.3.1	Acyltransferases; Transferases; Acyltransferases	IPR000182 (PFAM); G3DSA:3.40.630.30 (GENE3D); mobidb-lite (MOBIDB_LITE); PTHR10908:SF0 (PANTHER); PTHR10908 (PANTHER); IPR000182 (PROSITE_PROFILES); cd04301 (CDD); IPR016181 (SUPERFAMILY)	F:GO:0008080	F:N-acetyltransferase activity
NODE_2_length_704391_cov_89.054091.g450.t1	S-2-hydroxy-acid oxidase	759	1	9.98335E-54	61.84	4	P:GO:0055114; F:GO:0003824; F:GO:0010181; F:GO:0016491	P:obsolete oxidation-reduction process; F:catalytic activity; F:FMN binding; F:oxidoreductase activity			no IPS match	no IPS match	no IPS match
NODE_2_length_704391_cov_89.054091.g451.t1	hypothetical protein EYB25_008787	5346	1	0.0	71.74						IPR003593 (SMART); G3DSA:3.40.50.300 (GENE3D); IPR003959 (PFAM); IPR000845 (PFAM); mobidb-lite (MOBIDB_LITE); mobidb-lite (MOBIDB_LITE); mobidb-lite (MOBIDB_LITE); mobidb-lite (MOBIDB_LITE); PTHR46411:SF2 (PANTHER); PTHR46411 (PANTHER); cd00009 (CDD); IPR035994 (SUPERFAMILY); IPR027417 (SUPERFAMILY)	P:GO:0009116; F:GO:0003824; F:GO:0005524; F:GO:0016887	P:nucleoside metabolic process; F:catalytic activity; F:ATP binding; F:ATPase activity
NODE_2_length_704391_cov_89.054091.g452.t1	uncharacterized protein P170DRAFT_380384, partial	7071	1	0.0	76.49						IPR001680 (SMART); IPR003593 (SMART); IPR027443 (G3DSA:2.60.120.GENE3D); IPR001680 (PFAM); G3DSA:3.40.50.300 (GENE3D); G3DSA:3.40.50.300 (GENE3D); IPR015943 (G3DSA:2.130.10.GENE3D); IPR010856 (PFAM); IPR015943 (G3DSA:2.130.10.GENE3D); IPR031359 (PFAM); mobidb-lite (MOBIDB_LITE); mobidb-lite (MOBIDB_LITE); mobidb-lite (MOBIDB_LITE); PTHR36168 (PANTHER); PTHR36168:SF4 (PANTHER); IPR017986 (PROSITE_…	F:GO:0005515	F:protein binding
NODE_2_length_704391_cov_89.054091.g453.t1	putative aconitase	2349	1	0.0	91.4	4	P:GO:0006099; F:GO:0003994; F:GO:0046872; F:GO:0051539	P:tricarboxylic acid cycle; F:aconitate hydratase activity; F:metal ion binding; F:4 iron, 4 sulfur cluster binding	EC:4.2.1; EC:4.2; EC:4.2.1.3; EC:4	Carbon-oxygen lyases; Carbon-oxygen lyases; Aconitate hydratase; Lyases	IPR001030 (PRINTS); IPR015932 (G3DSA:3.40.1060.GENE3D); IPR015928 (G3DSA:3.20.19.GENE3D); IPR015931 (G3DSA:3.30.499.GENE3D); IPR006248 (TIGRFAM); IPR000573 (PFAM); IPR001030 (PFAM); IPR015931 (G3DSA:3.30.499.GENE3D); mobidb-lite (MOBIDB_LITE); PTHR43160:SF3 (PANTHER); PTHR43160 (PANTHER); SSF52016 (SUPERFAMILY); IPR036008 (SUPERFAMILY)	P:GO:0006099; F:GO:0003994; F:GO:0051539	P:tricarboxylic acid cycle; F:aconitate hydratase activity; F:4 iron, 4 sulfur cluster binding
NODE_2_length_704391_cov_89.054091.g454.t1	DUF453-domain-containing protein	1239	1	0.0	87.75	1	F:GO:0016853	F:isomerase activity	EC:5	Isomerases	G3DSA:3.10.310.10 (GENE3D); G3DSA:3.10.310.10 (GENE3D); IPR007400 (PFAM); IPR007400 (PANTHER); PTHR43709:SF2 (PANTHER); SSF54506 (SUPERFAMILY); SSF54506 (SUPERFAMILY)	no GO terms	no GO terms
NODE_2_length_704391_cov_89.054091.g455.t1	uncharacterized protein P170DRAFT_487301	1890	1	0.0	82.96	4	P:GO:0006357; F:GO:0000981; F:GO:0003677; F:GO:0008270	P:regulation of transcription by RNA polymerase II; F:DNA-binding transcription factor activity, RNA polymerase II-specific; F:DNA binding; F:zinc ion binding			IPR007219 (SMART); IPR036864 (G3DSA:4.10.240.GENE3D); IPR007219 (PFAM); PTHR47782 (PANTHER); cd12148 (CDD); IPR001138 (CDD)	P:GO:0006351; P:GO:0006355; F:GO:0000981; F:GO:0003677; F:GO:0008270	P:transcription, DNA-templated; P:regulation of transcription, DNA-templated; F:DNA-binding transcription factor activity, RNA polymerase II-specific; F:DNA binding; F:zinc ion binding
NODE_2_length_704391_cov_89.054091.g456.t1	hypothetical protein ASPWEDRAFT_55577	936	1	5.74696E-152	81.17	1	F:GO:0016787	F:hydrolase activity	EC:3	Hydrolases	G3DSA:3.20.20.140 (GENE3D); IPR006680 (PFAM); PTHR35563 (PANTHER); IPR032466 (SUPERFAMILY)	F:GO:0016787	F:hydrolase activity
NODE_2_length_704391_cov_89.054091.g457.t1	mitochondrial DNA replication protein	1011	1	4.05075E-153	79.46	1	C:GO:0016021	C:integral component of membrane			IPR018108 (PFAM); IPR023395 (G3DSA:1.50.40.GENE3D); PTHR46982 (PANTHER); IPR018108 (PROSITE_PROFILES); IPR018108 (PROSITE_PROFILES); IPR023395 (SUPERFAMILY)	no GO terms	no GO terms
NODE_2_length_704391_cov_89.054091.g458.t1	uncharacterized protein P170DRAFT_433443	993	1	1.54107E-112	79.4						mobidb-lite (MOBIDB_LITE)	no GO terms	no GO terms
NODE_2_length_704391_cov_89.054091.g459.t1	uncharacterized protein P170DRAFT_471388	903	1	1.76037E-139	71.76						mobidb-lite (MOBIDB_LITE); mobidb-lite (MOBIDB_LITE)	no GO terms	no GO terms
NODE_2_length_704391_cov_89.054091.g460.t1	---NA---	324									mobidb-lite (MOBIDB_LITE); mobidb-lite (MOBIDB_LITE)	no GO terms	no GO terms
NODE_2_length_704391_cov_89.054091.g461.t1	uncharacterized protein P170DRAFT_349229	999	1	2.27894E-164	91.54	1	C:GO:0016021	C:integral component of membrane			PTHR37013 (PANTHER)	no GO terms	no GO terms
NODE_2_length_704391_cov_89.054091.g462.t1	integral membrane protein	1251	1	0.0	96.19	1	C:GO:0016021	C:integral component of membrane			mobidb-lite (MOBIDB_LITE); mobidb-lite (MOBIDB_LITE); PTHR33048:SF47 (PANTHER); PTHR33048 (PANTHER)	no GO terms	no GO terms
NODE_2_length_704391_cov_89.054091.g463.t1	FAD/FMN-containing dehydrogenase	1737	1	0.0	96.72	2	F:GO:0016491; F:GO:0071949	F:oxidoreductase activity; F:FAD binding	EC:1	Oxidoreductases	IPR012951 (PFAM); G3DSA:3.30.465.40 (GENE3D); IPR006094 (PFAM); G3DSA:3.30.465.50 (GENE3D); PTHR13878 (PANTHER); PTHR13878:SF139 (PANTHER); IPR016166 (PROSITE_PROFILES); IPR036318 (SUPERFAMILY)	F:GO:0016491; F:GO:0050660; F:GO:0071949	F:oxidoreductase activity; F:flavin adenine dinucleotide binding; F:FAD binding
NODE_2_length_704391_cov_89.054091.g464.t1	hypothetical protein CEK27_005394	3450	1	0.0	67.99	4	P:GO:0006811; P:GO:0050794; F:GO:0005216; C:GO:0016020	P:ion transport; P:regulation of cellular process; F:ion channel activity; C:membrane	EC:7	Translocases	IPR001138 (SMART); G3DSA:1.20.1250.20 (GENE3D); G3DSA:1.20.1250.20 (GENE3D); IPR011701 (PFAM); IPR036864 (G3DSA:4.10.240.GENE3D); IPR001138 (PFAM); mobidb-lite (MOBIDB_LITE); mobidb-lite (MOBIDB_LITE); PTHR43791:SF17 (PANTHER); PTHR43791 (PANTHER); IPR001138 (PROSITE_PROFILES); IPR020846 (PROSITE_PROFILES); IPR001138 (CDD); cd17327 (CDD); IPR036259 (SUPERFAMILY); IPR036864 (SUPERFAMILY)	P:GO:0006355; P:GO:0055085; F:GO:0000981; F:GO:0008270; F:GO:0022857	P:regulation of transcription, DNA-templated; P:transmembrane transport; F:DNA-binding transcription factor activity, RNA polymerase II-specific; F:zinc ion binding; F:transmembrane transporter activity
NODE_2_length_704391_cov_89.054091.g465.t1	alpha/beta-hydrolase	1614	1	0.0	94.04	1	F:GO:0016787	F:hydrolase activity	EC:3	Hydrolases	IPR002018 (PFAM); IPR029058 (G3DSA:3.40.50.GENE3D); PTHR43142 (PANTHER); PTHR43142:SF8 (PANTHER); IPR029058 (SUPERFAMILY)	no GO terms	no GO terms
NODE_2_length_704391_cov_89.054091.g466.t1	uncharacterized protein P170DRAFT_422458	738	1	1.28999E-152	91.84						no IPS match	no IPS match	no IPS match
NODE_2_length_704391_cov_89.054091.g467.t1	uncharacterized protein P170DRAFT_443655	315	1	2.60283E-59	98.08						no IPS match	no IPS match	no IPS match
NODE_2_length_704391_cov_89.054091.g468.t1	GroES-like protein	993	1	1.06673E-171	83.29	2	F:GO:0008270; F:GO:0016491	F:zinc ion binding; F:oxidoreductase activity	EC:1	Oxidoreductases	G3DSA:3.90.180.10 (GENE3D); G3DSA:3.40.50.720 (GENE3D); G3DSA:3.90.180.10 (GENE3D); IPR013149 (PFAM); IPR013154 (PFAM); PTHR48106 (PANTHER); PTHR48106 (PANTHER); PTHR48106:SF9 (PANTHER); PTHR48106:SF9 (PANTHER); cd08254 (CDD); IPR036291 (SUPERFAMILY); IPR011032 (SUPERFAMILY)	no GO terms	no GO terms
NODE_2_length_704391_cov_89.054091.g469.t1	short chain dehydrogenase/ reductase	978	1	0.0	93.85	1	F:GO:0016491	F:oxidoreductase activity	EC:1	Oxidoreductases	IPR002347 (PRINTS); IPR002347 (PFAM); G3DSA:3.40.50.720 (GENE3D); PTHR43180:SF31 (PANTHER); PTHR43180 (PANTHER); IPR036291 (SUPERFAMILY)	F:GO:0016491	F:oxidoreductase activity
NODE_2_length_704391_cov_89.054091.g470.t1	putative lipase/esterase	1080	1	0.0	89.69	1	F:GO:0016787	F:hydrolase activity	EC:3	Hydrolases	IPR029058 (G3DSA:3.40.50.GENE3D); IPR013094 (PFAM); PTHR23024:SF182 (PANTHER); PTHR23024 (PANTHER); IPR029058 (SUPERFAMILY)	F:GO:0016787	F:hydrolase activity
NODE_2_length_704391_cov_89.054091.g471.t1	uncharacterized protein P170DRAFT_443651	1788	1	0.0	88.38	4	P:GO:0006357; F:GO:0000981; F:GO:0003677; F:GO:0008270	P:regulation of transcription by RNA polymerase II; F:DNA-binding transcription factor activity, RNA polymerase II-specific; F:DNA binding; F:zinc ion binding			IPR007219 (SMART); IPR007219 (PFAM); mobidb-lite (MOBIDB_LITE); PTHR47171 (PANTHER); PTHR47171:SF5 (PANTHER); cd12148 (CDD)	P:GO:0006351; F:GO:0003677; F:GO:0008270	P:transcription, DNA-templated; F:DNA binding; F:zinc ion binding
NODE_2_length_704391_cov_89.054091.g472.t1	Metallo-hydrolase/oxidoreductase	1083	1	0.0	89.39	1	F:GO:0016787	F:hydrolase activity	EC:3	Hydrolases	IPR001279 (SMART); IPR001279 (PFAM); IPR036866 (G3DSA:3.60.15.GENE3D); PTHR42978 (PANTHER); PTHR42978:SF5 (PANTHER); cd07730 (CDD); IPR036866 (SUPERFAMILY)	no GO terms	no GO terms
NODE_2_length_704391_cov_89.054091.g473.t1	MFS general substrate transporter	1533	1	0.0	91.46	3	P:GO:0055085; F:GO:0022857; C:GO:0016021	P:transmembrane transport; F:transmembrane transporter activity; C:integral component of membrane	EC:7	Translocases	G3DSA:1.20.1250.20 (GENE3D); IPR011701 (PFAM); G3DSA:1.20.1250.20 (GENE3D); PTHR43791 (PANTHER); PTHR43791:SF35 (PANTHER); IPR020846 (PROSITE_PROFILES); IPR036259 (SUPERFAMILY)	P:GO:0055085; F:GO:0022857	P:transmembrane transport; F:transmembrane transporter activity
NODE_2_length_704391_cov_89.054091.g474.t1	FAD/NAD(P)-binding domain-containing protein	1638	1	0.0	93.39	3	F:GO:0004499; F:GO:0050660; F:GO:0050661	F:N,N-dimethylaniline monooxygenase activity; F:flavin adenine dinucleotide binding; F:NADP binding	EC:1.14.13.8; EC:1; EC:1.14; EC:1.14.13	Flavin-containing monooxygenase; Oxidoreductases; Acting on paired donors, with incorporation or reduction of molecular oxygen. The oxygen incorporated need not be derived from O(2); Acting on paired donors, with incorporation or reduction of molecular oxygen. The oxygen incorporated need not be derived from O(2)	PR00411 (PRINTS); IPR036188 (G3DSA:3.50.50.GENE3D); IPR036188 (G3DSA:3.50.50.GENE3D); PF13738 (PFAM); PTHR43098 (PANTHER); PTHR43098:SF5 (PANTHER); IPR036188 (SUPERFAMILY); IPR036188 (SUPERFAMILY); IPR036188 (SUPERFAMILY)	no GO terms	no GO terms
NODE_2_length_704391_cov_89.054091.g475.t1	FAD/NAD(P)-binding domain-containing protein	2415	1	0.0	88.52	3	F:GO:0004499; F:GO:0050660; F:GO:0050661	F:N,N-dimethylaniline monooxygenase activity; F:flavin adenine dinucleotide binding; F:NADP binding	EC:1.14.13.8; EC:1; EC:1.14; EC:1.14.13	Flavin-containing monooxygenase; Oxidoreductases; Acting on paired donors, with incorporation or reduction of molecular oxygen. The oxygen incorporated need not be derived from O(2); Acting on paired donors, with incorporation or reduction of molecular oxygen. The oxygen incorporated need not be derived from O(2)	IPR036188 (G3DSA:3.50.50.GENE3D); IPR036188 (G3DSA:3.50.50.GENE3D); IPR020946 (PFAM); mobidb-lite (MOBIDB_LITE); mobidb-lite (MOBIDB_LITE); mobidb-lite (MOBIDB_LITE); PTHR42877:SF2 (PANTHER); PTHR42877 (PANTHER); IPR036188 (SUPERFAMILY); IPR036188 (SUPERFAMILY)	F:GO:0004499; F:GO:0050660; F:GO:0050661	F:N,N-dimethylaniline monooxygenase activity; F:flavin adenine dinucleotide binding; F:NADP binding
NODE_2_length_704391_cov_89.054091.g476.t1	putative TAM domain methyltransferase	912	1	8.23201E-162	84.23	2	P:GO:0032259; F:GO:0008168	P:methylation; F:methyltransferase activity	EC:2.1; EC:2; EC:2.1.1	Transferring one-carbon groups; Transferases; Transferring one-carbon groups	PF13489 (PFAM); G3DSA:3.40.50.150 (GENE3D); PTHR43591:SF31 (PANTHER); PTHR43591 (PANTHER); cd02440 (CDD); IPR029063 (SUPERFAMILY)	no GO terms	no GO terms
NODE_2_length_704391_cov_89.054091.g477.t1	glutathione S-transferase GST-6.0	645	1	3.81984E-133	91.55	1	F:GO:0016740	F:transferase activity	EC:2	Transferases	G3DSA:1.20.1050.10 (GENE3D); IPR036249 (G3DSA:3.40.30.GENE3D); PTHR44051 (PANTHER); PTHR44051:SF10 (PANTHER); IPR004045 (PROSITE_PROFILES); IPR010987 (PROSITE_PROFILES); cd03188 (CDD); cd03057 (CDD); IPR036249 (SUPERFAMILY); IPR036282 (SUPERFAMILY)	P:GO:0006749; F:GO:0005515	P:glutathione metabolic process; F:protein binding
NODE_2_length_704391_cov_89.054091.g478.t1	putative FAD-dependent monooxygenase	1431	1	0.0	96.74	3	F:GO:0004497; F:GO:0071949; C:GO:0016021	F:monooxygenase activity; F:FAD binding; C:integral component of membrane	EC:1	Oxidoreductases	PR00420 (PRINTS); IPR002938 (PFAM); IPR036188 (G3DSA:3.50.50.GENE3D); PTHR47356 (PANTHER); IPR036188 (SUPERFAMILY)	F:GO:0071949	F:FAD binding
NODE_2_length_704391_cov_89.054091.g479.t1	uncharacterized protein P170DRAFT_352196	585	1	2.97368E-103	90.21						G3DSA:2.40.160.20 (GENE3D); PF11578 (PFAM)	no GO terms	no GO terms
NODE_2_length_704391_cov_89.054091.g480.t1	putative short chain type dehydrogenase	687	1	1.14967E-161	98.68						G3DSA:3.40.50.720 (GENE3D); PF13561 (PFAM); PTHR43669 (PANTHER); PTHR43669:SF4 (PANTHER); cd05233 (CDD); IPR036291 (SUPERFAMILY)	no GO terms	no GO terms
NODE_2_length_704391_cov_89.054091.g481.t1	hypothetical protein TCE0_044f16057	2637	1	0.0	79.71	1	C:GO:0016021	C:integral component of membrane			IPR020946 (PFAM); IPR036188 (G3DSA:3.50.50.GENE3D); IPR036188 (G3DSA:3.50.50.GENE3D); PF13738 (PFAM); PTHR23023 (PANTHER); PTHR23023:SF233 (PANTHER); IPR036188 (SUPERFAMILY); IPR036188 (SUPERFAMILY)	F:GO:0004499; F:GO:0050660; F:GO:0050661	F:N,N-dimethylaniline monooxygenase activity; F:flavin adenine dinucleotide binding; F:NADP binding
NODE_2_length_704391_cov_89.054091.g482.t1	putative polyketide synthase	7020	1	0.0	96.19	2	P:GO:0006633; F:GO:0004315	P:fatty acid biosynthetic process; F:3-oxoacyl-[acyl-carrier-protein] synthase activity	EC:2.3.1.41; EC:2.3.1.85; EC:2.3; EC:2; EC:2.3.1	Beta-ketoacyl-[acyl-carrier-protein] synthase I; Fatty-acid synthase system; Acyltransferases; Transferases; Acyltransferases	IPR020807 (SMART); IPR014043 (SMART); IPR020841 (SMART); SM00822 (SMART); IPR001227 (G3DSA:3.40.366.GENE3D); IPR014030 (PFAM); IPR020807 (PFAM); IPR016039 (G3DSA:3.40.47.GENE3D); IPR013968 (PFAM); IPR036736 (G3DSA:1.10.1200.GENE3D); IPR042104 (G3DSA:3.10.129.GENE3D); IPR014031 (PFAM); IPR009081 (PFAM); IPR032821 (PFAM); G3DSA:3.40.50.720 (GENE3D); IPR014043 (PFAM); G3DSA:3.40.50.720 (GENE3D); PTH…	F:GO:0016740; F:GO:0016746	F:transferase activity; F:transferase activity, transferring acyl groups
NODE_2_length_704391_cov_89.054091.g483.t1	NAD(P)-binding protein	909	1	0.0	95.03	1	P:GO:0055114	P:obsolete oxidation-reduction process			IPR002347 (PRINTS); IPR002347 (PRINTS); G3DSA:3.40.50.720 (GENE3D); IPR002347 (PFAM); PTHR43976 (PANTHER); IPR036291 (SUPERFAMILY)	F:GO:0016491	F:oxidoreductase activity
NODE_2_length_704391_cov_89.054091.g484.t1	uncharacterized protein P170DRAFT_79790	1839	1	9.09752E-111	93.05	4	P:GO:0006357; F:GO:0000981; F:GO:0003677; F:GO:0008270	P:regulation of transcription by RNA polymerase II; F:DNA-binding transcription factor activity, RNA polymerase II-specific; F:DNA binding; F:zinc ion binding			IPR001138 (SMART); IPR001138 (PFAM); IPR036864 (G3DSA:4.10.240.GENE3D); IPR007219 (PFAM); mobidb-lite (MOBIDB_LITE); mobidb-lite (MOBIDB_LITE); PTHR47338 (PANTHER); IPR001138 (PROSITE_PROFILES); cd12148 (CDD); IPR001138 (CDD); IPR036864 (SUPERFAMILY)	P:GO:0006351; P:GO:0006355; F:GO:0000981; F:GO:0003677; F:GO:0008270	P:transcription, DNA-templated; P:regulation of transcription, DNA-templated; F:DNA-binding transcription factor activity, RNA polymerase II-specific; F:DNA binding; F:zinc ion binding
NODE_2_length_704391_cov_89.054091.g485.t1	oxidoreductase	1863	1	0.0	96.51	2	F:GO:0016614; F:GO:0050660	F:oxidoreductase activity, acting on CH-OH group of donors; F:flavin adenine dinucleotide binding	EC:1.1; EC:1	Acting on the CH-OH group of donors; Oxidoreductases	G3DSA:3.30.560.10 (GENE3D); IPR000172 (PFAM); IPR007867 (PFAM); IPR012132 (PIRSF); IPR036188 (G3DSA:3.50.50.GENE3D); PTHR11552:SF138 (PANTHER); IPR012132 (PANTHER); SSF54373 (SUPERFAMILY); IPR036188 (SUPERFAMILY)	F:GO:0016614; F:GO:0050660	F:oxidoreductase activity, acting on CH-OH group of donors; F:flavin adenine dinucleotide binding
NODE_2_length_704391_cov_89.054091.g486.t1	lactonohydrolase	1287	1	0.0	94.87	1	F:GO:0016787	F:hydrolase activity	EC:3	Hydrolases	IPR011042 (G3DSA:2.120.10.GENE3D); IPR013658 (PFAM); PTHR47064 (PANTHER); SSF63829 (SUPERFAMILY)	no GO terms	no GO terms
NODE_2_length_704391_cov_89.054091.g487.t1	MFS general substrate transporter	1701	1	0.0	93.82	3	P:GO:0055085; F:GO:0022857; C:GO:0016021	P:transmembrane transport; F:transmembrane transporter activity; C:integral component of membrane	EC:7	Translocases	G3DSA:1.20.1250.20 (GENE3D); IPR011701 (PFAM); G3DSA:1.20.1250.20 (GENE3D); mobidb-lite (MOBIDB_LITE); PTHR23501 (PANTHER); PTHR23501:SF12 (PANTHER); IPR020846 (PROSITE_PROFILES); IPR036259 (SUPERFAMILY)	P:GO:0055085; F:GO:0022857	P:transmembrane transport; F:transmembrane transporter activity
NODE_2_length_704391_cov_89.054091.g488.t1	uncharacterized protein P170DRAFT_433424	1473	1	0.0	93.87	3	P:GO:0006351; F:GO:0003677; F:GO:0008270	P:transcription, DNA-templated; F:DNA binding; F:zinc ion binding			IPR001138 (SMART); IPR036864 (G3DSA:4.10.240.GENE3D); IPR001138 (PFAM); IPR007219 (PFAM); mobidb-lite (MOBIDB_LITE); PTHR47660:SF3 (PANTHER); PTHR47660 (PANTHER); IPR013087 (PROSITE_PROFILES); IPR001138 (CDD); IPR036864 (SUPERFAMILY)	P:GO:0006351; P:GO:0006355; F:GO:0000981; F:GO:0003677; F:GO:0008270	P:transcription, DNA-templated; P:regulation of transcription, DNA-templated; F:DNA-binding transcription factor activity, RNA polymerase II-specific; F:DNA binding; F:zinc ion binding
NODE_2_length_704391_cov_89.054091.g489.t1	uncharacterized protein P170DRAFT_433423	4077	1	0.0	87.81						IPR024983 (PFAM); IPR011990 (G3DSA:1.25.40.GENE3D); IPR011990 (G3DSA:1.25.40.GENE3D); SSF81901 (SUPERFAMILY)	F:GO:0005515	F:protein binding
NODE_2_length_704391_cov_89.054091.g490.t1	uncharacterized protein P170DRAFT_422436	972	1	0.0	93.81						mobidb-lite (MOBIDB_LITE); mobidb-lite (MOBIDB_LITE); mobidb-lite (MOBIDB_LITE)	no GO terms	no GO terms
NODE_2_length_704391_cov_89.054091.g491.t1	hypothetical protein PENANT_c021G05230	390	1	3.94401E-4	56.58						mobidb-lite (MOBIDB_LITE); mobidb-lite (MOBIDB_LITE)	no GO terms	no GO terms
NODE_2_length_704391_cov_89.054091.g492.t1	Clavaminate synthase-like protein	1128	1	0.0	96.53	1	F:GO:0016491	F:oxidoreductase activity	EC:1	Oxidoreductases	PR00682 (PRINTS); IPR027443 (G3DSA:2.60.120.GENE3D); IPR026992 (PFAM); IPR005123 (PFAM); PTHR47990:SF39 (PANTHER); PTHR47990 (PANTHER); SSF51197 (SUPERFAMILY)	F:GO:0016491	F:oxidoreductase activity
NODE_2_length_704391_cov_89.054091.g493.t1	MFS general substrate transporter	1428	1	0.0	93.62	3	P:GO:0055085; F:GO:0022857; C:GO:0016021	P:transmembrane transport; F:transmembrane transporter activity; C:integral component of membrane	EC:7	Translocases	G3DSA:1.20.1250.20 (GENE3D); G3DSA:1.20.1250.20 (GENE3D); IPR011701 (PFAM); PTHR43791 (PANTHER); PTHR43791:SF51 (PANTHER); IPR020846 (PROSITE_PROFILES); IPR036259 (SUPERFAMILY)	P:GO:0055085; F:GO:0022857	P:transmembrane transport; F:transmembrane transporter activity
NODE_2_length_704391_cov_89.054091.g494.t1	uncharacterized protein P170DRAFT_433420	276	1	2.30506E-36	94.51	1	C:GO:0016021	C:integral component of membrane			mobidb-lite (MOBIDB_LITE); mobidb-lite (MOBIDB_LITE)	no GO terms	no GO terms
NODE_2_length_704391_cov_89.054091.g495.t1	uncharacterized protein P170DRAFT_487198	1719	1	0.0	77.96						mobidb-lite (MOBIDB_LITE); mobidb-lite (MOBIDB_LITE); IPR001810 (PROSITE_PROFILES); IPR036047 (SUPERFAMILY)	F:GO:0005515	F:protein binding
NODE_2_length_704391_cov_89.054091.g496.t1	hypothetical protein T310_3092	660	1	4.71449E-43	57.01						IPR029058 (G3DSA:3.40.50.GENE3D); mobidb-lite (MOBIDB_LITE); PTHR37017:SF7 (PANTHER); PTHR37017 (PANTHER)	no GO terms	no GO terms
NODE_2_length_704391_cov_89.054091.g497.t1	FAD dependent oxidoreductase	1377	1	0.0	87.12	1	F:GO:0016491	F:oxidoreductase activity	EC:1	Oxidoreductases	IPR006076 (PFAM); G3DSA:3.30.9.10 (GENE3D); IPR036188 (G3DSA:3.50.50.GENE3D); PTHR13847 (PANTHER); PTHR13847:SF183 (PANTHER); IPR036188 (SUPERFAMILY)	F:GO:0016491	F:oxidoreductase activity
NODE_2_length_704391_cov_89.054091.g498.t1	tryptophan 2-halogenase	1185	1	1.03445E-130	71.12						IPR036188 (G3DSA:3.50.50.GENE3D); IPR006905 (PFAM); mobidb-lite (MOBIDB_LITE); PTHR43747:SF1 (PANTHER); PTHR43747 (PANTHER); IPR036188 (SUPERFAMILY)	no GO terms	no GO terms
NODE_2_length_704391_cov_89.054091.g499.t1	uncharacterized protein P170DRAFT_433414	771	1	2.32353E-77	69.55	2	P:GO:0006355; F:GO:0003700	P:regulation of transcription, DNA-templated; F:DNA-binding transcription factor activity			IPR004827 (SMART); G3DSA:1.20.5.170 (GENE3D); mobidb-lite (MOBIDB_LITE); mobidb-lite (MOBIDB_LITE); PTHR13044:SF38 (PANTHER); PTHR13044 (PANTHER); IPR004827 (PROSITE_PROFILES); cd12193 (CDD); SSF57959 (SUPERFAMILY)	P:GO:0006355; F:GO:0003700	P:regulation of transcription, DNA-templated; F:DNA-binding transcription factor activity
NODE_2_length_704391_cov_89.054091.g500.t1	uncharacterized protein P170DRAFT_433411	2091	1	0.0	86.96	4	P:GO:0006357; F:GO:0000981; F:GO:0003677; F:GO:0008270	P:regulation of transcription by RNA polymerase II; F:DNA-binding transcription factor activity, RNA polymerase II-specific; F:DNA binding; F:zinc ion binding			IPR007219 (SMART); IPR007219 (PFAM); mobidb-lite (MOBIDB_LITE); mobidb-lite (MOBIDB_LITE); mobidb-lite (MOBIDB_LITE); PTHR31001 (PANTHER); PTHR31001:SF49 (PANTHER); cd12148 (CDD)	P:GO:0006351; F:GO:0003677; F:GO:0008270	P:transcription, DNA-templated; F:DNA binding; F:zinc ion binding
NODE_2_length_704391_cov_89.054091.g501.t1	efflux pump antibiotic resistance protein	1635	1	0.0	86.65	3	P:GO:0055085; F:GO:0022857; C:GO:0016021	P:transmembrane transport; F:transmembrane transporter activity; C:integral component of membrane	EC:7	Translocases	G3DSA:1.20.1720.10 (GENE3D); IPR011701 (PFAM); G3DSA:1.20.1250.20 (GENE3D); mobidb-lite (MOBIDB_LITE); mobidb-lite (MOBIDB_LITE); PTHR23501 (PANTHER); PTHR23501:SF33 (PANTHER); IPR020846 (PROSITE_PROFILES); IPR036259 (SUPERFAMILY)	P:GO:0055085; F:GO:0022857	P:transmembrane transport; F:transmembrane transporter activity
NODE_2_length_704391_cov_89.054091.g502.t1	uncharacterized protein P170DRAFT_443623	2004	1	0.0	89.51						G3DSA:1.20.1280.50 (GENE3D); IPR001810 (PFAM); mobidb-lite (MOBIDB_LITE); mobidb-lite (MOBIDB_LITE); mobidb-lite (MOBIDB_LITE); mobidb-lite (MOBIDB_LITE); IPR001810 (PROSITE_PROFILES); IPR036322 (SUPERFAMILY); IPR036047 (SUPERFAMILY)	F:GO:0005515	F:protein binding
NODE_2_length_704391_cov_89.054091.g503.t1	uncharacterized protein P170DRAFT_78828	936	1	5.35005E-65	81.23						mobidb-lite (MOBIDB_LITE); mobidb-lite (MOBIDB_LITE); mobidb-lite (MOBIDB_LITE); mobidb-lite (MOBIDB_LITE)	no GO terms	no GO terms
NODE_2_length_704391_cov_89.054091.g504.t1	permease of the major facilitator superfamily	1725	1	0.0	89.57	3	P:GO:0055085; F:GO:0022857; C:GO:0016021	P:transmembrane transport; F:transmembrane transporter activity; C:integral component of membrane	EC:7	Translocases	G3DSA:1.20.1720.10 (GENE3D); IPR011701 (PFAM); mobidb-lite (MOBIDB_LITE); mobidb-lite (MOBIDB_LITE); PTHR23501:SF177 (PANTHER); PTHR23501 (PANTHER); IPR020846 (PROSITE_PROFILES); cd17502 (CDD); IPR036259 (SUPERFAMILY)	P:GO:0055085; F:GO:0022857	P:transmembrane transport; F:transmembrane transporter activity
NODE_2_length_704391_cov_89.054091.g505.t1	uncharacterized protein P170DRAFT_433405	2175	1	0.0	71.21	1	F:GO:0005488	F:binding			IPR001138 (SMART); IPR007219 (SMART); IPR036864 (G3DSA:4.10.240.GENE3D); IPR001138 (PFAM); mobidb-lite (MOBIDB_LITE); mobidb-lite (MOBIDB_LITE); mobidb-lite (MOBIDB_LITE); mobidb-lite (MOBIDB_LITE); mobidb-lite (MOBIDB_LITE); PTHR47840 (PANTHER); PTHR47840:SF1 (PANTHER); IPR001138 (PROSITE_PROFILES); IPR001138 (CDD); cd12148 (CDD); IPR036864 (SUPERFAMILY)	P:GO:0006351; P:GO:0006355; F:GO:0000981; F:GO:0003677; F:GO:0008270	P:transcription, DNA-templated; P:regulation of transcription, DNA-templated; F:DNA-binding transcription factor activity, RNA polymerase II-specific; F:DNA binding; F:zinc ion binding
NODE_2_length_704391_cov_89.054091.g506.t1	hypothetical protein ASPVEDRAFT_165857	1701	1	0.0	93.29	2	F:GO:0016491; F:GO:0030151	F:oxidoreductase activity; F:molybdenum ion binding	EC:1	Oxidoreductases	IPR008335 (PRINTS); G3DSA:2.60.40.650 (GENE3D); IPR000572 (PFAM); IPR036374 (G3DSA:3.90.420.GENE3D); IPR005066 (PFAM); PTHR19372:SF6 (PANTHER); PTHR19372 (PANTHER); cd02110 (CDD); IPR014756 (SUPERFAMILY); IPR036374 (SUPERFAMILY)	F:GO:0016491; F:GO:0030151	F:oxidoreductase activity; F:molybdenum ion binding
NODE_2_length_704391_cov_89.054091.g507.t1	hypothetical protein ASPSYDRAFT_29911	675	1	2.27719E-64	74.12	1	F:GO:0043167	F:ion binding			IPR005302 (PFAM); G3DSA:2.40.33.20 (GENE3D); PTHR36930 (PANTHER); IPR005302 (PROSITE_PROFILES); IPR011037 (SUPERFAMILY)	F:GO:0003824; F:GO:0030151; F:GO:0030170	F:catalytic activity; F:molybdenum ion binding; F:pyridoxal phosphate binding
NODE_2_length_704391_cov_89.054091.g508.t1	hypothetical protein BO66DRAFT_431602	1674	1	9.26125E-136	54.47						no IPS match	no IPS match	no IPS match
NODE_2_length_704391_cov_89.054091.g509.t1	hypothetical protein DSM5745_00702	2187	1	1.02092E-161	65.97	3	P:GO:0006631; F:GO:0050151; F:GO:0071949	P:fatty acid metabolic process; F:oleate hydratase activity; F:FAD binding			IPR036188 (G3DSA:3.50.50.GENE3D); IPR008253 (PFAM); IPR010354 (PFAM); IPR010354 (PANTHER)	P:GO:0006631; F:GO:0050151; F:GO:0071949; C:GO:0016020	P:fatty acid metabolic process; F:oleate hydratase activity; F:FAD binding; C:membrane
NODE_2_length_704391_cov_89.054091.g510.t1	snoaL-like domain-containing protein	612	1	1.40621E-54	65.45						G3DSA:3.10.450.50 (GENE3D); IPR037401 (PFAM); IPR032710 (SUPERFAMILY)	no GO terms	no GO terms
NODE_2_length_704391_cov_89.054091.g511.t1	hypothetical protein PENCOP_c005G02140	834	1	2.32355E-53	58.33						IPR018712 (PFAM); mobidb-lite (MOBIDB_LITE); mobidb-lite (MOBIDB_LITE); mobidb-lite (MOBIDB_LITE); mobidb-lite (MOBIDB_LITE); PTHR33840:SF2 (PANTHER); PTHR33840 (PANTHER)	no GO terms	no GO terms
NODE_2_length_704391_cov_89.054091.g512.t1	MFS general substrate transporter	1884	1	0.0	94.32	3	P:GO:0055085; F:GO:0022857; C:GO:0016021	P:transmembrane transport; F:transmembrane transporter activity; C:integral component of membrane	EC:7	Translocases	IPR018712 (PFAM); IPR011701 (PFAM); G3DSA:1.20.1250.20 (GENE3D); G3DSA:1.20.1250.20 (GENE3D); PTHR43791 (PANTHER); PTHR43791:SF17 (PANTHER); IPR020846 (PROSITE_PROFILES); IPR036259 (SUPERFAMILY)	P:GO:0055085; F:GO:0022857	P:transmembrane transport; F:transmembrane transporter activity
NODE_2_length_704391_cov_89.054091.g513.t1	conserved hypothetical protein	891	1	2.93978E-86	73.15						mobidb-lite (MOBIDB_LITE); mobidb-lite (MOBIDB_LITE); mobidb-lite (MOBIDB_LITE)	no GO terms	no GO terms
NODE_3_length_628324_cov_86.750800.g514.t1	MFS transporter	1563	1	0.0	93.31	3	P:GO:0055085; F:GO:0022857; C:GO:0016021	P:transmembrane transport; F:transmembrane transporter activity; C:integral component of membrane	EC:7	Translocases	IPR011701 (PFAM); G3DSA:1.20.1250.20 (GENE3D); G3DSA:1.20.1250.20 (GENE3D); mobidb-lite (MOBIDB_LITE); mobidb-lite (MOBIDB_LITE); mobidb-lite (MOBIDB_LITE); PTHR11360:SF78 (PANTHER); PTHR11360 (PANTHER); cd17352 (CDD); IPR036259 (SUPERFAMILY)	P:GO:0055085; F:GO:0022857	P:transmembrane transport; F:transmembrane transporter activity
NODE_3_length_628324_cov_86.750800.g515.t1	mitotic control protein dis3	3156	1	0.0	96.76	4	P:GO:0090501; F:GO:0003723; F:GO:0004540; C:GO:0000178	P:RNA phosphodiester bond hydrolysis; F:RNA binding; F:ribonuclease activity; C:exosome (RNase complex)	EC:3.1; EC:3	Acting on ester bonds; Hydrolases	IPR001900 (SMART); IPR002716 (SMART); G3DSA:2.40.50.140 (GENE3D); IPR041505 (PFAM); IPR001900 (PFAM); G3DSA:2.40.50.700 (GENE3D); G3DSA:3.40.50.1010 (GENE3D); IPR002716 (PFAM); IPR033771 (PFAM); IPR033770 (PFAM); G3DSA:2.40.50.690 (GENE3D); mobidb-lite (MOBIDB_LITE); mobidb-lite (MOBIDB_LITE); PTHR23355:SF35 (PANTHER); PTHR23355 (PANTHER); cd09862 (CDD); IPR012340 (SUPERFAMILY); IPR012340 (SUPERF…	F:GO:0003723; F:GO:0004540	F:RNA binding; F:ribonuclease activity
NODE_3_length_628324_cov_86.750800.g516.t1	carbon-nitrogen hydrolase	825	1	0.0	97.45	2	P:GO:0006807; F:GO:0016787	P:nitrogen compound metabolic process; F:hydrolase activity	EC:3	Hydrolases	IPR003010 (PFAM); IPR036526 (G3DSA:3.60.110.GENE3D); PTHR23088:SF27 (PANTHER); PTHR23088 (PANTHER); IPR003010 (PROSITE_PROFILES); cd07572 (CDD); IPR036526 (SUPERFAMILY)	P:GO:0006807	P:nitrogen compound metabolic process
NODE_3_length_628324_cov_86.750800.g517.t1	uncharacterized protein P170DRAFT_438449	345	1	3.19661E-49	97.92	1	C:GO:0016021	C:integral component of membrane			IPR019329 (PFAM); PTHR40637:SF1 (PANTHER); PTHR40637 (PANTHER)	no GO terms	no GO terms
NODE_3_length_628324_cov_86.750800.g518.t1	Tripartite DNA replication factor	4995	1	0.0	85.49	1	F:GO:0004386	F:helicase activity	EC:3.6.1; EC:3.6; EC:3; EC:3.6.1.15	Acting on acid anhydrides; Acting on acid anhydrides; Hydrolases; Nucleoside-triphosphate phosphatase	IPR014808 (PFAM); IPR041679 (PFAM); G3DSA:3.40.50.300 (GENE3D); G3DSA:3.40.50.300 (GENE3D); IPR041677 (PFAM); IPR022765 (PFAM); mobidb-lite (MOBIDB_LITE); mobidb-lite (MOBIDB_LITE); mobidb-lite (MOBIDB_LITE); mobidb-lite (MOBIDB_LITE); mobidb-lite (MOBIDB_LITE); mobidb-lite (MOBIDB_LITE); mobidb-lite (MOBIDB_LITE); mobidb-lite (MOBIDB_LITE); mobidb-lite (MOBIDB_LITE); mobidb-lite (MOBIDB_LITE); m…	P:GO:0033567; F:GO:0004386; F:GO:0017108; F:GO:0017116	P:DNA replication, Okazaki fragment processing; F:helicase activity; F:5'-flap endonuclease activity; F:single-stranded DNA helicase activity
NODE_3_length_628324_cov_86.750800.g519.t1	uncharacterized protein P170DRAFT_511434	1164	1	0.0	89.29						IPR013893 (PFAM); IPR013893 (PANTHER)	no GO terms	no GO terms
NODE_3_length_628324_cov_86.750800.g520.t1	WD repeat-containing protein	1122	1	0.0	94.3	1	P:GO:0006406	P:mRNA export from nucleus			IPR020472 (PRINTS); IPR001680 (SMART); IPR015943 (G3DSA:2.130.10.GENE3D); IPR015943 (G3DSA:2.130.10.GENE3D); IPR001680 (PFAM); IPR040132 (PANTHER); IPR017986 (PROSITE_PROFILES); IPR001680 (PROSITE_PROFILES); IPR017986 (PROSITE_PROFILES); IPR001680 (PROSITE_PROFILES); IPR001680 (PROSITE_PROFILES); IPR036322 (SUPERFAMILY)	P:GO:0006406; F:GO:0005515	P:mRNA export from nucleus; F:protein binding
NODE_3_length_628324_cov_86.750800.g521.t1	putative importin 11	3138	1	0.0	97.99	1	P:GO:0006886	P:intracellular protein transport			IPR001494 (SMART); IPR011989 (G3DSA:1.25.10.GENE3D); IPR001494 (PFAM); PTHR10997 (PANTHER); PTHR10997:SF7 (PANTHER); IPR001494 (PROSITE_PROFILES); IPR016024 (SUPERFAMILY)	P:GO:0006886; F:GO:0031267	P:intracellular protein transport; F:small GTPase binding
NODE_3_length_628324_cov_86.750800.g522.t1	uncharacterized protein P170DRAFT_511437	369	1	1.35262E-78	97.54						mobidb-lite (MOBIDB_LITE); mobidb-lite (MOBIDB_LITE); mobidb-lite (MOBIDB_LITE)	no GO terms	no GO terms
NODE_3_length_628324_cov_86.750800.g523.t1	acid phosphatase PHOa	1344	1	0.0	95.3	1	F:GO:0016788	F:hydrolase activity, acting on ester bonds	EC:3.1; EC:3	Acting on ester bonds; Hydrolases	IPR007312 (PFAM); mobidb-lite (MOBIDB_LITE); IPR007312 (PANTHER); PTHR31956:SF23 (PANTHER)	F:GO:0016788	F:hydrolase activity, acting on ester bonds
NODE_3_length_628324_cov_86.750800.g524.t1	peroxin 2	1455	1	0.0	97.1	1	F:GO:0046872	F:metal ion binding			IPR006845 (PFAM); mobidb-lite (MOBIDB_LITE); mobidb-lite (MOBIDB_LITE); mobidb-lite (MOBIDB_LITE); PTHR23350:SF4 (PANTHER); PTHR23350 (PANTHER)	no GO terms	no GO terms
NODE_3_length_628324_cov_86.750800.g525.t1	dihydroxy-acid and 6-phosphogluconate dehydratase	1827	1	0.0	98.52	5	P:GO:0008652; P:GO:0009082; F:GO:0004160; F:GO:0046872; F:GO:0051539	P:cellular amino acid biosynthetic process; P:branched-chain amino acid biosynthetic process; F:dihydroxy-acid dehydratase activity; F:metal ion binding; F:4 iron, 4 sulfur cluster binding	EC:4.2.1; EC:4.2; EC:4; EC:4.2.1.9	Carbon-oxygen lyases; Carbon-oxygen lyases; Lyases; Dihydroxy-acid dehydratase	IPR004404 (TIGRFAM); IPR042096 (G3DSA:3.50.30.GENE3D); IPR000581 (PFAM); PTHR21000:SF13 (PANTHER); PTHR21000 (PANTHER); IPR004404 (HAMAP); SSF52016 (SUPERFAMILY); IPR037237 (SUPERFAMILY)	P:GO:0009082; F:GO:0003824; F:GO:0004160	P:branched-chain amino acid biosynthetic process; F:catalytic activity; F:dihydroxy-acid dehydratase activity
NODE_3_length_628324_cov_86.750800.g526.t1	dual specificity phosphatase catalytic domain protein	2745	1	0.0	91.96	3	P:GO:0035335; F:GO:0004725; F:GO:0008138	P:peptidyl-tyrosine dephosphorylation; F:protein tyrosine phosphatase activity; F:protein tyrosine/serine/threonine phosphatase activity	EC:3.1; EC:3.1.3.48; EC:3; EC:3.1.3	Acting on ester bonds; Protein-tyrosine-phosphatase; Hydrolases; Acting on ester bonds	IPR020422 (SMART); IPR001266 (SMART); IPR000073 (PFAM); PF00782 (PFAM); IPR029021 (G3DSA:3.90.190.GENE3D); IPR038111 (G3DSA:1.10.10.GENE3D); IPR029058 (G3DSA:3.40.50.GENE3D); IPR001266 (PFAM); mobidb-lite (MOBIDB_LITE); mobidb-lite (MOBIDB_LITE); mobidb-lite (MOBIDB_LITE); mobidb-lite (MOBIDB_LITE); mobidb-lite (MOBIDB_LITE); mobidb-lite (MOBIDB_LITE); PTHR10367 (PANTHER); PTHR10367:SF0 (PANTHER)…	P:GO:0006412; P:GO:0006470; P:GO:0016311; F:GO:0003735; F:GO:0008138; F:GO:0016791; C:GO:0005840	P:translation; P:protein dephosphorylation; P:dephosphorylation; F:structural constituent of ribosome; F:protein tyrosine/serine/threonine phosphatase activity; F:phosphatase activity; C:ribosome
NODE_3_length_628324_cov_86.750800.g527.t1	uncharacterized protein P170DRAFT_477630	438	1	5.24725E-84	91.03						G3DSA:3.10.450.50 (GENE3D); PTHR39401 (PANTHER); IPR032710 (SUPERFAMILY)	no GO terms	no GO terms
NODE_3_length_628324_cov_86.750800.g528.t1	CAIB/BAIF family enzyme	2193	1	0.0	95.31	1	F:GO:0008410	F:CoA-transferase activity	EC:2; EC:2.8.3; EC:2.8	Transferases; Transferring sulfur-containing groups; Transferring sulfur-containing groups	IPR023606 (G3DSA:3.40.50.GENE3D); IPR003673 (PFAM); mobidb-lite (MOBIDB_LITE); mobidb-lite (MOBIDB_LITE); PTHR48229 (PANTHER); IPR023606 (SUPERFAMILY); IPR023606 (SUPERFAMILY)	F:GO:0008410	F:CoA-transferase activity
NODE_3_length_628324_cov_86.750800.g529.t1	uncharacterized protein P170DRAFT_221593	1395	1	0.0	94.83						IPR001810 (PFAM); IPR032675 (G3DSA:3.80.10.GENE3D); IPR001810 (PROSITE_PROFILES); IPR036047 (SUPERFAMILY)	F:GO:0005515	F:protein binding
NODE_3_length_628324_cov_86.750800.g530.t1	---NA---	615									mobidb-lite (MOBIDB_LITE)	no GO terms	no GO terms
NODE_3_length_628324_cov_86.750800.g531.t1	hypothetical protein AN4289.2	2223	1	0.0	83.91	6	P:GO:0006278; P:GO:0015074; P:GO:0032196; F:GO:0003723; F:GO:0003887; F:GO:0003964	P:RNA-dependent DNA biosynthetic process; P:DNA integration; P:transposition; F:RNA binding; F:DNA-directed DNA polymerase activity; F:RNA-directed DNA polymerase activity	EC:2.7; EC:2; EC:2.7.7.49; EC:2.7.7.7; EC:2.7.7	Transferring phosphorus-containing groups; Transferases; RNA-directed DNA polymerase; DNA-directed DNA polymerase; Transferring phosphorus-containing groups	mobidb-lite (MOBIDB_LITE)	no GO terms	no GO terms
NODE_3_length_628324_cov_86.750800.g532.t1	TPA: conserved hypothetical protein	1074	1	5.08024E-157	95.26	6	P:GO:0006278; P:GO:0015074; P:GO:0032196; F:GO:0003723; F:GO:0003887; F:GO:0003964	P:RNA-dependent DNA biosynthetic process; P:DNA integration; P:transposition; F:RNA binding; F:DNA-directed DNA polymerase activity; F:RNA-directed DNA polymerase activity	EC:2.7; EC:2; EC:2.7.7.49; EC:2.7.7.7; EC:2.7.7	Transferring phosphorus-containing groups; Transferases; RNA-directed DNA polymerase; DNA-directed DNA polymerase; Transferring phosphorus-containing groups	IPR013103 (PFAM); IPR036397 (G3DSA:3.30.420.GENE3D); PTHR45895 (PANTHER); cd09272 (CDD)	F:GO:0003676	F:nucleic acid binding
NODE_3_length_628324_cov_86.750800.g533.t1	hypothetical protein BP00DRAFT_430910	315	1	4.67981E-7	64.06						no IPS match	no IPS match	no IPS match
NODE_3_length_628324_cov_86.750800.g534.t1	hypothetical protein PENPOL_c018G07770	1452	1	3.90941E-27	41.82	2	F:GO:0000166; F:GO:0005524	F:nucleotide binding; F:ATP binding			G3DSA:3.30.420.40 (GENE3D); PTHR42749 (PANTHER); IPR043129 (SUPERFAMILY); IPR043129 (SUPERFAMILY)	no GO terms	no GO terms
NODE_3_length_628324_cov_86.750800.g535.t1	uncharacterized protein P170DRAFT_221617	1137	1	0.0	92.59						IPR018818 (PFAM); mobidb-lite (MOBIDB_LITE); mobidb-lite (MOBIDB_LITE); mobidb-lite (MOBIDB_LITE); mobidb-lite (MOBIDB_LITE); mobidb-lite (MOBIDB_LITE); IPR018818 (PANTHER)	no GO terms	no GO terms
NODE_3_length_628324_cov_86.750800.g536.t1	uncharacterized protein P170DRAFT_438467, partial	822	1	7.04546E-26	82.02						mobidb-lite (MOBIDB_LITE); mobidb-lite (MOBIDB_LITE); mobidb-lite (MOBIDB_LITE); mobidb-lite (MOBIDB_LITE); mobidb-lite (MOBIDB_LITE); mobidb-lite (MOBIDB_LITE); mobidb-lite (MOBIDB_LITE)	no GO terms	no GO terms
NODE_3_length_628324_cov_86.750800.g537.t1	ADP,ATP carrier protein	948	1	0.0	98.73	5	P:GO:0140021; P:GO:1990544; F:GO:0005471; C:GO:0005743; C:GO:0016021	P:mitochondrial ADP transmembrane transport; P:mitochondrial ATP transmembrane transport; F:ATP:ADP antiporter activity; C:mitochondrial inner membrane; C:integral component of membrane	EC:7	Translocases	IPR002113 (PRINTS); IPR002067 (PRINTS); IPR023395 (G3DSA:1.50.40.GENE3D); IPR018108 (PFAM); PTHR45635:SF18 (PANTHER); IPR002113 (PANTHER); IPR018108 (PROSITE_PROFILES); IPR018108 (PROSITE_PROFILES); IPR018108 (PROSITE_PROFILES); IPR023395 (SUPERFAMILY)	P:GO:0055085; P:GO:0140021; P:GO:1990544; F:GO:0005471; C:GO:0005743	P:transmembrane transport; P:mitochondrial ADP transmembrane transport; P:mitochondrial ATP transmembrane transport; F:ATP:ADP antiporter activity; C:mitochondrial inner membrane
NODE_3_length_628324_cov_86.750800.g538.t1	Krr1-domain-containing protein	1833	1	0.0	92.73						IPR018034 (PFAM); IPR024626 (PFAM); mobidb-lite (MOBIDB_LITE); mobidb-lite (MOBIDB_LITE); mobidb-lite (MOBIDB_LITE); mobidb-lite (MOBIDB_LITE); mobidb-lite (MOBIDB_LITE); mobidb-lite (MOBIDB_LITE); mobidb-lite (MOBIDB_LITE); mobidb-lite (MOBIDB_LITE); mobidb-lite (MOBIDB_LITE); mobidb-lite (MOBIDB_LITE); mobidb-lite (MOBIDB_LITE); mobidb-lite (MOBIDB_LITE); mobidb-lite (MOBIDB_LITE); mobidb-lite …	no GO terms	no GO terms
NODE_3_length_628324_cov_86.750800.g539.t1	putative transcription factor SipA3	4182	1	0.0	96.05	2	F:GO:0016757; C:GO:0016021	F:transferase activity, transferring glycosyl groups; C:integral component of membrane	EC:2.4; EC:2	Glycosyltransferases; Transferases	IPR001849 (SMART); IPR011993 (G3DSA:2.30.29.GENE3D); IPR031968 (PFAM); PF16746 (PFAM); IPR027267 (G3DSA:1.20.1270.GENE3D); IPR001849 (PFAM); mobidb-lite (MOBIDB_LITE); mobidb-lite (MOBIDB_LITE); mobidb-lite (MOBIDB_LITE); mobidb-lite (MOBIDB_LITE); mobidb-lite (MOBIDB_LITE); PTHR14248:SF18 (PANTHER); PTHR14248 (PANTHER); IPR001849 (PROSITE_PROFILES); IPR031968 (PROSITE_PROFILES); IPR042067 (CDD);…	no GO terms	no GO terms
NODE_3_length_628324_cov_86.750800.g540.t1	uncharacterized protein P170DRAFT_428058	636	1	5.22583E-109	92.78	2	P:GO:0000379; C:GO:0000214	P:tRNA-type intron splice site recognition and cleavage; C:tRNA-intron endonuclease complex			IPR018593 (PFAM); mobidb-lite (MOBIDB_LITE); IPR042777 (PANTHER); IPR036167 (SUPERFAMILY)	P:GO:0000379; P:GO:0006388; C:GO:0000214	P:tRNA-type intron splice site recognition and cleavage; P:tRNA splicing, via endonucleolytic cleavage and ligation; C:tRNA-intron endonuclease complex
NODE_3_length_628324_cov_86.750800.g541.t1	UDP-Glc/Gal endoplasmic reticulum nucleotide sugar transporter	1473	1	0.0	95.38	3	P:GO:0008643; P:GO:0055085; C:GO:0016021	P:carbohydrate transport; P:transmembrane transport; C:integral component of membrane			IPR013657 (PFAM); PTHR10778:SF10 (PANTHER); PTHR10778 (PANTHER); SSF103481 (SUPERFAMILY)	P:GO:0055085	P:transmembrane transport
NODE_3_length_628324_cov_86.750800.g542.t1	peptidyl-prolyl cis-trans isomerase pin4	378	1	2.40003E-64	100.0	4	P:GO:0000413; P:GO:0006364; F:GO:0003677; F:GO:0003755	P:protein peptidyl-prolyl isomerization; P:rRNA processing; F:DNA binding; F:peptidyl-prolyl cis-trans isomerase activity	EC:5.2.1.8; EC:5.2; EC:5	Peptidylprolyl isomerase; Cis-trans-isomerases; Isomerases	PF13616 (PFAM); G3DSA:3.10.50.40 (GENE3D); mobidb-lite (MOBIDB_LITE); mobidb-lite (MOBIDB_LITE); PTHR45995:SF2 (PANTHER); IPR043323 (PANTHER); IPR000297 (PROSITE_PROFILES); SSF54534 (SUPERFAMILY)	P:GO:0006364; F:GO:0003677; F:GO:0003755	P:rRNA processing; F:DNA binding; F:peptidyl-prolyl cis-trans isomerase activity
NODE_3_length_628324_cov_86.750800.g543.t1	uncharacterized protein P170DRAFT_438475	729	1	4.55078E-158	95.4	1	F:GO:0016491	F:oxidoreductase activity	EC:1	Oxidoreductases	IPR027450 (PFAM); IPR037151 (G3DSA:2.60.120.GENE3D); IPR032862 (PANTHER); IPR005123 (PROSITE_PROFILES); SSF51197 (SUPERFAMILY)	F:GO:0016491	F:oxidoreductase activity
NODE_3_length_628324_cov_86.750800.g544.t1	protein DFG10	1218	1	0.0	92.62	7	P:GO:0006488; P:GO:0016095; P:GO:0019348; F:GO:0003865; F:GO:0102389; C:GO:0005789; C:GO:0016021	P:dolichol-linked oligosaccharide biosynthetic process; P:polyprenol catabolic process; P:dolichol metabolic process; F:3-oxo-5-alpha-steroid 4-dehydrogenase activity; F:polyprenol reductase activity; C:endoplasmic reticulum membrane; C:integral component of membrane	EC:1.3.1.94; EC:1.3; EC:1; EC:1.3.99.5; EC:1.3.1	Polyprenol reductase; Acting on the CH-CH group of donors; Oxidoreductases; 3-oxo-5-alpha-steroid 4-dehydrogenase (acceptor); Acting on the CH-CH group of donors	IPR001104 (PFAM); mobidb-lite (MOBIDB_LITE); mobidb-lite (MOBIDB_LITE); mobidb-lite (MOBIDB_LITE); IPR039698 (PANTHER); PTHR14624:SF0 (PANTHER); IPR001104 (PROSITE_PROFILES)	P:GO:0006488; P:GO:0006629; F:GO:0003865; F:GO:0016627	P:dolichol-linked oligosaccharide biosynthetic process; P:lipid metabolic process; F:3-oxo-5-alpha-steroid 4-dehydrogenase activity; F:oxidoreductase activity, acting on the CH-CH group of donors
NODE_3_length_628324_cov_86.750800.g545.t1	uncharacterized protein P170DRAFT_477643	3756	1	0.0	91.34	3	P:GO:0006412; F:GO:0003735; C:GO:0005840	P:translation; F:structural constituent of ribosome; C:ribosome			IPR002110 (SMART); IPR020683 (PFAM); mobidb-lite (MOBIDB_LITE); mobidb-lite (MOBIDB_LITE); mobidb-lite (MOBIDB_LITE); mobidb-lite (MOBIDB_LITE); mobidb-lite (MOBIDB_LITE); mobidb-lite (MOBIDB_LITE); mobidb-lite (MOBIDB_LITE); mobidb-lite (MOBIDB_LITE); mobidb-lite (MOBIDB_LITE); mobidb-lite (MOBIDB_LITE); mobidb-lite (MOBIDB_LITE); mobidb-lite (MOBIDB_LITE); mobidb-lite (MOBIDB_LITE); mobidb-lite…	F:GO:0005515	F:protein binding
NODE_3_length_628324_cov_86.750800.g546.t1	hypothetical protein ASPVEDRAFT_30569	453	1	1.95936E-91	98.0	3	P:GO:0006412; F:GO:0003735; C:GO:0005840	P:translation; F:structural constituent of ribosome; C:ribosome			IPR000530 (PRINTS); IPR004038 (PFAM); IPR029064 (G3DSA:3.30.1330.GENE3D); PTHR11843:SF0 (PANTHER); IPR000530 (PANTHER); IPR029064 (SUPERFAMILY)	P:GO:0006412; F:GO:0003735; C:GO:0005840	P:translation; F:structural constituent of ribosome; C:ribosome
NODE_3_length_628324_cov_86.750800.g547.t1	uncharacterized protein P170DRAFT_438479	1839	1	0.0	95.29						IPR018618 (PFAM); mobidb-lite (MOBIDB_LITE); mobidb-lite (MOBIDB_LITE); mobidb-lite (MOBIDB_LITE); mobidb-lite (MOBIDB_LITE); mobidb-lite (MOBIDB_LITE); mobidb-lite (MOBIDB_LITE); mobidb-lite (MOBIDB_LITE); mobidb-lite (MOBIDB_LITE); mobidb-lite (MOBIDB_LITE); PTHR14534 (PANTHER)	no GO terms	no GO terms
NODE_3_length_628324_cov_86.750800.g548.t1	D-galactonate dehydratase	846	1	5.04506E-128	63.82	3	P:GO:0009063; P:GO:0034194; F:GO:0008869	P:cellular amino acid catabolic process; P:D-galactonate catabolic process; F:galactonate dehydratase activity			IPR029065 (PFAM); IPR036849 (G3DSA:3.20.20.GENE3D); IPR029017 (G3DSA:3.30.390.GENE3D); IPR013341 (PFAM); PTHR48080:SF2 (PANTHER); IPR034593 (PANTHER); IPR036849 (SUPERFAMILY); IPR029017 (SUPERFAMILY)	no GO terms	no GO terms
NODE_3_length_628324_cov_86.750800.g549.t1	nucleoside hydrolase	1128	1	0.0	97.46	2	P:GO:0008152; F:GO:0016798	P:metabolic process; F:hydrolase activity, acting on glycosyl bonds	EC:3.2; EC:3	Glycosylases; Hydrolases	IPR001910 (PFAM); IPR036452 (G3DSA:3.90.245.GENE3D); PTHR12304:SF47 (PANTHER); IPR023186 (PANTHER); cd02651 (CDD); IPR036452 (SUPERFAMILY)	no GO terms	no GO terms
NODE_3_length_628324_cov_86.750800.g550.t1	uncharacterized protein P170DRAFT_222165	2070	1	0.0	90.78						IPR003114 (SMART); IPR003114 (PFAM); mobidb-lite (MOBIDB_LITE); mobidb-lite (MOBIDB_LITE); mobidb-lite (MOBIDB_LITE); mobidb-lite (MOBIDB_LITE); mobidb-lite (MOBIDB_LITE); mobidb-lite (MOBIDB_LITE); mobidb-lite (MOBIDB_LITE); PTHR22999:SF23 (PANTHER); PTHR22999 (PANTHER); IPR003114 (PROSITE_PROFILES)	no GO terms	no GO terms
NODE_3_length_628324_cov_86.750800.g551.t1	uncharacterized protein P170DRAFT_363504	1557	1	0.0	90.75	1	F:GO:0003677	F:DNA binding			IPR006600 (SMART); G3DSA:1.10.10.60 (GENE3D); IPR006600 (PFAM); mobidb-lite (MOBIDB_LITE); mobidb-lite (MOBIDB_LITE); mobidb-lite (MOBIDB_LITE); mobidb-lite (MOBIDB_LITE); mobidb-lite (MOBIDB_LITE); mobidb-lite (MOBIDB_LITE); mobidb-lite (MOBIDB_LITE); mobidb-lite (MOBIDB_LITE); mobidb-lite (MOBIDB_LITE); mobidb-lite (MOBIDB_LITE); PTHR19303:SF37 (PANTHER); PTHR19303 (PANTHER); IPR006600 (PROSITE…	no GO terms	no GO terms
NODE_3_length_628324_cov_86.750800.g552.t1	putative GTP binding protein	1113	1	0.0	98.65	1	F:GO:0005525	F:GTP binding			IPR006073 (PRINTS); IPR012675 (G3DSA:3.10.20.GENE3D); IPR006073 (PFAM); IPR004095 (PFAM); IPR031662 (PFAM); G3DSA:3.40.50.300 (GENE3D); IPR005225 (TIGRFAM); PTHR43127:SF1 (PANTHER); PTHR43127 (PANTHER); IPR004095 (PROSITE_PROFILES); IPR031167 (PROSITE_PROFILES); cd17230 (CDD); cd01896 (CDD); IPR027417 (SUPERFAMILY); IPR012676 (SUPERFAMILY)	F:GO:0005525	F:GTP binding
NODE_3_length_628324_cov_86.750800.g553.t1	cysteine dioxygenase type I	612	1	7.89768E-97	93.51	3	P:GO:0042412; F:GO:0005506; F:GO:0017172	P:taurine biosynthetic process; F:iron ion binding; F:cysteine dioxygenase activity	EC:1.13.11; EC:1.13.11.20; EC:1.13; EC:1	Acting on single donors with incorporation of molecular oxygen (oxygenases). The oxygen incorporated need not be derived from O(2); Cysteine dioxygenase; Acting on single donors with incorporation of molecular oxygen (oxygenases). The oxygen incorporated need not be derived from O(2); Oxidoreductases	IPR010300 (PFAM); IPR014710 (G3DSA:2.60.120.GENE3D); mobidb-lite (MOBIDB_LITE); mobidb-lite (MOBIDB_LITE); IPR010300 (PANTHER); cd10548 (CDD); IPR011051 (SUPERFAMILY)	F:GO:0005506; F:GO:0016702	F:iron ion binding; F:oxidoreductase activity, acting on single donors with incorporation of molecular oxygen, incorporation of two atoms of oxygen
NODE_3_length_628324_cov_86.750800.g554.t1	putative capsule-associated protein CAP1	2226	1	0.0	85.1	1	F:GO:0016757	F:transferase activity, transferring glycosyl groups	EC:2.4; EC:2	Glycosyltransferases; Transferases	IPR002495 (PFAM); IPR029044 (G3DSA:3.90.550.GENE3D); mobidb-lite (MOBIDB_LITE); mobidb-lite (MOBIDB_LITE); mobidb-lite (MOBIDB_LITE); mobidb-lite (MOBIDB_LITE); mobidb-lite (MOBIDB_LITE); mobidb-lite (MOBIDB_LITE); mobidb-lite (MOBIDB_LITE); mobidb-lite (MOBIDB_LITE); mobidb-lite (MOBIDB_LITE); PTHR11183:SF100 (PANTHER); PTHR11183 (PANTHER); cd02537 (CDD); IPR029044 (SUPERFAMILY)	F:GO:0016757	F:transferase activity, transferring glycosyl groups
NODE_3_length_628324_cov_86.750800.g555.t1	uncharacterized protein ATNIH1004_008891	1422	1	0.0	85.77	1	C:GO:0016021	C:integral component of membrane			IPR000073 (PFAM); IPR029058 (G3DSA:3.40.50.GENE3D); PTHR43689:SF8 (PANTHER); PTHR43689 (PANTHER); IPR029058 (SUPERFAMILY)	no GO terms	no GO terms
NODE_3_length_628324_cov_86.750800.g556.t1	capsule-associated protein CAP1	2721	1	0.0	91.94						IPR002347 (PRINTS); IPR006598 (SMART); IPR006598 (PFAM); IPR002347 (PFAM); PF13561 (PFAM); G3DSA:3.40.50.720 (GENE3D); mobidb-lite (MOBIDB_LITE); mobidb-lite (MOBIDB_LITE); PTHR12203 (PANTHER); PTHR12203:SF104 (PANTHER); cd05233 (CDD); IPR036291 (SUPERFAMILY)	F:GO:0016491	F:oxidoreductase activity
NODE_3_length_628324_cov_86.750800.g557.t1	uncharacterized protein P170DRAFT_222927	873	1	9.71137E-155	90.34	2	P:GO:0006811; C:GO:0016021	P:ion transport; C:integral component of membrane			IPR013130 (PFAM); PTHR11972:SF142 (PANTHER); PTHR11972 (PANTHER)	no GO terms	no GO terms
NODE_3_length_628324_cov_86.750800.g558.t1	protein phosphatase PP2A regulatory subunit A	1851	1	0.0	99.51						IPR011989 (G3DSA:1.25.10.GENE3D); PF13646 (PFAM); PTHR10648:SF4 (PANTHER); PTHR10648 (PANTHER); IPR021133 (PROSITE_PROFILES); IPR021133 (PROSITE_PROFILES); IPR021133 (PROSITE_PROFILES); IPR021133 (PROSITE_PROFILES); IPR021133 (PROSITE_PROFILES); IPR021133 (PROSITE_PROFILES); IPR021133 (PROSITE_PROFILES); IPR021133 (PROSITE_PROFILES); IPR021133 (PROSITE_PROFILES); IPR021133 (PROSITE_PROFILES); IPR…	no GO terms	no GO terms
NODE_3_length_628324_cov_86.750800.g559.t1	phenylalanyl-tRNA synthetase	1803	1	0.0	99.5	6	P:GO:0006432; F:GO:0000287; F:GO:0003723; F:GO:0004826; F:GO:0005524; C:GO:0005737	P:phenylalanyl-tRNA aminoacylation; F:magnesium ion binding; F:RNA binding; F:phenylalanine-tRNA ligase activity; F:ATP binding; C:cytoplasm	EC:6.1.1.20; EC:6.1; EC:6.1.1; EC:6	Phenylalanine--tRNA ligase; Forming carbon-oxygen bonds; Forming carbon-oxygen bonds; Ligases	IPR005146 (SMART); IPR005147 (SMART); IPR041616 (PFAM); IPR040659 (PFAM); G3DSA:3.30.930.10 (GENE3D); IPR004531 (TIGRFAM); IPR005147 (PFAM); IPR020825 (G3DSA:3.50.40.GENE3D); G3DSA:3.30.56.10 (GENE3D); IPR005146 (PFAM); G3DSA:3.30.56.10 (GENE3D); PTHR10947 (PANTHER); PTHR10947:SF0 (PANTHER); IPR005147 (PROSITE_PROFILES); IPR041616 (CDD); IPR009061 (SUPERFAMILY); SSF55681 (SUPERFAMILY); SSF56037 (…	P:GO:0006432; F:GO:0000166; F:GO:0000287; F:GO:0003723; F:GO:0004826; F:GO:0005524; C:GO:0005737	P:phenylalanyl-tRNA aminoacylation; F:nucleotide binding; F:magnesium ion binding; F:RNA binding; F:phenylalanine-tRNA ligase activity; F:ATP binding; C:cytoplasm
NODE_3_length_628324_cov_86.750800.g560.t1	ribosomal protein S3	801	1	5.56843E-169	100.0	4	P:GO:0006412; F:GO:0003723; F:GO:0003735; C:GO:0015935	P:translation; F:RNA binding; F:structural constituent of ribosome; C:small ribosomal subunit			IPR005703 (TIGRFAM); IPR036419 (G3DSA:3.30.1140.GENE3D); IPR015946 (G3DSA:3.30.300.GENE3D); IPR001351 (PFAM); IPR004044 (PFAM); mobidb-lite (MOBIDB_LITE); PTHR11760 (PANTHER); PTHR11760:SF51 (PANTHER); IPR004044 (PROSITE_PROFILES); cd02413 (CDD); IPR036419 (SUPERFAMILY); IPR009019 (SUPERFAMILY)	P:GO:0006412; F:GO:0003723; F:GO:0003735; C:GO:0015935	P:translation; F:RNA binding; F:structural constituent of ribosome; C:small ribosomal subunit
NODE_3_length_628324_cov_86.750800.g561.t1	phosphatases II	2163	1	0.0	90.46	3	P:GO:0035335; F:GO:0004438; F:GO:0004725	P:peptidyl-tyrosine dephosphorylation; F:phosphatidylinositol-3-phosphatase activity; F:protein tyrosine phosphatase activity	EC:3.1; EC:3.1.3.48; EC:3; EC:3.1.3.64; EC:3.1.3	Acting on ester bonds; Protein-tyrosine-phosphatase; Hydrolases; Phosphatidylinositol-3-phosphatase; Acting on ester bonds	IPR010569 (PFAM); IPR011993 (G3DSA:2.30.29.GENE3D); mobidb-lite (MOBIDB_LITE); mobidb-lite (MOBIDB_LITE); mobidb-lite (MOBIDB_LITE); mobidb-lite (MOBIDB_LITE); mobidb-lite (MOBIDB_LITE); mobidb-lite (MOBIDB_LITE); mobidb-lite (MOBIDB_LITE); IPR030564 (PANTHER); PTHR10807:SF8 (PANTHER); IPR010569 (PROSITE_PROFILES); cd17666 (CDD); SSF50729 (SUPERFAMILY); IPR029021 (SUPERFAMILY)	no GO terms	no GO terms
NODE_3_length_628324_cov_86.750800.g562.t1	glycoside hydrolase	1221	1	0.0	92.56	1	F:GO:0016787	F:hydrolase activity	EC:3	Hydrolases	G3DSA:3.20.20.80 (GENE3D); PTHR31297 (PANTHER); PTHR31297:SF14 (PANTHER); IPR017853 (SUPERFAMILY)	no GO terms	no GO terms
NODE_3_length_628324_cov_86.750800.g563.t1	respiratory complex assembly protein Rmp1	2325	1	0.0	73.85	1	C:GO:0005743	C:mitochondrial inner membrane			IPR032741 (PFAM); mobidb-lite (MOBIDB_LITE)	C:GO:0005743	C:mitochondrial inner membrane
NODE_3_length_628324_cov_86.750800.g564.t1	respiratory complex assembly protein Rmp1	1041	1	0.0	94.51	1	C:GO:0005743	C:mitochondrial inner membrane			IPR019448 (PFAM); mobidb-lite (MOBIDB_LITE); mobidb-lite (MOBIDB_LITE); mobidb-lite (MOBIDB_LITE); mobidb-lite (MOBIDB_LITE); IPR039931 (PANTHER); PTHR21456:SF1 (PANTHER); IPR019448 (PROSITE_PROFILES)	no GO terms	no GO terms
NODE_3_length_628324_cov_86.750800.g565.t1	uncharacterized protein P170DRAFT_477663	429	1	3.28861E-63	95.45						mobidb-lite (MOBIDB_LITE); mobidb-lite (MOBIDB_LITE); mobidb-lite (MOBIDB_LITE)	no GO terms	no GO terms
NODE_3_length_628324_cov_86.750800.g566.t1	uncharacterized protein P170DRAFT_428078	2742	1	0.0	75.55						mobidb-lite (MOBIDB_LITE); mobidb-lite (MOBIDB_LITE); mobidb-lite (MOBIDB_LITE); mobidb-lite (MOBIDB_LITE); IPR016024 (SUPERFAMILY)	no GO terms	no GO terms
NODE_3_length_628324_cov_86.750800.g567.t1	hypothetical protein BDV25DRAFT_155982	2211	1	0.0	68.55						IPR024500 (PFAM); mobidb-lite (MOBIDB_LITE); mobidb-lite (MOBIDB_LITE); mobidb-lite (MOBIDB_LITE); mobidb-lite (MOBIDB_LITE); mobidb-lite (MOBIDB_LITE); mobidb-lite (MOBIDB_LITE); mobidb-lite (MOBIDB_LITE); mobidb-lite (MOBIDB_LITE); mobidb-lite (MOBIDB_LITE); mobidb-lite (MOBIDB_LITE); mobidb-lite (MOBIDB_LITE); mobidb-lite (MOBIDB_LITE); PTHR19308:SF39 (PANTHER); PTHR19308 (PANTHER); SSF55961 (…	no GO terms	no GO terms
NODE_3_length_628324_cov_86.750800.g568.t1	uncharacterized protein P170DRAFT_448559	1062	1	3.84374E-175	98.58						no IPS match	no IPS match	no IPS match
NODE_3_length_628324_cov_86.750800.g569.t1	splicing factor 3B, subunit 5	1407	1	9.13342E-49	100.0	1	P:GO:0000398	P:mRNA splicing, via spliceosome			IPR002110 (SMART); IPR009846 (PFAM); IPR020683 (PFAM); IPR036770 (G3DSA:1.25.40.GENE3D); IPR036770 (G3DSA:1.25.40.GENE3D); PTHR20978:SF0 (PANTHER); IPR009846 (PANTHER); IPR002110 (PROSITE_PROFILES); IPR020683 (PROSITE_PROFILES); IPR002110 (PROSITE_PROFILES); IPR036770 (SUPERFAMILY)	F:GO:0005515	F:protein binding
NODE_3_length_628324_cov_86.750800.g570.t1	putative tRNA-specific adenosine deaminase	1638	1	0.0	82.55	3	P:GO:0002100; F:GO:0003723; F:GO:0008251	P:tRNA wobble adenosine to inosine editing; F:RNA binding; F:tRNA-specific adenosine deaminase activity	EC:3.5.4; EC:3.5; EC:3; EC:3.5.4.4	Acting on carbon-nitrogen bonds, other than peptide bonds; Acting on carbon-nitrogen bonds, other than peptide bonds; Hydrolases; Adenosine deaminase	IPR002466 (SMART); IPR002466 (PFAM); mobidb-lite (MOBIDB_LITE); mobidb-lite (MOBIDB_LITE); mobidb-lite (MOBIDB_LITE); mobidb-lite (MOBIDB_LITE); IPR042935 (PANTHER); IPR002466 (PROSITE_PROFILES)	P:GO:0002100; P:GO:0006396; F:GO:0003723; F:GO:0004000; F:GO:0008251	P:tRNA wobble adenosine to inosine editing; P:RNA processing; F:RNA binding; F:adenosine deaminase activity; F:tRNA-specific adenosine deaminase activity
NODE_3_length_628324_cov_86.750800.g571.t1	c-14 sterol reductase	1500	1	0.0	97.33	3	P:GO:0016126; F:GO:0016628; C:GO:0016021	P:sterol biosynthetic process; F:oxidoreductase activity, acting on the CH-CH group of donors, NAD or NADP as acceptor; C:integral component of membrane	EC:1.3; EC:1; EC:1.3.1	Acting on the CH-CH group of donors; Oxidoreductases; Acting on the CH-CH group of donors	IPR001171 (PFAM); PTHR21257:SF37 (PANTHER); PTHR21257 (PANTHER)	P:GO:0016126; F:GO:0016628; C:GO:0016020	P:sterol biosynthetic process; F:oxidoreductase activity, acting on the CH-CH group of donors, NAD or NADP as acceptor; C:membrane
NODE_3_length_628324_cov_86.750800.g572.t1	cation-independent mannose-6-phosphate receptor CI-MPR	954	1	0.0	95.95	1	C:GO:0016021	C:integral component of membrane			IPR009011 (G3DSA:2.70.130.GENE3D); IPR028927 (PFAM); PTHR15071:SF31 (PANTHER); PTHR15071 (PANTHER); SSF50911 (SUPERFAMILY)	no GO terms	no GO terms
NODE_3_length_628324_cov_86.750800.g573.t1	putative C6 transcription factor	3129	1	0.0	91.64	4	P:GO:0006357; F:GO:0000981; F:GO:0003677; F:GO:0008270	P:regulation of transcription by RNA polymerase II; F:DNA-binding transcription factor activity, RNA polymerase II-specific; F:DNA binding; F:zinc ion binding			PR00755 (PRINTS); IPR001138 (SMART); IPR007219 (SMART); IPR001138 (PFAM); IPR036864 (G3DSA:4.10.240.GENE3D); IPR007219 (PFAM); mobidb-lite (MOBIDB_LITE); mobidb-lite (MOBIDB_LITE); mobidb-lite (MOBIDB_LITE); mobidb-lite (MOBIDB_LITE); mobidb-lite (MOBIDB_LITE); mobidb-lite (MOBIDB_LITE); mobidb-lite (MOBIDB_LITE); mobidb-lite (MOBIDB_LITE); mobidb-lite (MOBIDB_LITE); mobidb-lite (MOBIDB_LITE); mo…	P:GO:0006351; P:GO:0006355; F:GO:0000981; F:GO:0003677; F:GO:0008270	P:transcription, DNA-templated; P:regulation of transcription, DNA-templated; F:DNA-binding transcription factor activity, RNA polymerase II-specific; F:DNA binding; F:zinc ion binding
NODE_3_length_628324_cov_86.750800.g574.t1	uncharacterized protein P170DRAFT_466207	756	1	7.85761E-124	96.81	1	C:GO:0016021	C:integral component of membrane			mobidb-lite (MOBIDB_LITE); PTHR37919 (PANTHER); PTHR37919:SF2 (PANTHER)	no GO terms	no GO terms
NODE_3_length_628324_cov_86.750800.g575.t1	uncharacterized protein P170DRAFT_511485	762	1	2.2889E-98	75.4						mobidb-lite (MOBIDB_LITE); PTHR42070 (PANTHER); cd14688 (CDD)	no GO terms	no GO terms
NODE_3_length_628324_cov_86.750800.g576.t1	putative arsenite efflux transporter ArsB	1134	1	0.0	96.02	6	P:GO:0015698; P:GO:0055085; F:GO:0015103; F:GO:0015297; C:GO:0005886; C:GO:0016021	P:inorganic anion transport; P:transmembrane transport; F:inorganic anion transmembrane transporter activity; F:antiporter activity; C:plasma membrane; C:integral component of membrane	EC:7	Translocases	IPR038770 (G3DSA:1.20.1530.GENE3D); IPR004706 (TIGRFAM); IPR002657 (PFAM); IPR004706 (PIRSF); IPR004706 (PANTHER)	F:GO:0015103; F:GO:0015297; C:GO:0016020; C:GO:0016021	F:inorganic anion transmembrane transporter activity; F:antiporter activity; C:membrane; C:integral component of membrane
NODE_3_length_628324_cov_86.750800.g577.t1	putative beta-glucosidase A	2586	1	0.0	96.86	3	P:GO:0030245; F:GO:0008422; F:GO:0102483	P:cellulose catabolic process; F:beta-glucosidase activity; F:scopolin beta-glucosidase activity	EC:3.2; EC:3.2.1.21; EC:3; EC:3.2.1	Glycosylases; Beta-glucosidase; Hydrolases; Glycosylases	IPR001764 (PRINTS); IPR026891 (SMART); IPR001764 (PFAM); IPR026891 (PFAM); IPR036881 (G3DSA:3.40.50.GENE3D); IPR002772 (PFAM); IPR013783 (G3DSA:2.60.40.GENE3D); IPR036962 (G3DSA:3.20.20.GENE3D); mobidb-lite (MOBIDB_LITE); PTHR42715 (PANTHER); PTHR42715:SF12 (PANTHER); IPR017853 (SUPERFAMILY); IPR036881 (SUPERFAMILY)	P:GO:0005975; F:GO:0004553	P:carbohydrate metabolic process; F:hydrolase activity, hydrolyzing O-glycosyl compounds
NODE_3_length_628324_cov_86.750800.g578.t1	inositol phospholipid biosynthesis protein Scs3	903	1	9.248E-175	93.0	3	P:GO:0019915; C:GO:0005789; C:GO:0016021	P:lipid storage; C:endoplasmic reticulum membrane; C:integral component of membrane			IPR019388 (PFAM); PTHR23129:SF0 (PANTHER); IPR019388 (PANTHER)	P:GO:0019915; C:GO:0005789	P:lipid storage; C:endoplasmic reticulum membrane
NODE_3_length_628324_cov_86.750800.g579.t1	uncharacterized protein P170DRAFT_466210	1263	1	0.0	87.94						mobidb-lite (MOBIDB_LITE)	no GO terms	no GO terms
NODE_3_length_628324_cov_86.750800.g580.t1	putative erythromycin esterase	1356	1	0.0	90.69	1	P:GO:0046677	P:response to antibiotic			IPR014622 (PIRSF); IPR007815 (PFAM); G3DSA:1.20.1440.30 (GENE3D); G3DSA:3.40.1660.10 (GENE3D); G3DSA:3.30.1870.10 (GENE3D); PTHR31299 (PANTHER); IPR007815 (CDD); SSF159501 (SUPERFAMILY)	P:GO:0046677	P:response to antibiotic
NODE_3_length_628324_cov_86.750800.g581.t1	uncharacterized protein P170DRAFT_428090	2043	1	0.0	86.63						mobidb-lite (MOBIDB_LITE); mobidb-lite (MOBIDB_LITE); mobidb-lite (MOBIDB_LITE); mobidb-lite (MOBIDB_LITE); mobidb-lite (MOBIDB_LITE); mobidb-lite (MOBIDB_LITE); mobidb-lite (MOBIDB_LITE); mobidb-lite (MOBIDB_LITE); mobidb-lite (MOBIDB_LITE); mobidb-lite (MOBIDB_LITE); mobidb-lite (MOBIDB_LITE); mobidb-lite (MOBIDB_LITE); mobidb-lite (MOBIDB_LITE); mobidb-lite (MOBIDB_LITE); mobidb-lite (MOBIDB_L…	no GO terms	no GO terms
NODE_3_length_628324_cov_86.750800.g582.t1	TBP associated factor	5736	1	0.0	98.17	3	F:GO:0003677; F:GO:0005524; F:GO:0016787	F:DNA binding; F:ATP binding; F:hydrolase activity	EC:3	Hydrolases	IPR014001 (SMART); IPR001650 (SMART); IPR022707 (PFAM); G3DSA:3.40.50.300 (GENE3D); IPR011989 (G3DSA:1.25.10.GENE3D); IPR000330 (PFAM); IPR038718 (G3DSA:3.40.50.GENE3D); IPR001650 (PFAM); mobidb-lite (MOBIDB_LITE); mobidb-lite (MOBIDB_LITE); mobidb-lite (MOBIDB_LITE); mobidb-lite (MOBIDB_LITE); mobidb-lite (MOBIDB_LITE); mobidb-lite (MOBIDB_LITE); mobidb-lite (MOBIDB_LITE); PTHR36498 (PANTHER); I…	F:GO:0005524; F:GO:0070615	F:ATP binding; F:nucleosome-dependent ATPase activity
NODE_3_length_628324_cov_86.750800.g583.t1	NADH-ubiquinone oxidoreductase kd subunit	312	1	2.2727E-66	98.06						PTHR15224 (PANTHER); PTHR15224:SF1 (PANTHER)	no GO terms	no GO terms
NODE_3_length_628324_cov_86.750800.g584.t1	secretory pathway Sec39	2796	1	0.0	93.88	2	P:GO:0006890; P:GO:0015031	P:retrograde vesicle-mediated transport, Golgi to endoplasmic reticulum; P:protein transport			IPR013244 (PFAM); mobidb-lite (MOBIDB_LITE); mobidb-lite (MOBIDB_LITE); mobidb-lite (MOBIDB_LITE); mobidb-lite (MOBIDB_LITE); PTHR40787 (PANTHER)	P:GO:0006890	P:retrograde vesicle-mediated transport, Golgi to endoplasmic reticulum
NODE_3_length_628324_cov_86.750800.g585.t1	Pkinase-domain-containing protein	1563	1	0.0	96.73	3	P:GO:0006468; F:GO:0004672; F:GO:0005524	P:protein phosphorylation; F:protein kinase activity; F:ATP binding	EC:2.7.1; EC:2.7; EC:2	Transferring phosphorus-containing groups; Transferring phosphorus-containing groups; Transferases	IPR000719 (SMART); G3DSA:3.30.200.20 (GENE3D); G3DSA:1.10.510.10 (GENE3D); IPR000719 (PFAM); mobidb-lite (MOBIDB_LITE); mobidb-lite (MOBIDB_LITE); mobidb-lite (MOBIDB_LITE); mobidb-lite (MOBIDB_LITE); mobidb-lite (MOBIDB_LITE); PTHR48013:SF6 (PANTHER); PTHR48013 (PANTHER); IPR000719 (PROSITE_PROFILES); cd06621 (CDD); IPR011009 (SUPERFAMILY)	P:GO:0006468; F:GO:0004672; F:GO:0005524	P:protein phosphorylation; F:protein kinase activity; F:ATP binding
NODE_3_length_628324_cov_86.750800.g586.t1	uncharacterized protein P170DRAFT_466216	768	1	3.53607E-28	66.67						mobidb-lite (MOBIDB_LITE); mobidb-lite (MOBIDB_LITE); mobidb-lite (MOBIDB_LITE); mobidb-lite (MOBIDB_LITE)	no GO terms	no GO terms
NODE_3_length_628324_cov_86.750800.g587.t1	uncharacterized protein P170DRAFT_477685	867	1	1.55122E-62	61.64						mobidb-lite (MOBIDB_LITE); mobidb-lite (MOBIDB_LITE); mobidb-lite (MOBIDB_LITE); mobidb-lite (MOBIDB_LITE); mobidb-lite (MOBIDB_LITE)	no GO terms	no GO terms
NODE_3_length_628324_cov_86.750800.g588.t1	hypothetical protein BO80DRAFT_465201	237	1	4.67109E-7	56.52						no IPS match	no IPS match	no IPS match
NODE_3_length_628324_cov_86.750800.g589.t1	Zinc finger, C2H2	720	1	7.49751E-143	89.08	2	P:GO:0030218; F:GO:0046872	P:erythrocyte differentiation; F:metal ion binding			IPR029404 (PFAM); IPR029404 (PANTHER)	no GO terms	no GO terms
NODE_3_length_628324_cov_86.750800.g590.t1	hypothetical protein HAV15_012230	372	1	9.44393E-52	63.01						mobidb-lite (MOBIDB_LITE); mobidb-lite (MOBIDB_LITE); mobidb-lite (MOBIDB_LITE)	no GO terms	no GO terms
NODE_3_length_628324_cov_86.750800.g591.t1	unnamed protein product	1575	1	1.84031E-60	99.03						mobidb-lite (MOBIDB_LITE); PTHR36681 (PANTHER)	no GO terms	no GO terms
NODE_3_length_628324_cov_86.750800.g592.t1	DnaJ and TPR domain protein	2142	1	0.0	97.44						IPR001623 (PRINTS); IPR001623 (SMART); IPR019734 (SMART); PF14559 (PFAM); IPR011990 (G3DSA:1.25.40.GENE3D); IPR019734 (PFAM); IPR001440 (PFAM); IPR036869 (G3DSA:1.10.287.GENE3D); IPR001623 (PFAM); IPR019734 (PFAM); mobidb-lite (MOBIDB_LITE); mobidb-lite (MOBIDB_LITE); mobidb-lite (MOBIDB_LITE); mobidb-lite (MOBIDB_LITE); mobidb-lite (MOBIDB_LITE); PTHR24074:SF32 (PANTHER); PTHR24074 (PANTHER); IP…	F:GO:0005515	F:protein binding
NODE_3_length_628324_cov_86.750800.g593.t1	uncharacterized protein P170DRAFT_511500	2208	1	7.79097E-155	96.62	1	C:GO:0016021	C:integral component of membrane			mobidb-lite (MOBIDB_LITE); mobidb-lite (MOBIDB_LITE); mobidb-lite (MOBIDB_LITE); mobidb-lite (MOBIDB_LITE); mobidb-lite (MOBIDB_LITE); mobidb-lite (MOBIDB_LITE); mobidb-lite (MOBIDB_LITE); mobidb-lite (MOBIDB_LITE); PTHR14445 (PANTHER); PTHR14445:SF40 (PANTHER)	no GO terms	no GO terms
NODE_3_length_628324_cov_86.750800.g594.t1	uncharacterized protein P170DRAFT_448575	3723	1	0.0	94.08	3	P:GO:0006468; F:GO:0004672; F:GO:0005524	P:protein phosphorylation; F:protein kinase activity; F:ATP binding	EC:2.7.1; EC:2.7; EC:2	Transferring phosphorus-containing groups; Transferring phosphorus-containing groups; Transferases	IPR000719 (SMART); IPR000719 (PFAM); G3DSA:1.10.510.10 (GENE3D); mobidb-lite (MOBIDB_LITE); mobidb-lite (MOBIDB_LITE); mobidb-lite (MOBIDB_LITE); mobidb-lite (MOBIDB_LITE); mobidb-lite (MOBIDB_LITE); mobidb-lite (MOBIDB_LITE); mobidb-lite (MOBIDB_LITE); mobidb-lite (MOBIDB_LITE); mobidb-lite (MOBIDB_LITE); mobidb-lite (MOBIDB_LITE); PTHR22967:SF57 (PANTHER); PTHR22967 (PANTHER); IPR000719 (PROSIT…	P:GO:0006468; F:GO:0004672; F:GO:0005524	P:protein phosphorylation; F:protein kinase activity; F:ATP binding
NODE_3_length_628324_cov_86.750800.g595.t1	mediator of RNA polymerase II transcription subunit 10	705	1	3.50087E-78	92.9	3	P:GO:0006357; F:GO:0003712; C:GO:0016592	P:regulation of transcription by RNA polymerase II; F:transcription coregulator activity; C:mediator complex			IPR019145 (PFAM); mobidb-lite (MOBIDB_LITE); mobidb-lite (MOBIDB_LITE); mobidb-lite (MOBIDB_LITE); mobidb-lite (MOBIDB_LITE); PTHR13345 (PANTHER); PTHR13345:SF2 (PANTHER)	P:GO:0006357; F:GO:0003712; C:GO:0016592	P:regulation of transcription by RNA polymerase II; F:transcription coregulator activity; C:mediator complex
NODE_3_length_628324_cov_86.750800.g596.t1	uncharacterized protein P170DRAFT_362726	1143	1	0.0	97.84	1	C:GO:0016021	C:integral component of membrane			mobidb-lite (MOBIDB_LITE); mobidb-lite (MOBIDB_LITE); PTHR37013 (PANTHER); PTHR37013:SF3 (PANTHER)	no GO terms	no GO terms
NODE_3_length_628324_cov_86.750800.g597.t1	uncharacterized protein P170DRAFT_448577	2922	1	0.0	92.63	4	P:GO:0006508; F:GO:0008233; F:GO:0046872; C:GO:0016021	P:proteolysis; F:peptidase activity; F:metal ion binding; C:integral component of membrane	EC:3.4; EC:3	Acting on peptide bonds (peptidases); Hydrolases	IPR007484 (PFAM); G3DSA:3.40.630.10 (GENE3D); mobidb-lite (MOBIDB_LITE); mobidb-lite (MOBIDB_LITE); mobidb-lite (MOBIDB_LITE); mobidb-lite (MOBIDB_LITE); PTHR12147 (PANTHER); PTHR12147:SF22 (PANTHER); cd03875 (CDD); SSF53187 (SUPERFAMILY)	F:GO:0008235	F:metalloexopeptidase activity
NODE_3_length_628324_cov_86.750800.g598.t1	Acyl-CoA synthetase member 3, mitochondrial	1752	1	0.0	94.51						IPR006553 (SMART); IPR032675 (G3DSA:3.80.10.GENE3D); IPR001810 (PFAM); G3DSA:1.20.1280.50 (GENE3D); IPR032675 (G3DSA:3.80.10.GENE3D); mobidb-lite (MOBIDB_LITE); mobidb-lite (MOBIDB_LITE); PTHR13382:SF7 (PANTHER); PTHR13382 (PANTHER); IPR036047 (SUPERFAMILY); SSF52047 (SUPERFAMILY)	F:GO:0005515	F:protein binding
NODE_3_length_628324_cov_86.750800.g599.t1	hypothetical protein EYZ11_009733	1743	1	0.0	94.5						G3DSA:3.30.300.310 (GENE3D); IPR025110 (PFAM); IPR000873 (PFAM); IPR042099 (G3DSA:3.40.50.GENE3D); PTHR43859 (PANTHER); PTHR43859:SF4 (PANTHER); SSF56801 (SUPERFAMILY)	no GO terms	no GO terms
NODE_3_length_628324_cov_86.750800.g600.t1	ribosomal protein L13 domain-containing protein	609	1	4.31622E-142	99.01	3	P:GO:0006412; F:GO:0003735; C:GO:0015934	P:translation; F:structural constituent of ribosome; C:large ribosomal subunit			IPR005755 (TIGRFAM); IPR005822 (PFAM); IPR036899 (G3DSA:3.90.1180.GENE3D); mobidb-lite (MOBIDB_LITE); IPR005755 (PTHR11545:PANTHER); IPR005822 (PANTHER); IPR005822 (HAMAP); IPR005822 (CDD); IPR036899 (SUPERFAMILY)	P:GO:0006412; F:GO:0003735; C:GO:0005840; C:GO:0015934	P:translation; F:structural constituent of ribosome; C:ribosome; C:large ribosomal subunit
NODE_3_length_628324_cov_86.750800.g601.t1	PLP-dependent transferase	1893	1	0.0	96.51	4	P:GO:0009058; F:GO:0016740; F:GO:0030170; C:GO:0016021	P:biosynthetic process; F:transferase activity; F:pyridoxal phosphate binding; C:integral component of membrane	EC:2	Transferases	IPR015422 (G3DSA:3.90.1150.GENE3D); IPR004839 (PFAM); IPR015421 (G3DSA:3.40.640.GENE3D); mobidb-lite (MOBIDB_LITE); PTHR13693 (PANTHER); PTHR13693:SF82 (PANTHER); cd06454 (CDD); IPR015424 (SUPERFAMILY)	P:GO:0009058; F:GO:0003824; F:GO:0030170	P:biosynthetic process; F:catalytic activity; F:pyridoxal phosphate binding
NODE_3_length_628324_cov_86.750800.g602.t1	Ser/Thr protein phosphatase family protein	1137	1	0.0	91.46	1	F:GO:0016787	F:hydrolase activity	EC:3	Hydrolases	IPR029052 (G3DSA:3.60.21.GENE3D); IPR004843 (PFAM); mobidb-lite (MOBIDB_LITE); mobidb-lite (MOBIDB_LITE); mobidb-lite (MOBIDB_LITE); mobidb-lite (MOBIDB_LITE); mobidb-lite (MOBIDB_LITE); PTHR12905:SF16 (PANTHER); PTHR12905 (PANTHER); PTHR12905:SF16 (PANTHER); PTHR12905 (PANTHER); cd07379 (CDD); SSF56300 (SUPERFAMILY)	F:GO:0016787	F:hydrolase activity
NODE_3_length_628324_cov_86.750800.g603.t1	DnaJ-domain-containing protein	1809	1	0.0	85.67						IPR001623 (PRINTS); IPR001623 (SMART); IPR001623 (PFAM); IPR036869 (G3DSA:1.10.287.GENE3D); mobidb-lite (MOBIDB_LITE); mobidb-lite (MOBIDB_LITE); mobidb-lite (MOBIDB_LITE); mobidb-lite (MOBIDB_LITE); mobidb-lite (MOBIDB_LITE); mobidb-lite (MOBIDB_LITE); mobidb-lite (MOBIDB_LITE); mobidb-lite (MOBIDB_LITE); mobidb-lite (MOBIDB_LITE); mobidb-lite (MOBIDB_LITE); PTHR24074:SF33 (PANTHER); PTHR24074 (…	no GO terms	no GO terms
NODE_3_length_628324_cov_86.750800.g604.t1	AP-1 complex subunit gamma-1	2847	1	0.0	96.69	3	P:GO:0006886; P:GO:0016192; C:GO:0030121	P:intracellular protein transport; P:vesicle-mediated transport; C:AP-1 adaptor complex			IPR008152 (SMART); IPR017107 (PIRSF); G3DSA:2.60.40.1230 (GENE3D); IPR008152 (PFAM); IPR011989 (G3DSA:1.25.10.GENE3D); IPR002553 (PFAM); mobidb-lite (MOBIDB_LITE); mobidb-lite (MOBIDB_LITE); mobidb-lite (MOBIDB_LITE); mobidb-lite (MOBIDB_LITE); PTHR22780:SF5 (PANTHER); PTHR22780 (PANTHER); IPR008153 (PROSITE_PROFILES); IPR013041 (SUPERFAMILY); IPR016024 (SUPERFAMILY)	P:GO:0006886; P:GO:0016192; C:GO:0005794; C:GO:0030117; C:GO:0030121	P:intracellular protein transport; P:vesicle-mediated transport; C:Golgi apparatus; C:membrane coat; C:AP-1 adaptor complex
NODE_3_length_628324_cov_86.750800.g605.t1	MBOAT-domain-containing protein	1536	1	0.0	97.83	3	F:GO:0008374; C:GO:0005789; C:GO:0016021	F:O-acyltransferase activity; C:endoplasmic reticulum membrane; C:integral component of membrane	EC:2.3; EC:2; EC:2.3.1	Acyltransferases; Transferases; Acyltransferases	IPR004299 (PFAM); IPR014371 (PIRSF); mobidb-lite (MOBIDB_LITE); mobidb-lite (MOBIDB_LITE); IPR014371 (PANTHER); PTHR10408:SF14 (PANTHER)	F:GO:0008374	F:O-acyltransferase activity
NODE_3_length_628324_cov_86.750800.g606.t1	uncharacterized protein P170DRAFT_438544	1308	1	0.0	95.94	5	P:GO:0090481; F:GO:0015165; C:GO:0000139; C:GO:0016021; C:GO:0031410	P:pyrimidine nucleotide-sugar transmembrane transport; F:pyrimidine nucleotide-sugar transmembrane transporter activity; C:Golgi membrane; C:integral component of membrane; C:cytoplasmic vesicle	EC:7	Translocases	IPR007271 (PFAM); IPR012404 (PIRSF); mobidb-lite (MOBIDB_LITE); mobidb-lite (MOBIDB_LITE); PTHR13146:SF0 (PANTHER); PTHR13146 (PANTHER); SSF103481 (SUPERFAMILY)	P:GO:0090481; F:GO:0015165; C:GO:0000139; C:GO:0016021	P:pyrimidine nucleotide-sugar transmembrane transport; F:pyrimidine nucleotide-sugar transmembrane transporter activity; C:Golgi membrane; C:integral component of membrane
NODE_3_length_628324_cov_86.750800.g607.t1	uncharacterized protein P170DRAFT_361951	4560	1	0.0	84.4	3	P:GO:0006357; F:GO:0003712; C:GO:0016592	P:regulation of transcription by RNA polymerase II; F:transcription coregulator activity; C:mediator complex			IPR008626 (PFAM); IPR036546 (PFAM); mobidb-lite (MOBIDB_LITE); mobidb-lite (MOBIDB_LITE); mobidb-lite (MOBIDB_LITE); mobidb-lite (MOBIDB_LITE); mobidb-lite (MOBIDB_LITE); mobidb-lite (MOBIDB_LITE); mobidb-lite (MOBIDB_LITE); mobidb-lite (MOBIDB_LITE); mobidb-lite (MOBIDB_LITE); mobidb-lite (MOBIDB_LITE); mobidb-lite (MOBIDB_LITE); mobidb-lite (MOBIDB_LITE); mobidb-lite (MOBIDB_LITE); mobidb-lite …	P:GO:0006357; F:GO:0003712; C:GO:0016592	P:regulation of transcription by RNA polymerase II; F:transcription coregulator activity; C:mediator complex
NODE_3_length_628324_cov_86.750800.g608.t1	LMBR1 domain protein	2040	1	0.0	98.09	3	F:GO:0031419; C:GO:0005765; C:GO:0016021	F:cobalamin binding; C:lysosomal membrane; C:integral component of membrane			IPR006876 (PFAM); mobidb-lite (MOBIDB_LITE); mobidb-lite (MOBIDB_LITE); PTHR21355 (PANTHER); PTHR21355:SF0 (PANTHER)	no GO terms	no GO terms
NODE_3_length_628324_cov_86.750800.g609.t1	uncharacterized protein P170DRAFT_224773	1188	1	0.0	86.97	2	F:GO:0051087; C:GO:0016021	F:chaperone binding; C:integral component of membrane			IPR003103 (SMART); IPR003103 (PFAM); IPR036533 (G3DSA:1.20.58.GENE3D); G3DSA:3.10.20.90 (GENE3D); mobidb-lite (MOBIDB_LITE); mobidb-lite (MOBIDB_LITE); mobidb-lite (MOBIDB_LITE); PTHR14942:SF0 (PANTHER); IPR039690 (PANTHER); IPR000626 (PROSITE_PROFILES); IPR003103 (PROSITE_PROFILES); IPR036533 (SUPERFAMILY); IPR029071 (SUPERFAMILY)	P:GO:0000398; F:GO:0005515; F:GO:0051087; C:GO:0005689	P:mRNA splicing, via spliceosome; F:protein binding; F:chaperone binding; C:U12-type spliceosomal complex
NODE_3_length_628324_cov_86.750800.g610.t1	uncharacterized protein P170DRAFT_362484, partial	1638	1	0.0	83.3						PR01217 (PRINTS); mobidb-lite (MOBIDB_LITE); mobidb-lite (MOBIDB_LITE); mobidb-lite (MOBIDB_LITE); mobidb-lite (MOBIDB_LITE); mobidb-lite (MOBIDB_LITE); mobidb-lite (MOBIDB_LITE); mobidb-lite (MOBIDB_LITE); mobidb-lite (MOBIDB_LITE); mobidb-lite (MOBIDB_LITE); mobidb-lite (MOBIDB_LITE); mobidb-lite (MOBIDB_LITE)	no GO terms	no GO terms
NODE_3_length_628324_cov_86.750800.g611.t1	putative glutaredoxin	309	1	9.38216E-46	95.18	3	P:GO:0022900; F:GO:0009055; F:GO:0015035	P:electron transport chain; F:electron transfer activity; F:protein disulfide oxidoreductase activity	EC:1; EC:1.8	Oxidoreductases; Acting on a sulfur group of donors	IPR014025 (PRINTS); IPR002109 (PFAM); IPR036249 (G3DSA:3.40.30.GENE3D); IPR011899 (TIGRFAM); PTHR45694 (PANTHER); PTHR45694:SF14 (PANTHER); IPR002109 (PROSITE_PROFILES); cd03419 (CDD); IPR036249 (SUPERFAMILY)	F:GO:0015035	F:protein disulfide oxidoreductase activity
NODE_3_length_628324_cov_86.750800.g612.t1	Six-hairpin glycosidase	3474	1	0.0	74.89	2	P:GO:0008152; F:GO:0003824	P:metabolic process; F:catalytic activity			G3DSA:2.60.420.10 (GENE3D); IPR012341 (G3DSA:1.50.10.GENE3D); IPR035396 (PFAM); IPR016087 (PFAM); IPR035398 (PFAM); mobidb-lite (MOBIDB_LITE); mobidb-lite (MOBIDB_LITE); mobidb-lite (MOBIDB_LITE); mobidb-lite (MOBIDB_LITE); mobidb-lite (MOBIDB_LITE); PTHR34987 (PANTHER); PTHR34987:SF5 (PANTHER); IPR036298 (SUPERFAMILY); IPR008928 (SUPERFAMILY)	P:GO:0005975; F:GO:0016872	P:carbohydrate metabolic process; F:intramolecular lyase activity
NODE_3_length_628324_cov_86.750800.g613.t1	putative L-serine dehydratase	1065	1	7.28272E-173	89.8	2	P:GO:0006520; F:GO:0030170	P:cellular amino acid metabolic process; F:pyridoxal phosphate binding			IPR036052 (G3DSA:3.40.50.GENE3D); IPR001926 (PFAM); IPR036052 (G3DSA:3.40.50.GENE3D); PTHR48078:SF2 (PANTHER); PTHR48078 (PANTHER); IPR036052 (SUPERFAMILY)	no GO terms	no GO terms
NODE_3_length_628324_cov_86.750800.g614.t1	uncharacterized protein P170DRAFT_438554	1731	1	0.0	96.18	1	F:GO:0008080	F:N-acetyltransferase activity	EC:2.3; EC:2; EC:2.3.1	Acyltransferases; Transferases; Acyltransferases	IPR015416 (PFAM); G3DSA:3.40.630.30 (GENE3D); G3DSA:1.10.340.70 (GENE3D); mobidb-lite (MOBIDB_LITE); mobidb-lite (MOBIDB_LITE); PTHR43138 (PANTHER); PTHR43138:SF2 (PANTHER); IPR000182 (PROSITE_PROFILES); IPR016181 (SUPERFAMILY)	F:GO:0008080	F:N-acetyltransferase activity
NODE_3_length_628324_cov_86.750800.g615.t1	chaperonin Cpn60/TCP-1 family	1740	1	0.0	95.68	4	P:GO:0006457; F:GO:0005524; F:GO:0051082; C:GO:0005737	P:protein folding; F:ATP binding; F:unfolded protein binding; C:cytoplasm			IPR017998 (PRINTS); IPR027413 (G3DSA:1.10.560.GENE3D); IPR012720 (TIGRFAM); IPR027409 (G3DSA:3.50.7.GENE3D); IPR027410 (G3DSA:3.30.260.GENE3D); IPR002423 (PFAM); mobidb-lite (MOBIDB_LITE); PTHR11353 (PANTHER); IPR012720 (PTHR11353:PANTHER); IPR012720 (CDD); IPR027409 (SUPERFAMILY); IPR027410 (SUPERFAMILY); IPR027413 (SUPERFAMILY)	P:GO:0006457; F:GO:0005524; F:GO:0016887; F:GO:0051082	P:protein folding; F:ATP binding; F:ATPase activity; F:unfolded protein binding
NODE_3_length_628324_cov_86.750800.g616.t1	Metacaspase-1	1452	1	0.0	97.67	3	P:GO:0006508; P:GO:0006915; F:GO:0008234	P:proteolysis; P:apoptotic process; F:cysteine-type peptidase activity	EC:3.4; EC:3	Acting on peptide bonds (peptidases); Hydrolases	G3DSA:3.40.50.12660 (GENE3D); PF00656 (PFAM); mobidb-lite (MOBIDB_LITE); mobidb-lite (MOBIDB_LITE); PTHR48104 (PANTHER); PTHR48104:SF23 (PANTHER); IPR029030 (SUPERFAMILY)	no GO terms	no GO terms
NODE_3_length_628324_cov_86.750800.g617.t1	uncharacterized protein P170DRAFT_511527	1143	1	3.14186E-168	75.65						no IPS match	no IPS match	no IPS match
NODE_3_length_628324_cov_86.750800.g618.t1	gamma subunit of 5'-AMP-activated protein kinase	1569	1	0.0	92.21	7	P:GO:0006508; P:GO:0016310; P:GO:0030071; P:GO:0042149; F:GO:0004190; F:GO:0016301; C:GO:0005737	P:proteolysis; P:phosphorylation; P:regulation of mitotic metaphase/anaphase transition; P:cellular response to glucose starvation; F:aspartic-type endopeptidase activity; F:kinase activity; C:cytoplasm	EC:3.4.99; EC:3.4.23.1; EC:3.4.23; EC:3.4.23.32; EC:3.4.23.43; EC:3.4.23.20; EC:3.4.23.25; EC:3.4.23.36; EC:3.4.23.4; EC:3.4.23.35; EC:3.4.23.5; EC:3.4.23.34; EC:3.4.23.15; EC:3.4; EC:2.7; EC:2; EC:3	Acting on peptide bonds (peptidases); Pepsin A; Acting on peptide bonds (peptidases); Scytalidopepsin B; Prepilin peptidase; Penicillopepsin; Saccharopepsin; Signal peptidase II; Chymosin; Barrierpepsin; Cathepsin D; Cathepsin E; Renin; Acting on peptide bonds (peptidases); Transferring phosphorus-containing groups; Transferases; Hydrolases	IPR000644 (SMART); G3DSA:3.10.580.10 (GENE3D); G3DSA:3.10.580.10 (GENE3D); IPR016711 (PIRSF); IPR000644 (PFAM); mobidb-lite (MOBIDB_LITE); mobidb-lite (MOBIDB_LITE); mobidb-lite (MOBIDB_LITE); mobidb-lite (MOBIDB_LITE); mobidb-lite (MOBIDB_LITE); mobidb-lite (MOBIDB_LITE); PTHR13780 (PANTHER); PTHR13780:SF142 (PANTHER); IPR000644 (PROSITE_PROFILES); IPR000644 (PROSITE_PROFILES); IPR000644 (PROSIT…	P:GO:0030071; P:GO:0042149	P:regulation of mitotic metaphase/anaphase transition; P:cellular response to glucose starvation
NODE_3_length_628324_cov_86.750800.g619.t1	uncharacterized protein P170DRAFT_477719	1176	1	0.0	91.56						mobidb-lite (MOBIDB_LITE); mobidb-lite (MOBIDB_LITE); mobidb-lite (MOBIDB_LITE); mobidb-lite (MOBIDB_LITE); mobidb-lite (MOBIDB_LITE)	no GO terms	no GO terms
NODE_3_length_628324_cov_86.750800.g620.t1	VHS-domain-containing protein	1932	1	0.0	92.15	3	P:GO:0006886; P:GO:0016192; C:GO:0016020	P:intracellular protein transport; P:vesicle-mediated transport; C:membrane			IPR008152 (SMART); IPR002014 (SMART); IPR002014 (PFAM); IPR004152 (PFAM); IPR008152 (PFAM); G3DSA:2.60.40.1230 (GENE3D); IPR041198 (PFAM); IPR008942 (G3DSA:1.25.40.GENE3D); G3DSA:1.20.5.170 (GENE3D); IPR038425 (G3DSA:1.20.58.GENE3D); mobidb-lite (MOBIDB_LITE); mobidb-lite (MOBIDB_LITE); mobidb-lite (MOBIDB_LITE); PTHR47180 (PANTHER); IPR004152 (PROSITE_PROFILES); IPR002014 (PROSITE_PROFILES); IPR…	P:GO:0006886; P:GO:0016192	P:intracellular protein transport; P:vesicle-mediated transport
NODE_3_length_628324_cov_86.750800.g621.t1	DUF367-domain-containing protein	1107	1	0.0	95.11	4	P:GO:0000455; F:GO:0016740; F:GO:1904047; C:GO:0005737	P:enzyme-directed rRNA pseudouridine synthesis; F:transferase activity; F:S-adenosyl-L-methionine binding; C:cytoplasm	EC:2	Transferases	IPR007177 (PFAM); IPR007209 (PFAM); mobidb-lite (MOBIDB_LITE); mobidb-lite (MOBIDB_LITE); mobidb-lite (MOBIDB_LITE); mobidb-lite (MOBIDB_LITE); mobidb-lite (MOBIDB_LITE); IPR022968 (PANTHER); IPR022968 (HAMAP)	P:GO:0006364; F:GO:0016740	P:rRNA processing; F:transferase activity
NODE_3_length_628324_cov_86.750800.g622.t1	actin filament organization App1-like protein	1239	1	0.0	95.1						IPR019236 (PFAM); mobidb-lite (MOBIDB_LITE); PTHR28208 (PANTHER); PTHR28208:SF1 (PANTHER)	no GO terms	no GO terms
NODE_3_length_628324_cov_86.750800.g623.t1	uncharacterized protein ATNIH1004_008956	1134	1	0.0	83.02						G3DSA:3.40.50.720 (GENE3D); G3DSA:3.90.180.10 (GENE3D); PTHR43482:SF3 (PANTHER); PTHR43482 (PANTHER); cd05289 (CDD); IPR011032 (SUPERFAMILY)	no GO terms	no GO terms
NODE_3_length_628324_cov_86.750800.g624.t1	Vacuolar protein sorting-associated protein 74	1575	1	0.0	82.17	3	P:GO:0006633; F:GO:0070273; C:GO:0016020	P:fatty acid biosynthetic process; F:phosphatidylinositol-4-phosphate binding; C:membrane			IPR008628 (PFAM); IPR038261 (G3DSA:1.10.3630.GENE3D); IPR036736 (G3DSA:1.10.1200.GENE3D); IPR009081 (PFAM); mobidb-lite (MOBIDB_LITE); mobidb-lite (MOBIDB_LITE); IPR008628 (PANTHER); PTHR12704:SF2 (PANTHER); IPR009081 (PROSITE_PROFILES); IPR036736 (SUPERFAMILY)	F:GO:0070273	F:phosphatidylinositol-4-phosphate binding
NODE_3_length_628324_cov_86.750800.g625.t1	23 kDa subunit of putative NADH-quinone oxidoreductase	684	1	1.86426E-139	99.56	3	F:GO:0016651; F:GO:0051539; C:GO:0016020	F:oxidoreductase activity, acting on NAD(P)H; F:4 iron, 4 sulfur cluster binding; C:membrane	EC:1.6; EC:1	Acting on NADH or NADPH; Oxidoreductases	IPR017896 (PFAM); G3DSA:3.30.70.3270 (GENE3D); IPR010226 (TIGRFAM); mobidb-lite (MOBIDB_LITE); PTHR10849:SF20 (PANTHER); IPR010226 (PANTHER); IPR017896 (PROSITE_PROFILES); IPR010226 (HAMAP); IPR017896 (PROSITE_PROFILES); SSF54862 (SUPERFAMILY)	F:GO:0016651; F:GO:0051539; C:GO:0016020	F:oxidoreductase activity, acting on NAD(P)H; F:4 iron, 4 sulfur cluster binding; C:membrane
NODE_3_length_628324_cov_86.750800.g626.t1	SURF6-domain-containing protein	2001	1	2.55895E-160	91.53	0					IPR029190 (PFAM); IPR029188 (PFAM); mobidb-lite (MOBIDB_LITE); mobidb-lite (MOBIDB_LITE); mobidb-lite (MOBIDB_LITE); mobidb-lite (MOBIDB_LITE); mobidb-lite (MOBIDB_LITE); mobidb-lite (MOBIDB_LITE); mobidb-lite (MOBIDB_LITE); mobidb-lite (MOBIDB_LITE); mobidb-lite (MOBIDB_LITE); PTHR14369:SF0 (PANTHER); IPR007019 (PANTHER); IPR029033 (SUPERFAMILY)	no GO terms	no GO terms
NODE_3_length_628324_cov_86.750800.g627.t1	---NA---	609									IPR008816 (PFAM); mobidb-lite (MOBIDB_LITE); mobidb-lite (MOBIDB_LITE); mobidb-lite (MOBIDB_LITE); PTHR37014:SF1 (PANTHER); PTHR37014 (PANTHER)	C:GO:0019867	C:outer membrane
NODE_3_length_628324_cov_86.750800.g628.t1	uncharacterized protein P170DRAFT_438573	1023	1	0.0	94.07	3	P:GO:0006412; F:GO:0003735; C:GO:0015935	P:translation; F:structural constituent of ribosome; C:small ribosomal subunit			IPR001865 (PRINTS); G3DSA:3.40.50.10490 (GENE3D); IPR001865 (PFAM); IPR005706 (TIGRFAM); IPR005706 (PANTHER); IPR005706 (HAMAP); IPR001865 (CDD); IPR023591 (SUPERFAMILY)	P:GO:0006412; F:GO:0003735; C:GO:0005840; C:GO:0015935	P:translation; F:structural constituent of ribosome; C:ribosome; C:small ribosomal subunit
NODE_3_length_628324_cov_86.750800.g629.t1	neutral alpha-glucosidase	2670	1	0.0	91.68	3	P:GO:0005975; F:GO:0004553; F:GO:0030246	P:carbohydrate metabolic process; F:hydrolase activity, hydrolyzing O-glycosyl compounds; F:carbohydrate binding	EC:3.2; EC:3; EC:3.2.1	Glycosylases; Hydrolases; Glycosylases	IPR000322 (PFAM); IPR025887 (PFAM); G3DSA:2.60.40.1760 (GENE3D); PTHR22762 (PANTHER); PTHR22762:SF120 (PANTHER); cd14752 (CDD); IPR011013 (SUPERFAMILY); IPR017853 (SUPERFAMILY)	P:GO:0005975; F:GO:0003824; F:GO:0004553; F:GO:0030246	P:carbohydrate metabolic process; F:catalytic activity; F:hydrolase activity, hydrolyzing O-glycosyl compounds; F:carbohydrate binding
NODE_3_length_628324_cov_86.750800.g630.t1	MFS transporter	1521	1	0.0	89.48	3	P:GO:0055085; F:GO:0022857; C:GO:0016021	P:transmembrane transport; F:transmembrane transporter activity; C:integral component of membrane	EC:7	Translocases	G3DSA:1.20.1250.20 (GENE3D); G3DSA:1.20.1250.20 (GENE3D); IPR011701 (PFAM); mobidb-lite (MOBIDB_LITE); PTHR43791 (PANTHER); PTHR43791 (PANTHER); PTHR43791:SF59 (PANTHER); PTHR43791:SF59 (PANTHER); IPR036259 (SUPERFAMILY)	P:GO:0055085; F:GO:0022857	P:transmembrane transport; F:transmembrane transporter activity
NODE_3_length_628324_cov_86.750800.g631.t1	C6 zinc finger domain protein	1848	1	0.0	84.89	4	P:GO:0006357; F:GO:0000981; F:GO:0003677; F:GO:0008270	P:regulation of transcription by RNA polymerase II; F:DNA-binding transcription factor activity, RNA polymerase II-specific; F:DNA binding; F:zinc ion binding			mobidb-lite (MOBIDB_LITE); mobidb-lite (MOBIDB_LITE); PTHR31845 (PANTHER); PTHR31845:SF29 (PANTHER); cd12148 (CDD)	no GO terms	no GO terms
NODE_3_length_628324_cov_86.750800.g632.t1	hypothetical protein SI65_01052	915	1	0.0	95.39	5	P:GO:0015867; P:GO:0055085; F:GO:0005347; C:GO:0005743; C:GO:0016021	P:ATP transport; P:transmembrane transport; F:ATP transmembrane transporter activity; C:mitochondrial inner membrane; C:integral component of membrane	EC:7	Translocases	IPR002067 (PRINTS); IPR023395 (G3DSA:1.50.40.GENE3D); IPR018108 (PFAM); IPR023395 (G3DSA:1.50.40.GENE3D); PTHR45624:SF15 (PANTHER); PTHR45624 (PANTHER); IPR018108 (PROSITE_PROFILES); IPR018108 (PROSITE_PROFILES); IPR018108 (PROSITE_PROFILES); IPR023395 (SUPERFAMILY)	P:GO:0055085	P:transmembrane transport
NODE_3_length_628324_cov_86.750800.g633.t1	elongation factor Tu	2985	1	0.0	87.59	6	P:GO:0006413; P:GO:0006414; F:GO:0003743; F:GO:0003746; F:GO:0003924; F:GO:0005525	P:translational initiation; P:translational elongation; F:translation initiation factor activity; F:translation elongation factor activity; F:GTPase activity; F:GTP binding	EC:3.6.1; EC:3.6; EC:3; EC:3.6.1.15	Acting on acid anhydrides; Acting on acid anhydrides; Hydrolases; Nucleoside-triphosphate phosphatase	IPR006847 (PFAM); G3DSA:2.40.30.10 (GENE3D); IPR000178 (TIGRFAM); G3DSA:3.40.50.300 (GENE3D); IPR000795 (PFAM); IPR005225 (TIGRFAM); IPR023115 (PFAM); IPR036925 (G3DSA:3.40.50.GENE3D); G3DSA:2.40.30.10 (GENE3D); mobidb-lite (MOBIDB_LITE); mobidb-lite (MOBIDB_LITE); mobidb-lite (MOBIDB_LITE); mobidb-lite (MOBIDB_LITE); mobidb-lite (MOBIDB_LITE); mobidb-lite (MOBIDB_LITE); mobidb-lite (MOBIDB_LITE)…	P:GO:0006413; F:GO:0003743; F:GO:0003924; F:GO:0005525	P:translational initiation; F:translation initiation factor activity; F:GTPase activity; F:GTP binding
NODE_3_length_628324_cov_86.750800.g634.t1	uncharacterized protein P170DRAFT_428141	816	1	1.732E-164	89.67						mobidb-lite (MOBIDB_LITE); PTHR37827 (PANTHER)	no GO terms	no GO terms
NODE_3_length_628324_cov_86.750800.g635.t1	uncharacterized protein P170DRAFT_412222	2940	1	0.0	92.45	4	P:GO:0006357; F:GO:0000981; F:GO:0003677; F:GO:0008270	P:regulation of transcription by RNA polymerase II; F:DNA-binding transcription factor activity, RNA polymerase II-specific; F:DNA binding; F:zinc ion binding			IPR001138 (SMART); IPR001138 (PFAM); PF07264 (PFAM); IPR036864 (G3DSA:4.10.240.GENE3D); mobidb-lite (MOBIDB_LITE); PTHR34292 (PANTHER); PTHR34292:SF1 (PANTHER); IPR001138 (PROSITE_PROFILES); cd12148 (CDD); IPR001138 (CDD); IPR036864 (SUPERFAMILY)	P:GO:0006355; F:GO:0000981; F:GO:0008270	P:regulation of transcription, DNA-templated; F:DNA-binding transcription factor activity, RNA polymerase II-specific; F:zinc ion binding
NODE_3_length_628324_cov_86.750800.g636.t1	uncharacterized protein P170DRAFT_466264	2049	1	7.08999E-37	78.75						mobidb-lite (MOBIDB_LITE); mobidb-lite (MOBIDB_LITE); mobidb-lite (MOBIDB_LITE); mobidb-lite (MOBIDB_LITE); mobidb-lite (MOBIDB_LITE); mobidb-lite (MOBIDB_LITE); mobidb-lite (MOBIDB_LITE); mobidb-lite (MOBIDB_LITE); mobidb-lite (MOBIDB_LITE); mobidb-lite (MOBIDB_LITE)	no GO terms	no GO terms
NODE_3_length_628324_cov_86.750800.g637.t1	neutral/alkaline nonlysosomal ceramidase	2277	1	0.0	95.12	3	P:GO:0046514; F:GO:0017040; F:GO:0102121	P:ceramide catabolic process; F:N-acylsphingosine amidohydrolase activity; F:ceramidase activity	EC:3.5.1; EC:3.5.1.23; EC:3.5; EC:3	Acting on carbon-nitrogen bonds, other than peptide bonds; Ceramidase; Acting on carbon-nitrogen bonds, other than peptide bonds; Hydrolases	IPR031331 (PFAM); IPR031329 (PFAM); IPR038445 (G3DSA:2.60.40.GENE3D); IPR006823 (PANTHER); PTHR12670:SF18 (PANTHER)	P:GO:0046514; F:GO:0017040	P:ceramide catabolic process; F:N-acylsphingosine amidohydrolase activity
NODE_3_length_628324_cov_86.750800.g638.t1	BCAS2 family protein	654	1	1.05602E-133	97.26	2	P:GO:0006397; P:GO:0008380	P:mRNA processing; P:RNA splicing			IPR008409 (PFAM); mobidb-lite (MOBIDB_LITE); PTHR13296:SF0 (PANTHER); IPR008409 (PANTHER)	P:GO:0006397	P:mRNA processing
NODE_3_length_628324_cov_86.750800.g639.t1	putativeoxidoreductase	2001	1	0.0	97.75	2	F:GO:0016614; F:GO:0050660	F:oxidoreductase activity, acting on CH-OH group of donors; F:flavin adenine dinucleotide binding	EC:1.1; EC:1	Acting on the CH-OH group of donors; Oxidoreductases	IPR012132 (PIRSF); IPR036188 (G3DSA:3.50.50.GENE3D); IPR000172 (PFAM); G3DSA:3.30.560.10 (GENE3D); IPR007867 (PFAM); IPR036188 (G3DSA:3.50.50.GENE3D); PTHR11552:SF119 (PANTHER); IPR012132 (PANTHER); IPR036188 (SUPERFAMILY); SSF54373 (SUPERFAMILY)	F:GO:0016614; F:GO:0050660	F:oxidoreductase activity, acting on CH-OH group of donors; F:flavin adenine dinucleotide binding
NODE_3_length_628324_cov_86.750800.g640.t1	NAD(P)-binding protein	1464	1	0.0	88.4	2	P:GO:0006694; F:GO:0003854	P:steroid biosynthetic process; F:3-beta-hydroxy-delta5-steroid dehydrogenase activity	EC:1.1; EC:1; EC:1.1.1; EC:1.1.1.145	Acting on the CH-OH group of donors; Oxidoreductases; Acting on the CH-OH group of donors; 3-beta-hydroxy-Delta(5)-steroid dehydrogenase	IPR002225 (PFAM); PTHR10366:SF447 (PANTHER); PTHR10366 (PANTHER); IPR036291 (SUPERFAMILY)	P:GO:0006694; F:GO:0003854; F:GO:0016616	P:steroid biosynthetic process; F:3-beta-hydroxy-delta5-steroid dehydrogenase activity; F:oxidoreductase activity, acting on the CH-OH group of donors, NAD or NADP as acceptor
NODE_3_length_628324_cov_86.750800.g641.t1	hypothetical protein PGRI_076770	1386	1	6.13534E-121	69.33						IPR002110 (SMART); IPR020683 (PFAM); IPR036770 (G3DSA:1.25.40.GENE3D); IPR036770 (G3DSA:1.25.40.GENE3D); PTHR24134 (PANTHER); IPR002110 (PROSITE_PROFILES); IPR020683 (PROSITE_PROFILES); IPR036770 (SUPERFAMILY)	F:GO:0005515	F:protein binding
NODE_3_length_628324_cov_86.750800.g642.t1	MFS general substrate transporter	2895	1	0.0	96.95	3	P:GO:0055085; F:GO:0022857; C:GO:0016021	P:transmembrane transport; F:transmembrane transporter activity; C:integral component of membrane	EC:7	Translocases	IPR011701 (PFAM); IPR005024 (PFAM); G3DSA:1.20.1250.20 (GENE3D); G3DSA:1.10.287.1060 (GENE3D); mobidb-lite (MOBIDB_LITE); mobidb-lite (MOBIDB_LITE); mobidb-lite (MOBIDB_LITE); mobidb-lite (MOBIDB_LITE); PTHR23502:SF12 (PANTHER); PTHR23502 (PANTHER); IPR020846 (PROSITE_PROFILES); cd17323 (CDD); IPR036259 (SUPERFAMILY)	P:GO:0007034; P:GO:0055085; F:GO:0022857	P:vacuolar transport; P:transmembrane transport; F:transmembrane transporter activity
NODE_3_length_628324_cov_86.750800.g643.t1	uncharacterized protein P170DRAFT_438586	1737	1	0.0	94.68						IPR013933 (PFAM); mobidb-lite (MOBIDB_LITE); mobidb-lite (MOBIDB_LITE); mobidb-lite (MOBIDB_LITE); mobidb-lite (MOBIDB_LITE); PTHR22597 (PANTHER); PTHR22597:SF3 (PANTHER)	no GO terms	no GO terms
NODE_3_length_628324_cov_86.750800.g644.t1	kinase-like protein	2721	1	0.0	96.36	3	P:GO:0006468; F:GO:0004674; F:GO:0005524	P:protein phosphorylation; F:protein serine/threonine kinase activity; F:ATP binding	EC:2.7.1; EC:2.7.11; EC:2.7; EC:2	Transferring phosphorus-containing groups; Transferring phosphorus-containing groups; Transferring phosphorus-containing groups; Transferases	IPR000961 (SMART); IPR000719 (SMART); IPR000008 (SMART); G3DSA:3.30.200.20 (GENE3D); IPR000719 (PFAM); IPR000008 (PFAM); IPR035892 (G3DSA:2.60.40.GENE3D); IPR017892 (PFAM); G3DSA:1.10.510.10 (GENE3D); mobidb-lite (MOBIDB_LITE); mobidb-lite (MOBIDB_LITE); mobidb-lite (MOBIDB_LITE); mobidb-lite (MOBIDB_LITE); mobidb-lite (MOBIDB_LITE); mobidb-lite (MOBIDB_LITE); mobidb-lite (MOBIDB_LITE); mobidb-li…	P:GO:0006468; F:GO:0004672; F:GO:0004674; F:GO:0005524	P:protein phosphorylation; F:protein kinase activity; F:protein serine/threonine kinase activity; F:ATP binding
NODE_3_length_628324_cov_86.750800.g645.t1	uncharacterized protein P170DRAFT_363387	2247	1	0.0	86.93	2	P:GO:0006508; F:GO:0008236	P:proteolysis; F:serine-type peptidase activity	EC:3.4; EC:3	Acting on peptide bonds (peptidases); Hydrolases	IPR005151 (PFAM); PTHR37049:SF2 (PANTHER); PTHR37049 (PANTHER); IPR029045 (SUPERFAMILY)	P:GO:0006508; F:GO:0008236	P:proteolysis; F:serine-type peptidase activity
NODE_3_length_628324_cov_86.750800.g646.t1	uncharacterized protein P170DRAFT_428154	2343	1	0.0	95.65						IPR032675 (G3DSA:3.80.10.GENE3D); mobidb-lite (MOBIDB_LITE); mobidb-lite (MOBIDB_LITE); mobidb-lite (MOBIDB_LITE); mobidb-lite (MOBIDB_LITE); mobidb-lite (MOBIDB_LITE); mobidb-lite (MOBIDB_LITE); SSF52047 (SUPERFAMILY)	no GO terms	no GO terms
NODE_3_length_628324_cov_86.750800.g647.t1	26s protease regulatory subunit 6a	4401	1	0.0	77.49						IPR003593 (SMART); G3DSA:2.70.160.11 (GENE3D); G3DSA:3.40.50.150 (GENE3D); IPR012776 (TIGRFAM); G3DSA:3.10.129.10 (GENE3D); IPR032501 (PFAM); IPR002539 (PFAM); IPR003819 (PFAM); IPR003959 (PFAM); IPR042098 (G3DSA:3.60.130.GENE3D); G3DSA:2.40.50.140 (GENE3D); IPR041569 (PFAM); G3DSA:1.10.8.60 (GENE3D); G3DSA:3.40.50.300 (GENE3D); IPR005937 (TIGRFAM); G3DSA:3.10.129.10 (GENE3D); IPR041698 (PFAM); m…	P:GO:0018216; P:GO:0030163; P:GO:0045329; F:GO:0005506; F:GO:0005524; F:GO:0016274; F:GO:0016491; F:GO:0016887; F:GO:0036402; F:GO:0050353; C:GO:0005737	P:peptidyl-arginine methylation; P:protein catabolic process; P:carnitine biosynthetic process; F:iron ion binding; F:ATP binding; F:protein-arginine N-methyltransferase activity; F:oxidoreductase activity; F:ATPase activity; F:proteasome-activating ATPase activity; F:trimethyllysine dioxygenase activity; C:cytoplasm
NODE_3_length_628324_cov_86.750800.g648.t1	Per1-like protein	999	1	0.0	96.69	3	P:GO:0006506; C:GO:0016021; C:GO:0031227	P:GPI anchor biosynthetic process; C:integral component of membrane; C:intrinsic component of endoplasmic reticulum membrane			IPR007217 (PFAM); IPR007217 (PANTHER); PTHR13148:SF0 (PANTHER)	P:GO:0006506	P:GPI anchor biosynthetic process
NODE_3_length_628324_cov_86.750800.g649.t1	N-acetylglucosamine-phosphate mutase	1635	1	0.0	98.35	4	P:GO:0005975; P:GO:0006048; F:GO:0000287; F:GO:0004610	P:carbohydrate metabolic process; P:UDP-N-acetylglucosamine biosynthetic process; F:magnesium ion binding; F:phosphoacetylglucosamine mutase activity	EC:5.4; EC:5; EC:5.4.2.3; EC:5.4.2	Intramolecular transferases; Isomerases; Phosphoacetylglucosamine mutase; Intramolecular transferases	G3DSA:3.30.310.50 (GENE3D); IPR016657 (PIRSF); IPR005843 (PFAM); G3DSA:1.10.490.170 (GENE3D); IPR005844 (PFAM); G3DSA:3.40.120.10 (GENE3D); PTHR45955 (PANTHER); PTHR45955:SF1 (PANTHER); IPR016657 (CDD); IPR036900 (SUPERFAMILY); IPR016055 (SUPERFAMILY); IPR016055 (SUPERFAMILY); IPR016055 (SUPERFAMILY)	P:GO:0005975; P:GO:0071704; F:GO:0004610; F:GO:0016868	P:carbohydrate metabolic process; P:organic substance metabolic process; F:phosphoacetylglucosamine mutase activity; F:intramolecular transferase activity, phosphotransferases
NODE_3_length_628324_cov_86.750800.g650.t1	putative ribosome biogenesis protein Ssf2	1365	1	0.0	96.78						IPR007109 (SMART); IPR007109 (PFAM); mobidb-lite (MOBIDB_LITE); mobidb-lite (MOBIDB_LITE); mobidb-lite (MOBIDB_LITE); mobidb-lite (MOBIDB_LITE); mobidb-lite (MOBIDB_LITE); PTHR12661 (PANTHER); PTHR12661:SF5 (PANTHER); IPR007109 (PROSITE_PROFILES)	P:GO:0006364; F:GO:0019843	P:rRNA processing; F:rRNA binding
NODE_3_length_628324_cov_86.750800.g651.t1	alpha subunit of riboflavin synthase	708	1	9.69927E-158	99.15						IPR023366 (G3DSA:2.40.30.GENE3D); IPR001783 (PIRSF); IPR026017 (PFAM); IPR023366 (G3DSA:2.40.30.GENE3D); IPR001783 (TIGRFAM); IPR001783 (PANTHER); PTHR21098:SF0 (PANTHER); IPR026017 (PROSITE_PROFILES); IPR026017 (PROSITE_PROFILES); IPR001783 (CDD); IPR017938 (SUPERFAMILY); IPR017938 (SUPERFAMILY)	no GO terms	no GO terms
NODE_3_length_628324_cov_86.750800.g652.t1	uncharacterized protein ANOM_006123 [Aspergillus nomiae NRRL 13137]	3141	1	0.0	71.81	2	F:GO:0008410; F:GO:0046872	F:CoA-transferase activity; F:metal ion binding			IPR001965 (SMART); IPR013083 (G3DSA:3.30.40.GENE3D); IPR019787 (PFAM); IPR023606 (G3DSA:3.40.50.GENE3D); IPR003673 (PFAM); G3DSA:3.30.1540.10 (GENE3D); mobidb-lite (MOBIDB_LITE); mobidb-lite (MOBIDB_LITE); mobidb-lite (MOBIDB_LITE); mobidb-lite (MOBIDB_LITE); mobidb-lite (MOBIDB_LITE); mobidb-lite (MOBIDB_LITE); mobidb-lite (MOBIDB_LITE); mobidb-lite (MOBIDB_LITE); mobidb-lite (MOBIDB_LITE); mobi…	F:GO:0008410	F:CoA-transferase activity
NODE_3_length_628324_cov_86.750800.g653.t1	Metallo-dependent hydrolase	1401	1	0.0	87.66	1	F:GO:0016787	F:hydrolase activity	EC:3	Hydrolases	G3DSA:3.20.20.140 (GENE3D); PTHR32027:SF9 (PANTHER); PTHR32027 (PANTHER); IPR032466 (SUPERFAMILY)	no GO terms	no GO terms
NODE_3_length_628324_cov_86.750800.g654.t1	putative short-chain dehydrogenase/reductase family protein	1113	1	0.0	89.52	1	C:GO:0016021	C:integral component of membrane			IPR002347 (PRINTS); IPR002347 (PRINTS); IPR002347 (PFAM); G3DSA:3.40.50.720 (GENE3D); PTHR43550:SF6 (PANTHER); PTHR43550 (PANTHER); IPR036291 (SUPERFAMILY)	F:GO:0016491	F:oxidoreductase activity
NODE_3_length_628324_cov_86.750800.g655.t1	WD40 repeat-like protein	1344	1	0.0	98.43	1	C:GO:0005730	C:nucleolus			IPR020472 (PRINTS); IPR001680 (SMART); IPR001680 (PFAM); IPR015943 (G3DSA:2.130.10.GENE3D); IPR007287 (PFAM); IPR015943 (G3DSA:2.130.10.GENE3D); mobidb-lite (MOBIDB_LITE); mobidb-lite (MOBIDB_LITE); mobidb-lite (MOBIDB_LITE); PTHR22851:SF0 (PANTHER); PTHR22851 (PANTHER); IPR001680 (PROSITE_PROFILES); IPR001680 (PROSITE_PROFILES); IPR001680 (PROSITE_PROFILES); IPR001680 (PROSITE_PROFILES); IPR0179…	F:GO:0005515	F:protein binding
NODE_3_length_628324_cov_86.750800.g656.t1	mating-type HMG-box protein MAT1-2	912	1	2.23139E-176	86.64	1	F:GO:0003677	F:DNA binding			IPR009071 (SMART); IPR009071 (PFAM); IPR036910 (G3DSA:1.10.30.GENE3D); mobidb-lite (MOBIDB_LITE); mobidb-lite (MOBIDB_LITE); mobidb-lite (MOBIDB_LITE); PTHR10270:SF306 (PANTHER); PTHR10270 (PANTHER); IPR009071 (PROSITE_PROFILES); IPR036910 (SUPERFAMILY)	no GO terms	no GO terms
NODE_3_length_628324_cov_86.750800.g657.t1	hypothetical protein BO80DRAFT_428984	1014	1	0.0	97.93						G3DSA:3.90.1200.10 (GENE3D); IPR002575 (PFAM); PTHR21310 (PANTHER); IPR011009 (SUPERFAMILY)	no GO terms	no GO terms
NODE_3_length_628324_cov_86.750800.g658.t1	Pc13g00810	1953	1	0.0	61.76						IPR021842 (PFAM); mobidb-lite (MOBIDB_LITE); mobidb-lite (MOBIDB_LITE); mobidb-lite (MOBIDB_LITE); mobidb-lite (MOBIDB_LITE); PTHR37535:SF2 (PANTHER); PTHR37535 (PANTHER); PTHR37535 (PANTHER); PTHR37535:SF2 (PANTHER)	no GO terms	no GO terms
NODE_3_length_628324_cov_86.750800.g659.t1	putative MFS multidrug transporter	2400	1	0.0	96.76	3	P:GO:0055085; F:GO:0022857; C:GO:0016021	P:transmembrane transport; F:transmembrane transporter activity; C:integral component of membrane	EC:7	Translocases	IPR011701 (PFAM); mobidb-lite (MOBIDB_LITE); mobidb-lite (MOBIDB_LITE); mobidb-lite (MOBIDB_LITE); PTHR23502 (PANTHER); PTHR23502:SF166 (PANTHER); IPR020846 (PROSITE_PROFILES); cd17323 (CDD); IPR036259 (SUPERFAMILY)	P:GO:0055085; F:GO:0022857	P:transmembrane transport; F:transmembrane transporter activity
NODE_3_length_628324_cov_86.750800.g660.t1	UDP-glucoronosyl and UDP-glucosyl transferase family protein	1455	1	0.0	89.46	1	F:GO:0008194	F:UDP-glycosyltransferase activity	EC:2.4; EC:2	Glycosyltransferases; Transferases	G3DSA:3.40.50.2000 (GENE3D); G3DSA:3.40.50.2000 (GENE3D); IPR002213 (PFAM); PTHR12317:SF61 (PANTHER); PTHR12317 (PANTHER); cd03784 (CDD); SSF53756 (SUPERFAMILY)	F:GO:0008194	F:UDP-glycosyltransferase activity
NODE_3_length_628324_cov_86.750800.g661.t1	oxidoreductase	879	1	0.0	94.52	3	F:GO:0016491; F:GO:0050661; F:GO:0051287	F:oxidoreductase activity; F:NADP binding; F:NAD binding	EC:1	Oxidoreductases	IPR015815 (PIRSF); G3DSA:3.40.50.720 (GENE3D); IPR029154 (PFAM); IPR006115 (PFAM); IPR013328 (G3DSA:1.10.1040.GENE3D); PTHR43580 (PANTHER); PTHR43580:SF3 (PANTHER); IPR008927 (SUPERFAMILY); IPR036291 (SUPERFAMILY)	F:GO:0016491; F:GO:0050661; F:GO:0051287	F:oxidoreductase activity; F:NADP binding; F:NAD binding
NODE_3_length_628324_cov_86.750800.g662.t1	uncharacterized protein P170DRAFT_476580	966	1	2.24231E-170	85.76						mobidb-lite (MOBIDB_LITE); IPR001810 (PROSITE_PROFILES)	F:GO:0005515	F:protein binding
NODE_3_length_628324_cov_86.750800.g663.t1	galactose-1-phosphate uridylyltransferase	1158	1	0.0	98.18	3	P:GO:0033499; F:GO:0008108; F:GO:0008270	P:galactose catabolic process via UDP-galactose; F:UDP-glucose:hexose-1-phosphate uridylyltransferase activity; F:zinc ion binding	EC:2.7.7.12; EC:2.7; EC:2; EC:2.7.7	UDP-glucose--hexose-1-phosphate uridylyltransferase; Transferring phosphorus-containing groups; Transferases; Transferring phosphorus-containing groups	IPR001937 (TIGRFAM); IPR036265 (G3DSA:3.30.428.GENE3D); IPR001937 (PIRSF); IPR005849 (PFAM); IPR005850 (PFAM); IPR036265 (G3DSA:3.30.428.GENE3D); mobidb-lite (MOBIDB_LITE); IPR001937 (PANTHER); IPR001937 (CDD); IPR036265 (SUPERFAMILY); IPR036265 (SUPERFAMILY)	P:GO:0006012; P:GO:0033499; F:GO:0008108; F:GO:0008270	P:galactose metabolic process; P:galactose catabolic process via UDP-galactose; F:UDP-glucose:hexose-1-phosphate uridylyltransferase activity; F:zinc ion binding
NODE_3_length_628324_cov_86.750800.g664.t1	uncharacterized protein ATNIH1004_003351	447	1	2.14783E-81	87.07	3	P:GO:0006629; C:GO:0005789; C:GO:0016021	P:lipid metabolic process; C:endoplasmic reticulum membrane; C:integral component of membrane			IPR005352 (PFAM); IPR005352 (PANTHER); PTHR15451:SF19 (PANTHER)	C:GO:0016021	C:integral component of membrane
NODE_3_length_628324_cov_86.750800.g665.t1	NAD(P)-binding protein	1041	1	0.0	98.78	8	P:GO:0030497; F:GO:0045703; F:GO:0102339; F:GO:0102340; F:GO:0102341; F:GO:0102342; C:GO:0005789; C:GO:0016021	P:fatty acid elongation; F:ketoreductase activity; F:3-oxo-arachidoyl-CoA reductase activity; F:3-oxo-behenoyl-CoA reductase activity; F:3-oxo-lignoceroyl-CoA reductase activity; F:3-oxo-cerotoyl-CoA reductase activity; C:endoplasmic reticulum membrane; C:integral component of membrane	EC:1.1; EC:1; EC:1.1.1; EC:1.1.1.330	Acting on the CH-OH group of donors; Oxidoreductases; Acting on the CH-OH group of donors; Very-long-chain 3-oxoacyl-CoA reductase	IPR002347 (PRINTS); PIRSF000126 (PIRSF); IPR002347 (PFAM); G3DSA:3.40.50.720 (GENE3D); PTHR43086:SF2 (PANTHER); PTHR43086 (PANTHER); IPR027533 (HAMAP); cd05356 (CDD); IPR036291 (SUPERFAMILY)	P:GO:0030497; F:GO:0016491; F:GO:0045703; C:GO:0005783	P:fatty acid elongation; F:oxidoreductase activity; F:ketoreductase activity; C:endoplasmic reticulum
NODE_3_length_628324_cov_86.750800.g666.t1	putative MFS monosaccharide transporter	1677	1	0.0	97.85	4	P:GO:0055085; F:GO:0022857; C:GO:0005886; C:GO:0016021	P:transmembrane transport; F:transmembrane transporter activity; C:plasma membrane; C:integral component of membrane	EC:7	Translocases	IPR003663 (PRINTS); IPR005828 (PFAM); G3DSA:1.20.1250.20 (GENE3D); IPR003663 (TIGRFAM); mobidb-lite (MOBIDB_LITE); mobidb-lite (MOBIDB_LITE); mobidb-lite (MOBIDB_LITE); PTHR48022 (PANTHER); PTHR48022:SF39 (PANTHER); IPR020846 (PROSITE_PROFILES); cd17356 (CDD); IPR036259 (SUPERFAMILY)	P:GO:0055085; F:GO:0022857; C:GO:0016020; C:GO:0016021	P:transmembrane transport; F:transmembrane transporter activity; C:membrane; C:integral component of membrane
NODE_3_length_628324_cov_86.750800.g667.t1	C6 transcription factor	1596	1	0.0	93.21	3	P:GO:0055085; F:GO:0022857; C:GO:0016021	P:transmembrane transport; F:transmembrane transporter activity; C:integral component of membrane	EC:7	Translocases	G3DSA:1.20.1250.20 (GENE3D); IPR011701 (PFAM); PTHR23502 (PANTHER); PTHR23502:SF47 (PANTHER); IPR020846 (PROSITE_PROFILES); cd17323 (CDD); IPR036259 (SUPERFAMILY)	P:GO:0055085; F:GO:0022857	P:transmembrane transport; F:transmembrane transporter activity
NODE_3_length_628324_cov_86.750800.g668.t1	hypothetical protein BDV38DRAFT_290243	1221	1	0.0	86.42	4	P:GO:0006357; F:GO:0000981; F:GO:0003677; F:GO:0008270	P:regulation of transcription by RNA polymerase II; F:DNA-binding transcription factor activity, RNA polymerase II-specific; F:DNA binding; F:zinc ion binding			PTHR31001:SF40 (PANTHER); PTHR31001 (PANTHER); cd12148 (CDD)	no GO terms	no GO terms
NODE_3_length_628324_cov_86.750800.g669.t1	uncharacterized protein P170DRAFT_476585	1239	1	2.02819E-34	68.57						no IPS match	no IPS match	no IPS match
NODE_3_length_628324_cov_86.750800.g670.t1	---NA---	246									mobidb-lite (MOBIDB_LITE)	no GO terms	no GO terms
NODE_3_length_628324_cov_86.750800.g671.t1	---NA---	816									mobidb-lite (MOBIDB_LITE); mobidb-lite (MOBIDB_LITE); mobidb-lite (MOBIDB_LITE); mobidb-lite (MOBIDB_LITE); mobidb-lite (MOBIDB_LITE)	no GO terms	no GO terms
NODE_3_length_628324_cov_86.750800.g672.t1	nucleolar GTP-binding protein 1	2778	1	0.0	89.56	2	F:GO:0005525; C:GO:0005730	F:GTP binding; C:nucleolus			G3DSA:3.40.50.300 (GENE3D); G3DSA:3.40.630.30 (GENE3D); IPR010674 (PFAM); IPR000182 (PFAM); IPR041623 (PFAM); IPR012973 (PFAM); G3DSA:1.20.120.1190 (GENE3D); mobidb-lite (MOBIDB_LITE); mobidb-lite (MOBIDB_LITE); mobidb-lite (MOBIDB_LITE); PTHR45759 (PANTHER); PTHR45759:SF1 (PANTHER); IPR031167 (PROSITE_PROFILES); IPR000182 (PROSITE_PROFILES); cd04301 (CDD); cd01897 (CDD); IPR016181 (SUPERFAMILY);…	F:GO:0005525; F:GO:0008080	F:GTP binding; F:N-acetyltransferase activity
NODE_3_length_628324_cov_86.750800.g673.t1	FAD dependent oxidoreductase	1356	1	0.0	92.9	1	F:GO:0016491	F:oxidoreductase activity	EC:1	Oxidoreductases	G3DSA:3.30.9.10 (GENE3D); IPR036188 (G3DSA:3.50.50.GENE3D); IPR006076 (PFAM); PTHR13847 (PANTHER); PTHR13847:SF183 (PANTHER); IPR036188 (SUPERFAMILY)	F:GO:0016491	F:oxidoreductase activity
NODE_3_length_628324_cov_86.750800.g674.t1	mitochondrial amino-acid acetyltransferase	2106	1	0.0	94.29	3	P:GO:0006526; F:GO:0004042; F:GO:0103045	P:arginine biosynthetic process; F:acetyl-CoA:L-glutamate N-acetyltransferase activity; F:methione N-acyltransferase activity	EC:2.3; EC:2.3.1.1; EC:2; EC:2.3.1	Acyltransferases; Amino-acid N-acetyltransferase; Transferases; Acyltransferases	G3DSA:3.40.630.30 (GENE3D); IPR011190 (PIRSF); IPR006855 (PFAM); mobidb-lite (MOBIDB_LITE); mobidb-lite (MOBIDB_LITE); mobidb-lite (MOBIDB_LITE); mobidb-lite (MOBIDB_LITE); mobidb-lite (MOBIDB_LITE); PTHR23342:SF4 (PANTHER); PTHR23342 (PANTHER); IPR006855 (PROSITE_PROFILES)	F:GO:0004042	F:acetyl-CoA:L-glutamate N-acetyltransferase activity
NODE_3_length_628324_cov_86.750800.g675.t1	uncharacterized protein P170DRAFT_437642	1311	1	5.90716E-156	88.24	3	P:GO:0032366; C:GO:0005789; C:GO:0016021	P:intracellular sterol transport; C:endoplasmic reticulum membrane; C:integral component of membrane			IPR007290 (PFAM); mobidb-lite (MOBIDB_LITE); mobidb-lite (MOBIDB_LITE); mobidb-lite (MOBIDB_LITE); mobidb-lite (MOBIDB_LITE); mobidb-lite (MOBIDB_LITE); IPR007290 (PANTHER); PTHR14467:SF0 (PANTHER)	P:GO:0032366	P:intracellular sterol transport
NODE_3_length_628324_cov_86.750800.g676.t1	uncharacterized protein ATNIH1004_003340	969	1	0.0	94.41	1	C:GO:0005737	C:cytoplasm			IPR018859 (PFAM); cd07600 (CDD); IPR027267 (SUPERFAMILY)	no GO terms	no GO terms
NODE_3_length_628324_cov_86.750800.g677.t1	uncharacterized protein P170DRAFT_385971	1278	1	1.57201E-168	92.71	1	C:GO:0005737	C:cytoplasm			mobidb-lite (MOBIDB_LITE); mobidb-lite (MOBIDB_LITE); mobidb-lite (MOBIDB_LITE); mobidb-lite (MOBIDB_LITE); mobidb-lite (MOBIDB_LITE); mobidb-lite (MOBIDB_LITE)	no GO terms	no GO terms
NODE_3_length_628324_cov_86.750800.g678.t1	uncharacterized protein P170DRAFT_410349	3585	1	0.0	87.04	4	P:GO:0006357; F:GO:0000981; F:GO:0003677; F:GO:0008270	P:regulation of transcription by RNA polymerase II; F:DNA-binding transcription factor activity, RNA polymerase II-specific; F:DNA binding; F:zinc ion binding			IPR001138 (SMART); IPR021858 (PFAM); IPR001138 (PFAM); IPR036864 (G3DSA:4.10.240.GENE3D); mobidb-lite (MOBIDB_LITE); mobidb-lite (MOBIDB_LITE); mobidb-lite (MOBIDB_LITE); mobidb-lite (MOBIDB_LITE); mobidb-lite (MOBIDB_LITE); mobidb-lite (MOBIDB_LITE); mobidb-lite (MOBIDB_LITE); mobidb-lite (MOBIDB_LITE); PTHR37534:SF23 (PANTHER); PTHR37534 (PANTHER); IPR001138 (PROSITE_PROFILES); IPR001138 (CDD);…	P:GO:0006355; F:GO:0000981; F:GO:0008270	P:regulation of transcription, DNA-templated; F:DNA-binding transcription factor activity, RNA polymerase II-specific; F:zinc ion binding
NODE_3_length_628324_cov_86.750800.g679.t1	uncharacterized protein P170DRAFT_437645	1503	1	0.0	90.91	4	P:GO:0006364; P:GO:0032259; F:GO:0008168; C:GO:0005730	P:rRNA processing; P:methylation; F:methyltransferase activity; C:nucleolus	EC:2.1; EC:2; EC:2.1.1	Transferring one-carbon groups; Transferases; Transferring one-carbon groups	IPR042036 (G3DSA:1.10.10.GENE3D); IPR007823 (PFAM); mobidb-lite (MOBIDB_LITE); mobidb-lite (MOBIDB_LITE); mobidb-lite (MOBIDB_LITE); mobidb-lite (MOBIDB_LITE); mobidb-lite (MOBIDB_LITE); mobidb-lite (MOBIDB_LITE); mobidb-lite (MOBIDB_LITE); mobidb-lite (MOBIDB_LITE); IPR007823 (PANTHER); cd02440 (CDD); IPR029063 (SUPERFAMILY)	F:GO:0008168	F:methyltransferase activity
NODE_3_length_628324_cov_86.750800.g680.t1	proteasome subunit alpha type-5	741	1	1.27054E-180	100.0	4	P:GO:0043161; F:GO:0004298; C:GO:0005737; C:GO:0019773	P:proteasome-mediated ubiquitin-dependent protein catabolic process; F:threonine-type endopeptidase activity; C:cytoplasm; C:proteasome core complex, alpha-subunit complex	EC:3.4.99; EC:3.4; EC:3.4.25; EC:3	Acting on peptide bonds (peptidases); Acting on peptide bonds (peptidases); Acting on peptide bonds (peptidases); Hydrolases	IPR000426 (SMART); IPR029055 (G3DSA:3.60.20.GENE3D); IPR001353 (PFAM); IPR000426 (PFAM); PTHR11599:SF131 (PANTHER); PTHR11599 (PANTHER); IPR023332 (PROSITE_PROFILES); IPR033812 (CDD); IPR029055 (SUPERFAMILY)	P:GO:0006511; P:GO:0043161; P:GO:0051603; C:GO:0005839; C:GO:0019773	P:ubiquitin-dependent protein catabolic process; P:proteasome-mediated ubiquitin-dependent protein catabolic process; P:proteolysis involved in cellular protein catabolic process; C:proteasome core complex; C:proteasome core complex, alpha-subunit complex
NODE_3_length_628324_cov_86.750800.g681.t1	gamma-tubulin complex protein 2	2664	1	0.0	96.51	6	P:GO:0007020; F:GO:0043015; C:GO:0000922; C:GO:0005737; C:GO:0005815; C:GO:0005874	P:microtubule nucleation; F:gamma-tubulin binding; C:spindle pole; C:cytoplasm; C:microtubule organizing center; C:microtubule			IPR041470 (PFAM); IPR042241 (G3DSA:1.20.120.GENE3D); IPR040457 (PFAM); mobidb-lite (MOBIDB_LITE); mobidb-lite (MOBIDB_LITE); mobidb-lite (MOBIDB_LITE); IPR007259 (PANTHER); PTHR19302:SF13 (PANTHER)	P:GO:0000226; P:GO:0007020; F:GO:0043015; C:GO:0000922; C:GO:0005815	P:microtubule cytoskeleton organization; P:microtubule nucleation; F:gamma-tubulin binding; C:spindle pole; C:microtubule organizing center
NODE_3_length_628324_cov_86.750800.g682.t1	hypothetical protein AARAC_004518	1737	1	0.0	78.53	1	C:GO:0016020	C:membrane			IPR040841 (PFAM); G3DSA:3.40.50.150 (GENE3D); PF13489 (PFAM); mobidb-lite (MOBIDB_LITE); mobidb-lite (MOBIDB_LITE); PTHR43591 (PANTHER); PTHR43591:SF55 (PANTHER); cd02440 (CDD); IPR029063 (SUPERFAMILY)	no GO terms	no GO terms
NODE_3_length_628324_cov_86.750800.g683.t1	---NA---	471									mobidb-lite (MOBIDB_LITE); mobidb-lite (MOBIDB_LITE)	no GO terms	no GO terms
NODE_3_length_628324_cov_86.750800.g684.t1	ribosomal RNA assembly protein KRR1	1092	1	0.0	99.35	3	P:GO:0006364; F:GO:0003723; C:GO:0005730	P:rRNA processing; F:RNA binding; C:nucleolus			IPR004087 (SMART); IPR041174 (PFAM); IPR036612 (G3DSA:3.30.1370.GENE3D); IPR024166 (PIRSF); IPR036612 (G3DSA:3.30.1370.GENE3D); mobidb-lite (MOBIDB_LITE); mobidb-lite (MOBIDB_LITE); mobidb-lite (MOBIDB_LITE); IPR024166 (PANTHER); IPR036612 (SUPERFAMILY)	F:GO:0003676; F:GO:0003723	F:nucleic acid binding; F:RNA binding
NODE_3_length_628324_cov_86.750800.g685.t1	autophagy-related protein Atg22B1	1521	1	0.0	86.84	4	P:GO:0006865; P:GO:0006914; C:GO:0005774; C:GO:0016021	P:amino acid transport; P:autophagy; C:vacuolar membrane; C:integral component of membrane			IPR024671 (PFAM); G3DSA:1.20.1250.20 (GENE3D); mobidb-lite (MOBIDB_LITE); PTHR11360:SF144 (PANTHER); PTHR11360 (PANTHER); IPR036259 (SUPERFAMILY); IPR036259 (SUPERFAMILY)	no GO terms	no GO terms
NODE_3_length_628324_cov_86.750800.g686.t1	acyl-CoA synthetases /AMP-acid ligases II	1905	1	0.0	95.58	1	F:GO:0016874	F:ligase activity	EC:6	Ligases	IPR000873 (PFAM); IPR042099 (G3DSA:3.40.50.GENE3D); G3DSA:3.30.300.30 (GENE3D); PTHR43107 (PANTHER); PTHR43107:SF20 (PANTHER); SSF56801 (SUPERFAMILY)	no GO terms	no GO terms
NODE_3_length_628324_cov_86.750800.g687.t1	thiolase	1260	1	0.0	98.09	1	F:GO:0003988	F:acetyl-CoA C-acyltransferase activity	EC:2.3; EC:2; EC:2.3.1.16; EC:2.3.1	Acyltransferases; Transferases; Acetyl-CoA C-acyltransferase; Acyltransferases	IPR016039 (G3DSA:3.40.47.GENE3D); IPR002155 (TIGRFAM); IPR002155 (PIRSF); IPR016039 (G3DSA:3.40.47.GENE3D); IPR020617 (PFAM); IPR020616 (PFAM); PTHR43853:SF12 (PANTHER); PTHR43853 (PANTHER); IPR002155 (CDD); IPR016039 (SUPERFAMILY); IPR016039 (SUPERFAMILY)	F:GO:0016746; F:GO:0016747	F:transferase activity, transferring acyl groups; F:transferase activity, transferring acyl groups other than amino-acyl groups
NODE_3_length_628324_cov_86.750800.g688.t1	ML domain protein	531	1	2.12218E-104	91.43	1	P:GO:0032366	P:intracellular sterol transport			IPR003172 (SMART); G3DSA:2.60.40.770 (GENE3D); IPR003172 (PFAM); IPR039670 (PANTHER); PTHR11306:SF52 (PANTHER); IPR033917 (CDD); IPR014756 (SUPERFAMILY)	P:GO:0032366	P:intracellular sterol transport
NODE_3_length_628324_cov_86.750800.g689.t1	V-type proton ATPase subunit F	375	1	1.37352E-83	100.0	3	P:GO:1902600; F:GO:0046961; C:GO:0033180	P:proton transmembrane transport; F:proton-transporting ATPase activity, rotational mechanism; C:proton-transporting V-type ATPase, V1 domain	EC:7.1.2.2; EC:7	H(+)-transporting two-sector ATPase; Translocases	IPR008218 (PFAM); IPR005772 (PIRSF); IPR005772 (TIGRFAM); IPR036906 (G3DSA:3.40.50.GENE3D); PTHR13861 (PANTHER); IPR036906 (SUPERFAMILY)	P:GO:0034220; P:GO:1902600; F:GO:0046961; C:GO:0033180	P:ion transmembrane transport; P:proton transmembrane transport; F:proton-transporting ATPase activity, rotational mechanism; C:proton-transporting V-type ATPase, V1 domain
NODE_3_length_628324_cov_86.750800.g690.t1	uncharacterized protein P170DRAFT_456634	1356	1	0.0	97.34	1	C:GO:0016021	C:integral component of membrane			IPR018819 (PFAM); mobidb-lite (MOBIDB_LITE); mobidb-lite (MOBIDB_LITE); mobidb-lite (MOBIDB_LITE); IPR018819 (PANTHER)	no GO terms	no GO terms
NODE_3_length_628324_cov_86.750800.g691.t1	uncharacterized protein P170DRAFT_410382	2775	1	0.0	83.08	1	C:GO:0016021	C:integral component of membrane			mobidb-lite (MOBIDB_LITE); mobidb-lite (MOBIDB_LITE); mobidb-lite (MOBIDB_LITE); mobidb-lite (MOBIDB_LITE); mobidb-lite (MOBIDB_LITE); mobidb-lite (MOBIDB_LITE); mobidb-lite (MOBIDB_LITE); mobidb-lite (MOBIDB_LITE); mobidb-lite (MOBIDB_LITE); mobidb-lite (MOBIDB_LITE); mobidb-lite (MOBIDB_LITE); mobidb-lite (MOBIDB_LITE); mobidb-lite (MOBIDB_LITE); mobidb-lite (MOBIDB_LITE); mobidb-lite (MOBIDB_L…	no GO terms	no GO terms
NODE_3_length_628324_cov_86.750800.g692.t1	putative methylenetetrahydrofolate reductase	1848	1	0.0	99.5	3	P:GO:0006555; P:GO:0035999; F:GO:0004489	P:methionine metabolic process; P:tetrahydrofolate interconversion; F:methylenetetrahydrofolate reductase (NAD(P)H) activity	EC:1.5; EC:1; EC:1.5.1.20; EC:1.5.1	Acting on the CH-NH group of donors; Oxidoreductases; Methylenetetrahydrofolate reductase (NAD(P)H); Acting on the CH-NH group of donors	IPR004621 (TIGRFAM); IPR003171 (PFAM); G3DSA:3.20.20.220 (GENE3D); mobidb-lite (MOBIDB_LITE); PTHR45754 (PANTHER); PTHR45754:SF3 (PANTHER); IPR003171 (CDD); IPR029041 (SUPERFAMILY)	P:GO:0006555; F:GO:0004489	P:methionine metabolic process; F:methylenetetrahydrofolate reductase (NAD(P)H) activity
NODE_3_length_628324_cov_86.750800.g693.t1	uncharacterized protein P170DRAFT_386012	7242	1	0.0	96.28	3	P:GO:0005975; F:GO:0047657; C:GO:0016021	P:carbohydrate metabolic process; F:alpha-1,3-glucan synthase activity; C:integral component of membrane	EC:2.4.1.183; EC:2.4; EC:2; EC:2.4.1	Alpha-1,3-glucan synthase; Glycosyltransferases; Transferases; Glycosyltransferases	IPR006047 (SMART); IPR006047 (PFAM); G3DSA:3.20.20.80 (GENE3D); G3DSA:3.40.50.2000 (GENE3D); G3DSA:3.40.50.2000 (GENE3D); IPR013534 (PFAM); mobidb-lite (MOBIDB_LITE); mobidb-lite (MOBIDB_LITE); mobidb-lite (MOBIDB_LITE); mobidb-lite (MOBIDB_LITE); mobidb-lite (MOBIDB_LITE); mobidb-lite (MOBIDB_LITE); PTHR47182 (PANTHER); PTHR47182:SF1 (PANTHER); cd06174 (CDD); cd03791 (CDD); cd11323 (CDD); SSF537…	P:GO:0005975; F:GO:0003824	P:carbohydrate metabolic process; F:catalytic activity
NODE_3_length_628324_cov_86.750800.g694.t1	3-isopropylmalate dehydratase	2319	1	0.0	97.8	6	P:GO:0009082; P:GO:0009098; F:GO:0003861; F:GO:0046872; F:GO:0051539; C:GO:0009316	P:branched-chain amino acid biosynthetic process; P:leucine biosynthetic process; F:3-isopropylmalate dehydratase activity; F:metal ion binding; F:4 iron, 4 sulfur cluster binding; C:3-isopropylmalate dehydratase complex	EC:4.2.1; EC:4.2.1.33; EC:4.2; EC:4	Carbon-oxygen lyases; 3-isopropylmalate dehydratase; Carbon-oxygen lyases; Lyases	IPR001030 (PRINTS); IPR001030 (PFAM); IPR015931 (G3DSA:3.30.499.GENE3D); IPR012235 (PIRSF); IPR000573 (PFAM); G3DSA:3.30.499.20 (GENE3D); IPR004431 (TIGRFAM); IPR004430 (TIGRFAM); IPR015928 (G3DSA:3.20.19.GENE3D); mobidb-lite (MOBIDB_LITE); mobidb-lite (MOBIDB_LITE); mobidb-lite (MOBIDB_LITE); PTHR43822:SF9 (PANTHER); PTHR43822 (PANTHER); IPR004431 (HAMAP); IPR004430 (HAMAP); IPR033940 (CDD); IPR…	P:GO:0009098; F:GO:0003861; F:GO:0051539; C:GO:0009316	P:leucine biosynthetic process; F:3-isopropylmalate dehydratase activity; F:4 iron, 4 sulfur cluster binding; C:3-isopropylmalate dehydratase complex
NODE_3_length_628324_cov_86.750800.g695.t1	putative aryl-alcohol dehydrogenase Aad14	1125	1	0.0	97.54	1	F:GO:0016491	F:oxidoreductase activity	EC:1	Oxidoreductases	IPR036812 (G3DSA:3.20.20.GENE3D); IPR023210 (PFAM); PTHR43364 (PANTHER); PTHR43364:SF2 (PANTHER); cd19147 (CDD); IPR036812 (SUPERFAMILY)	F:GO:0047834	F:D-threo-aldose 1-dehydrogenase activity
NODE_3_length_628324_cov_86.750800.g696.t1	alcohol dehydrogenase	1122	1	0.0	97.32	2	F:GO:0008270; F:GO:0016491	F:zinc ion binding; F:oxidoreductase activity	EC:1	Oxidoreductases	IPR013154 (PFAM); G3DSA:3.90.180.10 (GENE3D); G3DSA:3.40.50.720 (GENE3D); PTHR42813 (PANTHER); PTHR42813:SF3 (PANTHER); cd08282 (CDD); IPR011032 (SUPERFAMILY); IPR036291 (SUPERFAMILY)	no GO terms	no GO terms
NODE_3_length_628324_cov_86.750800.g697.t1	uncharacterized protein P170DRAFT_410400	1407	1	0.0	98.9	7	P:GO:0006488; F:GO:0003975; F:GO:0008963; F:GO:0016757; F:GO:0046872; C:GO:0005789; C:GO:0016021	P:dolichol-linked oligosaccharide biosynthetic process; F:UDP-N-acetylglucosamine-dolichyl-phosphate N-acetylglucosaminephosphotransferase activity; F:phospho-N-acetylmuramoyl-pentapeptide-transferase activity; F:transferase activity, transferring glycosyl groups; F:metal ion binding; C:endoplasmic reticulum membrane; C:integral component of membrane	EC:2.7.8.13; EC:2.4; EC:2.7; EC:2; EC:2.7.8; EC:2.7.8.15	Phospho-N-acetylmuramoyl-pentapeptide-transferase; Glycosyltransferases; Transferring phosphorus-containing groups; Transferases; Transferring phosphorus-containing groups; UDP-N-acetylglucosamine--dolichyl-phosphate	IPR000715 (PFAM); IPR033895 (PANTHER); IPR033895 (CDD)	P:GO:0006487; P:GO:0006488; F:GO:0003975; F:GO:0008963; C:GO:0016021	P:protein N-linked glycosylation; P:dolichol-linked oligosaccharide biosynthetic process; F:UDP-N-acetylglucosamine-dolichyl-phosphate N-acetylglucosaminephosphotransferase activity; F:phospho-N-acetylmuramoyl-pentapeptide-transferase activity; C:integral component of membrane
NODE_3_length_628324_cov_86.750800.g698.t1	nuclear pore protein	1125	1	0.0	94.65	6	P:GO:0015031; P:GO:0016192; P:GO:0051028; P:GO:1904263; F:GO:0005198; C:GO:0005643	P:protein transport; P:vesicle-mediated transport; P:mRNA transport; P:positive regulation of TORC1 signaling; F:structural molecule activity; C:nuclear pore			IPR001680 (SMART); IPR001680 (PFAM); mobidb-lite (MOBIDB_LITE); IPR037363 (PANTHER); IPR037597 (PTHR11024:PANTHER); IPR001680 (PROSITE_PROFILES); IPR017986 (PROSITE_PROFILES); IPR036322 (SUPERFAMILY)	P:GO:1904263; F:GO:0005198; F:GO:0005515	P:positive regulation of TORC1 signaling; F:structural molecule activity; F:protein binding
NODE_3_length_628324_cov_86.750800.g699.t1	putative PHD finger and SET domain protein	1458	1	0.0	93.0	2	P:GO:0055085; C:GO:0016021	P:transmembrane transport; C:integral component of membrane			PIRSF006060 (PIRSF); IPR004841 (PFAM); G3DSA:1.20.1740.10 (GENE3D); PTHR43341 (PANTHER); PTHR43341:SF34 (PANTHER)	P:GO:0055085; C:GO:0016020	P:transmembrane transport; C:membrane
NODE_3_length_628324_cov_86.750800.g700.t1	putative PHD finger and SET domain protein	2760	1	0.0	90.6	2	P:GO:0055085; C:GO:0016021	P:transmembrane transport; C:integral component of membrane			IPR001214 (SMART); G3DSA:2.170.270.10 (GENE3D); IPR013083 (G3DSA:3.30.40.GENE3D); IPR001214 (PFAM); mobidb-lite (MOBIDB_LITE); mobidb-lite (MOBIDB_LITE); mobidb-lite (MOBIDB_LITE); mobidb-lite (MOBIDB_LITE); mobidb-lite (MOBIDB_LITE); mobidb-lite (MOBIDB_LITE); mobidb-lite (MOBIDB_LITE); mobidb-lite (MOBIDB_LITE); mobidb-lite (MOBIDB_LITE); mobidb-lite (MOBIDB_LITE); mobidb-lite (MOBIDB_LITE); mo…	F:GO:0005515	F:protein binding
NODE_3_length_628324_cov_86.750800.g701.t1	endoglucanase IV precursor	816	1	6.75133E-169	94.53	1	C:GO:0005576	C:extracellular region			IPR005103 (PFAM); G3DSA:2.70.50.70 (GENE3D); PTHR33353 (PANTHER); PTHR33353:SF10 (PANTHER)	no GO terms	no GO terms
NODE_3_length_628324_cov_86.750800.g702.t1	MFS general substrate transporter	1428	1	0.0	92.68	3	P:GO:0055085; F:GO:0022857; C:GO:0016021	P:transmembrane transport; F:transmembrane transporter activity; C:integral component of membrane	EC:7	Translocases	G3DSA:1.20.1250.20 (GENE3D); IPR011701 (PFAM); G3DSA:1.20.1250.20 (GENE3D); PTHR11360:SF156 (PANTHER); PTHR11360 (PANTHER); IPR036259 (SUPERFAMILY)	P:GO:0055085; F:GO:0022857	P:transmembrane transport; F:transmembrane transporter activity
NODE_3_length_628324_cov_86.750800.g703.t1	developmental regulator FlbA	2169	1	0.0	96.26	2	P:GO:0009968; P:GO:0035556	P:negative regulation of signal transduction; P:intracellular signal transduction			IPR016137 (PRINTS); IPR016137 (SMART); IPR000591 (SMART); IPR036388 (G3DSA:1.10.10.GENE3D); IPR036388 (G3DSA:1.10.10.GENE3D); G3DSA:1.20.58.1850 (GENE3D); IPR016137 (PFAM); IPR000591 (PFAM); mobidb-lite (MOBIDB_LITE); mobidb-lite (MOBIDB_LITE); mobidb-lite (MOBIDB_LITE); mobidb-lite (MOBIDB_LITE); mobidb-lite (MOBIDB_LITE); mobidb-lite (MOBIDB_LITE); mobidb-lite (MOBIDB_LITE); mobidb-lite (MOBIDB…	P:GO:0035556	P:intracellular signal transduction
NODE_3_length_628324_cov_86.750800.g704.t1	uncharacterized protein P170DRAFT_427131	2262	1	0.0	87.7	3	P:GO:0006260; F:GO:0003677; C:GO:0000808	P:DNA replication; F:DNA binding; C:origin recognition complex			IPR003593 (SMART); IPR032705 (PFAM); G3DSA:3.40.50.300 (GENE3D); IPR041664 (PFAM); mobidb-lite (MOBIDB_LITE); mobidb-lite (MOBIDB_LITE); mobidb-lite (MOBIDB_LITE); mobidb-lite (MOBIDB_LITE); mobidb-lite (MOBIDB_LITE); mobidb-lite (MOBIDB_LITE); IPR016527 (PANTHER); cd00009 (CDD); IPR027417 (SUPERFAMILY)	P:GO:0006260; F:GO:0003677; C:GO:0000808; C:GO:0005634	P:DNA replication; F:DNA binding; C:origin recognition complex; C:nucleus
NODE_3_length_628324_cov_86.750800.g705.t1	RNA polymerase II accessory factor Cdc73p	1413	1	0.0	96.38	3	P:GO:0006368; P:GO:0016570; C:GO:0016593	P:transcription elongation from RNA polymerase II promoter; P:histone modification; C:Cdc73/Paf1 complex			IPR031336 (PFAM); IPR038103 (G3DSA:3.40.50.GENE3D); mobidb-lite (MOBIDB_LITE); mobidb-lite (MOBIDB_LITE); IPR007852 (PANTHER)	P:GO:0006368; P:GO:0016570; C:GO:0016593	P:transcription elongation from RNA polymerase II promoter; P:histone modification; C:Cdc73/Paf1 complex
NODE_3_length_628324_cov_86.750800.g706.t1	hypothetical protein C8Q69DRAFT_465981	3288	1	0.0	77.2						IPR021842 (PFAM); mobidb-lite (MOBIDB_LITE); mobidb-lite (MOBIDB_LITE); mobidb-lite (MOBIDB_LITE); mobidb-lite (MOBIDB_LITE); mobidb-lite (MOBIDB_LITE); mobidb-lite (MOBIDB_LITE); PTHR37535 (PANTHER)	no GO terms	no GO terms
NODE_3_length_628324_cov_86.750800.g707.t1	hypothetical protein ASPBRDRAFT_490313	1032	1	3.1116E-173	84.57	4	F:GO:0005524; F:GO:0016887; C:GO:0005743; C:GO:0016021	F:ATP binding; F:ATPase activity; C:mitochondrial inner membrane; C:integral component of membrane	EC:3.6.1; EC:3.6; EC:3; EC:3.6.1.15	Acting on acid anhydrides; Acting on acid anhydrides; Hydrolases; Nucleoside-triphosphate phosphatase	IPR003593 (SMART); G3DSA:3.40.50.300 (GENE3D); IPR014851 (PFAM); IPR003959 (PFAM); PTHR23070:SF87 (PANTHER); PTHR23070 (PANTHER); cd00009 (CDD); IPR027417 (SUPERFAMILY)	F:GO:0005524; F:GO:0016887	F:ATP binding; F:ATPase activity
NODE_4_length_623078_cov_86.301200.g708.t1	dihydrodipicolinate synthetase family protein	1008	1	0.0	98.81	1	F:GO:0016829	F:lyase activity	EC:4	Lyases	IPR002220 (PRINTS); IPR002220 (SMART); IPR002220 (PIRSF); IPR013785 (G3DSA:3.20.20.GENE3D); IPR002220 (PFAM); PTHR12128:SF24 (PANTHER); IPR002220 (PANTHER); cd00408 (CDD); SSF51569 (SUPERFAMILY)	F:GO:0003824; F:GO:0016829	F:catalytic activity; F:lyase activity
NODE_4_length_623078_cov_86.301200.g709.t1	putative NAD binding Rossmann fold oxidoreductase	1239	1	0.0	99.27	1	F:GO:0016491	F:oxidoreductase activity	EC:1	Oxidoreductases	G3DSA:3.30.360.10 (GENE3D); G3DSA:3.40.50.720 (GENE3D); IPR000683 (PFAM); PTHR42840:SF6 (PANTHER); PTHR42840 (PANTHER); IPR036291 (SUPERFAMILY)	F:GO:0000166	F:nucleotide binding
NODE_4_length_623078_cov_86.301200.g710.t1	uncharacterized protein P170DRAFT_350451	2238	1	0.0	92.66	2	P:GO:0006325; F:GO:0046872	P:chromatin organization; F:metal ion binding			IPR024610 (SMART); IPR001965 (SMART); IPR013083 (G3DSA:3.30.40.GENE3D); IPR024610 (PFAM); mobidb-lite (MOBIDB_LITE); mobidb-lite (MOBIDB_LITE); mobidb-lite (MOBIDB_LITE); mobidb-lite (MOBIDB_LITE); mobidb-lite (MOBIDB_LITE); mobidb-lite (MOBIDB_LITE); mobidb-lite (MOBIDB_LITE); IPR028651 (PANTHER); PTHR10333:SF94 (PANTHER); IPR019787 (PROSITE_PROFILES); cd15505 (CDD); IPR011011 (SUPERFAMILY)	no GO terms	no GO terms
NODE_4_length_623078_cov_86.301200.g711.t1	uncharacterized protein P170DRAFT_434529	1593	1	0.0	86.7	1	F:GO:0003676	F:nucleic acid binding			IPR036397 (G3DSA:3.30.420.GENE3D); mobidb-lite (MOBIDB_LITE); mobidb-lite (MOBIDB_LITE); IPR040151 (PANTHER); PTHR28083:SF2 (PANTHER); IPR012337 (SUPERFAMILY)	F:GO:0003676	F:nucleic acid binding
NODE_4_length_623078_cov_86.301200.g712.t1	heme oxygenase-like protein	759	1	7.66297E-99	82.7						IPR016084 (G3DSA:1.20.910.GENE3D); IPR004305 (PFAM); PTHR41813 (PANTHER); cd19357 (CDD); IPR016084 (SUPERFAMILY)	no GO terms	no GO terms
NODE_4_length_623078_cov_86.301200.g713.t1	putative forkhead transcription factor Fkh1/2	2130	1	0.0	98.42	3	P:GO:0006355; F:GO:0003700; F:GO:0043565	P:regulation of transcription, DNA-templated; F:DNA-binding transcription factor activity; F:sequence-specific DNA binding			IPR001766 (PRINTS); IPR001766 (SMART); IPR001766 (PFAM); G3DSA:2.60.200.20 (GENE3D); IPR036388 (G3DSA:1.10.10.GENE3D); IPR000253 (PFAM); mobidb-lite (MOBIDB_LITE); mobidb-lite (MOBIDB_LITE); mobidb-lite (MOBIDB_LITE); mobidb-lite (MOBIDB_LITE); mobidb-lite (MOBIDB_LITE); mobidb-lite (MOBIDB_LITE); mobidb-lite (MOBIDB_LITE); mobidb-lite (MOBIDB_LITE); mobidb-lite (MOBIDB_LITE); mobidb-lite (MOBIDB…	P:GO:0006355; F:GO:0003700; F:GO:0005515; F:GO:0043565	P:regulation of transcription, DNA-templated; F:DNA-binding transcription factor activity; F:protein binding; F:sequence-specific DNA binding
NODE_4_length_623078_cov_86.301200.g714.t1	uncharacterized protein P170DRAFT_434524	2016	1	0.0	95.14	0					IPR013087 (SMART); IPR013087 (PFAM); G3DSA:3.30.160.60 (GENE3D); G3DSA:3.30.160.60 (GENE3D); mobidb-lite (MOBIDB_LITE); mobidb-lite (MOBIDB_LITE); mobidb-lite (MOBIDB_LITE); mobidb-lite (MOBIDB_LITE); mobidb-lite (MOBIDB_LITE); mobidb-lite (MOBIDB_LITE); mobidb-lite (MOBIDB_LITE); mobidb-lite (MOBIDB_LITE); mobidb-lite (MOBIDB_LITE); PTHR47257 (PANTHER); IPR013087 (PROSITE_PROFILES); IPR013087 (P…	no GO terms	no GO terms
NODE_4_length_623078_cov_86.301200.g715.t1	uncharacterized protein P170DRAFT_378960	3702	1	0.0	83.73	1	C:GO:0016021	C:integral component of membrane			IPR021840 (PFAM); mobidb-lite (MOBIDB_LITE); mobidb-lite (MOBIDB_LITE); PTHR37544:SF4 (PANTHER); PTHR37544 (PANTHER); PTHR37544:SF4 (PANTHER)	no GO terms	no GO terms
NODE_4_length_623078_cov_86.301200.g716.t1	conserved hypothetical protein	963	1	0.0	91.28	2	F:GO:0003677; F:GO:0008270	F:DNA binding; F:zinc ion binding			IPR004875 (PFAM); PTHR19303 (PANTHER); PTHR19303:SF10 (PANTHER)	F:GO:0003676	F:nucleic acid binding
NODE_4_length_623078_cov_86.301200.g717.t1	oxidoreductase	918	1	8.27149E-164	88.2	5	F:GO:0005506; F:GO:0016705; F:GO:0031418; F:GO:0051213; C:GO:0016021	F:iron ion binding; F:oxidoreductase activity, acting on paired donors, with incorporation or reduction of molecular oxygen; F:L-ascorbic acid binding; F:dioxygenase activity; C:integral component of membrane	EC:1; EC:1.14	Oxidoreductases; Acting on paired donors, with incorporation or reduction of molecular oxygen. The oxygen incorporated need not be derived from O(2)	IPR006620 (SMART); IPR005123 (PFAM); G3DSA:2.60.120.620 (GENE3D); PTHR10869:SF103 (PANTHER); PTHR10869 (PANTHER)	F:GO:0005506; F:GO:0016491; F:GO:0016705; F:GO:0031418	F:iron ion binding; F:oxidoreductase activity; F:oxidoreductase activity, acting on paired donors, with incorporation or reduction of molecular oxygen; F:L-ascorbic acid binding
NODE_4_length_623078_cov_86.301200.g718.t1	putative C6 transcription factor	3225	1	0.0	92.46	4	P:GO:0006357; F:GO:0000981; F:GO:0003677; F:GO:0008270	P:regulation of transcription by RNA polymerase II; F:DNA-binding transcription factor activity, RNA polymerase II-specific; F:DNA binding; F:zinc ion binding			IPR001138 (SMART); IPR007219 (SMART); IPR007219 (PFAM); IPR036864 (G3DSA:4.10.240.GENE3D); IPR001138 (PFAM); mobidb-lite (MOBIDB_LITE); mobidb-lite (MOBIDB_LITE); mobidb-lite (MOBIDB_LITE); mobidb-lite (MOBIDB_LITE); mobidb-lite (MOBIDB_LITE); mobidb-lite (MOBIDB_LITE); mobidb-lite (MOBIDB_LITE); mobidb-lite (MOBIDB_LITE); PTHR46910 (PANTHER); PTHR46910:SF14 (PANTHER); IPR001138 (PROSITE_PROFILES…	P:GO:0006351; P:GO:0006355; F:GO:0000981; F:GO:0003677; F:GO:0008270	P:transcription, DNA-templated; P:regulation of transcription, DNA-templated; F:DNA-binding transcription factor activity, RNA polymerase II-specific; F:DNA binding; F:zinc ion binding
NODE_4_length_623078_cov_86.301200.g719.t1	putative high-affinity hexose transporter	1482	1	0.0	96.67	4	P:GO:0055085; F:GO:0022857; C:GO:0005886; C:GO:0016021	P:transmembrane transport; F:transmembrane transporter activity; C:plasma membrane; C:integral component of membrane	EC:7	Translocases	IPR003663 (PRINTS); IPR005828 (PFAM); G3DSA:1.20.1250.20 (GENE3D); IPR003663 (TIGRFAM); mobidb-lite (MOBIDB_LITE); PTHR48022 (PANTHER); PTHR48022:SF9 (PANTHER); IPR020846 (PROSITE_PROFILES); IPR036259 (SUPERFAMILY)	P:GO:0055085; F:GO:0022857; C:GO:0016020; C:GO:0016021	P:transmembrane transport; F:transmembrane transporter activity; C:membrane; C:integral component of membrane
NODE_4_length_623078_cov_86.301200.g720.t1	sigma-70 region 2 family protein	2034	1	0.0	85.29						mobidb-lite (MOBIDB_LITE); mobidb-lite (MOBIDB_LITE); mobidb-lite (MOBIDB_LITE); mobidb-lite (MOBIDB_LITE); mobidb-lite (MOBIDB_LITE); mobidb-lite (MOBIDB_LITE); PTHR37540 (PANTHER); PTHR37540:SF10 (PANTHER)	no GO terms	no GO terms
NODE_4_length_623078_cov_86.301200.g721.t1	putative PHD transcription factor	2718	1	0.0	90.31	2	F:GO:0046872; C:GO:0048188	F:metal ion binding; C:Set1C/COMPASS complex			IPR001965 (SMART); IPR019787 (PFAM); IPR013083 (G3DSA:3.30.40.GENE3D); mobidb-lite (MOBIDB_LITE); mobidb-lite (MOBIDB_LITE); mobidb-lite (MOBIDB_LITE); mobidb-lite (MOBIDB_LITE); mobidb-lite (MOBIDB_LITE); mobidb-lite (MOBIDB_LITE); mobidb-lite (MOBIDB_LITE); mobidb-lite (MOBIDB_LITE); mobidb-lite (MOBIDB_LITE); IPR037869 (PANTHER); PTHR46174:SF1 (PANTHER); PTHR46174:SF1 (PANTHER); IPR037869 (PAN…	C:GO:0048188	C:Set1C/COMPASS complex
NODE_4_length_623078_cov_86.301200.g722.t1	uncharacterized protein P170DRAFT_507540	1029	1	3.93647E-173	83.05						mobidb-lite (MOBIDB_LITE)	no GO terms	no GO terms
NODE_4_length_623078_cov_86.301200.g723.t1	uncharacterized protein P170DRAFT_403324	1143	1	0.0	86.58						no IPS match	no IPS match	no IPS match
NODE_4_length_623078_cov_86.301200.g724.t1	UROD/MetE-like protein	1209	1	0.0	98.76	3	P:GO:0009086; F:GO:0003871; F:GO:0008270	P:methionine biosynthetic process; F:5-methyltetrahydropteroyltriglutamate-homocysteine S-methyltransferase activity; F:zinc ion binding	EC:2.1; EC:2.1.1.14; EC:2; EC:2.1.1	Transferring one-carbon groups; 5-methyltetrahydropteroyltriglutamate--homocysteine S-methyltransferase; Transferases; Transferring one-carbon groups	IPR002629 (PFAM); IPR038071 (G3DSA:3.20.20.GENE3D); PTHR43844:SF2 (PANTHER); PTHR43844 (PANTHER); IPR002629 (CDD); IPR038071 (SUPERFAMILY)	P:GO:0009086; F:GO:0003871; F:GO:0008270	P:methionine biosynthetic process; F:5-methyltetrahydropteroyltriglutamate-homocysteine S-methyltransferase activity; F:zinc ion binding
NODE_4_length_623078_cov_86.301200.g725.t1	putative ADP-ribosylation factor 6	555	1	5.80737E-132	100.0	4	F:GO:0003924; F:GO:0005525; C:GO:0016020; C:GO:0031410	F:GTPase activity; F:GTP binding; C:membrane; C:cytoplasmic vesicle	EC:3.6.1; EC:3.6; EC:3; EC:3.6.1.15	Acting on acid anhydrides; Acting on acid anhydrides; Hydrolases; Nucleoside-triphosphate phosphatase	IPR006689 (PRINTS); SM00175 (SMART); SM00177 (SMART); SM00178 (SMART); IPR005225 (TIGRFAM); IPR006689 (PFAM); G3DSA:3.40.50.300 (GENE3D); PTHR11711:SF394 (PANTHER); PTHR11711 (PANTHER); PS51417 (PROSITE_PROFILES); IPR041838 (CDD); IPR027417 (SUPERFAMILY)	F:GO:0003924; F:GO:0005525	F:GTPase activity; F:GTP binding
NODE_4_length_623078_cov_86.301200.g726.t1	UDP-Glycosyltransferase/glycogen phosphorylase	2085	1	0.0	93.8	1	F:GO:0016740	F:transferase activity	EC:2	Transferases	IPR001296 (PFAM); G3DSA:3.40.50.2000 (GENE3D); G3DSA:3.40.50.2000 (GENE3D); PTHR47779 (PANTHER); PTHR47779:SF1 (PANTHER); SSF53756 (SUPERFAMILY)	F:GO:0016757	F:transferase activity, transferring glycosyl groups
NODE_4_length_623078_cov_86.301200.g727.t1	trimeric LpxA-like protein	756	1	1.75915E-93	82.47	3	P:GO:0009298; F:GO:0004475; F:GO:0005525	P:GDP-mannose biosynthetic process; F:mannose-1-phosphate guanylyltransferase activity; F:GTP binding	EC:2.7; EC:2; EC:2.7.7; EC:2.7.7.13	Transferring phosphorus-containing groups; Transferases; Transferring phosphorus-containing groups; Mannose-1-phosphate guanylyltransferase	IPR001451 (PFAM); mobidb-lite (MOBIDB_LITE); mobidb-lite (MOBIDB_LITE); PTHR46126 (PANTHER); PTHR46126:SF1 (PANTHER); cd03359 (CDD); IPR011004 (SUPERFAMILY)	no GO terms	no GO terms
NODE_4_length_623078_cov_86.301200.g728.t1	heme peroxidase	3324	1	0.0	97.29	7	P:GO:0006979; P:GO:0098869; F:GO:0004601; F:GO:0005506; F:GO:0016705; F:GO:0020037; F:GO:0051213	P:response to oxidative stress; P:cellular oxidant detoxification; F:peroxidase activity; F:iron ion binding; F:oxidoreductase activity, acting on paired donors, with incorporation or reduction of molecular oxygen; F:heme binding; F:dioxygenase activity	EC:1.11; EC:1; EC:1.14; EC:1.11.1	Acting on a peroxide as acceptor; Oxidoreductases; Acting on paired donors, with incorporation or reduction of molecular oxygen. The oxygen incorporated need not be derived from O(2); Acting on a peroxide as acceptor	IPR019791 (PRINTS); IPR037120 (G3DSA:1.10.640.GENE3D); IPR036396 (G3DSA:1.10.630.GENE3D); IPR019791 (PFAM); IPR001128 (PFAM); mobidb-lite (MOBIDB_LITE); mobidb-lite (MOBIDB_LITE); PTHR11903:SF13 (PANTHER); PTHR11903 (PANTHER); IPR019791 (PROSITE_PROFILES); IPR034812 (CDD); IPR010255 (SUPERFAMILY); IPR036396 (SUPERFAMILY)	P:GO:0006979; F:GO:0004601; F:GO:0005506; F:GO:0016491; F:GO:0016705; F:GO:0020037	P:response to oxidative stress; F:peroxidase activity; F:iron ion binding; F:oxidoreductase activity; F:oxidoreductase activity, acting on paired donors, with incorporation or reduction of molecular oxygen; F:heme binding
NODE_4_length_623078_cov_86.301200.g729.t1	uncharacterized protein P170DRAFT_434505, partial	1968	1	0.0	93.03						IPR018712 (PFAM); mobidb-lite (MOBIDB_LITE); mobidb-lite (MOBIDB_LITE); PTHR33840 (PANTHER); PTHR33840:SF2 (PANTHER)	no GO terms	no GO terms
NODE_4_length_623078_cov_86.301200.g730.t1	uncharacterized protein P170DRAFT_352050	1020	1	5.0483E-148	91.15						mobidb-lite (MOBIDB_LITE); mobidb-lite (MOBIDB_LITE); mobidb-lite (MOBIDB_LITE); mobidb-lite (MOBIDB_LITE); mobidb-lite (MOBIDB_LITE); mobidb-lite (MOBIDB_LITE); mobidb-lite (MOBIDB_LITE); mobidb-lite (MOBIDB_LITE)	no GO terms	no GO terms
NODE_4_length_623078_cov_86.301200.g731.t1	FAD/NAD(P)-binding domain-containing protein	3387	1	0.0	77.21	1	P:GO:0006355	P:regulation of transcription, DNA-templated			PR00419 (PRINTS); IPR001356 (SMART); IPR002937 (PFAM); IPR001356 (PFAM); IPR036188 (G3DSA:3.50.50.GENE3D); G3DSA:1.10.10.60 (GENE3D); G3DSA:3.90.660.10 (GENE3D); mobidb-lite (MOBIDB_LITE); mobidb-lite (MOBIDB_LITE); mobidb-lite (MOBIDB_LITE); mobidb-lite (MOBIDB_LITE); mobidb-lite (MOBIDB_LITE); mobidb-lite (MOBIDB_LITE); mobidb-lite (MOBIDB_LITE); mobidb-lite (MOBIDB_LITE); mobidb-lite (MOBIDB_L…	F:GO:0003677; F:GO:0016491	F:DNA binding; F:oxidoreductase activity
NODE_4_length_623078_cov_86.301200.g732.t1	concanavalin A-like lectin/glucanase	1098	1	0.0	95.62	6	P:GO:0005975; F:GO:0004553; F:GO:0030246; C:GO:0005886; C:GO:0016021; C:GO:0031225	P:carbohydrate metabolic process; F:hydrolase activity, hydrolyzing O-glycosyl compounds; F:carbohydrate binding; C:plasma membrane; C:integral component of membrane; C:anchored component of membrane	EC:3.2; EC:3; EC:3.2.1	Glycosylases; Hydrolases; Glycosylases	IPR000757 (PFAM); G3DSA:2.60.120.200 (GENE3D); PTHR10963 (PANTHER); PTHR10963:SF32 (PANTHER); PS51257 (PROSITE_PROFILES); IPR000757 (PROSITE_PROFILES); cd02183 (CDD); IPR013320 (SUPERFAMILY)	P:GO:0005975; F:GO:0004553	P:carbohydrate metabolic process; F:hydrolase activity, hydrolyzing O-glycosyl compounds
NODE_4_length_623078_cov_86.301200.g733.t1	uncharacterized protein P170DRAFT_454054	744	1	8.8193E-149	94.31						no IPS match	no IPS match	no IPS match
NODE_4_length_623078_cov_86.301200.g734.t1	fatty acid hydroxylase	3321	1	0.0	97.83	5	F:GO:0003958; F:GO:0005506; F:GO:0010181; F:GO:0020037; F:GO:0070330	F:NADPH-hemoprotein reductase activity; F:iron ion binding; F:FMN binding; F:heme binding; F:aromatase activity	EC:1.6.2.4; EC:1.6.2; EC:1.14.14.1; EC:1.6; EC:1; EC:1.14; EC:1.14.14	NADPH--hemoprotein reductase; Acting on NADH or NADPH; Unspecific monooxygenase; Acting on NADH or NADPH; Oxidoreductases; Acting on paired donors, with incorporation or reduction of molecular oxygen. The oxygen incorporated need not be derived from O(2); Acting on paired donors, with incorporation or reduction of molecular oxygen. The oxygen incorporated need not be derived from O(2)	IPR002401 (PRINTS); IPR001128 (PRINTS); IPR036396 (G3DSA:1.10.630.GENE3D); IPR023206 (PIRSF); G3DSA:2.40.30.10 (GENE3D); IPR001433 (PFAM); IPR008254 (PFAM); IPR001128 (PFAM); IPR039261 (G3DSA:3.40.50.GENE3D); IPR003097 (PFAM); IPR029039 (G3DSA:3.40.50.GENE3D); IPR023173 (G3DSA:1.20.990.GENE3D); mobidb-lite (MOBIDB_LITE); mobidb-lite (MOBIDB_LITE); PTHR19384:SF92 (PANTHER); PTHR19384 (PANTHER); IP…	F:GO:0003958; F:GO:0005506; F:GO:0010181; F:GO:0016491; F:GO:0016705; F:GO:0020037; F:GO:0070330	F:NADPH-hemoprotein reductase activity; F:iron ion binding; F:FMN binding; F:oxidoreductase activity; F:oxidoreductase activity, acting on paired donors, with incorporation or reduction of molecular oxygen; F:heme binding; F:aromatase activity
NODE_4_length_623078_cov_86.301200.g735.t1	uncharacterized protein P170DRAFT_472674	918	1	4.15765E-14	58.91						mobidb-lite (MOBIDB_LITE); mobidb-lite (MOBIDB_LITE); mobidb-lite (MOBIDB_LITE); mobidb-lite (MOBIDB_LITE); mobidb-lite (MOBIDB_LITE); mobidb-lite (MOBIDB_LITE)	no GO terms	no GO terms
NODE_4_length_623078_cov_86.301200.g736.t1	group II decarboxylase	906	1	4.35447E-82	56.47						no IPS match	no IPS match	no IPS match
NODE_4_length_623078_cov_86.301200.g737.t1	DUF455-domain-containing protein	1362	1	0.0	96.69	2	F:GO:0046872; F:GO:0051537	F:metal ion binding; F:2 iron, 2 sulfur cluster binding			IPR036922 (G3DSA:2.102.10.GENE3D); IPR017941 (PFAM); IPR007402 (PFAM); mobidb-lite (MOBIDB_LITE); mobidb-lite (MOBIDB_LITE); mobidb-lite (MOBIDB_LITE); PTHR42782 (PANTHER); PTHR42782:SF2 (PANTHER); IPR017941 (PROSITE_PROFILES); cd03467 (CDD); cd00657 (CDD); IPR009078 (SUPERFAMILY); IPR036922 (SUPERFAMILY)	F:GO:0051537	F:2 iron, 2 sulfur cluster binding
NODE_4_length_623078_cov_86.301200.g738.t1	LmbE-like protein	804	1	4.00671E-84	83.49	3	P:GO:0006506; F:GO:0000225; C:GO:0016021	P:GPI anchor biosynthetic process; F:N-acetylglucosaminylphosphatidylinositol deacetylase activity; C:integral component of membrane	EC:3.5.1; EC:3.5.1.89; EC:3.5; EC:3	Acting on carbon-nitrogen bonds, other than peptide bonds; N-acetylglucosaminylphosphatidylinositol deacetylase; Acting on carbon-nitrogen bonds, other than peptide bonds; Hydrolases	IPR003737 (PFAM); IPR024078 (G3DSA:3.40.50.GENE3D); IPR003737 (PANTHER); IPR039516 (PTHR12993:PANTHER); IPR024078 (SUPERFAMILY)	P:GO:0006506; F:GO:0000225	P:GPI anchor biosynthetic process; F:N-acetylglucosaminylphosphatidylinositol deacetylase activity
NODE_4_length_623078_cov_86.301200.g739.t1	uncharacterized protein P170DRAFT_112203	819	1	1.37499E-89	63.4	2	C:GO:0016020; C:GO:0016021	C:membrane; C:integral component of membrane			IPR007577 (PFAM); mobidb-lite (MOBIDB_LITE); mobidb-lite (MOBIDB_LITE); PTHR32385:SF19 (PANTHER); PTHR32385 (PANTHER)	no GO terms	no GO terms
NODE_4_length_623078_cov_86.301200.g740.t1	FAD/NAD(P)-binding domain-containing protein	1425	1	0.0	95.99	4	P:GO:0005975; F:GO:0004499; F:GO:0050660; F:GO:0050661	P:carbohydrate metabolic process; F:N,N-dimethylaniline monooxygenase activity; F:flavin adenine dinucleotide binding; F:NADP binding	EC:1.14.13.8; EC:1; EC:1.14; EC:1.14.13	Flavin-containing monooxygenase; Oxidoreductases; Acting on paired donors, with incorporation or reduction of molecular oxygen. The oxygen incorporated need not be derived from O(2); Acting on paired donors, with incorporation or reduction of molecular oxygen. The oxygen incorporated need not be derived from O(2)	PR00419 (PRINTS); IPR036188 (G3DSA:3.50.50.GENE3D); IPR020946 (PFAM); IPR000960 (PIRSF); IPR036188 (G3DSA:3.50.50.GENE3D); PTHR43539 (PANTHER); PTHR43539:SF57 (PANTHER); IPR036188 (SUPERFAMILY); IPR036188 (SUPERFAMILY)	F:GO:0004499; F:GO:0050660; F:GO:0050661	F:N,N-dimethylaniline monooxygenase activity; F:flavin adenine dinucleotide binding; F:NADP binding
NODE_4_length_623078_cov_86.301200.g741.t1	FAD/NAD(P)-binding domain-containing protein	2928	1	0.0	82.25	4	P:GO:0005975; F:GO:0004499; F:GO:0050660; F:GO:0050661	P:carbohydrate metabolic process; F:N,N-dimethylaniline monooxygenase activity; F:flavin adenine dinucleotide binding; F:NADP binding	EC:1.14.13.8; EC:1; EC:1.14; EC:1.14.13	Flavin-containing monooxygenase; Oxidoreductases; Acting on paired donors, with incorporation or reduction of molecular oxygen. The oxygen incorporated need not be derived from O(2); Acting on paired donors, with incorporation or reduction of molecular oxygen. The oxygen incorporated need not be derived from O(2)	IPR012341 (G3DSA:1.50.10.GENE3D); IPR027414 (PFAM); G3DSA:2.70.98.50 (GENE3D); PTHR31084 (PANTHER); PTHR31084:SF3 (PANTHER); IPR008928 (SUPERFAMILY)	P:GO:0005975	P:carbohydrate metabolic process
NODE_4_length_623078_cov_86.301200.g742.t1	endo-1,5-alpha-L-arabinosidase	1104	1	0.0	93.15	2	P:GO:0031222; F:GO:0046558	P:arabinan catabolic process; F:arabinan endo-1,5-alpha-L-arabinosidase activity	EC:3.2; EC:3; EC:3.2.1.99; EC:3.2.1	Glycosylases; Hydrolases; Arabinan endo-1,5-alpha-L-arabinosidase; Glycosylases	IPR006710 (PFAM); IPR016840 (PIRSF); IPR023296 (G3DSA:2.115.10.GENE3D); PTHR43301:SF5 (PANTHER); PTHR43301 (PANTHER); cd18831 (CDD); IPR023296 (SUPERFAMILY)	P:GO:0005975; F:GO:0004553; F:GO:0046558	P:carbohydrate metabolic process; F:hydrolase activity, hydrolyzing O-glycosyl compounds; F:arabinan endo-1,5-alpha-L-arabinosidase activity
NODE_4_length_623078_cov_86.301200.g743.t1	hypothetical protein PENANT_c007G01283	516	1	1.63291E-20	54.55						IPR021054 (PFAM); PTHR38123:SF3 (PANTHER); PTHR38123 (PANTHER)	no GO terms	no GO terms
NODE_4_length_623078_cov_86.301200.g744.t1	putative C6 transcription factor	2451	1	0.0	93.39	4	P:GO:0006357; F:GO:0000981; F:GO:0003677; F:GO:0008270	P:regulation of transcription by RNA polymerase II; F:DNA-binding transcription factor activity, RNA polymerase II-specific; F:DNA binding; F:zinc ion binding			IPR007219 (SMART); IPR001138 (SMART); IPR001138 (PFAM); IPR036864 (G3DSA:4.10.240.GENE3D); IPR007219 (PFAM); mobidb-lite (MOBIDB_LITE); mobidb-lite (MOBIDB_LITE); mobidb-lite (MOBIDB_LITE); mobidb-lite (MOBIDB_LITE); PTHR31001:SF35 (PANTHER); PTHR31001 (PANTHER); IPR001138 (PROSITE_PROFILES); cd12148 (CDD); IPR001138 (CDD); IPR036864 (SUPERFAMILY)	P:GO:0006351; P:GO:0006355; F:GO:0000981; F:GO:0003677; F:GO:0008270	P:transcription, DNA-templated; P:regulation of transcription, DNA-templated; F:DNA-binding transcription factor activity, RNA polymerase II-specific; F:DNA binding; F:zinc ion binding
NODE_4_length_623078_cov_86.301200.g745.t1	DNA replication regulator sld2	2562	1	0.0	81.9	1	P:GO:0006260	P:DNA replication			G3DSA:1.10.10.1460 (GENE3D); IPR036249 (G3DSA:3.40.30.GENE3D); IPR009737 (PFAM); IPR021110 (PFAM); mobidb-lite (MOBIDB_LITE); mobidb-lite (MOBIDB_LITE); mobidb-lite (MOBIDB_LITE); mobidb-lite (MOBIDB_LITE); mobidb-lite (MOBIDB_LITE); mobidb-lite (MOBIDB_LITE); mobidb-lite (MOBIDB_LITE); mobidb-lite (MOBIDB_LITE); PTHR31902:SF8 (PANTHER); IPR009737 (PANTHER); IPR009737 (CDD); IPR036249 (SUPERFAMIL…	no GO terms	no GO terms
NODE_4_length_623078_cov_86.301200.g746.t1	RING finger domain protein	1134	1	3.85003E-179	88.13						IPR001841 (SMART); IPR013083 (G3DSA:3.30.40.GENE3D); IPR001841 (PFAM); mobidb-lite (MOBIDB_LITE); mobidb-lite (MOBIDB_LITE); mobidb-lite (MOBIDB_LITE); mobidb-lite (MOBIDB_LITE); mobidb-lite (MOBIDB_LITE); PTHR46077 (PANTHER); PTHR46077:SF1 (PANTHER); IPR001841 (PROSITE_PROFILES); SSF57850 (SUPERFAMILY)	no GO terms	no GO terms
NODE_4_length_623078_cov_86.301200.g747.t1	uncharacterized protein P170DRAFT_434488	1944	1	0.0	90.56						IPR018812 (PFAM); mobidb-lite (MOBIDB_LITE); mobidb-lite (MOBIDB_LITE); mobidb-lite (MOBIDB_LITE); mobidb-lite (MOBIDB_LITE); mobidb-lite (MOBIDB_LITE); PTHR10335 (PANTHER); PTHR10335:SF0 (PANTHER)	no GO terms	no GO terms
NODE_4_length_623078_cov_86.301200.g748.t1	putative carboxylesterase	2112	1	0.0	94.48						IPR002018 (PFAM); IPR029058 (G3DSA:3.40.50.GENE3D); PTHR43142:SF3 (PANTHER); PTHR43142 (PANTHER); IPR029058 (SUPERFAMILY)	no GO terms	no GO terms
NODE_4_length_623078_cov_86.301200.g749.t1	membrane fusion mating protein FIG1	804	1	1.98609E-169	99.24	3	P:GO:0000753; P:GO:0032220; C:GO:0016021	P:cell morphogenesis involved in conjugation with cellular fusion; P:plasma membrane fusion involved in cytogamy; C:integral component of membrane			IPR016509 (PIRSF); IPR033481 (PFAM); IPR033481 (PANTHER)	P:GO:0000753; P:GO:0032220; C:GO:0016020	P:cell morphogenesis involved in conjugation with cellular fusion; P:plasma membrane fusion involved in cytogamy; C:membrane
NODE_4_length_623078_cov_86.301200.g750.t1	uncharacterized protein P170DRAFT_507506	2232	1	0.0	88.81	5	P:GO:0006281; P:GO:0090305; F:GO:0003677; F:GO:0035312; F:GO:0046872	P:DNA repair; P:nucleic acid phosphodiester bond hydrolysis; F:DNA binding; F:5'-3' exodeoxyribonuclease activity; F:metal ion binding	EC:3.1; EC:3.1.11; EC:3; EC:3.1.15	Acting on ester bonds; Acting on ester bonds; Hydrolases; Acting on ester bonds	IPR006084 (PRINTS); IPR006086 (SMART); IPR008918 (SMART); IPR006085 (SMART); IPR006085 (PFAM); G3DSA:3.40.50.1010 (GENE3D); G3DSA:1.10.150.20 (GENE3D); IPR006086 (PFAM); mobidb-lite (MOBIDB_LITE); mobidb-lite (MOBIDB_LITE); mobidb-lite (MOBIDB_LITE); mobidb-lite (MOBIDB_LITE); mobidb-lite (MOBIDB_LITE); mobidb-lite (MOBIDB_LITE); mobidb-lite (MOBIDB_LITE); mobidb-lite (MOBIDB_LITE); mobidb-lite (…	P:GO:0006281; F:GO:0003677; F:GO:0003824; F:GO:0004518; F:GO:0035312	P:DNA repair; F:DNA binding; F:catalytic activity; F:nuclease activity; F:5'-3' exodeoxyribonuclease activity
NODE_4_length_623078_cov_86.301200.g751.t1	putative translation machinery-associated protein	537	1	1.8152E-102	97.19						IPR021346 (PFAM); IPR038356 (G3DSA:1.20.1440.GENE3D); mobidb-lite (MOBIDB_LITE); mobidb-lite (MOBIDB_LITE); mobidb-lite (MOBIDB_LITE); mobidb-lite (MOBIDB_LITE); IPR021346 (PANTHER)	no GO terms	no GO terms
NODE_4_length_623078_cov_86.301200.g752.t1	regulatory protein SUAPRGA1	918	1	0.0	94.82	1	C:GO:0005759	C:mitochondrial matrix			IPR003428 (PFAM); IPR036561 (G3DSA:3.10.280.GENE3D); mobidb-lite (MOBIDB_LITE); mobidb-lite (MOBIDB_LITE); IPR003428 (PANTHER); PTHR10826:SF1 (PANTHER); IPR036561 (SUPERFAMILY)	C:GO:0005759	C:mitochondrial matrix
NODE_4_length_623078_cov_86.301200.g753.t1	eukaryotic-type DNA primase, catalytic subunit	1563	1	0.0	94.25	3	P:GO:0006269; F:GO:0003896; F:GO:0046872	P:DNA replication, synthesis of RNA primer; F:DNA primase activity; F:metal ion binding	EC:2.7; EC:2; EC:2.7.7; EC:2.7.7.101; EC:2.7.7.6	Transferring phosphorus-containing groups; Transferases; Transferring phosphorus-containing groups; DNA primase DnaG; DNA-directed RNA polymerase	IPR014052 (TIGRFAM); IPR002755 (PFAM); mobidb-lite (MOBIDB_LITE); mobidb-lite (MOBIDB_LITE); mobidb-lite (MOBIDB_LITE); mobidb-lite (MOBIDB_LITE); IPR014052 (PANTHER); PTHR10536:SF0 (PANTHER); IPR014052 (CDD); SSF56747 (SUPERFAMILY)	P:GO:0006269; F:GO:0003896	P:DNA replication, synthesis of RNA primer; F:DNA primase activity
NODE_4_length_623078_cov_86.301200.g754.t1	uncharacterized protein P170DRAFT_462628	1131	1	3.03092E-8	89.55						IPR008160 (PFAM); mobidb-lite (MOBIDB_LITE); mobidb-lite (MOBIDB_LITE); mobidb-lite (MOBIDB_LITE); mobidb-lite (MOBIDB_LITE); mobidb-lite (MOBIDB_LITE); mobidb-lite (MOBIDB_LITE); mobidb-lite (MOBIDB_LITE); mobidb-lite (MOBIDB_LITE); PTHR24637:SF343 (PANTHER); PTHR24637 (PANTHER)	no GO terms	no GO terms
NODE_4_length_623078_cov_86.301200.g755.t1	GroES-like protein	1086	1	0.0	97.51	2	F:GO:0008270; F:GO:0016491	F:zinc ion binding; F:oxidoreductase activity	EC:1	Oxidoreductases	IPR013149 (PFAM); G3DSA:3.90.180.10 (GENE3D); G3DSA:3.40.50.720 (GENE3D); IPR013154 (PFAM); PTHR42683 (PANTHER); PTHR42683:SF3 (PANTHER); cd05283 (CDD); IPR011032 (SUPERFAMILY); IPR036291 (SUPERFAMILY)	no GO terms	no GO terms
NODE_4_length_623078_cov_86.301200.g756.t1	AP-1 complex subunit beta-1	2247	1	0.0	98.0	4	P:GO:0006886; P:GO:0016192; F:GO:0030276; C:GO:0030117	P:intracellular protein transport; P:vesicle-mediated transport; F:clathrin binding; C:membrane coat			IPR016342 (PIRSF); IPR011989 (G3DSA:1.25.10.GENE3D); IPR002553 (PFAM); mobidb-lite (MOBIDB_LITE); mobidb-lite (MOBIDB_LITE); mobidb-lite (MOBIDB_LITE); IPR026739 (PANTHER); PTHR11134:SF3 (PANTHER); IPR016024 (SUPERFAMILY)	P:GO:0006886; P:GO:0015031; P:GO:0016192; F:GO:0030276; C:GO:0030117	P:intracellular protein transport; P:protein transport; P:vesicle-mediated transport; F:clathrin binding; C:membrane coat
NODE_4_length_623078_cov_86.301200.g757.t1	uncharacterized protein P170DRAFT_434474	1122	1	3.89465E-143	88.13						mobidb-lite (MOBIDB_LITE); mobidb-lite (MOBIDB_LITE); mobidb-lite (MOBIDB_LITE); mobidb-lite (MOBIDB_LITE); mobidb-lite (MOBIDB_LITE); mobidb-lite (MOBIDB_LITE); mobidb-lite (MOBIDB_LITE); mobidb-lite (MOBIDB_LITE); mobidb-lite (MOBIDB_LITE); IPR037647 (PANTHER)	no GO terms	no GO terms
[truncated: 11,006 more rows]
