# Supplementary material for: Genome and Metabolome MS-Based Mining of a Marine Strain of Aspergillus affinis
Source: J Fungi (Basel). 2021 Dec 18;7(12):1091. doi: 10.3390/jof7121091 (PMC8709101; doi:10.3390/jof7121091)
Supplement: Supplementary file 1 [file jof-07-01091-s001.zip › Supplementary Material/Table S7 - cazymes comparioson.xlsx]

## Sheet: Folha1
Table S7. Comparison of CAZymes families between Aspergillus affinis CMG 70 and ATCC MYA-4773.
	CMG 70	CBS 129190			CMG 70	CBS 129190			CMG 70	CBS 129190			CMG 70	CBS 129190			CMG 70	CBS 129190			CMG 70	CBS 129190
AA1	4	10		CMB1		9		CE1	7	4		GH1	4	4		GT1	8	10		PL1	10	10
AA2	2			CBM13		1		CE2	1			GH2	9	10		GT2	14	14		PL3	3	3
AA3	29	31		CBM18		18		CE3	2	2		GH3	25	24		GT3	1	1		PL4	6	6
AA4	4	1		CBM20	4	4		CE4	8	4		GH5	16	16		GT4	4	5		PL9	1	1
AA5	0	1		CBM21	1	1		CE5	6	7		GH6	2	2		GT5	1	1		PL11	1	1
AA6	2	2		CBM24	3	9		CE8	3	4		GH7	3	3		GT8	4	4		PL26	2	2
AA7	41	1		CBM32		2		CE9	1	1		GH10	8	6		GT15	3	3
AA8	3	2		CBM35		3		CE12	4	4		GH11	3	3		GT20	6	6
AA9	13	14		CBM38	2	3		CE15	1	1		GH12	3	3		GT21	1	1
AA11	5	5		CBM42	1	1		CE16	5	4		GH13	11	11		GT22	4	4
AA13	2	2		CBM43	3	3		CE18	1			GH15	4	4		GT24	1	1
AA14	1	1		CBM46	1							GH16	10	11		GT25	2	2
AA16	1	1		CBM48		3						GH17	4	4		GT31		8
				CBM50		37						GH18	18	22		GT32	5	8
				CBM63	1	1						GH20	3	3		GT33	1	1
				CBM67	5							GH23		1		GT34	3	4
				CBM87	1							GH24	2	2		GT35	1	1
												GH25	1	1		GT39	3	3
												GH26	1	1		GT41		1
												GH27	1	4		GT48	1	1
												GH28	13	13		GT50	1	1
												GH29	1	1		GT57	2	2
												GH31	8	8		GT58	1	1
												GH32	8	12		GT59	1	1
												GH35	5	5		GT62	3	3
												GH36	2	3		GT66	1	1
												GH37	1	1		GT69	4	4
												GH38	1	1		GT71	5	5
												GH42	1	1		GT76	1	1
												GH43	18	18		GT90	9	5
												GH47	5	5		GT109	5
												GH51	3	5
												GH53	3	2
												GH54	1	1
												GH55	3	4
												GH62	3	3
												GH63	1	1
												GH65	1	1
												GH67	1	1
												GH71	9	10
												GH72	6	6
												GH74		1
												GH75	3	3
												GH76	9	8
												GH78	8	9
												GH79	2	2
												GH81	1	1
												GH88	3	3
												GH92	5	5
												GH93	3	3
												GH95	3	3
												GH105	3	3
												GH106	1	2
												GH109	1
												GH114	1	1
												GH115		1
												GH125	1	1
												GH128	1	1
												GH131	1	1
												GH132	2	2
												GH133		1
												GH134	1	1
												GH135	2	2
												GH140	1	1
												GH142	1	1
												GH145	1	1
												GH146	1
												GH154	2	2
