# Supplementary material for: Genome and Metabolome MS-Based Mining of a Marine Strain of Aspergillus affinis
Source: J Fungi (Basel). 2021 Dec 18;7(12):1091. doi: 10.3390/jof7121091 (PMC8709101; doi:10.3390/jof7121091)
Supplement: Supplementary file 1 [file jof-07-01091-s001.zip › Supplementary Material/Table S5 - Biosynthetic Gene Clusters.xlsx]

## Sheet: Folha1
Table S5. Biosynthetic Gene Clusters of Aspergillus affinis CMG 70.
Cluster ID	Contig	Type	From (nt)	To (nt)	Size (bp)	Most similar known cluster		Similarity
1	1	T1PKS	9446	51261	41816
2	1	NRPS-like	216125	262551	46427
3	1	T1PKS	480171	527938	47768	epipyriculol	Polyketide	0.23
4	2	terpene	43145	64730	21586	squalestatin S1	Terpene	0.4
5	2	T1PKS	78836	125547	46712	ankaflavin / monascin / rubropunctatine / monascorubrin	Polyketide:Iterative type I	0.08
6	2	T1PKS	466977	508841	41865
7	2	T1PKS	597324	644660	47337
8	6	T1PKS	1	34624	34624
9	6	terpene	456025	477465	21441
10	8	T1PKS	110974	156410	45437	asperlactone	Polyketide	1
11	8	NRPS	274235	317148	42914	serinocyclin A / serinocyclin B	NRP	1
12	9	T1PKS	252293	300926	48634
13	14	NRPS	68522	127413	58892
14	15	NRPS,indole	352991	399513	46523	notoamide A	NRP + Terpene + Alkaloid	0.5
15	17	NRPS-like,T1PKS	156421	218076	61656
16	19	NRPS-like	177200	223974	46775
17	29	indole	73649	94982	21334
18	21	NRPS-like	29084	72947	43864
19	21	T1PKS	210386	258420	48035
20	22	betalactone	283058	312433	29376
21	22	T1PKS,NRPS	313965	351263	37299
22	24	NRPS,indole	16557	57982	41426	hexadehydroastechrome / terezine-D / astechrome	NRP	0.5
23	24	NRPS,T1PKS	194295	249461	55167	UNII-YC2Q1O94PT	Polyketide	1
24	25	NRPS-like	178543	226994	48452	patulin	Polyketide:Iterative type I	0.2
25	27	NRPS	1429	35827	34399
26	27	T1PKS,NRPS	59550	111572	52023	pyranonigrin E	Polyketide	1
27	27	indole	133467	154273	20807
28	28	T1PKS	118589	169445	50857	biotin	Other	1
29	31	NRPS	174597	220795	46199
30	32	terpene	124606	145764	21159	shearinine D	Terpene	0.09
31	32	T1PKS,NRPS-like	167160	224008	56849
32	35	terpene	133226	157910	24685	clavaric acid	Terpene	1
33	36	NRPS	145027	204222	59196	nidulanin A	Polyketide	0.75
34	38	NRPS	61538	121590	60053	asperphenamate	NRP	0.5
35	38	NRPS	182128	227878	45751
36	42	NRPS-like	38411	73533	35123
37	42	NRPS-like	80274	122348	42075
38	44	NRPS-like	120303	166695	46393
39	48	T1PKS,NRPS	27597	79952	52356	pseurotin / azaspirene	NRP + Polyketide:Iterative type I	1
40	52	NRPS-like	44942	87016	42075	NG-391	NRP + Polyketide	0.33
41	53	NRPS-like	92994	136132	43139	aspergillic acid	NRP	0.57
42	55	T1PKS	23624	71586	47963
43	70	NRPS-like	116015	160181	44167
44	72	T1PKS	140047	178902	38856
45	76	indole	147891	170412	22522
46	79	terpene	1	18952	18952
47	89	NRPS-like	39459	82740	43282	notoamide A	NRP	0.11
48	92	terpene	131266	152775	21510
49	94	NRPS	20063	68808	48746
50	102	NRPS-like	1	31048	31048
51	102	T1PKS	57714	107155	49442
52	104	terpene	65012	86427	21416
53	107	NRPS-like,indole	47300	89477	42178	ochrindole A	Other	0.29
54	115	T1PKS	19287	66526	47240
55	117	T1PKS	67991	111466	43476
56	125	T1PKS	56610	101664	45055
57	127	NRPS,T1PKS	31779	82517	50739
58	128	indole	79739	100461	20723
59	144	T1PKS	1	28263	28263
60	146	NRPS-like	28275	71649	43375
61	149	T1PKS	33439	78915	45477	ochratoxin A	NRP + Polyketide	0.6
62	153	NRPS-like	1	28380	28380
63	156	T1PKS	1	41488	41488
64	161	T1PKS	1	29380	29380
65	171	T1PKS	18719	58930	40212
66	187	NRPS,T1PKS	1	47416	47416
67	205	NRPS,T1PKS	1	37360	37360
68	206	NRPS-like,T1PKS	1	36808	36808
69	209	indole	1	19562	19562
70	210	T1PKS	1	33316	33316
71	216	T1PKS	1	29945	29945	6-methylsalicyclic acid	Polyketide	1
72	249	NRPS,indole	1	19331	19331	AbT1	NRP	1
