# Supplementary material for: Genome and Metabolome MS-Based Mining of a Marine Strain of Aspergillus affinis
Source: J Fungi (Basel). 2021 Dec 18;7(12):1091. doi: 10.3390/jof7121091 (PMC8709101; doi:10.3390/jof7121091)
Supplement: Supplementary file 1 [file jof-07-01091-s001.zip › Supplementary Material/Table S3 - Secreted proteins.xlsx]

## Sheet: Folha1
Table S3. Secreted proteins of Aspergillus affinis CMG 70.
Gene ID	Source	Start	End	Score
g2.t1	SignalP-5.0	1	22	0.759151
g34.t1	SignalP-5.0	1	30	0.737181
g51.t1	SignalP-5.0	1	21	0.985292
g55.t1	SignalP-5.0	1	19	0.991833
g58.t1	SignalP-5.0	1	19	0.787500
g68.t1	SignalP-5.0	1	21	0.964059
g86.t1	SignalP-5.0	1	20	0.995158
g101.t1	SignalP-5.0	1	16	0.859035
g103.t1	SignalP-5.0	1	17	0.988040
g136.t1	SignalP-5.0	1	21	0.989048
g139.t1	SignalP-5.0	1	20	0.994063
g141.t1	SignalP-5.0	1	19	0.996499
g142.t1	SignalP-5.0	1	27	0.821144
g162.t1	SignalP-5.0	1	18	0.971810
g166.t1	SignalP-5.0	1	25	0.955620
g230.t1	SignalP-5.0	1	19	0.979111
g233.t1	SignalP-5.0	1	19	0.970184
g234.t1	SignalP-5.0	1	20	0.971107
g237.t1	SignalP-5.0	1	20	0.999412
g250.t1	SignalP-5.0	1	15	0.992130
g254.t1	SignalP-5.0	1	39	0.885024
g285.t1	SignalP-5.0	1	16	0.994792
g296.t1	SignalP-5.0	1	17	0.938642
g307.t1	SignalP-5.0	1	23	0.971912
g311.t1	SignalP-5.0	1	18	0.691677
g317.t1	SignalP-5.0	1	20	0.996243
g338.t1	SignalP-5.0	1	24	0.993411
g370.t1	SignalP-5.0	1	28	0.972969
g374.t1	SignalP-5.0	1	16	0.826684
g397.t1	SignalP-5.0	1	17	0.999238
g408.t1	SignalP-5.0	1	22	0.991057
g409.t1	SignalP-5.0	1	23	0.991090
g412.t1	SignalP-5.0	1	23	0.998324
g413.t1	SignalP-5.0	1	19	0.653807
g443.t1	SignalP-5.0	1	17	0.988698
g444.t1	SignalP-5.0	1	19	0.991422
g458.t1	SignalP-5.0	1	19	0.998058
g463.t1	SignalP-5.0	1	26	0.916172
g466.t1	SignalP-5.0	1	17	0.996129
g467.t1	SignalP-5.0	1	18	0.999052
g485.t1	SignalP-5.0	1	18	0.839180
g486.t1	SignalP-5.0	1	22	0.915027
g503.t1	SignalP-5.0	1	18	0.938583
g523.t1	SignalP-5.0	1	16	0.934681
g566.t1	SignalP-5.0	1	18	0.960785
g572.t1	SignalP-5.0	1	24	0.989750
g577.t1	SignalP-5.0	1	19	0.908459
g584.t1	SignalP-5.0	1	23	0.513145
g586.t1	SignalP-5.0	1	17	0.995294
g594.t1	SignalP-5.0	1	18	0.998691
g606.t1	SignalP-5.0	1	20	0.871945
g612.t1	SignalP-5.0	1	22	0.996591
g626.t1	SignalP-5.0	1	21	0.962527
g636.t1	SignalP-5.0	1	19	0.971259
g645.t1	SignalP-5.0	1	21	0.970601
g648.t1	SignalP-5.0	1	28	0.963347
g688.t1	SignalP-5.0	1	21	0.977373
g693.t1	SignalP-5.0	1	19	0.994876
g701.t1	SignalP-5.0	1	22	0.970177
g719.t1	SignalP-5.0	1	16	0.642444
g732.t1	SignalP-5.0	1	19	0.998756
g733.t1	SignalP-5.0	1	18	0.851003
g735.t1	SignalP-5.0	1	17	0.947998
g742.t1	SignalP-5.0	1	20	0.997674
g743.t1	SignalP-5.0	1	19	0.961775
g748.t1	SignalP-5.0	1	16	0.987567
g754.t1	SignalP-5.0	1	17	0.963701
g762.t1	SignalP-5.0	1	20	0.978927
g775.t1	SignalP-5.0	1	19	0.886716
g786.t1	SignalP-5.0	1	20	0.989024
g850.t1	SignalP-5.0	1	18	0.898040
g853.t1	SignalP-5.0	1	15	0.914888
g894.t1	SignalP-5.0	1	18	0.994497
g897.t1	SignalP-5.0	1	26	0.986376
g922.t1	SignalP-5.0	1	19	0.978969
g923.t1	SignalP-5.0	1	24	0.886083
g954.t1	SignalP-5.0	1	18	0.997976
g960.t1	SignalP-5.0	1	27	0.991033
g970.t1	SignalP-5.0	1	18	0.997978
g973.t1	SignalP-5.0	1	16	0.991226
g979.t1	SignalP-5.0	1	19	0.997473
g997.t1	SignalP-5.0	1	21	0.834437
g1003.t1	SignalP-5.0	1	18	0.997239
g1011.t1	SignalP-5.0	1	18	0.997896
g1053.t1	SignalP-5.0	1	20	0.927550
g1056.t1	SignalP-5.0	1	29	0.854021
g1074.t1	SignalP-5.0	1	17	0.982896
g1098.t1	SignalP-5.0	1	25	0.707535
g1124.t1	SignalP-5.0	1	21	0.992039
g1148.t1	SignalP-5.0	1	19	0.999475
g1163.t1	SignalP-5.0	1	40	0.854617
g1182.t1	SignalP-5.0	1	22	0.989196
g1196.t1	SignalP-5.0	1	21	0.991297
g1239.t1	SignalP-5.0	1	16	0.849508
g1242.t1	SignalP-5.0	1	19	0.995160
g1255.t1	SignalP-5.0	1	18	0.996618
g1273.t1	SignalP-5.0	1	26	0.577453
g1281.t1	SignalP-5.0	1	20	0.946102
g1285.t1	SignalP-5.0	1	21	0.987112
g1286.t1	SignalP-5.0	1	18	0.974786
g1300.t1	SignalP-5.0	1	17	0.992430
g1301.t1	SignalP-5.0	1	17	0.976400
g1320.t1	SignalP-5.0	1	25	0.808981
g1334.t1	SignalP-5.0	1	23	0.993906
g1346.t1	SignalP-5.0	1	18	0.981665
g1362.t1	SignalP-5.0	1	20	0.998460
g1376.t1	SignalP-5.0	1	18	0.996374
g1390.t1	SignalP-5.0	1	16	0.980587
g1391.t1	SignalP-5.0	1	22	0.971761
g1405.t1	SignalP-5.0	1	23	0.994293
g1411.t1	SignalP-5.0	1	20	0.998850
g1423.t1	SignalP-5.0	1	19	0.994033
g1434.t1	SignalP-5.0	1	24	0.502331
g1445.t1	SignalP-5.0	1	21	0.988716
g1446.t1	SignalP-5.0	1	16	0.997872
g1451.t1	SignalP-5.0	1	15	0.979859
g1457.t1	SignalP-5.0	1	22	0.998836
g1458.t1	SignalP-5.0	1	21	0.997547
g1462.t1	SignalP-5.0	1	27	0.916169
g1468.t1	SignalP-5.0	1	24	0.761551
g1507.t1	SignalP-5.0	1	24	0.959660
g1577.t1	SignalP-5.0	1	17	0.987040
g1596.t1	SignalP-5.0	1	22	0.988293
g1607.t1	SignalP-5.0	1	18	0.881712
g1622.t1	SignalP-5.0	1	18	0.999631
g1625.t1	SignalP-5.0	1	18	0.820497
g1629.t1	SignalP-5.0	1	19	0.971228
g1642.t1	SignalP-5.0	1	18	0.980267
g1651.t1	SignalP-5.0	1	18	0.996439
g1652.t1	SignalP-5.0	1	23	0.991169
g1655.t1	SignalP-5.0	1	28	0.995103
g1662.t1	SignalP-5.0	1	20	0.997803
g1676.t1	SignalP-5.0	1	25	0.968218
g1680.t1	SignalP-5.0	1	20	0.980121
g1683.t1	SignalP-5.0	1	18	0.987571
g1699.t1	SignalP-5.0	1	16	0.988546
g1712.t1	SignalP-5.0	1	24	0.957057
g1731.t1	SignalP-5.0	1	21	0.993586
g1742.t1	SignalP-5.0	1	20	0.997920
g1743.t1	SignalP-5.0	1	18	0.978616
g1752.t1	SignalP-5.0	1	19	0.998380
g1754.t1	SignalP-5.0	1	17	0.993086
g1755.t1	SignalP-5.0	1	25	0.977825
g1756.t1	SignalP-5.0	1	18	0.993254
g1769.t1	SignalP-5.0	1	17	0.997979
g1770.t1	SignalP-5.0	1	19	0.988860
g1774.t1	SignalP-5.0	1	19	0.855781
g1781.t1	SignalP-5.0	1	24	0.985152
g1782.t1	SignalP-5.0	1	23	0.961316
g1791.t1	SignalP-5.0	1	21	0.902388
g1795.t1	SignalP-5.0	1	16	0.983999
g1797.t1	SignalP-5.0	1	18	0.997319
g1803.t1	SignalP-5.0	1	18	0.922284
g1845.t1	SignalP-5.0	1	22	0.912018
g1860.t1	SignalP-5.0	1	18	0.998520
g1874.t1	SignalP-5.0	1	26	0.676415
g1876.t1	SignalP-5.0	1	19	0.871260
g1884.t1	SignalP-5.0	1	20	0.991493
g1896.t1	SignalP-5.0	1	26	0.541330
g1903.t1	SignalP-5.0	1	17	0.861809
g1932.t1	SignalP-5.0	1	21	0.999457
g1939.t1	SignalP-5.0	1	17	0.979884
g1940.t1	SignalP-5.0	1	22	0.801729
g1948.t1	SignalP-5.0	1	18	0.989391
g1955.t1	SignalP-5.0	1	18	0.831139
g1979.t1	SignalP-5.0	1	20	0.989274
g2001.t1	SignalP-5.0	1	17	0.981643
g2023.t1	SignalP-5.0	1	20	0.987763
g2047.t1	SignalP-5.0	1	17	0.974680
g2061.t1	SignalP-5.0	1	19	0.531324
g2073.t1	SignalP-5.0	1	20	0.997264
g2115.t1	SignalP-5.0	1	19	0.960759
g2122.t1	SignalP-5.0	1	21	0.910065
g2132.t1	SignalP-5.0	1	23	0.939498
g2138.t1	SignalP-5.0	1	18	0.856202
g2165.t1	SignalP-5.0	1	22	0.997312
g2166.t1	SignalP-5.0	1	21	0.978494
g2168.t1	SignalP-5.0	1	21	0.917511
g2169.t1	SignalP-5.0	1	20	0.983717
g2191.t1	SignalP-5.0	1	22	0.968137
g2203.t1	SignalP-5.0	1	29	0.991756
g2215.t1	SignalP-5.0	1	20	0.969422
g2240.t1	SignalP-5.0	1	16	0.979263
g2241.t1	SignalP-5.0	1	17	0.992245
g2244.t1	SignalP-5.0	1	19	0.710618
g2263.t1	SignalP-5.0	1	34	0.693224
g2271.t1	SignalP-5.0	1	17	0.533961
g2283.t1	SignalP-5.0	1	18	0.985236
g2291.t1	SignalP-5.0	1	19	0.998599
g2293.t1	SignalP-5.0	1	20	0.996642
g2321.t1	SignalP-5.0	1	17	0.997681
g2333.t1	SignalP-5.0	1	19	0.658867
g2344.t1	SignalP-5.0	1	15	0.756990
g2371.t1	SignalP-5.0	1	18	0.989573
g2394.t1	SignalP-5.0	1	18	0.757440
g2421.t1	SignalP-5.0	1	16	0.997128
g2422.t1	SignalP-5.0	1	20	0.983930
g2449.t1	SignalP-5.0	1	21	0.997918
g2450.t1	SignalP-5.0	1	18	0.737260
g2457.t1	SignalP-5.0	1	26	0.991762
g2488.t1	SignalP-5.0	1	21	0.989401
g2489.t1	SignalP-5.0	1	19	0.998071
g2512.t1	SignalP-5.0	1	21	0.987656
g2534.t1	SignalP-5.0	1	21	0.937269
g2547.t1	SignalP-5.0	1	20	0.923966
g2548.t1	SignalP-5.0	1	19	0.999381
g2587.t1	SignalP-5.0	1	19	0.951541
g2591.t1	SignalP-5.0	1	17	0.529557
g2599.t1	SignalP-5.0	1	20	0.986076
g2600.t1	SignalP-5.0	1	19	0.996873
g2613.t1	SignalP-5.0	1	19	0.808308
g2625.t1	SignalP-5.0	1	23	0.991865
g2636.t1	SignalP-5.0	1	24	0.980261
g2644.t1	SignalP-5.0	1	18	0.992379
g2661.t1	SignalP-5.0	1	23	0.990551
g2674.t1	SignalP-5.0	1	18	0.984690
g2713.t1	SignalP-5.0	1	22	0.996021
g2721.t1	SignalP-5.0	1	20	0.976081
g2726.t1	SignalP-5.0	1	21	0.950287
g2727.t1	SignalP-5.0	1	22	0.997035
g2729.t1	SignalP-5.0	1	21	0.511574
g2736.t1	SignalP-5.0	1	27	0.931632
g2739.t1	SignalP-5.0	1	25	0.981589
g2812.t1	SignalP-5.0	1	18	0.842002
g2814.t1	SignalP-5.0	1	17	0.991254
g2822.t1	SignalP-5.0	1	17	0.993199
g2873.t1	SignalP-5.0	1	19	0.996920
g2889.t1	SignalP-5.0	1	24	0.997946
g2916.t1	SignalP-5.0	1	20	0.595540
g2931.t1	SignalP-5.0	1	18	0.982473
g2945.t1	SignalP-5.0	1	17	0.998274
g2983.t1	SignalP-5.0	1	26	0.770769
g2988.t1	SignalP-5.0	1	24	0.696000
g2998.t1	SignalP-5.0	1	20	0.994522
g3012.t1	SignalP-5.0	1	21	0.968384
g3015.t1	SignalP-5.0	1	18	0.996967
g3035.t1	SignalP-5.0	1	25	0.995472
g3074.t1	SignalP-5.0	1	18	0.962657
g3084.t1	SignalP-5.0	1	24	0.922798
g3101.t1	SignalP-5.0	1	18	0.803104
g3106.t1	SignalP-5.0	1	17	0.993826
g3139.t1	SignalP-5.0	1	23	0.877670
g3144.t1	SignalP-5.0	1	21	0.982623
g3156.t1	SignalP-5.0	1	19	0.981299
g3163.t1	SignalP-5.0	1	17	0.998323
g3164.t1	SignalP-5.0	1	25	0.991032
g3169.t1	SignalP-5.0	1	20	0.983832
g3170.t1	SignalP-5.0	1	19	0.994516
g3171.t1	SignalP-5.0	1	23	0.933323
g3172.t1	SignalP-5.0	1	20	0.998224
g3175.t1	SignalP-5.0	1	21	0.867091
g3176.t1	SignalP-5.0	1	18	0.991523
g3177.t1	SignalP-5.0	1	15	0.933610
g3178.t1	SignalP-5.0	1	20	0.644207
g3199.t1	SignalP-5.0	1	19	0.988670
g3202.t1	SignalP-5.0	1	22	0.868372
g3204.t1	SignalP-5.0	1	20	0.993936
g3205.t1	SignalP-5.0	1	19	0.992517
g3208.t1	SignalP-5.0	1	19	0.998118
g3219.t1	SignalP-5.0	1	22	0.994792
g3224.t1	SignalP-5.0	1	21	0.996444
g3261.t1	SignalP-5.0	1	17	0.988728
g3262.t1	SignalP-5.0	1	18	0.989752
g3264.t1	SignalP-5.0	1	20	0.772661
g3265.t1	SignalP-5.0	1	19	0.994640
g3266.t1	SignalP-5.0	1	20	0.975965
g3267.t1	SignalP-5.0	1	16	0.997424
g3268.t1	SignalP-5.0	1	25	0.892848
g3273.t1	SignalP-5.0	1	19	0.988065
g3278.t1	SignalP-5.0	1	15	0.951667
g3290.t1	SignalP-5.0	1	20	0.970183
g3293.t1	SignalP-5.0	1	23	0.979815
g3315.t1	SignalP-5.0	1	24	0.888433
g3337.t1	SignalP-5.0	1	26	0.981067
g3349.t1	SignalP-5.0	1	19	0.966360
g3365.t1	SignalP-5.0	1	33	0.824591
g3375.t1	SignalP-5.0	1	15	0.956129
g3402.t1	SignalP-5.0	1	15	0.997809
g3405.t1	SignalP-5.0	1	18	0.987823
g3424.t1	SignalP-5.0	1	17	0.996967
g3437.t1	SignalP-5.0	1	19	0.989263
g3445.t1	SignalP-5.0	1	24	0.995294
g3455.t1	SignalP-5.0	1	19	0.997744
g3458.t1	SignalP-5.0	1	20	0.996195
g3473.t1	SignalP-5.0	1	39	0.611403
g3509.t1	SignalP-5.0	1	18	0.959415
g3539.t1	SignalP-5.0	1	23	0.981854
g3555.t1	SignalP-5.0	1	19	0.986108
g3585.t1	SignalP-5.0	1	17	0.994976
g3634.t1	SignalP-5.0	1	27	0.553651
g3653.t1	SignalP-5.0	1	19	0.965175
g3654.t1	SignalP-5.0	1	18	0.993295
g3655.t1	SignalP-5.0	1	19	0.997097
g3665.t1	SignalP-5.0	1	26	0.952231
g3670.t1	SignalP-5.0	1	20	0.941695
g3676.t1	SignalP-5.0	1	22	0.962323
g3680.t1	SignalP-5.0	1	19	0.992867
g3684.t1	SignalP-5.0	1	19	0.999123
g3687.t1	SignalP-5.0	1	22	0.943734
g3712.t1	SignalP-5.0	1	19	0.994613
g3715.t1	SignalP-5.0	1	23	0.991192
g3717.t1	SignalP-5.0	1	22	0.975558
g3739.t1	SignalP-5.0	1	19	0.994063
g3746.t1	SignalP-5.0	1	33	0.958319
g3762.t1	SignalP-5.0	1	19	0.984863
g3768.t1	SignalP-5.0	1	26	0.946915
g3771.t1	SignalP-5.0	1	19	0.999354
g3772.t1	SignalP-5.0	1	22	0.988966
g3776.t1	SignalP-5.0	1	22	0.993544
g3780.t1	SignalP-5.0	1	19	0.975277
g3781.t1	SignalP-5.0	1	18	0.985204
g3805.t1	SignalP-5.0	1	19	0.677910
g3826.t1	SignalP-5.0	1	29	0.968287
g3834.t1	SignalP-5.0	1	21	0.942030
g3858.t1	SignalP-5.0	1	20	0.887254
g3879.t1	SignalP-5.0	1	19	0.946716
g3891.t1	SignalP-5.0	1	21	0.989447
g3893.t1	SignalP-5.0	1	21	0.951680
g3894.t1	SignalP-5.0	1	17	0.998164
g3904.t1	SignalP-5.0	1	24	0.833136
g3913.t1	SignalP-5.0	1	18	0.981351
g3914.t1	SignalP-5.0	1	20	0.999185
g3916.t1	SignalP-5.0	1	18	0.667306
g3917.t1	SignalP-5.0	1	24	0.893392
g3923.t1	SignalP-5.0	1	18	0.528515
g3928.t1	SignalP-5.0	1	15	0.998505
g3931.t1	SignalP-5.0	1	17	0.996840
g3938.t1	SignalP-5.0	1	18	0.979229
g3942.t1	SignalP-5.0	1	17	0.986902
g3947.t1	SignalP-5.0	1	19	0.986117
g3958.t1	SignalP-5.0	1	22	0.905812
g3961.t1	SignalP-5.0	1	19	0.996199
g3964.t1	SignalP-5.0	1	22	0.996357
g3983.t1	SignalP-5.0	1	24	0.938929
g4042.t1	SignalP-5.0	1	19	0.933550
g4057.t1	SignalP-5.0	1	17	0.999143
g4060.t1	SignalP-5.0	1	18	0.819927
g4067.t1	SignalP-5.0	1	19	0.948146
g4089.t1	SignalP-5.0	1	21	0.992883
g4098.t1	SignalP-5.0	1	23	0.791472
g4100.t1	SignalP-5.0	1	18	0.999272
g4135.t1	SignalP-5.0	1	16	0.998652
g4139.t1	SignalP-5.0	1	17	0.994474
g4148.t1	SignalP-5.0	1	23	0.954734
g4160.t1	SignalP-5.0	1	18	0.711846
g4161.t1	SignalP-5.0	1	33	0.735419
g4204.t1	SignalP-5.0	1	21	0.721369
g4208.t1	SignalP-5.0	1	19	0.978381
g4226.t1	SignalP-5.0	1	18	0.999644
g4243.t1	SignalP-5.0	1	16	0.974707
g4259.t1	SignalP-5.0	1	24	0.996545
g4262.t1	SignalP-5.0	1	19	0.546412
g4278.t1	SignalP-5.0	1	18	0.991109
g4288.t1	SignalP-5.0	1	19	0.998391
g4320.t1	SignalP-5.0	1	25	0.897041
g4323.t1	SignalP-5.0	1	27	0.529637
g4336.t1	SignalP-5.0	1	21	0.954130
g4343.t1	SignalP-5.0	1	26	0.995788
g4347.t1	SignalP-5.0	1	20	0.994910
g4353.t1	SignalP-5.0	1	21	0.998924
g4360.t1	SignalP-5.0	1	25	0.960601
g4365.t1	SignalP-5.0	1	18	0.935079
g4401.t1	SignalP-5.0	1	18	0.995592
g4404.t1	SignalP-5.0	1	21	0.981327
g4407.t1	SignalP-5.0	1	20	0.998599
g4410.t1	SignalP-5.0	1	19	0.970456
g4412.t1	SignalP-5.0	1	32	0.948296
g4416.t1	SignalP-5.0	1	23	0.997006
g4429.t1	SignalP-5.0	1	20	0.978841
g4431.t1	SignalP-5.0	1	21	0.976167
g4432.t1	SignalP-5.0	1	17	0.976159
g4448.t1	SignalP-5.0	1	22	0.998729
g4465.t1	SignalP-5.0	1	17	0.996059
g4483.t1	SignalP-5.0	1	31	0.702214
g4490.t1	SignalP-5.0	1	22	0.979576
g4495.t1	SignalP-5.0	1	18	0.988909
g4514.t1	SignalP-5.0	1	20	0.963902
g4516.t1	SignalP-5.0	1	25	0.960792
g4526.t1	SignalP-5.0	1	19	0.896405
g4529.t1	SignalP-5.0	1	16	0.999557
g4535.t1	SignalP-5.0	1	25	0.980880
g4542.t1	SignalP-5.0	1	20	0.986383
g4562.t1	SignalP-5.0	1	16	0.656888
g4564.t1	SignalP-5.0	1	17	0.997331
g4565.t1	SignalP-5.0	1	20	0.998390
g4578.t1	SignalP-5.0	1	22	0.624545
g4584.t1	SignalP-5.0	1	17	0.997914
g4588.t1	SignalP-5.0	1	18	0.986572
g4590.t1	SignalP-5.0	1	17	0.998954
g4594.t1	SignalP-5.0	1	23	0.987034
g4603.t1	SignalP-5.0	1	17	0.996274
g4604.t1	SignalP-5.0	1	24	0.902394
g4606.t1	SignalP-5.0	1	18	0.981765
g4623.t1	SignalP-5.0	1	21	0.815029
g4627.t1	SignalP-5.0	1	18	0.905401
g4644.t1	SignalP-5.0	1	24	0.737738
g4656.t1	SignalP-5.0	1	27	0.716251
g4672.t1	SignalP-5.0	1	20	0.992901
g4681.t1	SignalP-5.0	1	16	0.998589
g4710.t1	SignalP-5.0	1	18	0.602259
g4714.t1	SignalP-5.0	1	22	0.995537
g4735.t1	SignalP-5.0	1	21	0.993793
g4758.t1	SignalP-5.0	1	24	0.933679
g4790.t1	SignalP-5.0	1	17	0.989140
g4821.t1	SignalP-5.0	1	27	0.951191
g4857.t1	SignalP-5.0	1	19	0.956240
g4870.t1	SignalP-5.0	1	17	0.995305
g4876.t1	SignalP-5.0	1	20	0.991349
g4877.t1	SignalP-5.0	1	24	0.994625
g4878.t1	SignalP-5.0	1	18	0.999669
g4906.t1	SignalP-5.0	1	17	0.996073
g4956.t1	SignalP-5.0	1	18	0.977548
g4961.t1	SignalP-5.0	1	17	0.983066
g4979.t1	SignalP-5.0	1	23	0.981702
g4981.t1	SignalP-5.0	1	19	0.997872
g4984.t1	SignalP-5.0	1	20	0.993995
g4988.t1	SignalP-5.0	1	19	0.994440
g4992.t1	SignalP-5.0	1	18	0.886089
g5005.t1	SignalP-5.0	1	20	0.981629
g5014.t1	SignalP-5.0	1	26	0.985646
g5015.t1	SignalP-5.0	1	22	0.985632
g5025.t1	SignalP-5.0	1	20	0.928148
g5045.t1	SignalP-5.0	1	17	0.994140
g5046.t1	SignalP-5.0	1	30	0.995848
g5047.t1	SignalP-5.0	1	23	0.767887
g5053.t1	SignalP-5.0	1	28	0.944583
g5068.t1	SignalP-5.0	1	22	0.999064
g5069.t1	SignalP-5.0	1	21	0.599373
g5071.t1	SignalP-5.0	1	18	0.999755
g5075.t1	SignalP-5.0	1	15	0.987178
g5085.t1	SignalP-5.0	1	19	0.976469
g5087.t1	SignalP-5.0	1	22	0.993731
g5088.t1	SignalP-5.0	1	18	0.998514
g5089.t1	SignalP-5.0	1	19	0.983995
g5091.t1	SignalP-5.0	1	23	0.998897
g5093.t1	SignalP-5.0	1	18	0.931880
g5094.t1	SignalP-5.0	1	19	0.996670
g5126.t1	SignalP-5.0	1	24	0.943936
g5145.t1	SignalP-5.0	1	18	0.967839
g5204.t1	SignalP-5.0	1	27	0.784728
g5211.t1	SignalP-5.0	1	21	0.992863
g5228.t1	SignalP-5.0	1	25	0.701997
g5234.t1	SignalP-5.0	1	14	0.731277
g5250.t1	SignalP-5.0	1	22	0.970230
g5273.t1	SignalP-5.0	1	20	0.983111
g5276.t1	SignalP-5.0	1	24	0.714554
g5286.t1	SignalP-5.0	1	19	0.992456
g5290.t1	SignalP-5.0	1	24	0.951746
g5301.t1	SignalP-5.0	1	15	0.968051
g5304.t1	SignalP-5.0	1	19	0.961828
g5308.t1	SignalP-5.0	1	19	0.997078
g5309.t1	SignalP-5.0	1	22	0.921120
g5322.t1	SignalP-5.0	1	20	0.950517
g5323.t1	SignalP-5.0	1	19	0.822569
g5331.t1	SignalP-5.0	1	16	0.776673
g5350.t1	SignalP-5.0	1	18	0.998028
g5352.t1	SignalP-5.0	1	17	0.987100
g5366.t1	SignalP-5.0	1	34	0.770764
g5378.t1	SignalP-5.0	1	22	0.548820
g5388.t1	SignalP-5.0	1	34	0.862094
g5404.t1	SignalP-5.0	1	27	0.633742
g5418.t1	SignalP-5.0	1	20	0.978554
g5454.t1	SignalP-5.0	1	32	0.779368
g5461.t1	SignalP-5.0	1	24	0.991135
g5467.t1	SignalP-5.0	1	25	0.985149
g5485.t1	SignalP-5.0	1	21	0.970271
g5550.t1	SignalP-5.0	1	24	0.970852
g5567.t1	SignalP-5.0	1	34	0.983148
g5577.t1	SignalP-5.0	1	18	0.991816
g5598.t1	SignalP-5.0	1	24	0.962805
g5599.t1	SignalP-5.0	1	20	0.990938
g5617.t1	SignalP-5.0	1	22	0.994909
g5622.t1	SignalP-5.0	1	29	0.943767
g5628.t1	SignalP-5.0	1	22	0.999003
g5649.t1	SignalP-5.0	1	23	0.998618
g5660.t1	SignalP-5.0	1	17	0.993961
g5674.t1	SignalP-5.0	1	20	0.994998
g5675.t1	SignalP-5.0	1	17	0.990488
g5682.t1	SignalP-5.0	1	20	0.998891
g5685.t1	SignalP-5.0	1	16	0.998896
g5690.t1	SignalP-5.0	1	22	0.997688
g5720.t1	SignalP-5.0	1	18	0.941328
g5724.t1	SignalP-5.0	1	17	0.979492
g5735.t1	SignalP-5.0	1	16	0.996538
g5736.t1	SignalP-5.0	1	16	0.869682
g5767.t1	SignalP-5.0	1	21	0.719375
g5795.t1	SignalP-5.0	1	17	0.976671
g5802.t1	SignalP-5.0	1	27	0.680097
g5811.t1	SignalP-5.0	1	24	0.994755
g5841.t1	SignalP-5.0	1	25	0.506097
g5844.t1	SignalP-5.0	1	19	0.943344
g5857.t1	SignalP-5.0	1	21	0.970668
g5874.t1	SignalP-5.0	1	25	0.993575
g5893.t1	SignalP-5.0	1	19	0.971314
g5951.t1	SignalP-5.0	1	17	0.979170
g5997.t1	SignalP-5.0	1	15	0.997469
g6006.t1	SignalP-5.0	1	25	0.995084
g6007.t1	SignalP-5.0	1	18	0.995602
g6019.t1	SignalP-5.0	1	21	0.987558
g6020.t1	SignalP-5.0	1	20	0.993246
g6035.t1	SignalP-5.0	1	19	0.998058
g6039.t1	SignalP-5.0	1	14	0.710396
g6073.t1	SignalP-5.0	1	18	0.992022
g6074.t1	SignalP-5.0	1	18	0.996501
g6082.t1	SignalP-5.0	1	23	0.996693
g6083.t1	SignalP-5.0	1	15	0.994591
g6101.t1	SignalP-5.0	1	20	0.735010
g6102.t1	SignalP-5.0	1	23	0.969486
g6124.t1	SignalP-5.0	1	20	0.992256
g6128.t1	SignalP-5.0	1	23	0.890587
g6132.t1	SignalP-5.0	1	32	0.669202
g6133.t1	SignalP-5.0	1	22	0.985904
g6138.t1	SignalP-5.0	1	25	0.999282
g6139.t1	SignalP-5.0	1	20	0.973044
g6147.t1	SignalP-5.0	1	18	0.998088
g6196.t1	SignalP-5.0	1	23	0.641459
g6200.t1	SignalP-5.0	1	23	0.681916
g6217.t1	SignalP-5.0	1	19	0.985268
g6218.t1	SignalP-5.0	1	19	0.994098
g6225.t1	SignalP-5.0	1	20	0.984377
g6233.t1	SignalP-5.0	1	19	0.904698
g6253.t1	SignalP-5.0	1	19	0.921618
g6298.t1	SignalP-5.0	1	20	0.594647
g6316.t1	SignalP-5.0	1	23	0.610412
g6334.t1	SignalP-5.0	1	25	0.988991
g6336.t1	SignalP-5.0	1	19	0.989739
g6337.t1	SignalP-5.0	1	18	0.839499
g6339.t1	SignalP-5.0	1	18	0.892357
g6368.t1	SignalP-5.0	1	27	0.965946
g6371.t1	SignalP-5.0	1	20	0.948690
g6374.t1	SignalP-5.0	1	23	0.998606
g6391.t1	SignalP-5.0	1	16	0.665491
g6402.t1	SignalP-5.0	1	28	0.717263
g6417.t1	SignalP-5.0	1	24	0.875064
g6428.t1	SignalP-5.0	1	26	0.539101
g6430.t1	SignalP-5.0	1	18	0.905177
g6431.t1	SignalP-5.0	1	17	0.986347
g6442.t1	SignalP-5.0	1	24	0.998493
g6456.t1	SignalP-5.0	1	20	0.987098
g6457.t1	SignalP-5.0	1	19	0.997987
g6465.t1	SignalP-5.0	1	22	0.999212
g6484.t1	SignalP-5.0	1	24	0.993269
g6507.t1	SignalP-5.0	1	19	0.715772
g6514.t1	SignalP-5.0	1	20	0.933113
g6527.t1	SignalP-5.0	1	18	0.994912
g6544.t1	SignalP-5.0	1	22	0.995849
g6548.t1	SignalP-5.0	1	18	0.894282
g6550.t1	SignalP-5.0	1	18	0.998977
g6592.t1	SignalP-5.0	1	19	0.953706
g6595.t1	SignalP-5.0	1	21	0.934173
g6606.t1	SignalP-5.0	1	17	0.999390
g6607.t1	SignalP-5.0	1	26	0.995717
g6609.t1	SignalP-5.0	1	19	0.993452
g6610.t1	SignalP-5.0	1	23	0.821146
g6616.t1	SignalP-5.0	1	19	0.999603
g6618.t1	SignalP-5.0	1	21	0.991994
g6625.t1	SignalP-5.0	1	26	0.839028
g6626.t1	SignalP-5.0	1	21	0.950717
g6635.t1	SignalP-5.0	1	29	0.982085
g6658.t1	SignalP-5.0	1	24	0.905177
g6660.t1	SignalP-5.0	1	21	0.964336
g6662.t1	SignalP-5.0	1	19	0.692002
g6665.t1	SignalP-5.0	1	16	0.973985
g6676.t1	SignalP-5.0	1	19	0.989394
g6677.t1	SignalP-5.0	1	16	0.982568
g6681.t1	SignalP-5.0	1	20	0.990664
g6682.t1	SignalP-5.0	1	20	0.998787
g6698.t1	SignalP-5.0	1	22	0.993612
g6701.t1	SignalP-5.0	1	17	0.921735
g6702.t1	SignalP-5.0	1	22	0.981971
g6705.t1	SignalP-5.0	1	15	0.999377
g6706.t1	SignalP-5.0	1	21	0.671340
g6718.t1	SignalP-5.0	1	19	0.999599
g6725.t1	SignalP-5.0	1	18	0.992653
g6742.t1	SignalP-5.0	1	24	0.985038
g6751.t1	SignalP-5.0	1	20	0.818055
g6752.t1	SignalP-5.0	1	14	0.559805
g6755.t1	SignalP-5.0	1	20	0.981082
g6762.t1	SignalP-5.0	1	27	0.928866
g6763.t1	SignalP-5.0	1	21	0.994108
g6770.t1	SignalP-5.0	1	23	0.983237
g6778.t1	SignalP-5.0	1	19	0.540449
g6787.t1	SignalP-5.0	1	18	0.991621
g6801.t1	SignalP-5.0	1	20	0.944431
g6808.t1	SignalP-5.0	1	23	0.988785
g6824.t1	SignalP-5.0	1	18	0.975329
g6825.t1	SignalP-5.0	1	16	0.999080
g6828.t1	SignalP-5.0	1	19	0.908512
g6838.t1	SignalP-5.0	1	17	0.991092
g6862.t1	SignalP-5.0	1	18	0.999645
g6889.t1	SignalP-5.0	1	23	0.970557
g6895.t1	SignalP-5.0	1	21	0.963780
g6897.t1	SignalP-5.0	1	19	0.998783
g6903.t1	SignalP-5.0	1	19	0.987090
g6908.t1	SignalP-5.0	1	18	0.997320
g6929.t1	SignalP-5.0	1	28	0.650167
g6958.t1	SignalP-5.0	1	39	0.525545
g6981.t1	SignalP-5.0	1	19	0.996358
g6983.t1	SignalP-5.0	1	19	0.930212
g6985.t1	SignalP-5.0	1	18	0.677614
g6986.t1	SignalP-5.0	1	23	0.931854
g6988.t1	SignalP-5.0	1	18	0.902514
g6996.t1	SignalP-5.0	1	19	0.960850
g6997.t1	SignalP-5.0	1	20	0.993786
g7005.t1	SignalP-5.0	1	18	0.996419
g7006.t1	SignalP-5.0	1	20	0.972994
g7007.t1	SignalP-5.0	1	15	0.981432
g7018.t1	SignalP-5.0	1	21	0.933826
g7019.t1	SignalP-5.0	1	16	0.801918
g7039.t1	SignalP-5.0	1	20	0.998724
g7046.t1	SignalP-5.0	1	18	0.997443
g7047.t1	SignalP-5.0	1	17	0.992552
g7055.t1	SignalP-5.0	1	23	0.894117
g7064.t1	SignalP-5.0	1	16	0.985921
g7066.t1	SignalP-5.0	1	23	0.777692
g7082.t1	SignalP-5.0	1	19	0.978040
g7109.t1	SignalP-5.0	1	18	0.942685
g7111.t1	SignalP-5.0	1	18	0.972167
g7117.t1	SignalP-5.0	1	21	0.969964
g7120.t1	SignalP-5.0	1	22	0.983601
g7121.t1	SignalP-5.0	1	20	0.699493
g7123.t1	SignalP-5.0	1	17	0.958897
g7124.t1	SignalP-5.0	1	18	0.924310
g7128.t1	SignalP-5.0	1	23	0.894369
g7130.t1	SignalP-5.0	1	20	0.858541
g7131.t1	SignalP-5.0	1	20	0.998561
g7142.t1	SignalP-5.0	1	20	0.662336
g7145.t1	SignalP-5.0	1	17	0.989567
g7154.t1	SignalP-5.0	1	21	0.974910
g7155.t1	SignalP-5.0	1	22	0.997517
g7159.t1	SignalP-5.0	1	21	0.978823
g7162.t1	SignalP-5.0	1	18	0.972552
g7164.t1	SignalP-5.0	1	25	0.970629
g7174.t1	SignalP-5.0	1	21	0.989812
g7175.t1	SignalP-5.0	1	20	0.952520
g7183.t1	SignalP-5.0	1	24	0.981045
g7204.t1	SignalP-5.0	1	22	0.979211
g7205.t1	SignalP-5.0	1	19	0.986619
g7210.t1	SignalP-5.0	1	18	0.999584
g7211.t1	SignalP-5.0	1	27	0.972582
g7219.t1	SignalP-5.0	1	17	0.977975
g7220.t1	SignalP-5.0	1	25	0.791541
g7226.t1	SignalP-5.0	1	25	0.966314
g7252.t1	SignalP-5.0	1	21	0.906877
g7256.t1	SignalP-5.0	1	19	0.891731
g7318.t1	SignalP-5.0	1	18	0.996924
g7333.t1	SignalP-5.0	1	22	0.981710
g7338.t1	SignalP-5.0	1	22	0.990421
g7344.t1	SignalP-5.0	1	19	0.999851
g7357.t1	SignalP-5.0	1	22	0.990546
g7387.t1	SignalP-5.0	1	18	0.677619
g7406.t1	SignalP-5.0	1	33	0.994059
g7418.t1	SignalP-5.0	1	17	0.996977
g7433.t1	SignalP-5.0	1	29	0.641626
g7442.t1	SignalP-5.0	1	19	0.507002
g7449.t1	SignalP-5.0	1	18	0.997574
g7450.t1	SignalP-5.0	1	18	0.996855
g7451.t1	SignalP-5.0	1	17	0.933393
g7454.t1	SignalP-5.0	1	16	0.994752
g7455.t1	SignalP-5.0	1	16	0.982033
g7463.t1	SignalP-5.0	1	20	0.951473
g7469.t1	SignalP-5.0	1	17	0.981519
g7479.t1	SignalP-5.0	1	22	0.992673
g7480.t1	SignalP-5.0	1	18	0.998418
g7482.t1	SignalP-5.0	1	20	0.970236
g7484.t1	SignalP-5.0	1	18	0.980969
g7504.t1	SignalP-5.0	1	18	0.864017
g7510.t1	SignalP-5.0	1	16	0.974874
g7511.t1	SignalP-5.0	1	27	0.544515
g7522.t1	SignalP-5.0	1	21	0.802944
g7555.t1	SignalP-5.0	1	23	0.993069
g7562.t1	SignalP-5.0	1	23	0.990704
g7565.t1	SignalP-5.0	1	23	0.993355
g7579.t1	SignalP-5.0	1	19	0.996827
g7583.t1	SignalP-5.0	1	20	0.990030
g7588.t1	SignalP-5.0	1	19	0.866487
g7592.t1	SignalP-5.0	1	16	0.979257
g7605.t1	SignalP-5.0	1	17	0.996215
g7607.t1	SignalP-5.0	1	20	0.997375
g7663.t1	SignalP-5.0	1	27	0.618355
g7670.t1	SignalP-5.0	1	20	0.990299
g7675.t1	SignalP-5.0	1	17	0.986162
g7676.t1	SignalP-5.0	1	20	0.995401
g7697.t1	SignalP-5.0	1	18	0.918022
g7729.t1	SignalP-5.0	1	19	0.990019
g7731.t1	SignalP-5.0	1	20	0.989539
g7773.t1	SignalP-5.0	1	23	0.562749
g7787.t1	SignalP-5.0	1	18	0.811856
g7790.t1	SignalP-5.0	1	23	0.991871
g7822.t1	SignalP-5.0	1	20	0.948690
g7827.t1	SignalP-5.0	1	22	0.997062
g7832.t1	SignalP-5.0	1	19	0.929619
g7835.t1	SignalP-5.0	1	19	0.999356
g7851.t1	SignalP-5.0	1	26	0.999476
g7855.t1	SignalP-5.0	1	20	0.912770
g7884.t1	SignalP-5.0	1	19	0.997730
g7904.t1	SignalP-5.0	1	17	0.992449
g7908.t1	SignalP-5.0	1	17	0.885630
g7910.t1	SignalP-5.0	1	22	0.974058
g7921.t1	SignalP-5.0	1	21	0.989133
g7998.t1	SignalP-5.0	1	20	0.999145
g8005.t1	SignalP-5.0	1	30	0.507221
g8014.t1	SignalP-5.0	1	21	0.990141
g8017.t1	SignalP-5.0	1	18	0.990707
g8018.t1	SignalP-5.0	1	20	0.971838
g8034.t1	SignalP-5.0	1	19	0.999134
g8044.t1	SignalP-5.0	1	17	0.980127
g8046.t1	SignalP-5.0	1	17	0.999555
g8049.t1	SignalP-5.0	1	19	0.957346
g8052.t1	SignalP-5.0	1	29	0.829264
g8077.t1	SignalP-5.0	1	41	0.924629
g8087.t1	SignalP-5.0	1	31	0.524631
g8092.t1	SignalP-5.0	1	21	0.979450
g8098.t1	SignalP-5.0	1	33	0.897306
g8115.t1	SignalP-5.0	1	21	0.999467
g8128.t1	SignalP-5.0	1	23	0.981990
g8135.t1	SignalP-5.0	1	16	0.995666
g8139.t1	SignalP-5.0	1	19	0.967552
g8140.t1	SignalP-5.0	1	21	0.885915
g8152.t1	SignalP-5.0	1	21	0.989761
g8156.t1	SignalP-5.0	1	18	0.989389
g8162.t1	SignalP-5.0	1	23	0.654994
g8173.t1	SignalP-5.0	1	17	0.994881
g8175.t1	SignalP-5.0	1	17	0.989755
g8179.t1	SignalP-5.0	1	17	0.967878
g8181.t1	SignalP-5.0	1	18	0.854196
g8182.t1	SignalP-5.0	1	15	0.793300
g8196.t1	SignalP-5.0	1	21	0.934454
g8197.t1	SignalP-5.0	1	18	0.998643
g8198.t1	SignalP-5.0	1	13	0.951345
g8231.t1	SignalP-5.0	1	20	0.999045
g8243.t1	SignalP-5.0	1	18	0.973597
g8245.t1	SignalP-5.0	1	18	0.967834
g8246.t1	SignalP-5.0	1	19	0.969465
g8247.t1	SignalP-5.0	1	18	0.994103
g8279.t1	SignalP-5.0	1	19	0.988571
g8281.t1	SignalP-5.0	1	19	0.988540
g8282.t1	SignalP-5.0	1	27	0.649728
g8296.t1	SignalP-5.0	1	18	0.998213
g8298.t1	SignalP-5.0	1	25	0.893537
g8303.t1	SignalP-5.0	1	20	0.996550
g8304.t1	SignalP-5.0	1	16	0.994301
g8308.t1	SignalP-5.0	1	15	0.993307
g8316.t1	SignalP-5.0	1	20	0.959689
g8318.t1	SignalP-5.0	1	17	0.995799
g8326.t1	SignalP-5.0	1	20	0.995383
g8331.t1	SignalP-5.0	1	23	0.958421
g8338.t1	SignalP-5.0	1	19	0.951518
g8374.t1	SignalP-5.0	1	20	0.990856
g8389.t1	SignalP-5.0	1	17	0.750184
g8396.t1	SignalP-5.0	1	18	0.999031
g8404.t1	SignalP-5.0	1	23	0.986063
g8423.t1	SignalP-5.0	1	26	0.988091
g8465.t1	SignalP-5.0	1	33	0.973710
g8475.t1	SignalP-5.0	1	18	0.944966
g8482.t1	SignalP-5.0	1	23	0.851220
g8486.t1	SignalP-5.0	1	16	0.971718
g8509.t1	SignalP-5.0	1	19	0.695272
g8521.t1	SignalP-5.0	1	21	0.997793
g8524.t1	SignalP-5.0	1	21	0.991916
g8530.t1	SignalP-5.0	1	17	0.997608
g8558.t1	SignalP-5.0	1	18	0.988446
g8564.t1	SignalP-5.0	1	23	0.923774
g8594.t1	SignalP-5.0	1	22	0.962224
g8620.t1	SignalP-5.0	1	19	0.518261
g8627.t1	SignalP-5.0	1	15	0.891066
g8635.t1	SignalP-5.0	1	20	0.990209
g8640.t1	SignalP-5.0	1	21	0.963172
g8657.t1	SignalP-5.0	1	22	0.938083
g8658.t1	SignalP-5.0	1	21	0.999395
g8659.t1	SignalP-5.0	1	28	0.858367
g8661.t1	SignalP-5.0	1	19	0.980507
g8662.t1	SignalP-5.0	1	19	0.975359
g8668.t1	SignalP-5.0	1	23	0.937143
g8691.t1	SignalP-5.0	1	22	0.905190
g8722.t1	SignalP-5.0	1	22	0.939125
g8730.t1	SignalP-5.0	1	21	0.867216
g8737.t1	SignalP-5.0	1	19	0.999837
g8739.t1	SignalP-5.0	1	23	0.766784
g8740.t1	SignalP-5.0	1	18	0.996872
g8741.t1	SignalP-5.0	1	27	0.978905
g8755.t1	SignalP-5.0	1	21	0.999491
g8759.t1	SignalP-5.0	1	21	0.925915
g8761.t1	SignalP-5.0	1	18	0.915097
g8762.t1	SignalP-5.0	1	21	0.940498
g8800.t1	SignalP-5.0	1	22	0.820939
g8803.t1	SignalP-5.0	1	19	0.997773
g8811.t1	SignalP-5.0	1	20	0.999131
g8821.t1	SignalP-5.0	1	26	0.998820
g8823.t1	SignalP-5.0	1	31	0.571291
g8824.t1	SignalP-5.0	1	30	0.674529
g8826.t1	SignalP-5.0	1	20	0.992927
g8843.t1	SignalP-5.0	1	27	0.894984
g8845.t1	SignalP-5.0	1	29	0.937053
g8857.t1	SignalP-5.0	1	18	0.616463
g8879.t1	SignalP-5.0	1	22	0.785258
g8881.t1	SignalP-5.0	1	18	0.998788
g8882.t1	SignalP-5.0	1	21	0.894130
g8902.t1	SignalP-5.0	1	17	0.995509
g8908.t1	SignalP-5.0	1	21	0.508590
g8938.t1	SignalP-5.0	1	23	0.898588
g8943.t1	SignalP-5.0	1	22	0.998745
g8952.t1	SignalP-5.0	1	17	0.966901
g8963.t1	SignalP-5.0	1	18	0.998191
g9000.t1	SignalP-5.0	1	17	0.996483
g9013.t1	SignalP-5.0	1	19	0.987114
g9017.t1	SignalP-5.0	1	16	0.975543
g9058.t1	SignalP-5.0	1	17	0.992131
g9104.t1	SignalP-5.0	1	22	0.999130
g9122.t1	SignalP-5.0	1	18	0.892158
g9137.t1	SignalP-5.0	1	18	0.795974
g9139.t1	SignalP-5.0	1	17	0.797327
g9166.t1	SignalP-5.0	1	23	0.723205
g9180.t1	SignalP-5.0	1	24	0.986767
g9183.t1	SignalP-5.0	1	26	0.983491
g9188.t1	SignalP-5.0	1	20	0.992299
g9193.t1	SignalP-5.0	1	21	0.998250
g9198.t1	SignalP-5.0	1	17	0.999703
g9199.t1	SignalP-5.0	1	19	0.988691
g9200.t1	SignalP-5.0	1	25	0.961784
g9203.t1	SignalP-5.0	1	29	0.869374
g9204.t1	SignalP-5.0	1	18	0.903783
g9205.t1	SignalP-5.0	1	18	0.982137
g9212.t1	SignalP-5.0	1	29	0.903074
g9214.t1	SignalP-5.0	1	16	0.991299
g9241.t1	SignalP-5.0	1	16	0.824074
g9270.t1	SignalP-5.0	1	18	0.788512
g9294.t1	SignalP-5.0	1	24	0.967497
g9295.t1	SignalP-5.0	1	20	0.997943
g9298.t1	SignalP-5.0	1	20	0.997743
g9308.t1	SignalP-5.0	1	15	0.975293
g9310.t1	SignalP-5.0	1	17	0.933591
g9349.t1	SignalP-5.0	1	23	0.643032
g9373.t1	SignalP-5.0	1	20	0.975326
g9378.t1	SignalP-5.0	1	23	0.911674
g9379.t1	SignalP-5.0	1	18	0.940719
g9383.t1	SignalP-5.0	1	25	0.553470
g9389.t1	SignalP-5.0	1	19	0.989233
g9404.t1	SignalP-5.0	1	30	0.517105
g9405.t1	SignalP-5.0	1	19	0.929176
g9409.t1	SignalP-5.0	1	29	0.866086
g9435.t1	SignalP-5.0	1	26	0.812657
g9465.t1	SignalP-5.0	1	16	0.771034
g9474.t1	SignalP-5.0	1	23	0.998274
g9496.t1	SignalP-5.0	1	21	0.933502
g9524.t1	SignalP-5.0	1	16	0.993113
g9550.t1	SignalP-5.0	1	16	0.995209
g9558.t1	SignalP-5.0	1	17	0.833239
g9561.t1	SignalP-5.0	1	18	0.950965
g9564.t1	SignalP-5.0	1	18	0.992301
g9566.t1	SignalP-5.0	1	25	0.949982
g9571.t1	SignalP-5.0	1	27	0.981686
g9580.t1	SignalP-5.0	1	16	0.904563
g9620.t1	SignalP-5.0	1	20	0.996880
g9623.t1	SignalP-5.0	1	24	0.997044
g9639.t1	SignalP-5.0	1	19	0.990149
g9645.t1	SignalP-5.0	1	21	0.974148
g9653.t1	SignalP-5.0	1	17	0.995106
g9672.t1	SignalP-5.0	1	17	0.545497
g9708.t1	SignalP-5.0	1	20	0.935080
g9710.t1	SignalP-5.0	1	16	0.867890
g9714.t1	SignalP-5.0	1	21	0.957524
g9723.t1	SignalP-5.0	1	16	0.968384
g9725.t1	SignalP-5.0	1	19	0.995824
g9727.t1	SignalP-5.0	1	17	0.756966
g9728.t1	SignalP-5.0	1	26	0.995900
g9729.t1	SignalP-5.0	1	18	0.919611
g9746.t1	SignalP-5.0	1	21	0.979114
g9756.t1	SignalP-5.0	1	21	0.933561
g9759.t1	SignalP-5.0	1	20	0.999812
g9792.t1	SignalP-5.0	1	21	0.921039
g9796.t1	SignalP-5.0	1	17	0.993008
g9798.t1	SignalP-5.0	1	15	0.992767
g9800.t1	SignalP-5.0	1	22	0.910756
g9802.t1	SignalP-5.0	1	26	0.992253
g9807.t1	SignalP-5.0	1	17	0.997719
g9827.t1	SignalP-5.0	1	20	0.966654
g9829.t1	SignalP-5.0	1	19	0.985433
g9859.t1	SignalP-5.0	1	20	0.994966
g9875.t1	SignalP-5.0	1	19	0.998430
g9897.t1	SignalP-5.0	1	16	0.969671
g9907.t1	SignalP-5.0	1	29	0.797329
g9909.t1	SignalP-5.0	1	18	0.989120
g9912.t1	SignalP-5.0	1	19	0.999295
g9916.t1	SignalP-5.0	1	22	0.750987
g9939.t1	SignalP-5.0	1	18	0.874003
g9942.t1	SignalP-5.0	1	20	0.993689
g9943.t1	SignalP-5.0	1	21	0.975083
g9944.t1	SignalP-5.0	1	25	0.597141
g9947.t1	SignalP-5.0	1	19	0.971175
g9949.t1	SignalP-5.0	1	20	0.999232
g9950.t1	SignalP-5.0	1	21	0.768126
g9988.t1	SignalP-5.0	1	23	0.863175
g10019.t1	SignalP-5.0	1	17	0.967316
g10041.t1	SignalP-5.0	1	22	0.783723
g10043.t1	SignalP-5.0	1	22	0.998078
g10061.t1	SignalP-5.0	1	19	0.998126
g10110.t1	SignalP-5.0	1	18	0.996565
g10126.t1	SignalP-5.0	1	21	0.880742
g10138.t1	SignalP-5.0	1	21	0.994287
g10150.t1	SignalP-5.0	1	18	0.963307
g10162.t1	SignalP-5.0	1	20	0.999280
g10192.t1	SignalP-5.0	1	22	0.973840
g10193.t1	SignalP-5.0	1	23	0.991007
g10196.t1	SignalP-5.0	1	20	0.995343
g10208.t1	SignalP-5.0	1	17	0.910473
g10210.t1	SignalP-5.0	1	18	0.827332
g10213.t1	SignalP-5.0	1	22	0.982710
g10229.t1	SignalP-5.0	1	20	0.985369
g10231.t1	SignalP-5.0	1	22	0.995349
g10238.t1	SignalP-5.0	1	17	0.999546
g10273.t1	SignalP-5.0	1	19	0.764670
g10274.t1	SignalP-5.0	1	18	0.790581
g10275.t1	SignalP-5.0	1	17	0.793677
g10279.t1	SignalP-5.0	1	18	0.986153
g10287.t1	SignalP-5.0	1	18	0.970945
g10305.t1	SignalP-5.0	1	15	0.530306
g10307.t1	SignalP-5.0	1	18	0.983489
g10320.t1	SignalP-5.0	1	35	0.827226
g10326.t1	SignalP-5.0	1	19	0.994287
g10330.t1	SignalP-5.0	1	18	0.994327
g10331.t1	SignalP-5.0	1	20	0.999376
g10332.t1	SignalP-5.0	1	18	0.967743
g10334.t1	SignalP-5.0	1	19	0.998192
g10335.t1	SignalP-5.0	1	19	0.966722
g10337.t1	SignalP-5.0	1	18	0.986369
g10368.t1	SignalP-5.0	1	22	0.991406
g10369.t1	SignalP-5.0	1	20	0.994147
g10371.t1	SignalP-5.0	1	21	0.998572
g10377.t1	SignalP-5.0	1	18	0.664110
g10413.t1	SignalP-5.0	1	21	0.974116
g10440.t1	SignalP-5.0	1	16	0.996779
g10443.t1	SignalP-5.0	1	43	0.700694
g10466.t1	SignalP-5.0	1	19	0.898600
g10475.t1	SignalP-5.0	1	16	0.926821
g10482.t1	SignalP-5.0	1	18	0.898635
g10484.t1	SignalP-5.0	1	16	0.978414
g10500.t1	SignalP-5.0	1	22	0.995036
g10515.t1	SignalP-5.0	1	19	0.966934
g10554.t1	SignalP-5.0	1	22	0.967969
g10563.t1	SignalP-5.0	1	17	0.746265
g10571.t1	SignalP-5.0	1	26	0.552155
g10582.t1	SignalP-5.0	1	20	0.997213
g10583.t1	SignalP-5.0	1	25	0.682742
g10584.t1	SignalP-5.0	1	16	0.639442
g10585.t1	SignalP-5.0	1	20	0.636936
g10589.t1	SignalP-5.0	1	18	0.999522
g10594.t1	SignalP-5.0	1	19	0.996774
g10600.t1	SignalP-5.0	1	19	0.941787
g10625.t1	SignalP-5.0	1	19	0.996579
g10632.t1	SignalP-5.0	1	18	0.993500
g10641.t1	SignalP-5.0	1	17	0.670653
g10662.t1	SignalP-5.0	1	21	0.994457
g10672.t1	SignalP-5.0	1	25	0.674783
g10678.t1	SignalP-5.0	1	18	0.995656
g10689.t1	SignalP-5.0	1	21	0.987761
g10709.t1	SignalP-5.0	1	26	0.982988
g10724.t1	SignalP-5.0	1	22	0.862430
g10745.t1	SignalP-5.0	1	19	0.978560
g10758.t1	SignalP-5.0	1	21	0.995186
g10766.t1	SignalP-5.0	1	17	0.995634
g10790.t1	SignalP-5.0	1	19	0.999263
g10792.t1	SignalP-5.0	1	24	0.948201
g10795.t1	SignalP-5.0	1	18	0.993019
g10815.t1	SignalP-5.0	1	20	0.998869
g10817.t1	SignalP-5.0	1	27	0.932319
g10818.t1	SignalP-5.0	1	19	0.999373
g10825.t1	SignalP-5.0	1	21	0.871409
g10836.t1	SignalP-5.0	1	19	0.989267
g10847.t1	SignalP-5.0	1	28	0.993441
g10894.t1	SignalP-5.0	1	22	0.981485
g10907.t1	SignalP-5.0	1	19	0.999743
g10929.t1	SignalP-5.0	1	23	0.975734
g10938.t1	SignalP-5.0	1	21	0.672085
g10944.t1	SignalP-5.0	1	22	0.594572
g10959.t1	SignalP-5.0	1	21	0.990632
g10975.t1	SignalP-5.0	1	18	0.953039
g10982.t1	SignalP-5.0	1	22	0.958905
g11005.t1	SignalP-5.0	1	21	0.996188
g11006.t1	SignalP-5.0	1	17	0.991684
g11012.t1	SignalP-5.0	1	21	0.524862
g11026.t1	SignalP-5.0	1	21	0.972085
g11029.t1	SignalP-5.0	1	22	0.778209
g11056.t1	SignalP-5.0	1	19	0.982062
g11065.t1	SignalP-5.0	1	13	0.575072
g11090.t1	SignalP-5.0	1	25	0.578809
g11105.t1	SignalP-5.0	1	28	0.671237
g11121.t1	SignalP-5.0	1	18	0.998373
g11144.t1	SignalP-5.0	1	30	0.814484
g11161.t1	SignalP-5.0	1	23	0.996407
g11213.t1	SignalP-5.0	1	19	0.997267
g11217.t1	SignalP-5.0	1	17	0.999504
g11227.t1	SignalP-5.0	1	19	0.975523
g11238.t1	SignalP-5.0	1	19	0.998378
g11257.t1	SignalP-5.0	1	18	0.998695
g11279.t1	SignalP-5.0	1	17	0.969082
g11280.t1	SignalP-5.0	1	32	0.795288
g11296.t1	SignalP-5.0	1	20	0.992014
g11316.t1	SignalP-5.0	1	19	0.879765
g11343.t1	SignalP-5.0	1	19	0.994585
g11353.t1	SignalP-5.0	1	22	0.973764
g11361.t1	SignalP-5.0	1	18	0.962700
g11375.t1	SignalP-5.0	1	21	0.992216
g11395.t1	SignalP-5.0	1	14	0.983577
g11408.t1	SignalP-5.0	1	19	0.999502
g11430.t1	SignalP-5.0	1	24	0.794928
g11431.t1	SignalP-5.0	1	17	0.999204
g11455.t1	SignalP-5.0	1	22	0.642600
g11457.t1	SignalP-5.0	1	20	0.988223
g11467.t1	SignalP-5.0	1	25	0.714111
g11477.t1	SignalP-5.0	1	19	0.959447
g11478.t1	SignalP-5.0	1	22	0.997596
g11479.t1	SignalP-5.0	1	15	0.996784
g11485.t1	SignalP-5.0	1	17	0.999105
g11522.t1	SignalP-5.0	1	20	0.990873
g11534.t1	SignalP-5.0	1	21	0.862777
g11536.t1	SignalP-5.0	1	17	0.883238
g11544.t1	SignalP-5.0	1	18	0.982760
g11547.t1	SignalP-5.0	1	17	0.982671
g11557.t1	SignalP-5.0	1	21	0.918965
g11576.t1	SignalP-5.0	1	18	0.993355
g11580.t1	SignalP-5.0	1	20	0.867074
g11583.t1	SignalP-5.0	1	29	0.980407
g11592.t1	SignalP-5.0	1	22	0.994485
g11623.t1	SignalP-5.0	1	22	0.751495
g11624.t1	SignalP-5.0	1	15	0.933645
g11629.t1	SignalP-5.0	1	17	0.991200
g11633.t1	SignalP-5.0	1	18	0.639212
g11659.t1	SignalP-5.0	1	21	0.985672
g11664.t1	SignalP-5.0	1	18	0.961456
g11667.t1	SignalP-5.0	1	18	0.989664
g11677.t1	SignalP-5.0	1	25	0.993772
g11694.t1	SignalP-5.0	1	21	0.512293
g11712.t1	SignalP-5.0	1	26	0.954606
g11715.t1	SignalP-5.0	1	19	0.968527
g11723.t1	SignalP-5.0	1	18	0.998922
g11724.t1	SignalP-5.0	1	18	0.988829
