# Supplementary material for: Genome and Metabolome MS-Based Mining of a Marine Strain of Aspergillus affinis
Source: J Fungi (Basel). 2021 Dec 18;7(12):1091. doi: 10.3390/jof7121091 (PMC8709101; doi:10.3390/jof7121091)
Supplement: Supplementary file 1 [file jof-07-01091-s001.zip › Supplementary Material/Table S2 - CAZYmes.xlsx]

## Sheet: AA
Table S2. Carbohydrate active enzymes prediction of Aspergillus affinis CMG 70.
Genes involved in oxidoreductases
Gene ID	Database	HMMER
g10150.t1	2	AA11(19-210)
g10208.t1	2	AA11(36-205)
g10307.t1	3	AA9(8-231)
g10332.t1	1	AA7(146-585)
g10440.t1	3	AA1_3(68-381)
g10466.t1	1	AA7(184-633)
g10607.t1	3	AA3_3(12-597)
g10640.t1	1	AA7(31-252)
g10752.t1	1	AA7(47-238)
g10790.t1	1	AA7(63-492)
g10968.t1	1	N
g10982.t1	3	AA3_2(33-599)
g11006.t1	3	AA9(6-224)
g11296.t1	1	AA7(122-549)
g11312.t1	1	AA7(128-543)
g11314.t1	3	AA3_2(4-550)
g11343.t1	1	AA11(21-151)
g11395.t1	2	AA3_2(16-268)
g11402.t1	1	AA7(43-490)
g11457.t1	3	AA3_2(25-588)
g11469.t1	3	AA7(38-270)
g11501.t1	3	AA3_2(5-596)
g11520.t1	1	AA7(20-227)
g11738.t1	2	AA3_2(4-286)
g1202.t1	3	AA3_2(4-551)
g1320.t1	3	AA9(9-232)
g1321.t1	1	N
g134.t1	1	AA7(48-448)
g1596.t1	2	AA7(59-266)
g1607.t1	3	AA1_3(63-378)
g1629.t1	3	AA9(8-221)
g1887.t1	3	AA3(12-538)
g1979.t1	2	N
g2323.t1	2	AA6(4-199)
g2334.t1	3	AA3_2(99-519)
g2371.t1	3	AA11(19-210)
g2391.t1	2	AA3_1(216-735)
g2471.t1	1	AA7(21-429)
g2617.t1	1	AA7(542-755)
g2821.t1	1	N
g3075.t1	1	N
g3169.t1	3	AA13(19-250)
g3196.t1	1	AA7(36-246)
g322.t1	1	N
g3228.t1	3	AA3_2(7-561)
g3265.t1	2	AA9(7-218)
g3266.t1	3	AA9(9-222)
g3437.t1	2	AA16(20-189)
g3464.t1	1	AA7(32-228)
g3509.t1	1	AA7(61-491)
g3513.t1	1	AA4(3-227)
g3605.t1	1	AA7(31-466)
g375.t1	1	AA7(642-846)
g3762.t1	3	AA3_2(44-617)
g3770.t1	2	AA7(39-261)
g3931.t1	2	AA7(64-274)
g3938.t1	3	AA3_2(24-594)
g4053.t1	2	AA7(2592-3027)
g4055.t1	1	AA7(146-564)
g4067.t1	1	AA9(8-212)
g408.t1	2	AA14(17-283)
g412.t1	2	N
g4259.t1	2	N
g4287.t1	3	AA1_2(65-393)
g4306.t1	1	AA4(115-300)
g4432.t1	2	AA7(62-485)
g4550.t1	3	AA3_2(22-588)
g4555.t1	1	AA7(37-235)
g4627.t1	3	AA11(19-218)
g463.t1	1	AA7(138-327)
g485.t1	3	AA3_2(46-615)
g4960.t1	3	AA3_2(7-570)
g5045.t1	3	AA3_2(22-638)
g5089.t1	2	AA9(7-219)
g5231.t1	1	N
g524.t1	1	N
g5304.t1	3	AA9(7-228)
g5406.t1	1	AA7(48-274)
g5652.t1	3	AA3_2(877-1352)
g5826.t1	2	AA6(1-193)
g5854.t1	2	AA2(144-402)
g6042.t1	3	AA3_2(9-575)
g6124.t1	3	AA13(19-250)+CBM20(289-379)
g6227.t1	1	N
g6271.t1	1	AA7(12-451)
g639.t1	3	AA3_3(5-641)
g652.t1	1	N
g6544.t1	2	AA7(123-582)
g6548.t1	1	AA7(52-489)
g6595.t1	1	AA7(55-271)
g6702.t1	1	AA7(64-270)
g6706.t1	3	AA8(19-550)
g6746.t1	1	AA7(502-693)
g6784.t1	1	AA7(59-238)
g6787.t1	1	AA7(120-569)
g701.t1	3	AA9(11-235)
g7158.t1	3	AA8(919-1715)
g7182.t1	1	AA4(127-354)
g7313.t1	1	AA7(137-344)
g7347.t1	1	N
g7565.t1	1	AA7(132-554)
g7579.t1	1	AA7(139-339)
g7674.t1	1	AA3_2(279-541)
g7832.t1	1	AA9(8-228)
g8047.t1	3	AA3_2(7-605)
g8052.t1	3	AA3_2(41-600)
g8196.t1	3	AA9(10-232)
g8318.t1	2	AA7(115-555)
g8491.t1	3	AA4(77-553)
g853.t1	3	AA3_2(45-627)
g8662.t1	3	AA8(5-795)
g8773.t1	1	N
g8891.t1	1	N
g9000.t1	3	AA3_2(36-611)
g9262.t1	1	N
g9301.t1	1	AA7(34-462)
g9446.t1	2	AA2(97-349)
g9496.t1	3	AA9(12-234)
g9629.t1	2	AA3_2(19-581)
g9631.t1	1	AA7(21-277)
g9639.t1	3	AA3_2(36-607)
g9640.t1	1	N
g9642.t1	3	AA3_2(6-553)
g9844.t1	1	N
g9854.t1	3	AA1_3(424-742)

## Sheet: CBM
Genes involved in carbohydrate-binding modules
Gene ID	Database	HMMER
g3169.t1	3	AA13(19-250)
g6124.t1	3	AA13(19-250)+CBM20(289-379)
g7158.t1	3	AA8(919-1715)
g8662.t1	3	AA8(5-795)
g1320.t1	3	AA9(9-232)
g5304.t1	3	AA9(7-228)
g701.t1	3	AA9(11-235)
g9496.t1	3	AA9(12-234)
g10307.t1	3	AA9(8-231)
g1629.t1	3	AA9(8-221)
g3266.t1	3	AA9(9-222)
g8196.t1	3	AA9(10-232)
g3265.t1	2	AA9(7-218)
g5089.t1	2	AA9(7-219)
g11056.t1	2	N
g2873.t1	2	N
g2547.t1	1	N
g5857.t1	3	GH10(24-336)
g6083.t1	3	GH5_5(25-297)
g8475.t1	3	GH5_5(33-310)
g4707.t1	1	N
g3172.t1	3	GH6(126-419)
g6082.t1	3	GH7(26-460)
g10847.t1	1	N
g7183.t1	1	N
g2447.t1	1	N
g5094.t1	1	N
g7109.t1	1	N
g9200.t1	3	GH27(114-334)
g811.t1	1	N
g1394.t1	2	N
g3338.t1	3	GH18(469-823)
g6334.t1	3	GH18(496-842)
g7055.t1	1	N
g6879.t1	3	CE4(167-296)
g10907.t1	3	GH16_19(103-274)
g4877.t1	3	GH18(142-486)
g7677.t1	3	GH18(97-416)
g9378.t1	3	GH18(44-433)
g10828.t1	1	N
g11675.t1	1	N
g294.t1	1	N
g5022.t1	1	N
g6113.t1	1	N
g9202.t1	3	GH13_1(629-933)+CBM20(1095-1183)
g11478.t1	3	GH15(58-483)+CBM20(552-638)
g6677.t1	3	GH15(43-451)+CBM20(511-599)
g9285.t1	1	N
g2556.t1	3	CBM21(319-427)
g2215.t1	3	GH71(38-426)
g3914.t1	3	GH71(140-523)+CBM24(564-639)+CBM24(658-734)
g6769.t1	3	GH71(1-382)+CBM24(423-498)+CBM24(517-593)
g1795.t1	2	N
g10019.t1	3	GH43_24(47-287)
g8326.t1	3	GH43_24(46-275)
g3376.t1	3	GH32(2-195)+CBM38(208-333)
g3164.t1	3	GH54(27-342)+CBM42(360-500)
g4584.t1	3	GH72(17-326)+CBM43(379-464)
g8279.t1	3	GH72(20-326)+CBM43(379-467)
g9122.t1	3	GH72(18-328)+CBM43(378-464)
g10406.t1	2	N
g3652.t1	3	GH13_8(239-532)
g10026.t1	1	N
g10173.t1	1	N
g10282.t1	1	N
g1291.t1	1	N
g1616.t1	1	N
g1634.t1	1	N
g3027.t1	1	N
g3063.t1	1	N
g3435.t1	1	N
g5820.t1	1	N
g6116.t1	1	N
g6699.t1	1	N
g7488.t1	1	N
g9011.t1	1	N
g9621.t1	1	N
g9666.t1	1	N
g9768.t1	1	N
g999.t1	1	N
g10642.t1	1	N
g1385.t1	1	N
g7349.t1	1	N
g8631.t1	1	N
g863.t1	2	CBM87(176-393)+CE18(394-760)
g11005.t1	3	CE1(43-171)
g4208.t1	3	CE1(49-250)
g3964.t1	3	CE15(38-364)
g2691.t1	3	GH95(3-727)
g10585.t1	3	GH10(30-231)
g3349.t1	3	GH10(31-310)
g6610.t1	3	GH10(35-314)
g7212.t1	3	GH10(52-246)
g6035.t1	3	GH11(38-214)
g11065.t1	3	GH131(16-247)
g11479.t1	3	GH13_1(54-358)
g2293.t1	3	GH13_1(59-368)
g6579.t1	3	GH15(727-1132)
g10136.t1	3	GH18(37-384)
g10276.t1	3	GH18(55-308)
g10825.t1	3	GH18(129-460)
g11310.t1	3	GH18(114-460)
g2944.t1	3	GH18(1-175)
g4714.t1	3	GH18(29-282)
g8938.t1	3	GH18(44-396)
g9406.t1	3	GH18(19-297)
g5308.t1	3	GH2(53-498)
g9351.t1	3	GH2(38-891)
g9571.t1	3	GH2(32-673)
g4320.t1	2	N
g10510.t1	3	GH3(317-521)
g10714.t1	3	GH3(44-256)
g10727.t1	3	GH3(64-225)
g11437.t1	3	GH3(1-170)
g2176.t1	3	GH3(31-245)
g4990.t1	3	GH3(34-245)
g577.t1	3	GH3(80-301)
g7480.t1	3	GH3(101-323)
g7583.t1	3	GH3(87-301)
g86.t1	3	GH3(93-305)
g8741.t1	3	GH3(85-302)
g922.t1	3	GH3(100-315)
g10371.t1	3	GH32(33-297)+CBM38(335-462)+CBM38(504-619)+GH32(935-1257)
g5015.t1	3	GH32(34-374)
g4365.t1	3	GH5_4(54-321)+CBM46(366-447)
g7908.t1	3	GH5_5(33-317)
g11026.t1	3	GH5_7(73-348)
g5322.t1	3	GH5_7(61-364)
g4790.t1	3	GH6(65-356)
g3267.t1	3	GH62(32-314)
g5088.t1	3	GH62(35-317)
g7211.t1	3	GH62(29-299)
g3178.t1	3	GH65(408-770)
g359.t1	3	GH7(1173-1566)
g7418.t1	3	GH7(19-446)
g11144.t1	3	GH71(50-419)
g1660.t1	3	GH71(561-947)
g7884.t1	3	GH71(36-425)
g8648.t1	3	GH71(25-411)
g3144.t1	3	GH72(20-331)
g6107.t1	2	N
g10710.t1	3	CBM67(133-300)+GH78(331-858)
g1653.t1	3	CBM67(158-330)+GH78(359-874)
g2121.t1	3	CBM67(137-312)+GH78(337-861)
g7375.t1	3	CBM67(655-826)+GH78(852-1378)
g7006.t1	3	GH95(24-768)
g10349.t1	3	GT20(7-476)
g7888.t1	3	GT20(14-480)
g10563.t1	2	PL3_2(50-240)
g10902.t1	2	GH18(2-226)
g10922.t1	2	GH18(63-275)
g3208.t1	2	GH11(81-211)
g4060.t1	2	CE4(38-194)
g413.t1	2	GH3(76-286)
g5795.t1	2	CBM63(315-385)
g8564.t1	2	CE4(108-230)
g9325.t1	2	CE5(331-415)+CE5(429-547)
g10459.t1	1	CBM67(35-170)
g10550.t1	1	N
g2922.t1	1	N
g2948.t1	1	N
g345.t1	1	N
g5470.t1	1	N
g6086.t1	1	N
g6598.t1	1	N
g8092.t1	1	N
g8374.t1	1	N
g8492.t1	1	N
g8622.t1	1	CBM24(79-155)
g9558.t1	1	N
g9716.t1	1	N
g338.t1	3	PL11_2(28-595)
g4542.t1	3	PL3_2(29-219)+CE1(266-461)

## Sheet: CE
Genes involved in carbohydrate esterases
Gene ID	Database	HMMER
g6879.t1	3	CE4(167-296)
g863.t1	2	CBM87(176-393)+CE18(394-760)
g1755.t1	3	CE2(145-308)
g8014.t1	3	CE16(40-335)
g55.t1	2	N
g11005.t1	3	CE1(43-171)
g4208.t1	3	CE1(49-250)
g1131.t1	1	N
g9524.t1	3	CE12(18-226)
g3964.t1	3	CE15(38-364)
g9295.t1	3	CE16(34-339)
g10277.t1	1	N
g3936.t1	1	N
g4755.t1	1	N
g4950.t1	1	N
g8405.t1	1	N
g94.t1	1	N
g380.t1	1	N
g8898.t1	1	N
g1916.t1	1	N
g6088.t1	1	N
g8219.t1	1	N
g296.t1	3	CE8(28-309)
g4042.t1	3	CE8(42-312)
g894.t1	3	CE8(42-352)
g4708.t1	1	N
g6935.t1	1	N
g1886.t1	3	CE9(14-399)
g10475.t1	2	CE5(37-212)
g2727.t1	2	CE12(29-216)
g285.t1	2	CE5(38-213)
g3262.t1	2	CE5(43-220)
g3780.t1	2	CE12(32-216)
g4060.t1	2	CE4(38-194)
g5301.t1	2	CE5(188-349)
g7018.t1	2	CE3(56-262)
g7121.t1	2	CE12(36-229)
g8564.t1	2	CE4(108-230)
g9325.t1	2	CE5(331-415)+CE5(429-547)
g9566.t1	2	CE3(50-238)
g9723.t1	2	CE5(37-212)
g10736.t1	1	CE4(351-456)
g10929.t1	1	CE1(47-180)
g1212.t1	1	CE4(74-210)
g2326.t1	1	CE1(25-282)
g2726.t1	1	CE16(51-170)
g3805.t1	1	CE1(49-212)
g4949.t1	1	CE4(45-149)
g5516.t1	1	CE4(46-149)
g7860.t1	1	CE1(21-295)
g7907.t1	1	CE16(1169-1423)
g9024.t1	1	CE16(26-142)
g9373.t1	1	CE4(218-333)
g7455.t1	3	PL1_2(68-243)
g4542.t1	3	PL3_2(29-219)+CE1(266-461)

## Sheet: GH
Genes involved in glycoside hydrolases
Gene ID	Database	HMMER
g5857.t1	3	GH10(24-336)
g6083.t1	3	GH5_5(25-297)
g8475.t1	3	GH5_5(33-310)
g4707.t1	1	N
g3172.t1	3	GH6(126-419)
g6082.t1	3	GH7(26-460)
g9200.t1	3	GH27(114-334)
g3338.t1	3	GH18(469-823)
g6334.t1	3	GH18(496-842)
g7055.t1	1	N
g10907.t1	3	GH16_19(103-274)
g4877.t1	3	GH18(142-486)
g7677.t1	3	GH18(97-416)
g9378.t1	3	GH18(44-433)
g10828.t1	1	N
g11675.t1	1	N
g294.t1	1	N
g5022.t1	1	N
g6113.t1	1	N
g9202.t1	3	GH13_1(629-933)+CBM20(1095-1183)
g11478.t1	3	GH15(58-483)+CBM20(552-638)
g6677.t1	3	GH15(43-451)+CBM20(511-599)
g9285.t1	1	N
g2215.t1	3	GH71(38-426)
g3914.t1	3	GH71(140-523)+CBM24(564-639)+CBM24(658-734)
g6769.t1	3	GH71(1-382)+CBM24(423-498)+CBM24(517-593)
g1795.t1	2	N
g10019.t1	3	GH43_24(47-287)
g8326.t1	3	GH43_24(46-275)
g3376.t1	3	GH32(2-195)+CBM38(208-333)
g3164.t1	3	GH54(27-342)+CBM42(360-500)
g4584.t1	3	GH72(17-326)+CBM43(379-464)
g8279.t1	3	GH72(20-326)+CBM43(379-467)
g9122.t1	3	GH72(18-328)+CBM43(378-464)
g3652.t1	3	GH13_8(239-532)
g10026.t1	1	N
g10173.t1	1	N
g10282.t1	1	N
g1291.t1	1	N
g1616.t1	1	N
g1634.t1	1	N
g3027.t1	1	N
g3063.t1	1	N
g3435.t1	1	N
g5820.t1	1	N
g6116.t1	1	N
g6699.t1	1	N
g7488.t1	1	N
g9011.t1	1	N
g9621.t1	1	N
g9666.t1	1	N
g9768.t1	1	N
g999.t1	1	N
g8691.t1	3	GH76(146-520)
g3521.t1	2	N
g3879.t1	1	N
g8755.t1	1	N
g10711.t1	3	GH1(30-495)
g2690.t1	3	GH1(11-481)
g7746.t1	3	GH1(7-476)
g3171.t1	2	GH1(148-596)
g2691.t1	3	GH95(3-727)
g2686.t1	1	N
g10585.t1	3	GH10(30-231)
g10758.t1	3	GH10(33-330)
g10959.t1	3	GH10(33-330)
g3349.t1	3	GH10(31-310)
g6610.t1	3	GH10(35-314)
g7212.t1	3	GH10(52-246)
g9888.t1	1	N
g3225.t1	3	GH105(43-363)
g8243.t1	3	GH105(34-379)
g6698.t1	2	GH105(87-414)
g10795.t1	2	GH106(32-961)
g6035.t1	3	GH11(38-214)
g864.t1	3	GH114(94-284)
g6609.t1	3	GH12(90-241)
g10904.t1	1	N
g8601.t1	3	GH125(536-966)
g1351.t1	1	N
g11065.t1	3	GH131(16-247)
g6188.t1	1	N
g1070.t1	3	GH132(226-530)
g5577.t1	3	GH132(37-309)
g8647.t1	1	N
g865.t1	3	GH135(55-295)
g11479.t1	3	GH13_1(54-358)
g2293.t1	3	GH13_1(59-368)
g8698.t1	2	GH13_1(1-291)
g693.t1	3	GH13_22(99-496)+GH13_22(1156-1619)+GT5
g8107.t1	3	GH13_25(1075-1489)
g10469.t1	3	GH13_40(33-392)
g10931.t1	3	GH13_40(35-391)+GT25(698-919)
g5310.t1	3	GH13_40(39-398)
g7770.t1	3	GH13_5(94-432)
g8156.t1	3	GH142(31-509)
g4578.t1	1	N
g6579.t1	3	GH15(727-1132)
g7774.t1	1	N
g10002.t1	3	GH154(15-372)
g7374.t1	3	GH154(22-369)
g10635.t1	2	GH16_1(213-444)
g5290.t1	2	GH16_1(74-308)
g6371.t1	2	GH16_1(65-289)
g8600.t1	1	N
g11213.t1	2	GH16_18(69-225)
g68.t1	2	GH16_18(67-222)
g732.t1	2	GH16_18(68-224)
g3562.t1	2	GH16_2(267-596)
g7502.t1	1	N
g1683.t1	3	GH17(420-652)
g4401.t1	3	GH17(25-286)
g935.t1	3	GH17(399-672)
g11667.t1	2	N
g10136.t1	3	GH18(37-384)
g10276.t1	3	GH18(55-308)
g10825.t1	3	GH18(129-460)
g11310.t1	3	GH18(114-460)
g2944.t1	3	GH18(1-175)
g4714.t1	3	GH18(29-282)
g5132.t1	3	GH18(57-405)
g8938.t1	3	GH18(44-396)
g9406.t1	3	GH18(19-297)
g2320.t1	2	GH18(31-343)
g16.t1	1	N
g2415.t1	1	N
g2753.t1	1	N
g3758.t1	1	N
g4473.t1	1	N
g4719.t1	1	N
g4720.t1	1	N
g6039.t1	1	N
g6360.t1	1	N
g7179.t1	1	N
g8155.t1	1	N
g9377.t1	1	N
g974.t1	1	N
g9407.t1	1	N
g9740.t1	1	N
g103.t1	3	GH2(43-760)
g11695.t1	3	GH2(13-505)
g2290.t1	3	GH2(4-592)
g336.t1	3	GH2(4-671)
g5308.t1	3	GH2(53-498)
g7466.t1	3	GH2(8-675)
g8049.t1	3	GH2(99-714)
g9351.t1	3	GH2(38-891)
g9571.t1	3	GH2(32-673)
g2554.t1	1	N
g6412.t1	1	N
g6449.t1	1	N
g10126.t1	3	GH20(167-494)
g1743.t1	3	GH20(178-547)
g9308.t1	3	GH20(169-502)
g1337.t1	3	GH31(2080-2517)
g9827.t1	2	GH26(27-329)
g4320.t1	2	N
g1327.t1	1	N
g2200.t1	1	N
g3592.t1	1	N
g4508.t1	1	N
g6145.t1	1	N
g7251.t1	1	N
g8729.t1	1	N
g1.t1	3	GH28(93-444)
g2814.t1	3	GH28(63-371)
g3653.t1	3	GH28(66-376)
g6074.t1	3	GH28(44-362)
g6225.t1	3	GH28(43-360)
g6665.t1	3	GH28(77-422)
g8722.t1	3	GH28(71-424)
g1940.t1	2	GH28(58-407)
g3739.t1	2	GH28(52-408)
g5075.t1	2	GH28(116-399)
g6726.t1	2	GH28(177-444)
g786.t1	2	GH28(59-418)
g8338.t1	2	GH28(51-429)
g4012.t1	1	N
g6723.t1	1	N
g2417.t1	3	GH29(293-650)
g10510.t1	3	GH3(317-521)
g10714.t1	3	GH3(44-256)
g10727.t1	3	GH3(64-225)
g10990.t1	3	GH3(206-371)
g11433.t1	3	GH3(71-291)
g11437.t1	3	GH3(1-170)
g2176.t1	3	GH3(31-245)
g2191.t1	3	GH3(113-338)
g2422.t1	3	GH3(96-343)
g287.t1	3	GH3(38-195)
g4088.t1	3	GH3(231-445)
g4232.t1	3	GH3(36-246)
g4984.t1	3	GH3(72-322)
g4990.t1	3	GH3(34-245)
g5184.t1	3	GH3(68-291)
g577.t1	3	GH3(80-301)
g7162.t1	3	GH3(70-303)
g7480.t1	3	GH3(101-323)
g7583.t1	3	GH3(87-301)
g86.t1	3	GH3(93-305)
g8741.t1	3	GH3(85-302)
g922.t1	3	GH3(100-315)
g9368.t1	3	GH3(71-276)
g1890.t1	2	GH3(35-260)
g4432.t1	2	AA7(62-485)
g85.t1	1	N
g10124.t1	1	N
g10456.t1	3	GH31(209-653)
g11259.t1	3	GH31(171-596)
g11477.t1	3	GH31(307-855)
g2488.t1	3	GH31(242-768)
g629.t1	3	GH31(232-759)
g8762.t1	3	GH31(269-743)
g9409.t1	3	GH31(371-818)
g10883.t1	1	N
g3586.t1	1	N
g4150.t1	1	N
g9619.t1	1	N
g9997.t1	1	N
g10371.t1	3	GH32(33-297)+CBM38(335-462)+CBM38(504-619)+GH32(935-1257)
g3375.t1	3	GH32(23-346)
g5014.t1	3	GH32(31-345)
g5015.t1	3	GH32(34-374)
g8640.t1	3	GH12(113-264)+GH32(309-584)
g3373.t1	2	GH32(12-331)
g906.t1	2	GH32(46-401)
g9334.t1	2	GH32(150-498)
g2449.t1	3	GH35(47-393)
g3405.t1	3	GH35(53-385)
g370.t1	3	GH35(45-380)
g7204.t1	3	GH35(45-386)
g923.t1	3	GH35(52-392)+GH106(1024-1962)
g6215.t1	1	N
g6235.t1	3	GH36(77-640)
g8739.t1	3	GH36(41-718)
g3778.t1	2	N
g9933.t1	1	N
g7869.t1	3	GH37(144-702)
g5948.t1	1	N
g7867.t1	1	N
g842.t1	3	GH38(284-541)
g1625.t1	3	GH42(50-439)
g1821.t1	3	GH43_1(8-335)
g6544.t1	2	AA7(123-582)
g1928.t1	3	GH43_13(2-301)
g2248.t1	3	GH43_14(679-959)
g775.t1	3	GH43_14(25-314)
g9942.t1	2	GH43_21(81-310)
g1428.t1	1	N
g1457.t1	3	GH43_26(25-307)
g7592.t1	3	GH43_29(32-329)
g11104.t1	2	GH43_30(316-597)
g1651.t1	2	GH43_30(27-306)
g9714.t1	2	GH43_30(38-312)
g9084.t1	1	N
g230.t1	3	GH43_34(40-326)
g8881.t1	3	GH43_36(24-290)
g1458.t1	3	GH43_6(30-319)
g2613.t1	2	GH43_6(49-365)
g4057.t1	2	GH43_6(25-315)
g742.t1	2	GH43_6(49-336)
g7164.t1	3	GH47(41-592)
g7354.t1	3	GH47(159-703)
g7731.t1	3	GH47(46-506)
g8282.t1	3	GH47(203-861)
g8573.t1	3	GH47(105-594)
g2017.t1	1	N
g2748.t1	1	N
g604.t1	1	N
g7941.t1	1	N
g8480.t1	1	N
g4785.t1	3	GH51(14-502)
g8240.t1	3	GH51(1067-1315)
g9017.t1	3	GH51(192-636)
g1434.t1	2	N
g4796.t1	1	N
g9580.t1	3	GH53(20-346)
g9303.t1	1	N
g11306.t1	3	GH55(217-939)
g3445.t1	3	GH55(35-382)+GH55(529-947)
g1770.t1	2	GH55(48-782)
g3446.t1	1	N
g9008.t1	1	N
g774.t1	3	GH5_12(15-548)
g7822.t1	3	GH5_15(84-381)
g8921.t1	1	N
g7154.t1	3	GH5_16(34-365)
g1736.t1	3	GH5_22(57-331)
g9676.t1	3	GH5_22(49-336)
g6903.t1	2	GH5_23(88-368)
g7124.t1	2	GH5_23(77-356)
g4365.t1	3	GH5_4(54-321)+CBM46(366-447)
g562.t1	2	GH5_49(1-261)
g7908.t1	3	GH5_5(33-317)
g11026.t1	3	GH5_7(73-348)
g5322.t1	3	GH5_7(61-364)
g3012.t1	3	GH5_9(88-386)
g6418.t1	3	GH5_9(451-772)
g4790.t1	3	GH6(65-356)
g10039.t1	1	N
g10737.t1	1	N
g3267.t1	3	GH62(32-314)
g5088.t1	3	GH62(35-317)
g7211.t1	3	GH62(29-299)
g9792.t1	3	GH63(613-824)
g9793.t1	1	N
g3178.t1	3	GH65(408-770)
g10625.t1	3	GH67(22-692)
g359.t1	3	GH7(1173-1566)
g7418.t1	3	GH7(19-446)
g11144.t1	3	GH71(50-419)
g1660.t1	3	GH71(561-947)
g4727.t1	3	GH71(186-582)
g7884.t1	3	GH71(36-425)
g8648.t1	3	GH71(25-411)
g2082.t1	1	N
g4728.t1	1	N
g697.t1	1	N
g2636.t1	3	GH72(23-300)
g3144.t1	3	GH72(20-331)
g8661.t1	3	GH72(27-326)
g10980.t1	1	N
g6107.t1	2	N
g2551.t1	1	N
g4979.t1	3	GH76(32-395)
g6742.t1	3	GH76(34-399)
g6763.t1	3	GH76(36-409)
g8046.t1	3	GH76(23-393)
g8716.t1	3	GH76(19-378)
g2534.t1	2	GH76(30-394)
g3665.t1	2	GH76(26-376)
g8023.t1	1	N
g8045.t1	1	N
g8420.t1	1	N
g10710.t1	3	CBM67(133-300)+GH78(331-858)
g10896.t1	3	GH78(113-316)
g1653.t1	3	CBM67(158-330)+GH78(359-874)
g2121.t1	3	CBM67(137-312)+GH78(337-861)
g612.t1	3	GH78(84-637)
g6253.t1	3	GH78(237-625)
g7375.t1	3	CBM67(655-826)+GH78(852-1378)
g8590.t1	3	GH78(218-448)
g3202.t1	1	N
g5025.t1	1	N
g613.t1	1	N
g9366.t1	1	N
g1959.t1	1	N
g2419.t1	1	N
g452.t1	1	N
g1803.t1	3	GH79(39-326)
g10210.t1	2	GH79(38-377)
g3084.t1	3	GH81(290-979)
g3085.t1	1	N
g10001.t1	3	GH88(105-509)
g6724.t1	3	GH88(89-402)
g8952.t1	3	GH88(78-425)
g2739.t1	3	GH92(286-783)
g3655.t1	3	GH92(248-745)
g4204.t1	3	GH92(264-771)
g6625.t1	3	GH92(262-772)
g7697.t1	3	GH92(263-771)
g10515.t1	1	N
g11358.t1	3	GH93(54-314)
g250.t1	3	GH93(41-350)
g6138.t1	2	GH93(46-301)
g4726.t1	1	N
g7006.t1	3	GH95(24-768)
g741.t1	3	GH95(206-950)
g10902.t1	2	GH18(2-226)
g10922.t1	2	GH18(63-275)
g11724.t1	2	GH11(69-242)
g1804.t1	2	GH145(19-335)
g3208.t1	2	GH11(81-211)
g397.t1	2	GH75(7-234)
g413.t1	2	GH3(76-286)
g5309.t1	2	GH25(39-223)
g58.t1	2	GH128(62-266)
g5997.t1	2	GH12(93-240)
g6751.t1	2	GH134(26-184)
g8281.t1	2	GH17(95-346)
g9623.t1	2	GH75(19-251)
g9909.t1	2	GH75(80-234)
g1051.t1	1	GH16_18(212-349)
g10520.t1	1	GH109(8-121)
g10817.t1	1	GH53(197-377)
g10897.t1	1	N
g2047.t1	1	GH146(263-538)
g2213.t1	1	GH76(29-164)
g3268.t1	1	GH10(21-247)
g3290.t1	1	GH140(30-495)
g4535.t1	1	GH135(103-357)
g5273.t1	1	GH18(91-449)
g7205.t1	1	GH53(34-356)
g7790.t1	1	GH24(30-172)
g8322.t1	1	GH71(180-566)
g8633.t1	1	GH15(136-391)
g9241.t1	1	GH16_10(34-229)
g9798.t1	1	GH24(27-155)

## Sheet: GT
Genes involved in glycosyltransferases
Gene ID	Database	HMMER
g811.t1	1	N
g693.t1	3	GH13_22(99-496)+GH13_22(1156-1619)
g10931.t1	3	GH13_40(35-391)+GT25(698-919)
g9715.t1	2	GT90(166-411)
g1176.t1	1	N
g11567.t1	3	GT1(194-505)
g1628.t1	3	GT1(218-532)
g1933.t1	3	GT1(112-505)
g306.t1	3	GT1(545-864)
g7443.t1	3	GT1(227-545)
g9170.t1	3	GT1(900-1312)
g10478.t1	2	GT1(176-481)
g10958.t1	2	N
g660.t1	2	GT1(180-464)
g2736.t1	1	N
g305.t1	1	N
g661.t1	1	N
g7371.t1	1	N
g7742.t1	1	N
g11111.t1	2	GT109(19-417)
g2590.t1	2	GT109(23-430)
g3173.t1	2	GT109(48-356)
g8087.t1	2	GT109(9-420)
g1810.t1	1	N
g1132.t1	3	GT15(116-422)
g3634.t1	3	GT15(79-349)
g4656.t1	3	GT15(76-354)
g4777.t1	1	N
g1678.t1	3	GT2_Chitin_synth_2(645-1166)
g1998.t1	3	GT2_Glycos_transf_2(9-183)
g2118.t1	3	GT2_Chitin_synth_1(360-522)+GT2_Chitin_synth_2(499-688)
g2245.t1	3	GT2_Chitin_synth_2(1217-1723)
g2246.t1	3	GT2_Chitin_synth_2(1033-1540)
g7053.t1	3	GT2_Chitin_synth_1(253-416)
g8201.t1	3	GT2_Chitin_synth_1(211-379)
g9537.t1	3	GT2_Chitin_synth_1(236-404)
g1324.t1	2	GT2_Chitin_synth_2(252-541)
g1541.t1	2	GT2_Glyco_tranf_2_3(32-265)
g1650.t1	2	GT2_Glyco_tranf_2_3(255-472)
g5814.t1	2	GT2_Glycos_transf_2(104-329)
g7178.t1	2	GT2_Glyco_tranf_2_3(44-285)
g10187.t1	1	N
g11250.t1	1	N
g8489.t1	1	N
g9095.t1	1	N
g929.t1	1	N
g10349.t1	3	GT20(7-476)
g3260.t1	3	GT20(9-472)
g4121.t1	3	GT20(185-636)
g5929.t1	3	GT20(107-643)
g7888.t1	3	GT20(14-480)
g7889.t1	3	GT20(164-612)
g4120.t1	1	N
g1015.t1	3	GT21(67-378)
g5583.t1	3	GT22(39-463)
g6200.t1	3	GT22(5-416)
g6515.t1	3	GT22(44-438)
g9444.t1	3	GT22(20-477)
g1190.t1	1	N
g5092.t1	1	N
g5584.t1	1	N
g6193.t1	1	N
g9404.t1	1	N
g5204.t1	3	GT24(1182-1429)
g11159.t1	3	GT3(24-661)
g27.t1	1	N
g11475.t1	2	N
g1468.t1	2	N
g2591.t1	2	N
g3952.t1	2	N
g7847.t1	2	N
g9372.t1	2	N
g9626.t1	2	N
g1518.t1	1	N
g1924.t1	1	N
g205.t1	1	N
g4112.t1	1	N
g5172.t1	1	N
g7042.t1	1	N
g7102.t1	1	N
g11105.t1	3	GT32(112-195)
g2443.t1	2	GT32(125-196)
g5029.t1	2	GT32(96-174)
g5551.t1	1	N
g6601.t1	3	GT33(42-453)
g7540.t1	3	GT34(65-301)
g8992.t1	3	GT34(163-423)
g4250.t1	1	N
g7541.t1	1	N
g7641.t1	3	GT35(160-874)
g1843.t1	3	GT39(51-295)
g4924.t1	3	GT39(1056-1294)
g7274.t1	3	GT39(64-309)
g2412.t1	3	GT4(197-333)
g2923.t1	3	GT4(264-430)
g9582.t1	3	GT4(350-517)
g726.t1	2	GT4(455-625)
g6504.t1	1	N
g862.t1	1	N
g6390.t1	2	N
g8280.t1	3	GT48(838-1616)
g334.t1	3	GT50(139-446)
g3448.t1	1	N
g8595.t1	3	GT57(44-515)
g890.t1	3	GT57(67-569)
g8596.t1	1	N
g1153.t1	3	GT58(177-533)
g2848.t1	1	N
g5388.t1	3	GT59(35-534)
g10839.t1	3	GT62(220-483)
g3877.t1	3	GT62(99-362)
g8823.t1	3	GT62(80-344)
g10838.t1	1	N
g1852.t1	3	GT66(101-741)
g1372.t1	3	GT69(142-401)
g3391.t1	3	GT69(204-341)+GT69(363-480)
g9930.t1	3	GT69(66-319)
g9955.t1	2	GT69(60-312)
g2497.t1	1	N
g2795.t1	1	N
g10408.t1	3	GT71(141-375)
g2934.t1	3	GT71(133-364)
g4409.t1	3	GT71(180-434)
g6031.t1	3	GT71(251-514)
g9698.t1	2	GT71(123-362)
g5449.t1	3	GT76(32-356)
g554.t1	3	GT8(8-220)
g5902.t1	3	GT8(8-276)
g6657.t1	3	GT8(84-328)
g11167.t1	1	N
g4631.t1	1	N
g555.t1	1	N
g846.t1	1	N
g1463.t1	3	GT90(307-595)
g3416.t1	3	GT90(948-1197)
g556.t1	3	GT90(628-895)
g6372.t1	3	GT90(663-952)
g9514.t1	3	GT90(310-577)
g537.t1	1	N
g10717.t1	2	GT25(55-279)
g11644.t1	2	GT32(75-144)
g10945.t1	1	GT109(20-172)
g11634.t1	1	GT32(5-75)
g130.t1	1	GT2_Glyco_trans_2_3(199-390)
g131.t1	1	GT8(59-294)
g1835.t1	1	N
g5611.t1	1	GT90(191-422)
g5621.t1	1	GT90(313-580)
g7132.t1	1	GT90(182-418)
g7238.t1	1	GT34(23-214)
g9703.t1	1	N

## Sheet: PL
Genes involved in pectate lyases
Gene ID	Database	HMMER
g10563.t1	2	PL3_2(50-240)
g338.t1	3	PL11_2(28-595)
g7455.t1	3	PL1_2(68-243)
g7463.t1	2	PL1_2(350-540)
g3670.t1	3	PL1_4(114-298)
g3680.t1	3	PL1_4(111-300)
g4988.t1	3	PL1_4(113-297)
g5005.t1	3	PL1_4(114-298)
g6456.t1	3	PL1_4(109-292)
g6755.t1	3	PL1_4(115-298)
g6983.t1	3	PL1_4(114-297)
g1275.t1	1	N
g9298.t1	3	PL1_7(78-259)
g6621.t1	1	N
g3917.t1	3	PL26(36-922)
g5078.t1	3	PL26(9-889)
g1939.t1	3	PL3_2(31-219)
g4542.t1	3	PL3_2(29-219)+CE1(266-461)
g2169.t1	3	PL4_1(19-517)
g3781.t1	3	PL4_1(17-524)
g3961.t1	3	PL4_1(18-537)
g6828.t1	3	PL4_3(19-647)
g7117.t1	3	PL4_3(21-651)
g393.t1	3	PL4_5(228-704)
g938.t1	1	N
g1446.t1	3	PL9_3(16-376)
